# Supplementary material for: Snapshot Japan 2023: the first camera trap dataset under a globally standardised protocol in Japan
Source: Biodivers Data J. 2025 Mar 13;13:e141168. doi: 10.3897/BDJ.13.e141168 (PMC11926606; doi:10.3897/BDJ.13.e141168)
Supplement: Supplementary material 1 — deployments.csv [file bdj-13-e141168-s001.csv]

project_id	deployment_id	placename	longitude	latitude	start_date	end_date	bait_type	bait_description	feature_type	feature_type_methodology	camera_id	camera_name	quiet_period	camera_functioning	sensor_height	height_other	sensor_orientation	orientation_other	plot_treatment	plot_treatment_description	detection_distance	subproject_name	subproject_design	event_name	event_description	event_type	recorded_by	remarks
2006510	Snapshot_Japan_2023_Ibaraki_Forest_Ogawa_O07	Ibaraki_Forest_Ogawa_O07	140.5834	36.940987	2023-08-31 11:15:00	2023-11-06 10:06:00	None		None		2057229	Browning Strike Force HD Pro X	0	Camera Functioning	Knee height		Parallel					Ibaraki_Forest_Ogawa
2006510	Snapshot_Japan_2023_Hyogo_Forest_Tamba097_C01	Hyogo_Forest_Tamba097_C01	135.021437	35.267085	2023-09-01 11:01:00	2023-11-08 10:10:00	None		None		2092014	Hyogo-AG256	1	Camera Functioning	Knee height		Parallel					Hyogo_Forest_Tamba097						Multiple shots per trigger did not work.
2006510	Snapshot_Japan_2023_Hyogo_Forest_Awaji370_C09	Hyogo_Forest_Awaji370_C09	134.957362	34.509175	2023-09-04 10:55:00	2023-11-07 09:54:00	None		None		2092031	Hyogo-AG284	1	Camera Functioning	Knee height		Parallel					Hyogo_Forest_Awaji370						Multiple shots per trigger did not work.
2006510	Snapshot_Japan_2023_Hyogo_Forest_Tamba097_C10	Hyogo_Forest_Tamba097_C10	135.017994	35.26367	2023-09-01 16:31:00	2023-11-08 11:30:00	None		None		2092023	Hyogo-AG269	1	Camera Functioning	Knee height		Parallel					Hyogo_Forest_Tamba097						Multiple shots per trigger did not work.
2006510	Snapshot_Japan_2023_Gunma_Forest_FMKusaki_kusaki9	Gunma_Forest_FMKusaki_kusaki9	139.40816	36.54762	2023-09-05 00:00:00	2023-10-14 00:00:00	None		None		2092976	Gunma_Forest_FMKusaki_WMC03	0	Camera Functioning	Knee height		Parallel					Gunma_Forest_FMKusaki
2006510	Snapshot_Japan_2023_Ibaraki_Forest_Ogawa_O03	Ibaraki_Forest_Ogawa_O03	140.584185	36.936213	2023-08-31 13:23:00	2023-11-06 11:42:00	None		None		2057229	Browning Strike Force HD Pro X	0	Camera Functioning	Knee height		Parallel					Ibaraki_Forest_Ogawa
2006510	Snapshot_Japan_2023_Chiba_Forest_Nichidai_C08	Chiba_Forest_Nichidai_C08	139.87576	35.2504	2023-09-04 00:00:00	2023-12-19 00:00:00	None		None		2094637	BS08	1	Camera Functioning	Knee height		Parallel					Chiba_Forest_Nichidai
2006510	Snapshot_Japan_2023_Fukushima_Forest_NIES_C23	Fukushima_Forest_NIES_C23	140.776003	37.549346	2023-08-23 11:15:00	2023-10-23 14:16:00	None		None		2086997	Fukushima_Forest_NIES_175	1	Camera Functioning	Knee height		Parallel					Fukushima_Forest_NIES						Multiple shots per trigger did not work.
2006510	Snapshot_Japan_2023_Hyogo_Forest_Tamba097_C06	Hyogo_Forest_Tamba097_C06	135.017809	35.260112	2023-09-01 14:14:00	2023-11-08 10:24:00	None		None		2092019	Hyogo-AG263	1	Camera Functioning	Knee height		Parallel					Hyogo_Forest_Tamba097						Multiple shots per trigger did not work.
2006510	Snapshot_Japan_2023_Gunma_Forest_FMKusaki_kusaki5	Gunma_Forest_FMKusaki_kusaki5	139.41373	36.54635	2023-09-04 00:00:00	2023-11-08 00:00:00	None		None		2092972	Gunma_Forest_FMKusaki_WMC07	0	Camera Functioning	Knee height		Parallel					Gunma_Forest_FMKusaki
2006510	Snapshot_Japan_2023_Yamagata_Forest_Kaminagawa_Experimental_Forest_KS10	Yamagata_Forest_Kaminagawa_Experimental_Forest_KS10	139.846489	38.553214	2023-09-13 12:00:00	2023-11-05 10:55:00	None		None		2093122	Yamagata_Forest_Kaminagawa_Experimental_Forest_C18	1	Camera Functioning	Knee height		Parallel					Yamagata_Forest_Kaminagawa_Experimental_Forest
2006510	Snapshot_Japan_2023_Ibaraki_Forest_Ogawa_O05	Ibaraki_Forest_Ogawa_O05	140.588541	36.937433	2023-08-31 12:20:00	2023-11-06 10:47:00	None		None		2057229	Browning Strike Force HD Pro X	0	Camera Functioning	Knee height		Parallel					Ibaraki_Forest_Ogawa
2006510	Snapshot_Japan_2023_Yamagata_Forest_Kaminagawa_Experimental_Forest_KS07	Yamagata_Forest_Kaminagawa_Experimental_Forest_KS07	139.852128	38.553589	2023-09-13 10:54:00	2023-11-05 10:29:00	None		None		2093119	Yamagata_Forest_Kaminagawa_Experimental_Forest_YUS081	1	Camera Functioning	Knee height		Parallel					Yamagata_Forest_Kaminagawa_Experimental_Forest
2006510	Snapshot_Japan_2023_Ibaraki_Forest_Ogawa_O18	Ibaraki_Forest_Ogawa_O18	140.587354	36.934943	2023-08-31 12:43:00	2023-11-06 10:59:00	None		None		2057229	Browning Strike Force HD Pro X	0	Camera Functioning	Knee height		Parallel					Ibaraki_Forest_Ogawa
2006510	Snapshot_Japan_2023_Fukushima_Forest_NIES_C16	Fukushima_Forest_NIES_C16	140.758679	37.584698	2023-08-22 14:35:00	2023-10-23 14:29:00	None		None		2086992	Fukushima_Forest_NIES_173	1	Camera Functioning	Knee height		Parallel					Fukushima_Forest_NIES						Multiple shots per trigger did not work.
2006510	Snapshot_Japan_2023_Gifu_Forest_GifuUnivKEF_15	Gifu_Forest_GifuUnivKEF_15	137.217722	36.003973	2023-08-25 16:04:00	2023-11-11 09:51:00	None		Trail hiking		2093045	Gifu_Forest_GifuUnivKEF_NIES184	1	Camera Functioning	Knee height		Parallel					Gifu_Forest_GifuUnivKEF						Multiple shots per trigger did not work. Blur processing was applied to the bboxes identified as human by MegaDetector.
2006510	Snapshot_Japan_2023_Chiba_Forest_Nichidai_C04	Chiba_Forest_Nichidai_C04	139.8703	35.264	2023-09-04 00:00:00	2023-12-19 00:00:00	None		None		2094663	BS04	1	Camera Functioning	Knee height		Parallel					Chiba_Forest_Nichidai
2006510	Snapshot_Japan_2023_Yamagata_Forest_Kaminagawa_Experimental_Forest_KS06	Yamagata_Forest_Kaminagawa_Experimental_Forest_KS06	139.876981	38.556881	2023-08-24 13:10:00	2023-11-05 12:54:00	None		None		2093118	Yamagata_Forest_Kaminagawa_Experimental_Forest_YUS031	1	Camera Functioning	Knee height		Parallel					Yamagata_Forest_Kaminagawa_Experimental_Forest
2006510	Snapshot_Japan_2023_Hyogo_Forest_Tamba097_C05	Hyogo_Forest_Tamba097_C05	135.020922	35.260356	2023-09-01 13:13:00	2023-11-08 10:50:00	None		None		2092018	Hyogo-AG262	1	Camera Functioning	Knee height		Parallel					Hyogo_Forest_Tamba097						Multiple shots per trigger did not work.
2006510	Snapshot_Japan_2023_Ehime_Artificial_Higai15	Ehime_Artificial_Higai15	132.99086	34.2707	2023-09-15 00:00:00	2023-11-07 00:00:00	None		None		2092453	higai15	1	Camera Functioning	Knee height		Parallel					Ehime_Artificial_Omishima						Multiple shots per trigger did not work.
2006510	Snapshot_Japan_2023_Chiba_Forest_Nichidai_C07	Chiba_Forest_Nichidai_C07	139.9332	35.2611	2023-09-04 00:00:00	2023-12-19 00:00:00	None		None		2094632	BS07	1	Camera Functioning	Knee height		Parallel					Chiba_Forest_Nichidai
2006510	Snapshot_Japan_2023_Yamagata_Forest_Kaminagawa_Experimental_Forest_KS03	Yamagata_Forest_Kaminagawa_Experimental_Forest_KS03	139.879822	38.554783	2023-08-24 12:28:00	2023-10-09 11:24:00	None		None		2093115	Yamagata_Forest_Kaminagawa_Experimental_Forest_YUS085	1	Camera Functioning	Knee height		Parallel					Yamagata_Forest_Kaminagawa_Experimental_Forest
2006510	Snapshot_Japan_2023_Chiba_Forest_Nichidai_C01	Chiba_Forest_Nichidai_C01	139.8735	35.2789	2023-09-04 00:00:00	2023-12-19 00:00:00	None		None		2094586	BS01	1	Camera Functioning	Knee height		Parallel					Chiba_Forest_Nichidai
2006510	Snapshot_Japan_2023_Chiba_Forest_Nichidai_C06	Chiba_Forest_Nichidai_C06	139.9109	35.2574	2023-09-04 00:00:00	2023-12-19 00:00:00	None		None		2094630	BS06	1	Camera Functioning	Knee height		Parallel					Chiba_Forest_Nichidai
2006510	Snapshot_Japan_2023_Gunma_Forest_FMKusaki_kusaki2	Gunma_Forest_FMKusaki_kusaki2	139.40986	36.55251	2023-09-04 00:00:00	2023-11-07 00:00:00	None		None		2092969	Gunma_Forest_FMKusaki_WMC10	0	Camera Functioning	Knee height		Parallel					Gunma_Forest_FMKusaki
2006510	Snapshot_Japan_2023_Fukushima_Forest_NIES_C19	Fukushima_Forest_NIES_C19	140.725315	37.5758	2023-08-22 15:18:00	2023-10-23 15:32:00	None		None		2086994	Fukushima_Forest_NIES_171	1	Camera Functioning	Knee height		Parallel					Fukushima_Forest_NIES						Multiple shots per trigger did not work.
2006510	Snapshot_Japan_2023_Yamagata_Forest_Kaminagawa_Experimental_Forest_KS08	Yamagata_Forest_Kaminagawa_Experimental_Forest_KS08	139.851261	38.551411	2023-09-13 11:15:00	2023-11-05 10:32:00	None		None		2093120	Yamagata_Forest_Kaminagawa_Experimental_Forest_C20	1	Camera Functioning	Knee height		Parallel					Yamagata_Forest_Kaminagawa_Experimental_Forest
2006510	Snapshot_Japan_2023_Ehime_Artificial_Nonoe8	Ehime_Artificial_Nonoe8	132.98808	34.21606	2023-09-14 00:00:00	2023-11-06 00:00:00	None		None		2092446	nonoe8	1	Camera Functioning	Knee height		Parallel					Ehime_Artificial_Omishima						Multiple shots per trigger did not work.
2006510	Snapshot_Japan_2023_Gifu_Forest_GifuUnivKEF_17	Gifu_Forest_GifuUnivKEF_17	137.217979	36.001108	2023-08-25 16:55:00	2023-11-11 13:33:00	None		None		2093046	Gifu_Forest_GifuUnivKEF_NIES178	1	Camera Functioning	Knee height		Parallel					Gifu_Forest_GifuUnivKEF						Multiple shots per trigger did not work; The internal clock was 1h ahead, so it was corrected with exiftool.
2006510	Snapshot_Japan_2023_Hyogo_Forest_Tamba097_C08	Hyogo_Forest_Tamba097_C08	135.013674	35.258965	2023-09-01 15:28:00	2023-11-08 11:55:00	None		None		2092021	Hyogo-AG266	1	Camera Functioning	Knee height		Parallel					Hyogo_Forest_Tamba097						Multiple shots per trigger did not work.
2006510	Snapshot_Japan_2023_Gifu_Forest_GifuUnivKEF_12	Gifu_Forest_GifuUnivKEF_12	137.228682	36.003145	2023-08-25 16:02:00	2023-11-11 10:06:00	None		Trail hiking		2093044	Gifu_Forest_GifuUnivKEF_NIES186	1	Camera Functioning	Knee height		Parallel					Gifu_Forest_GifuUnivKEF						Multiple shots per trigger did not work. Blur processing was applied to the bboxes identified as human by MegaDetector.
2006510	Snapshot_Japan_2023_Hyogo_Forest_Tamba097_C02	Hyogo_Forest_Tamba097_C02	135.023596	35.266173	2023-09-01 11:38:00	2023-11-08 10:41:00	None		None		2092015	Hyogo-AG257	1	Camera Functioning	Knee height		Parallel					Hyogo_Forest_Tamba097						Multiple shots per trigger did not work.
2006510	Snapshot_Japan_2023_Yamagata_Forest_Kaminagawa_Experimental_Forest_KS01	Yamagata_Forest_Kaminagawa_Experimental_Forest_KS01	139.885092	38.560292	2023-08-24 11:46:00	2023-11-05 12:09:00	None		None		2093114	Yamagata_Forest_Kaminagawa_Experimental_Forest_YUS149	1	Camera Functioning	Knee height		Parallel					Yamagata_Forest_Kaminagawa_Experimental_Forest
2006510	Snapshot_Japan_2023_Yamagata_Forest_Kaminagawa_Experimental_Forest_KS09	Yamagata_Forest_Kaminagawa_Experimental_Forest_KS09	139.851194	38.549558	2023-09-13 11:35:00	2023-11-05 10:43:00	None		None		2093121	Yamagata_Forest_Kaminagawa_Experimental_Forest_C08	1	Camera Functioning	Knee height		Parallel					Yamagata_Forest_Kaminagawa_Experimental_Forest
2006510	Snapshot_Japan_2023_Gunma_Forest_FMKusaki_kusaki4	Gunma_Forest_FMKusaki_kusaki4	139.41518	36.54359	2023-09-04 00:00:00	2023-11-08 00:00:00	None		None		2092971	Gunma_Forest_FMKusaki_WMC05	0	Camera Functioning	Knee height		Parallel					Gunma_Forest_FMKusaki
2006510	Snapshot_Japan_2023_Fukushima_Forest_NIES_C15	Fukushima_Forest_NIES_C15	140.806286	37.611886	2023-08-22 13:35:00	2023-10-24 13:05:00	None		None		2086991	Fukushima_Forest_NIES_174	1	Camera Functioning	Knee height		Parallel					Fukushima_Forest_NIES						Multiple shots per trigger did not work.
2006510	Snapshot_Japan_2023_Yamagata_Forest_Kaminagawa_Experimental_Forest_KS04	Yamagata_Forest_Kaminagawa_Experimental_Forest_KS04	139.878564	38.55315	2023-08-24 12:43:00	2023-11-05 12:39:00	None		None		2093116	Yamagata_Forest_Kaminagawa_Experimental_Forest_YUS082	1	Camera Functioning	Knee height		Parallel					Yamagata_Forest_Kaminagawa_Experimental_Forest
2006510	Snapshot_Japan_2023_Gifu_Forest_GifuUnivKEF_05	Gifu_Forest_GifuUnivKEF_05	137.224547	36.008877	2023-08-25 13:36:00	2023-11-11 10:28:00	None		Trail hiking		2093042	Gifu_Forest_GifuUnivKEF_NIES187	1	Camera Functioning	Knee height		Parallel					Gifu_Forest_GifuUnivKEF						Multiple shots per trigger did not work. Blur processing was applied to the bboxes identified as human by MegaDetector.
2006510	Snapshot_Japan_2023_Ehime_Artificial_Nonoe13	Ehime_Artificial_Nonoe13	132.99398	34.21522	2023-09-15 00:00:00	2023-11-06 00:00:00	None		None		2092450	nonoe13	1	Camera Functioning	Knee height		Parallel					Ehime_Artificial_Omishima						Multiple shots per trigger did not work.
2006510	Snapshot_Japan_2023_Gifu_Forest_GifuUnivKEF_01	Gifu_Forest_GifuUnivKEF_01	137.225486	36.011076	2023-08-25 13:09:00	2023-11-11 10:47:00	None		None		2093040	Gifu_Forest_GifuUnivKEF_NIES185	1	Camera Functioning	Knee height		Parallel					Gifu_Forest_GifuUnivKEF						Multiple shots per trigger did not work.
2006510	Snapshot_Japan_2023_Ehime_Artificial_Kutisubo7	Ehime_Artificial_Kutisubo7	132.96679	34.21526	2023-09-13 00:00:00	2023-11-07 00:00:00	None		None		2092445	kutisubo7	1	Camera Functioning	Knee height		Parallel					Ehime_Artificial_Omishima						Multiple shots per trigger did not work.
2006510	Snapshot_Japan_2023_Ehime_Artificial_Nonoe11	Ehime_Artificial_Nonoe11	132.99387	34.22325	2023-09-14 00:00:00	2023-11-06 00:00:00	None		None		2092449	nonoe11	1	Camera Functioning	Knee height		Parallel					Ehime_Artificial_Omishima						Multiple shots per trigger did not work.
2006510	Snapshot_Japan_2023_Ibaraki_Forest_Ogawa_O08	Ibaraki_Forest_Ogawa_O08	140.58601	36.932607	2023-08-31 13:01:00	2023-10-04 00:00:00	None		None		2057229	Browning Strike Force HD Pro X	0	Camera Functioning	Knee height		Parallel					Ibaraki_Forest_Ogawa
2006510	Snapshot_Japan_2023_Fukushima_Forest_NIES_C24	Fukushima_Forest_NIES_C24	140.739462	37.541174	2023-08-23 11:44:00	2023-10-23 16:12:00	None		None		2086998	Fukushima_Forest_NIES_166	1	Camera Functioning	Knee height		Parallel					Fukushima_Forest_NIES						Multiple shots per trigger did not work.
2006510	Snapshot_Japan_2023_Chiba_Forest_Nichidai_C03	Chiba_Forest_Nichidai_C03	139.8541	35.2728	2023-09-04 00:00:00	2023-12-19 00:00:00	None		None		2094604	BS03	1	Wildlife Damage	Knee height		Parallel					Chiba_Forest_Nichidai
2006510	Snapshot_Japan_2023_Ehime_Artificial_Akebi1	Ehime_Artificial_Akebi1	133.00174	34.25364	2023-09-13 00:00:00	2023-11-17 00:00:00	None		None		2112463	akebi1	1	Camera Functioning	Knee height		Parallel					Ehime_Artificial_Omishima						Multiple shots per trigger did not work.
2006510	Snapshot_Japan_2023_Ehime_Artificial_Nonoe9	Ehime_Artificial_Nonoe9	132.98456	34.21143	2023-09-14 00:00:00	2023-11-06 00:00:00	None		None		2092447	nonoe9	1	Camera Functioning	Knee height		Parallel					Ehime_Artificial_Omishima						Multiple shots per trigger did not work.
2006510	Snapshot_Japan_2023_Gunma_Forest_FMKusaki_kusaki8	Gunma_Forest_FMKusaki_kusaki8	139.40917	36.54526	2023-09-05 00:00:00	2023-11-08 00:00:00	None		None		2092975	Gunma_Forest_FMKusaki_WMC04	0	Camera Functioning	Knee height		Parallel					Gunma_Forest_FMKusaki
2006510	Snapshot_Japan_2023_Ehime_Artificial_Sakari3	Ehime_Artificial_Sakari3	133.00559	34.29366	2023-09-13 00:00:00	2023-11-07 00:00:00	None		None		2092443	Sakari3	1	Camera Functioning	Knee height		Parallel					Ehime_Artificial_Omishima						Multiple shots per trigger did not work.
2006510	Snapshot_Japan_2023_Gunma_Forest_FMKusaki_kusaki7	Gunma_Forest_FMKusaki_kusaki7	139.41938	36.54499	2023-09-05 00:00:00	2023-11-07 00:00:00	None		None		2092974	Gunma_Forest_FMKusaki_WMC08	0	Camera Functioning	Knee height		Parallel					Gunma_Forest_FMKusaki
2006510	Snapshot_Japan_2023_Hyogo_Forest_Tamba097_C09	Hyogo_Forest_Tamba097_C09	135.014015	35.26277	2023-09-01 15:54:00	2023-11-08 11:46:00	None		None		2092022	Hyogo-AG267	1	Camera Functioning	Knee height		Parallel					Hyogo_Forest_Tamba097						Multiple shots per trigger did not work.
2006510	Snapshot_Japan_2023_Ehime_Artificial_Akebi2	Ehime_Artificial_Akebi2	132.99809	34.25394	2023-09-13 00:00:00	2023-11-07 00:00:00	None		None		2092442	akebi2	1	Camera Functioning	Knee height		Parallel					Ehime_Artificial_Omishima						Multiple shots per trigger did not work.
2006510	Snapshot_Japan_2023_Fukushima_Forest_NIES_C21	Fukushima_Forest_NIES_C21	140.70706	37.55797	2023-08-22 16:06:00	2023-10-23 15:05:00	None		None		2086995	Fukushima_Forest_NIES_191	1	Camera Functioning	Knee height		Parallel					Fukushima_Forest_NIES						Multiple shots per trigger did not work.
2006510	Snapshot_Japan_2023_Hyogo_Forest_Tamba097_C04	Hyogo_Forest_Tamba097_C04	135.021997	35.262548	2023-09-01 12:43:00	2023-11-08 12:15:00	None		None		2092017	Hyogo-AG261	1	Camera Functioning	Knee height		Parallel					Hyogo_Forest_Tamba097						Multiple shots per trigger did not work.
2006510	Snapshot_Japan_2023_Gunma_Forest_FMKusaki_kusaki3	Gunma_Forest_FMKusaki_kusaki3	139.41226	36.55097	2023-09-04 00:00:00	2023-11-07 00:00:00	None		None		2092970	Gunma_Forest_FMKusaki_WMC09	0	Camera Functioning	Knee height		Parallel					Gunma_Forest_FMKusaki
2006510	Snapshot_Japan_2023_Chiba_Forest_Nichidai_C09	Chiba_Forest_Nichidai_C09	139.8749	35.2331	2023-09-04 00:00:00	2023-12-19 00:00:00	None		None		2094638	BS09	1	Camera Functioning	Knee height		Parallel					Chiba_Forest_Nichidai
2006510	Snapshot_Japan_2023_Ibaraki_Forest_Ogawa_O17	Ibaraki_Forest_Ogawa_O17	140.583382	36.934367	2023-08-31 13:11:00	2023-11-06 11:27:00	None		None		2057229	Browning Strike Force HD Pro X	0	Camera Functioning	Knee height		Parallel					Ibaraki_Forest_Ogawa
2006510	Snapshot_Japan_2023_Gifu_Forest_GifuUnivKEF_23	Gifu_Forest_GifuUnivKEF_23	137.221053	36.007641	2023-08-25 12:02:00	2023-11-11 10:58:00	None		None		2093049	Gifu_Forest_GifuUnivKEF_NIES182	1	Camera Functioning	Knee height		Parallel					Gifu_Forest_GifuUnivKEF						Multiple shots per trigger did not work.
2006510	Snapshot_Japan_2023_Hyogo_Forest_Awaji370_C02	Hyogo_Forest_Awaji370_C02	134.969506	34.505472	2023-09-04 14:22:00	2023-11-07 11:48:00	None		None		2092032	Hyogo-AG283	1	Camera Functioning	Knee height		Parallel					Hyogo_Forest_Awaji370						Multiple shots per trigger did not work.
2006510	Snapshot_Japan_2023_Hyogo_Forest_Awaji370_C08	Hyogo_Forest_Awaji370_C08	134.961846	34.512966	2023-09-04 12:22:00	2023-11-07 10:54:00	None		None		2092030	Hyogo-AG274	1	Camera Functioning	Knee height		Parallel					Hyogo_Forest_Awaji370						Multiple shots per trigger did not work.
2006510	Snapshot_Japan_2023_Hyogo_Forest_Awaji370_C10	Hyogo_Forest_Awaji370_C10	134.959301	34.506933	2023-09-04 17:05:00	2023-11-07 14:04:00	None		None		2092032	Hyogo-AG283	1	Camera Functioning	Knee height		Parallel					Hyogo_Forest_Awaji370						Multiple shots per trigger did not work.
2006510	Snapshot_Japan_2023_Hyogo_Forest_Awaji370_C05	Hyogo_Forest_Awaji370_C05	134.967705	34.513273	2023-09-04 16:30:00	2023-11-07 13:23:00	None		None		2092027	Hyogo-AG272	1	Camera Functioning	Knee height		Parallel					Hyogo_Forest_Awaji370						Multiple shots per trigger did not work.
2006510	Snapshot_Japan_2023_Fukushima_Forest_NIES_C25	Fukushima_Forest_NIES_C25	140.806151	37.537823	2023-08-23 10:55:00	2023-10-23 13:25:00	None		None		2086999	Fukushima_Forest_NIES_165	1	Camera Functioning	Knee height		Parallel					Fukushima_Forest_NIES						Multiple shots per trigger did not work.
2006510	Snapshot_Japan_2023_Ehime_Artificial_Kutisubo5	Ehime_Artificial_Kutisubo5	132.97337	34.21722	2023-09-13 00:00:00	2023-11-06 00:00:00	None		None		2092444	kutisubo5	1	Camera Functioning	Knee height		Parallel					Ehime_Artificial_Omishima						Multiple shots per trigger did not work.
2006510	Snapshot_Japan_2023_Gifu_Forest_GifuUnivKEF_03	Gifu_Forest_GifuUnivKEF_03	137.22202	36.011864	2023-08-25 11:30:00	2023-11-11 11:21:00	None		Trail hiking		2093041	Gifu_Forest_GifuUnivKEF_NIES180	1	Camera Functioning	Knee height		Parallel					Gifu_Forest_GifuUnivKEF						Multiple shots per trigger did not work. Blur processing was applied to the bboxes identified as human by MegaDetector.
2006510	Snapshot_Japan_2023_Yamagata_Forest_Kaminagawa_Experimental_Forest_KS05	Yamagata_Forest_Kaminagawa_Experimental_Forest_KS05	139.875344	38.553839	2023-08-24 12:57:00	2023-11-05 12:39:00	None		None		2093117	Yamagata_Forest_Kaminagawa_Experimental_Forest_YUS141	1	Camera Functioning	Knee height		Parallel					Yamagata_Forest_Kaminagawa_Experimental_Forest
2006510	Snapshot_Japan_2023_Gunma_Forest_FMKusaki_kusaki6	Gunma_Forest_FMKusaki_kusaki6	139.42008	36.55329	2023-09-05 00:00:00	2023-11-08 00:00:00	None		None		2092973	Gunma_Forest_FMKusaki_WMC02	0	Camera Functioning	Knee height		Parallel					Gunma_Forest_FMKusaki
2006510	Snapshot_Japan_2023_Ibaraki_Forest_Ogawa_O02	Ibaraki_Forest_Ogawa_O02	140.581683	36.938123	2023-08-31 11:09:00	2023-11-06 09:53:00	None		None		2057229	Browning Strike Force HD Pro X	0	Camera Functioning	Knee height		Parallel					Ibaraki_Forest_Ogawa
2006510	Snapshot_Japan_2023_Ehime_Artificial_Nonoe10	Ehime_Artificial_Nonoe10	132.98944	34.214	2023-09-14 00:00:00	2023-11-06 00:00:00	None		None		2092448	nonoe10	1	Camera Functioning	Knee height		Parallel					Ehime_Artificial_Omishima						Multiple shots per trigger did not work.
2006510	Snapshot_Japan_2023_Hyogo_Forest_Tamba097_C07	Hyogo_Forest_Tamba097_C07	135.01541	35.261062	2023-09-01 14:47:00	2023-11-08 09:07:00	None		None		2092020	Hyogo-AG264	1	Camera Functioning	Knee height		Parallel					Hyogo_Forest_Tamba097						Multiple shots per trigger did not work.
2006510	Snapshot_Japan_2023_Fukushima_Forest_NIES_C27	Fukushima_Forest_NIES_C27	140.6963	37.512145	2023-08-23 13:15:00	2023-10-26 12:00:00	None		None		2087000	Fukushima_Forest_NIES_170	1	Camera Functioning	Knee height		Parallel					Fukushima_Forest_NIES						Multiple shots per trigger did not work.
2006510	Snapshot_Japan_2023_Hyogo_Forest_Awaji370_C01	Hyogo_Forest_Awaji370_C01	134.967276	34.504946	2023-09-04 15:33:00	2023-11-07 12:57:00	None		None		2092024	Hyogo-AG281	1	Camera Functioning	Knee height		Parallel					Hyogo_Forest_Awaji370						Multiple shots per trigger did not work.
2006510	Snapshot_Japan_2023_Hyogo_Forest_Awaji370_C03	Hyogo_Forest_Awaji370_C03	134.967689	34.509931	2023-09-06 13:02:00	2023-11-07 15:31:00	None		None		2092026	Hyogo-AG273	1	Camera Functioning	Knee height		Parallel					Hyogo_Forest_Awaji370						Multiple shots per trigger did not work.
2006510	Snapshot_Japan_2023_Fukushima_Forest_NIES_C17	Fukushima_Forest_NIES_C17	140.793663	37.581321	2023-08-22 12:37:00	2023-10-23 13:21:00	None		None		2086993	Fukushima_Forest_NIES_177	1	Camera Functioning	Knee height		Parallel					Fukushima_Forest_NIES						Multiple shots per trigger did not work.
2006510	Snapshot_Japan_2023_Gunma_Forest_FMKusaki_kusaki10	Gunma_Forest_FMKusaki_kusaki10	139.40285	36.54842	2023-09-05 00:00:00	2023-11-08 00:00:00	None		None		2092977	Gunma_Forest_FMKusaki_WMC01	0	Camera Functioning	Knee height		Parallel					Gunma_Forest_FMKusaki
2006510	Snapshot_Japan_2023_Chiba_Forest_Nichidai_C10	Chiba_Forest_Nichidai_C10	139.9158	35.2201	2023-09-04 00:00:00	2023-12-19 00:00:00	None		None		2094639	BS10	1	Camera Functioning	Knee height		Parallel					Chiba_Forest_Nichidai
2006510	Snapshot_Japan_2023_Ibaraki_Forest_Ogawa_O14	Ibaraki_Forest_Ogawa_O14	140.580771	36.935858	2023-08-31 10:30:00	2023-11-06 09:53:00	None		None		2057229	Browning Strike Force HD Pro X	0	Camera Functioning	Knee height		Parallel					Ibaraki_Forest_Ogawa
2006510	Snapshot_Japan_2023_Hyogo_Forest_Tamba097_C03	Hyogo_Forest_Tamba097_C03	135.02332	35.26419	2023-09-01 12:14:00	2023-11-08 11:26:00	None		None		2092016	Hyogo-AG258	1	Camera Functioning	Knee height		Parallel					Hyogo_Forest_Tamba097						Multiple shots per trigger did not work.
2006510	Snapshot_Japan_2023_Hyogo_Forest_Awaji370_C06	Hyogo_Forest_Awaji370_C06	134.964461	34.512883	2023-09-04 14:37:00	2023-11-07 12:14:00	None		None		2092028	Hyogo-AG271	1	Camera Functioning	Knee height		Parallel					Hyogo_Forest_Awaji370						Multiple shots per trigger did not work. Timestamp in pictures were wrong.
2006510	Snapshot_Japan_2023_Gunma_Forest_FMKusaki_kusaki1	Gunma_Forest_FMKusaki_kusaki1	139.40467	36.55328	2023-09-04 00:00:00	2023-11-07 00:00:00	None		None		2092968	Gunma_Forest_FMKusaki_WMC06	0	Camera Functioning	Knee height		Parallel					Gunma_Forest_FMKusaki
2006510	Snapshot_Japan_2023_Gifu_Forest_GifuUnivKEF_18	Gifu_Forest_GifuUnivKEF_18	137.220652	36.003554	2023-08-25 16:44:00	2023-11-11 13:20:00	None		None		2093047	Gifu_Forest_GifuUnivKEF_NIES183	1	Camera Functioning	Knee height		Parallel					Gifu_Forest_GifuUnivKEF						Multiple shots per trigger did not work; The internal clock was 1h15m ahead, so it was corrected with exiftool.
2006510	Snapshot_Japan_2023_Gifu_Forest_GifuUnivKEF_06	Gifu_Forest_GifuUnivKEF_06	137.230263	36.00827	2023-08-25 15:36:00	2023-11-11 11:38:00	None		None		2093043	Gifu_Forest_GifuUnivKEF_NIES179	1	Camera Functioning	Knee height		Parallel					Gifu_Forest_GifuUnivKEF						Multiple shots per trigger did not work.
2006510	Snapshot_Japan_2023_Ehime_Artificial_Higai14	Ehime_Artificial_Higai14	132.98359	34.26732	2023-09-15 00:00:00	2023-11-07 00:00:00	None		None		2092451	higai14	1	Camera Functioning	Knee height		Parallel					Ehime_Artificial_Omishima						Multiple shots per trigger did not work.
2006510	Snapshot_Japan_2023_Hyogo_Forest_Awaji370_C07	Hyogo_Forest_Awaji370_C07	134.964499	34.510518	2023-09-06 12:27:00	2023-11-07 15:08:00	None		None		2092029	Hyogo-AG270	1	Camera Functioning	Knee height		Parallel					Hyogo_Forest_Awaji370						Multiple shots per trigger did not work.
2006510	Snapshot_Japan_2023_Fukushima_Forest_NIES_CX01	Fukushima_Forest_NIES_CX01	140.815541	37.562181	2023-08-22 10:55:00	2023-10-23 12:23:00	None		None		2087001	Fukushima_Forest_NIES_169	1	Camera Functioning	Knee height		Parallel					Fukushima_Forest_NIES						Multiple shots per trigger did not work.
2006510	Snapshot_Japan_2023_Chiba_Forest_Nichidai_C02	Chiba_Forest_Nichidai_C02	139.8871	35.2785	2023-09-04 00:00:00	2023-12-19 00:00:00	None		None		2094601	BS02	1	Camera Functioning	Knee height		Parallel					Chiba_Forest_Nichidai
2006510	Snapshot_Japan_2023_Ibaraki_Forest_Ogawa_O11	Ibaraki_Forest_Ogawa_O11	140.585783	36.939295	2023-08-31 11:20:00	2023-11-06 10:21:00	None		None		2057229	Browning Strike Force HD Pro X	0	Camera Functioning	Knee height		Parallel					Ibaraki_Forest_Ogawa
2006510	Snapshot_Japan_2023_Gifu_Forest_GifuUnivKEF_19	Gifu_Forest_GifuUnivKEF_19	137.215189	35.997741	2023-08-25 10:23:00	2023-11-11 13:43:00	None		None		2093048	Gifu_Forest_GifuUnivKEF_NIES188	1	Camera Functioning	Knee height		Parallel					Gifu_Forest_GifuUnivKEF						Multiple shots per trigger did not work. Blur processing was applied to the bboxes identified as human by MegaDetector.
2006510	Snapshot_Japan_2023_Chiba_Forest_Nichidai_C05	Chiba_Forest_Nichidai_C05	139.8791	35.2724	2023-09-04 00:00:00	2023-12-19 00:00:00	None		None		2094605	BS05	1	Camera Hardware Failure	Knee height		Parallel					Chiba_Forest_Nichidai
2006510	Snapshot_Japan_2023_Fukushima_Forest_NIES_CX04	Fukushima_Forest_NIES_CX04	140.678642	37.472379	2023-08-23 14:05:00	2023-10-26 11:05:00	None		None		2087002	Fukushima_Forest_NIES_168	1	Camera Functioning	Knee height		Parallel					Fukushima_Forest_NIES						Multiple shots per trigger did not work.
