# Supplementary material for: Snapshot Japan 2023: the first camera trap dataset under a globally standardised protocol in Japan
Source: Biodivers Data J. 2025 Mar 13;13:e141168. doi: 10.3897/BDJ.13.e141168 (PMC11926606; doi:10.3897/BDJ.13.e141168)
Supplement: Supplementary material 2 — sequences.csv [file bdj-13-e141168-s002.csv]

project_id	deployment_id	sequence_id	is_blank	identified_by	wi_taxon_id	class	order	family	genus	species	common_name	uncertainty	start_time	end_time	group_size	age	sex	animal_recognizable	individual_id	individual_animal_notes	behavior	highlighted	markings	cv_confidence	license
2006510	Snapshot_Japan_2023_Fukushima_Forest_NIES_C15	7274266	0	Chiharu MORIGUCHI	7e3fb8f9-2796-4785-bbf5-7b381ffddd27	Aves	Piciformes	Picidae	Picus	awokera	Japanese Woodpecker		2023-09-22 12:48:07	2023-09-22 12:48:15	1										CC-BY
2006510	Snapshot_Japan_2023_Fukushima_Forest_NIES_C15	7274154	0	Chiharu MORIGUCHI	f6ee4527-9f61-43ef-9194-f27df9054ce8	Mammalia	Rodentia	Sciuridae	Sciurus	lis	Japanese Squirrel		2023-08-23 08:21:20	2023-08-23 08:21:20	1										CC-BY
2006510	Snapshot_Japan_2023_Fukushima_Forest_NIES_C15	7274156	0	Chiharu MORIGUCHI	f6ee4527-9f61-43ef-9194-f27df9054ce8	Mammalia	Rodentia	Sciuridae	Sciurus	lis	Japanese Squirrel		2023-08-24 10:32:34	2023-08-24 10:32:34	1										CC-BY
2006510	Snapshot_Japan_2023_Fukushima_Forest_NIES_C15	7274184	0	Eiki Aikawa	05a177f4-8da4-400f-ad72-0a8437a1eea6	Mammalia	Carnivora	Viverridae	Paguma	larvata	Masked Palm Civet		2023-09-09 05:49:18	2023-09-09 05:49:18	1										CC-BY
2006510	Snapshot_Japan_2023_Fukushima_Forest_NIES_C15	7274193	0	Eiki Aikawa	05a177f4-8da4-400f-ad72-0a8437a1eea6	Mammalia	Carnivora	Viverridae	Paguma	larvata	Masked Palm Civet		2023-09-09 20:44:00	2023-09-09 20:44:02	1										CC-BY
2006510	Snapshot_Japan_2023_Fukushima_Forest_NIES_C15	7274208	0	Eiki Aikawa	05a177f4-8da4-400f-ad72-0a8437a1eea6	Mammalia	Carnivora	Viverridae	Paguma	larvata	Masked Palm Civet		2023-09-12 01:38:30	2023-09-12 01:38:30	1										CC-BY
2006510	Snapshot_Japan_2023_Fukushima_Forest_NIES_C15	7274210	0	Eiki Aikawa	05a177f4-8da4-400f-ad72-0a8437a1eea6	Mammalia	Carnivora	Viverridae	Paguma	larvata	Masked Palm Civet		2023-09-14 20:45:09	2023-09-14 20:45:14	1										CC-BY
2006510	Snapshot_Japan_2023_Fukushima_Forest_NIES_C15	7274223	0	Eiki Aikawa	241042c0-ec31-4ae6-81dc-d2b785de1bb8	Mammalia	Lagomorpha	Leporidae	Lepus	brachyurus	Japanese Hare		2023-09-25 17:59:30	2023-09-25 17:59:31	1										CC-BY
2006510	Snapshot_Japan_2023_Fukushima_Forest_NIES_C15	7274164	0	Eiki Aikawa	746d3e98-64af-4897-9cd3-c09b169a8c69	Mammalia	Carnivora	Canidae	Nyctereutes	procyonoides	Raccoon Dog		2023-08-27 19:14:37	2023-08-27 19:14:42	1										CC-BY
2006510	Snapshot_Japan_2023_Fukushima_Forest_NIES_C15	7274171	0	Eiki Aikawa	746d3e98-64af-4897-9cd3-c09b169a8c69	Mammalia	Carnivora	Canidae	Nyctereutes	procyonoides	Raccoon Dog		2023-09-01 03:14:27	2023-09-01 03:14:38	1										CC-BY
2006510	Snapshot_Japan_2023_Fukushima_Forest_NIES_C15	7274179	0	Eiki Aikawa	746d3e98-64af-4897-9cd3-c09b169a8c69	Mammalia	Carnivora	Canidae	Nyctereutes	procyonoides	Raccoon Dog		2023-09-04 00:11:13	2023-09-04 00:11:15	1										CC-BY
2006510	Snapshot_Japan_2023_Fukushima_Forest_NIES_C15	7274182	0	Eiki Aikawa	746d3e98-64af-4897-9cd3-c09b169a8c69	Mammalia	Carnivora	Canidae	Nyctereutes	procyonoides	Raccoon Dog		2023-09-04 17:03:38	2023-09-04 17:03:44	1										CC-BY
2006510	Snapshot_Japan_2023_Fukushima_Forest_NIES_C15	7274213	0	Eiki Aikawa	746d3e98-64af-4897-9cd3-c09b169a8c69	Mammalia	Carnivora	Canidae	Nyctereutes	procyonoides	Raccoon Dog		2023-09-17 16:24:07	2023-09-17 16:24:08	1										CC-BY
2006510	Snapshot_Japan_2023_Fukushima_Forest_NIES_C15	7274219	0	Eiki Aikawa	746d3e98-64af-4897-9cd3-c09b169a8c69	Mammalia	Carnivora	Canidae	Nyctereutes	procyonoides	Raccoon Dog		2023-09-24 17:41:25	2023-09-24 17:41:31	1										CC-BY
2006510	Snapshot_Japan_2023_Fukushima_Forest_NIES_C15	7274225	0	Eiki Aikawa	746d3e98-64af-4897-9cd3-c09b169a8c69	Mammalia	Carnivora	Canidae	Nyctereutes	procyonoides	Raccoon Dog		2023-09-28 17:03:19	2023-09-28 17:03:27	1										CC-BY
2006510	Snapshot_Japan_2023_Fukushima_Forest_NIES_C15	7274216	0	Eiki Aikawa	746d3e98-64af-4897-9cd3-c09b169a8c69	Mammalia	Carnivora	Canidae	Nyctereutes	procyonoides	Raccoon Dog		2023-09-24 11:23:40	2023-09-24 11:23:44	2										CC-BY
2006510	Snapshot_Japan_2023_Fukushima_Forest_NIES_C15	7274192	0	Eiki Aikawa	90d950db-2106-4bd9-a4c1-777604c3eada	Mammalia	Rodentia				Rodent		2023-09-09 22:56:42	2023-09-09 22:56:42	1										CC-BY
2006510	Snapshot_Japan_2023_Fukushima_Forest_NIES_C15	7274196	0	Eiki Aikawa	90d950db-2106-4bd9-a4c1-777604c3eada	Mammalia	Rodentia				Rodent		2023-09-10 23:29:19	2023-09-10 23:29:19	1										CC-BY
2006510	Snapshot_Japan_2023_Fukushima_Forest_NIES_C15	7274227	0	Eiki Aikawa	9121e6e0-596f-4a29-b632-975132c0416e	Mammalia	Cetartiodactyla	Bovidae	Capricornis	crispus	Japanese Serow		2023-09-29 18:10:37	2023-09-29 18:10:53	1										CC-BY
2006510	Snapshot_Japan_2023_Fukushima_Forest_NIES_C15	7274255	0	Eiki Aikawa	990ae9dd-7a59-4344-afcb-1b7b21368000	Mammalia	Primates	Hominidae	Homo	sapiens	Human		2023-10-24 13:13:45	2023-10-24 13:20:37	1										CC-BY
2006510	Snapshot_Japan_2023_Fukushima_Forest_NIES_C15	7274262	0	Eiki Aikawa	990ae9dd-7a59-4344-afcb-1b7b21368000	Mammalia	Primates	Hominidae	Homo	sapiens	Human		2023-10-24 14:56:58	2023-10-24 14:57:11	1										CC-BY
2006510	Snapshot_Japan_2023_Fukushima_Forest_NIES_C15	7274251	0	Eiki Aikawa	990ae9dd-7a59-4344-afcb-1b7b21368000	Mammalia	Primates	Hominidae	Homo	sapiens	Human		2023-10-24 13:03:14	2023-10-24 13:12:25	2										CC-BY
2006510	Snapshot_Japan_2023_Fukushima_Forest_NIES_C15	7274172	0	Eiki Aikawa	b57debc1-dff2-48d3-a400-f2b5021e71b0	Mammalia	Carnivora	Procyonidae	Procyon	lotor	Northern Raccoon		2023-09-01 21:37:25	2023-09-01 21:37:43	1										CC-BY
2006510	Snapshot_Japan_2023_Fukushima_Forest_NIES_C15	7274174	0	Eiki Aikawa	c51abc05-24e4-4d97-b9d3-0f7efe7a8303	Mammalia	Primates	Cercopithecidae	Macaca	fuscata	Japanese Macaque		2023-09-02 09:18:33	2023-09-02 09:18:44	1										CC-BY
2006510	Snapshot_Japan_2023_Fukushima_Forest_NIES_C15	7274189	0	Eiki Aikawa	c51abc05-24e4-4d97-b9d3-0f7efe7a8303	Mammalia	Primates	Cercopithecidae	Macaca	fuscata	Japanese Macaque		2023-09-09 09:47:19	2023-09-09 09:47:38	1										CC-BY
2006510	Snapshot_Japan_2023_Fukushima_Forest_NIES_C15	7274189	0	Eiki Aikawa	c51abc05-24e4-4d97-b9d3-0f7efe7a8303	Mammalia	Primates	Cercopithecidae	Macaca	fuscata	Japanese Macaque		2023-09-09 09:47:19	2023-09-09 09:47:38	1										CC-BY
2006510	Snapshot_Japan_2023_Fukushima_Forest_NIES_C15	7274199	0	Eiki Aikawa	c51abc05-24e4-4d97-b9d3-0f7efe7a8303	Mammalia	Primates	Cercopithecidae	Macaca	fuscata	Japanese Macaque		2023-09-11 15:37:12	2023-09-11 15:37:16	1										CC-BY
2006510	Snapshot_Japan_2023_Fukushima_Forest_NIES_C15	7274200	0	Eiki Aikawa	c51abc05-24e4-4d97-b9d3-0f7efe7a8303	Mammalia	Primates	Cercopithecidae	Macaca	fuscata	Japanese Macaque		2023-09-11 15:39:49	2023-09-11 15:40:28	1										CC-BY
2006510	Snapshot_Japan_2023_Fukushima_Forest_NIES_C15	7274215	0	Eiki Aikawa	c51abc05-24e4-4d97-b9d3-0f7efe7a8303	Mammalia	Primates	Cercopithecidae	Macaca	fuscata	Japanese Macaque		2023-09-22 07:50:23	2023-09-22 07:50:26	1										CC-BY
2006510	Snapshot_Japan_2023_Fukushima_Forest_NIES_C15	7274242	0	Eiki Aikawa	c51abc05-24e4-4d97-b9d3-0f7efe7a8303	Mammalia	Primates	Cercopithecidae	Macaca	fuscata	Japanese Macaque		2023-10-12 14:45:17	2023-10-12 14:45:25	1										CC-BY
2006510	Snapshot_Japan_2023_Fukushima_Forest_NIES_C15	7274245	0	Eiki Aikawa	c51abc05-24e4-4d97-b9d3-0f7efe7a8303	Mammalia	Primates	Cercopithecidae	Macaca	fuscata	Japanese Macaque		2023-10-12 15:06:04	2023-10-12 15:06:06	1										CC-BY
2006510	Snapshot_Japan_2023_Fukushima_Forest_NIES_C15	7274246	0	Eiki Aikawa	c51abc05-24e4-4d97-b9d3-0f7efe7a8303	Mammalia	Primates	Cercopithecidae	Macaca	fuscata	Japanese Macaque		2023-10-16 07:42:15	2023-10-16 07:42:28	1										CC-BY
2006510	Snapshot_Japan_2023_Fukushima_Forest_NIES_C15	7274249	0	Eiki Aikawa	c51abc05-24e4-4d97-b9d3-0f7efe7a8303	Mammalia	Primates	Cercopithecidae	Macaca	fuscata	Japanese Macaque		2023-10-17 06:21:59	2023-10-17 06:22:03	1										CC-BY
2006510	Snapshot_Japan_2023_Fukushima_Forest_NIES_C15	7274201	0	Eiki Aikawa	c51abc05-24e4-4d97-b9d3-0f7efe7a8303	Mammalia	Primates	Cercopithecidae	Macaca	fuscata	Japanese Macaque		2023-09-11 15:43:11	2023-09-11 15:43:16	2										CC-BY
2006510	Snapshot_Japan_2023_Fukushima_Forest_NIES_C15	7274232	0	Eiki Aikawa	c51abc05-24e4-4d97-b9d3-0f7efe7a8303	Mammalia	Primates	Cercopithecidae	Macaca	fuscata	Japanese Macaque		2023-10-01 14:12:59	2023-10-01 14:13:11	2										CC-BY
2006510	Snapshot_Japan_2023_Fukushima_Forest_NIES_C15	7274237	0	Eiki Aikawa	c51abc05-24e4-4d97-b9d3-0f7efe7a8303	Mammalia	Primates	Cercopithecidae	Macaca	fuscata	Japanese Macaque		2023-10-06 06:45:06	2023-10-06 06:45:21	2										CC-BY
2006510	Snapshot_Japan_2023_Fukushima_Forest_NIES_C15	7274239	0	Eiki Aikawa	c51abc05-24e4-4d97-b9d3-0f7efe7a8303	Mammalia	Primates	Cercopithecidae	Macaca	fuscata	Japanese Macaque		2023-10-12 06:48:07	2023-10-12 06:48:33	2										CC-BY
2006510	Snapshot_Japan_2023_Fukushima_Forest_NIES_C15	7274241	0	Eiki Aikawa	c51abc05-24e4-4d97-b9d3-0f7efe7a8303	Mammalia	Primates	Cercopithecidae	Macaca	fuscata	Japanese Macaque		2023-10-12 14:54:48	2023-10-12 14:54:59	2										CC-BY
2006510	Snapshot_Japan_2023_Fukushima_Forest_NIES_C15	7274243	0	Eiki Aikawa	c51abc05-24e4-4d97-b9d3-0f7efe7a8303	Mammalia	Primates	Cercopithecidae	Macaca	fuscata	Japanese Macaque		2023-10-12 14:57:32	2023-10-12 14:58:23	3										CC-BY
2006510	Snapshot_Japan_2023_Fukushima_Forest_NIES_C15	7274247	0	Eiki Aikawa	c51abc05-24e4-4d97-b9d3-0f7efe7a8303	Mammalia	Primates	Cercopithecidae	Macaca	fuscata	Japanese Macaque		2023-10-16 14:38:08	2023-10-16 14:38:24	3										CC-BY
2006510	Snapshot_Japan_2023_Fukushima_Forest_NIES_C15	7274183	0	Eiki Aikawa	d372cda5-a8ca-4b7b-97ed-4e4fab9c9b4b	Mammalia	Cetartiodactyla	Suidae	Sus	scrofa	Wild Boar		2023-09-06 02:33:33	2023-09-06 02:33:34	1										CC-BY
2006510	Snapshot_Japan_2023_Fukushima_Forest_NIES_C15	7274217	0	Eiki Aikawa	d372cda5-a8ca-4b7b-97ed-4e4fab9c9b4b	Mammalia	Cetartiodactyla	Suidae	Sus	scrofa	Wild Boar		2023-09-24 16:08:51	2023-09-24 16:08:57	1										CC-BY
2006510	Snapshot_Japan_2023_Fukushima_Forest_NIES_C15	7274167	0	Eiki Aikawa	f1856211-cfb7-4a5b-9158-c0f72fd09ee6						Blank		2023-09-01 04:22:45	2023-09-01 04:22:46	1										CC-BY
2006510	Snapshot_Japan_2023_Fukushima_Forest_NIES_C15	7274168	0	Eiki Aikawa	f1856211-cfb7-4a5b-9158-c0f72fd09ee6						Blank		2023-09-01 04:24:05	2023-09-01 04:24:05	1										CC-BY
2006510	Snapshot_Japan_2023_Fukushima_Forest_NIES_C15	7274180	0	Eiki Aikawa	f1856211-cfb7-4a5b-9158-c0f72fd09ee6						Blank		2023-09-04 08:24:56	2023-09-04 08:24:56	1										CC-BY
2006510	Snapshot_Japan_2023_Fukushima_Forest_NIES_C15	7274186	0	Eiki Aikawa	f1856211-cfb7-4a5b-9158-c0f72fd09ee6						Blank		2023-09-06 05:46:50	2023-09-06 05:46:50	1										CC-BY
2006510	Snapshot_Japan_2023_Fukushima_Forest_NIES_C15	7274195	0	Eiki Aikawa	f1856211-cfb7-4a5b-9158-c0f72fd09ee6						Blank		2023-09-10 00:25:42	2023-09-10 00:25:42	1										CC-BY
2006510	Snapshot_Japan_2023_Fukushima_Forest_NIES_C15	7274198	0	Eiki Aikawa	f1856211-cfb7-4a5b-9158-c0f72fd09ee6						Blank		2023-09-11 14:13:52	2023-09-11 14:13:52	1										CC-BY
2006510	Snapshot_Japan_2023_Fukushima_Forest_NIES_C15	7274212	0	Eiki Aikawa	f1856211-cfb7-4a5b-9158-c0f72fd09ee6						Blank		2023-09-18 09:49:27	2023-09-18 09:49:27	1										CC-BY
2006510	Snapshot_Japan_2023_Fukushima_Forest_NIES_C15	7274218	0	Eiki Aikawa	f1856211-cfb7-4a5b-9158-c0f72fd09ee6						Blank		2023-09-24 14:33:42	2023-09-24 14:33:42	1										CC-BY
2006510	Snapshot_Japan_2023_Fukushima_Forest_NIES_C15	7274230	0	Eiki Aikawa	f1856211-cfb7-4a5b-9158-c0f72fd09ee6						Blank		2023-09-29 16:42:20	2023-09-29 16:42:20	1										CC-BY
2006510	Snapshot_Japan_2023_Fukushima_Forest_NIES_C15	7274231	0	Eiki Aikawa	f1856211-cfb7-4a5b-9158-c0f72fd09ee6						Blank		2023-09-29 21:29:35	2023-09-29 21:29:35	1										CC-BY
2006510	Snapshot_Japan_2023_Fukushima_Forest_NIES_C15	7274238	0	Eiki Aikawa	f1856211-cfb7-4a5b-9158-c0f72fd09ee6						Blank		2023-10-08 08:25:23	2023-10-08 08:25:23	1										CC-BY
2006510	Snapshot_Japan_2023_Fukushima_Forest_NIES_C15	7274252	0	Eiki Aikawa	f1856211-cfb7-4a5b-9158-c0f72fd09ee6						Blank		2023-10-24 12:36:10	2023-10-24 12:36:10	1										CC-BY
2006510	Snapshot_Japan_2023_Fukushima_Forest_NIES_C15	7274265	0	Eiki Aikawa	f1856211-cfb7-4a5b-9158-c0f72fd09ee6						Blank		2023-09-14 12:03:35	2023-09-14 12:03:35	1										CC-BY
2006510	Snapshot_Japan_2023_Fukushima_Forest_NIES_C15	7274162	0	Eiki Aikawa	f6ee4527-9f61-43ef-9194-f27df9054ce8	Mammalia	Rodentia	Sciuridae	Sciurus	lis	Japanese Squirrel		2023-08-28 06:35:10	2023-08-28 06:36:42	1										CC-BY
2006510	Snapshot_Japan_2023_Fukushima_Forest_NIES_C15	7274170	0	Eiki Aikawa	f6ee4527-9f61-43ef-9194-f27df9054ce8	Mammalia	Rodentia	Sciuridae	Sciurus	lis	Japanese Squirrel		2023-09-01 09:45:33	2023-09-01 09:45:33	1										CC-BY
2006510	Snapshot_Japan_2023_Fukushima_Forest_NIES_C15	7274173	0	Eiki Aikawa	f6ee4527-9f61-43ef-9194-f27df9054ce8	Mammalia	Rodentia	Sciuridae	Sciurus	lis	Japanese Squirrel		2023-09-02 05:20:20	2023-09-02 05:20:20	1										CC-BY
2006510	Snapshot_Japan_2023_Fukushima_Forest_NIES_C15	7274175	0	Eiki Aikawa	f6ee4527-9f61-43ef-9194-f27df9054ce8	Mammalia	Rodentia	Sciuridae	Sciurus	lis	Japanese Squirrel		2023-09-02 14:25:42	2023-09-02 14:26:04	1										CC-BY
2006510	Snapshot_Japan_2023_Fukushima_Forest_NIES_C15	7274176	0	Eiki Aikawa	f6ee4527-9f61-43ef-9194-f27df9054ce8	Mammalia	Rodentia	Sciuridae	Sciurus	lis	Japanese Squirrel		2023-09-02 15:33:42	2023-09-02 15:33:42	1										CC-BY
2006510	Snapshot_Japan_2023_Fukushima_Forest_NIES_C15	7274177	0	Eiki Aikawa	f6ee4527-9f61-43ef-9194-f27df9054ce8	Mammalia	Rodentia	Sciuridae	Sciurus	lis	Japanese Squirrel		2023-09-04 07:21:16	2023-09-04 07:21:16	1										CC-BY
2006510	Snapshot_Japan_2023_Fukushima_Forest_NIES_C15	7274178	0	Eiki Aikawa	f6ee4527-9f61-43ef-9194-f27df9054ce8	Mammalia	Rodentia	Sciuridae	Sciurus	lis	Japanese Squirrel		2023-09-03 06:32:51	2023-09-03 06:32:51	1										CC-BY
2006510	Snapshot_Japan_2023_Fukushima_Forest_NIES_C15	7274181	0	Eiki Aikawa	f6ee4527-9f61-43ef-9194-f27df9054ce8	Mammalia	Rodentia	Sciuridae	Sciurus	lis	Japanese Squirrel		2023-09-05 16:50:22	2023-09-05 16:50:23	1										CC-BY
2006510	Snapshot_Japan_2023_Fukushima_Forest_NIES_C15	7274185	0	Eiki Aikawa	f6ee4527-9f61-43ef-9194-f27df9054ce8	Mammalia	Rodentia	Sciuridae	Sciurus	lis	Japanese Squirrel		2023-09-08 07:22:06	2023-09-08 07:22:07	1										CC-BY
2006510	Snapshot_Japan_2023_Fukushima_Forest_NIES_C15	7274187	0	Eiki Aikawa	f6ee4527-9f61-43ef-9194-f27df9054ce8	Mammalia	Rodentia	Sciuridae	Sciurus	lis	Japanese Squirrel		2023-09-06 08:54:55	2023-09-06 08:54:55	1										CC-BY
2006510	Snapshot_Japan_2023_Fukushima_Forest_NIES_C15	7274188	0	Eiki Aikawa	f6ee4527-9f61-43ef-9194-f27df9054ce8	Mammalia	Rodentia	Sciuridae	Sciurus	lis	Japanese Squirrel		2023-09-09 08:04:42	2023-09-09 08:04:42	1										CC-BY
2006510	Snapshot_Japan_2023_Fukushima_Forest_NIES_C15	7274190	0	Eiki Aikawa	f6ee4527-9f61-43ef-9194-f27df9054ce8	Mammalia	Rodentia	Sciuridae	Sciurus	lis	Japanese Squirrel		2023-09-09 07:04:00	2023-09-09 07:04:01	1										CC-BY
2006510	Snapshot_Japan_2023_Fukushima_Forest_NIES_C15	7274194	0	Eiki Aikawa	f6ee4527-9f61-43ef-9194-f27df9054ce8	Mammalia	Rodentia	Sciuridae	Sciurus	lis	Japanese Squirrel		2023-09-10 07:45:57	2023-09-10 07:45:57	1										CC-BY
2006510	Snapshot_Japan_2023_Fukushima_Forest_NIES_C15	7274207	0	Eiki Aikawa	f6ee4527-9f61-43ef-9194-f27df9054ce8	Mammalia	Rodentia	Sciuridae	Sciurus	lis	Japanese Squirrel		2023-09-15 13:36:46	2023-09-15 13:36:46	1										CC-BY
2006510	Snapshot_Japan_2023_Fukushima_Forest_NIES_C15	7274209	0	Eiki Aikawa	f6ee4527-9f61-43ef-9194-f27df9054ce8	Mammalia	Rodentia	Sciuridae	Sciurus	lis	Japanese Squirrel		2023-09-17 09:32:59	2023-09-17 09:32:59	1										CC-BY
2006510	Snapshot_Japan_2023_Fukushima_Forest_NIES_C15	7274211	0	Eiki Aikawa	f6ee4527-9f61-43ef-9194-f27df9054ce8	Mammalia	Rodentia	Sciuridae	Sciurus	lis	Japanese Squirrel		2023-09-17 10:07:13	2023-09-17 10:07:13	1										CC-BY
2006510	Snapshot_Japan_2023_Fukushima_Forest_NIES_C15	7274220	0	Eiki Aikawa	f6ee4527-9f61-43ef-9194-f27df9054ce8	Mammalia	Rodentia	Sciuridae	Sciurus	lis	Japanese Squirrel		2023-09-25 09:52:48	2023-09-25 09:53:09	1										CC-BY
2006510	Snapshot_Japan_2023_Fukushima_Forest_NIES_C15	7274221	0	Eiki Aikawa	f6ee4527-9f61-43ef-9194-f27df9054ce8	Mammalia	Rodentia	Sciuridae	Sciurus	lis	Japanese Squirrel		2023-09-26 07:39:41	2023-09-26 07:39:42	1										CC-BY
2006510	Snapshot_Japan_2023_Fukushima_Forest_NIES_C15	7274222	0	Eiki Aikawa	f6ee4527-9f61-43ef-9194-f27df9054ce8	Mammalia	Rodentia	Sciuridae	Sciurus	lis	Japanese Squirrel		2023-09-26 07:16:51	2023-09-26 07:16:51	1										CC-BY
2006510	Snapshot_Japan_2023_Fukushima_Forest_NIES_C15	7274224	0	Eiki Aikawa	f6ee4527-9f61-43ef-9194-f27df9054ce8	Mammalia	Rodentia	Sciuridae	Sciurus	lis	Japanese Squirrel		2023-09-27 07:27:16	2023-09-27 07:27:16	1										CC-BY
2006510	Snapshot_Japan_2023_Fukushima_Forest_NIES_C15	7274250	0	Eiki Aikawa	f6ee4527-9f61-43ef-9194-f27df9054ce8	Mammalia	Rodentia	Sciuridae	Sciurus	lis	Japanese Squirrel		2023-10-23 06:54:29	2023-10-23 06:54:31	1										CC-BY
2006510	Snapshot_Japan_2023_Fukushima_Forest_NIES_C15	7274153	0	Keita Fukasawa	05a177f4-8da4-400f-ad72-0a8437a1eea6	Mammalia	Carnivora	Viverridae	Paguma	larvata	Masked Palm Civet		2023-08-23 00:03:15	2023-08-23 00:03:15	1										CC-BY
2006510	Snapshot_Japan_2023_Fukushima_Forest_NIES_C15	7274155	0	Keita Fukasawa	05a177f4-8da4-400f-ad72-0a8437a1eea6	Mammalia	Carnivora	Viverridae	Paguma	larvata	Masked Palm Civet		2023-08-24 21:30:05	2023-08-24 21:30:23	1										CC-BY
2006510	Snapshot_Japan_2023_Fukushima_Forest_NIES_C15	7274157	0	Keita Fukasawa	05a177f4-8da4-400f-ad72-0a8437a1eea6	Mammalia	Carnivora	Viverridae	Paguma	larvata	Masked Palm Civet		2023-08-25 03:19:29	2023-08-25 03:19:30	1										CC-BY
2006510	Snapshot_Japan_2023_Fukushima_Forest_NIES_C15	7274206	0	Keita Fukasawa	1f689929-883d-4dae-958c-3d57ab5b6c16						Animal		2023-09-12 06:45:11	2023-09-12 06:45:11	1										CC-BY
2006510	Snapshot_Japan_2023_Fukushima_Forest_NIES_C15	7274159	0	Keita Fukasawa	241042c0-ec31-4ae6-81dc-d2b785de1bb8	Mammalia	Lagomorpha	Leporidae	Lepus	brachyurus	Japanese Hare		2023-08-27 04:23:53	2023-08-27 04:24:59	1										CC-BY
2006510	Snapshot_Japan_2023_Fukushima_Forest_NIES_C15	7274145	0	Keita Fukasawa	990ae9dd-7a59-4344-afcb-1b7b21368000	Mammalia	Primates	Hominidae	Homo	sapiens	Human		2023-08-22 13:34:39	2023-08-22 13:38:45	1										CC-BY
2006510	Snapshot_Japan_2023_Fukushima_Forest_NIES_C15	7274158	0	Keita Fukasawa	a45906ce-5938-433a-bc82-4d0e60d2ebab	Mammalia	Chiroptera				Bat		2023-08-27 00:57:23	2023-08-27 00:57:24	1										CC-BY
2006510	Snapshot_Japan_2023_Fukushima_Forest_NIES_C15	7274197	0	Keita Fukasawa	c51abc05-24e4-4d97-b9d3-0f7efe7a8303	Mammalia	Primates	Cercopithecidae	Macaca	fuscata	Japanese Macaque		2023-09-11 06:07:16	2023-09-11 06:07:32	2										CC-BY
2006510	Snapshot_Japan_2023_Fukushima_Forest_NIES_C15	7274233	0	Keita Fukasawa	c51abc05-24e4-4d97-b9d3-0f7efe7a8303	Mammalia	Primates	Cercopithecidae	Macaca	fuscata	Japanese Macaque		2023-10-01 14:15:20	2023-10-01 14:19:25	17										CC-BY
2006510	Snapshot_Japan_2023_Fukushima_Forest_NIES_C15	7274165	0	Keita Fukasawa	f1856211-cfb7-4a5b-9158-c0f72fd09ee6						Blank		2023-08-27 10:24:19	2023-08-27 10:24:19	1										CC-BY
2006510	Snapshot_Japan_2023_Fukushima_Forest_NIES_C15	7274161	0	Keita Fukasawa	f6ee4527-9f61-43ef-9194-f27df9054ce8	Mammalia	Rodentia	Sciuridae	Sciurus	lis	Japanese Squirrel		2023-08-27 10:17:48	2023-08-27 10:17:58	1										CC-BY
2006510	Snapshot_Japan_2023_Fukushima_Forest_NIES_C15	7274163	0	Keita Fukasawa	f6ee4527-9f61-43ef-9194-f27df9054ce8	Mammalia	Rodentia	Sciuridae	Sciurus	lis	Japanese Squirrel		2023-08-28 05:42:28	2023-08-28 05:42:28	1										CC-BY
2006510	Snapshot_Japan_2023_Fukushima_Forest_NIES_C15	7274229	0	Keita Fukasawa	f6ee4527-9f61-43ef-9194-f27df9054ce8	Mammalia	Rodentia	Sciuridae	Sciurus	lis	Japanese Squirrel		2023-09-29 17:03:59	2023-09-29 17:04:00	1										CC-BY
2006510	Snapshot_Japan_2023_Fukushima_Forest_NIES_C15	7274169	0	Takahiro Morosawa	eeeb5d26-2a47-4d01-a3de-10b33ec0aee4	Mammalia	Carnivora				Carnivorous Mammal		2023-08-29 19:04:48	2023-08-29 19:04:48	1										CC-BY
2006510	Snapshot_Japan_2023_Fukushima_Forest_NIES_C15	7274228	1	Keita Fukasawa	f1856211-cfb7-4a5b-9158-c0f72fd09ee6						Blank		2023-09-25 05:16:14	2023-09-25 05:16:14	1										CC-BY
2006510	Snapshot_Japan_2023_Fukushima_Forest_NIES_C16	7274386	0	Chiharu MORIGUCHI	05a177f4-8da4-400f-ad72-0a8437a1eea6	Mammalia	Carnivora	Viverridae	Paguma	larvata	Masked Palm Civet		2023-10-12 03:27:06	2023-10-12 03:27:08	1										CC-BY
2006510	Snapshot_Japan_2023_Fukushima_Forest_NIES_C16	7274327	0	Chiharu MORIGUCHI	181a09ee-3be5-449e-846b-e93db3bc5660	Mammalia	Carnivora	Mustelidae	Mustela	itatsi	Japanese Weasel		2023-09-12 19:46:16	2023-09-12 19:46:17	1										CC-BY
2006510	Snapshot_Japan_2023_Fukushima_Forest_NIES_C16	7274340	0	Chiharu MORIGUCHI	1f689929-883d-4dae-958c-3d57ab5b6c16						Animal		2023-09-17 17:23:32	2023-09-17 17:23:32	1										CC-BY
2006510	Snapshot_Japan_2023_Fukushima_Forest_NIES_C16	7274398	0	Chiharu MORIGUCHI	1f689929-883d-4dae-958c-3d57ab5b6c16						Animal		2023-10-21 02:25:30	2023-10-21 02:25:30	1										CC-BY
2006510	Snapshot_Japan_2023_Fukushima_Forest_NIES_C16	7274390	0	Chiharu MORIGUCHI	241042c0-ec31-4ae6-81dc-d2b785de1bb8	Mammalia	Lagomorpha	Leporidae	Lepus	brachyurus	Japanese Hare		2023-10-15 07:19:58	2023-10-15 07:19:58	1										CC-BY
2006510	Snapshot_Japan_2023_Fukushima_Forest_NIES_C16	7274407	0	Chiharu MORIGUCHI	241042c0-ec31-4ae6-81dc-d2b785de1bb8	Mammalia	Lagomorpha	Leporidae	Lepus	brachyurus	Japanese Hare		2023-10-22 21:57:47	2023-10-22 21:57:47	1										CC-BY
2006510	Snapshot_Japan_2023_Fukushima_Forest_NIES_C16	7274350	0	Chiharu MORIGUCHI	90d950db-2106-4bd9-a4c1-777604c3eada	Mammalia	Rodentia				Rodent		2023-09-20 21:50:32	2023-09-20 21:50:32	1										CC-BY
2006510	Snapshot_Japan_2023_Fukushima_Forest_NIES_C16	7274361	0	Chiharu MORIGUCHI	94b618e1-826c-4d43-b951-25b9c58092da	Mammalia	Carnivora	Mustelidae	Martes	melampus	Japanese Marten		2023-09-26 06:04:22	2023-09-26 06:04:22	1										CC-BY
2006510	Snapshot_Japan_2023_Fukushima_Forest_NIES_C16	7274318	0	Chiharu MORIGUCHI	e21f6bcf-879d-46ba-9e27-e8eb9d70010d	Aves	Columbiformes	Columbidae	Streptopelia	orientalis	Oriental Turtle-dove		2023-09-09 10:49:53	2023-09-09 10:50:36	1										CC-BY
2006510	Snapshot_Japan_2023_Fukushima_Forest_NIES_C16	7274366	0	Chiharu MORIGUCHI	f2d233e3-80e3-433d-9687-e29ecc7a467a	Mammalia					Mammal		2023-09-30 12:04:40	2023-09-30 12:04:40	1										CC-BY
2006510	Snapshot_Japan_2023_Fukushima_Forest_NIES_C16	7274308	0	Chiharu MORIGUCHI	f6ee4527-9f61-43ef-9194-f27df9054ce8	Mammalia	Rodentia	Sciuridae	Sciurus	lis	Japanese Squirrel		2023-09-06 10:31:55	2023-09-06 10:31:55	1										CC-BY
2006510	Snapshot_Japan_2023_Fukushima_Forest_NIES_C16	7274322	0	Chiharu MORIGUCHI	f6ee4527-9f61-43ef-9194-f27df9054ce8	Mammalia	Rodentia	Sciuridae	Sciurus	lis	Japanese Squirrel		2023-09-12 05:47:03	2023-09-12 05:47:03	1										CC-BY
2006510	Snapshot_Japan_2023_Fukushima_Forest_NIES_C16	7274331	0	Chiharu MORIGUCHI	f6ee4527-9f61-43ef-9194-f27df9054ce8	Mammalia	Rodentia	Sciuridae	Sciurus	lis	Japanese Squirrel		2023-09-14 14:11:12	2023-09-14 14:11:12	1										CC-BY
2006510	Snapshot_Japan_2023_Fukushima_Forest_NIES_C16	7274393	0	Eiki Aikawa	05a177f4-8da4-400f-ad72-0a8437a1eea6	Mammalia	Carnivora	Viverridae	Paguma	larvata	Masked Palm Civet		2023-10-16 04:27:12	2023-10-16 04:27:15	1										CC-BY
2006510	Snapshot_Japan_2023_Fukushima_Forest_NIES_C16	7274339	0	Eiki Aikawa	1f689929-883d-4dae-958c-3d57ab5b6c16						Animal		2023-09-15 16:26:07	2023-09-15 16:26:07	1										CC-BY
2006510	Snapshot_Japan_2023_Fukushima_Forest_NIES_C16	7274371	0	Eiki Aikawa	1f689929-883d-4dae-958c-3d57ab5b6c16						Animal		2023-10-04 23:17:25	2023-10-04 23:17:25	1										CC-BY
2006510	Snapshot_Japan_2023_Fukushima_Forest_NIES_C16	7274416	0	Eiki Aikawa	1f689929-883d-4dae-958c-3d57ab5b6c16						Animal		2023-10-05 07:14:55	2023-10-05 07:14:55	1										CC-BY
2006510	Snapshot_Japan_2023_Fukushima_Forest_NIES_C16	7274282	0	Eiki Aikawa	241042c0-ec31-4ae6-81dc-d2b785de1bb8	Mammalia	Lagomorpha	Leporidae	Lepus	brachyurus	Japanese Hare		2023-08-22 19:12:00	2023-08-22 19:12:26	1										CC-BY
2006510	Snapshot_Japan_2023_Fukushima_Forest_NIES_C16	7274286	0	Eiki Aikawa	241042c0-ec31-4ae6-81dc-d2b785de1bb8	Mammalia	Lagomorpha	Leporidae	Lepus	brachyurus	Japanese Hare		2023-08-22 23:40:34	2023-08-22 23:40:55	1										CC-BY
2006510	Snapshot_Japan_2023_Fukushima_Forest_NIES_C16	7274298	0	Eiki Aikawa	241042c0-ec31-4ae6-81dc-d2b785de1bb8	Mammalia	Lagomorpha	Leporidae	Lepus	brachyurus	Japanese Hare		2023-09-02 03:52:37	2023-09-02 03:52:55	1										CC-BY
2006510	Snapshot_Japan_2023_Fukushima_Forest_NIES_C16	7274301	0	Eiki Aikawa	241042c0-ec31-4ae6-81dc-d2b785de1bb8	Mammalia	Lagomorpha	Leporidae	Lepus	brachyurus	Japanese Hare		2023-09-03 00:17:22	2023-09-03 00:17:24	1										CC-BY
2006510	Snapshot_Japan_2023_Fukushima_Forest_NIES_C16	7274324	0	Eiki Aikawa	241042c0-ec31-4ae6-81dc-d2b785de1bb8	Mammalia	Lagomorpha	Leporidae	Lepus	brachyurus	Japanese Hare		2023-09-10 18:35:47	2023-09-10 18:35:48	1										CC-BY
2006510	Snapshot_Japan_2023_Fukushima_Forest_NIES_C16	7274373	0	Eiki Aikawa	241042c0-ec31-4ae6-81dc-d2b785de1bb8	Mammalia	Lagomorpha	Leporidae	Lepus	brachyurus	Japanese Hare		2023-10-05 04:55:36	2023-10-05 04:55:52	1										CC-BY
2006510	Snapshot_Japan_2023_Fukushima_Forest_NIES_C16	7274375	0	Eiki Aikawa	241042c0-ec31-4ae6-81dc-d2b785de1bb8	Mammalia	Lagomorpha	Leporidae	Lepus	brachyurus	Japanese Hare		2023-10-07 04:33:45	2023-10-07 04:33:46	1										CC-BY
2006510	Snapshot_Japan_2023_Fukushima_Forest_NIES_C16	7274376	0	Eiki Aikawa	241042c0-ec31-4ae6-81dc-d2b785de1bb8	Mammalia	Lagomorpha	Leporidae	Lepus	brachyurus	Japanese Hare		2023-10-07 03:31:00	2023-10-07 03:31:03	1										CC-BY
2006510	Snapshot_Japan_2023_Fukushima_Forest_NIES_C16	7274382	0	Eiki Aikawa	241042c0-ec31-4ae6-81dc-d2b785de1bb8	Mammalia	Lagomorpha	Leporidae	Lepus	brachyurus	Japanese Hare		2023-10-09 05:04:34	2023-10-09 05:04:35	1										CC-BY
2006510	Snapshot_Japan_2023_Fukushima_Forest_NIES_C16	7274389	0	Eiki Aikawa	241042c0-ec31-4ae6-81dc-d2b785de1bb8	Mammalia	Lagomorpha	Leporidae	Lepus	brachyurus	Japanese Hare		2023-10-14 05:12:46	2023-10-14 05:12:59	1										CC-BY
2006510	Snapshot_Japan_2023_Fukushima_Forest_NIES_C16	7274391	0	Eiki Aikawa	241042c0-ec31-4ae6-81dc-d2b785de1bb8	Mammalia	Lagomorpha	Leporidae	Lepus	brachyurus	Japanese Hare		2023-10-15 17:32:15	2023-10-15 17:32:22	1										CC-BY
2006510	Snapshot_Japan_2023_Fukushima_Forest_NIES_C16	7274392	0	Eiki Aikawa	241042c0-ec31-4ae6-81dc-d2b785de1bb8	Mammalia	Lagomorpha	Leporidae	Lepus	brachyurus	Japanese Hare		2023-10-15 17:38:47	2023-10-15 17:39:02	1										CC-BY
2006510	Snapshot_Japan_2023_Fukushima_Forest_NIES_C16	7274401	0	Eiki Aikawa	241042c0-ec31-4ae6-81dc-d2b785de1bb8	Mammalia	Lagomorpha	Leporidae	Lepus	brachyurus	Japanese Hare		2023-10-22 21:33:00	2023-10-22 21:33:01	1										CC-BY
2006510	Snapshot_Japan_2023_Fukushima_Forest_NIES_C16	7274402	0	Eiki Aikawa	241042c0-ec31-4ae6-81dc-d2b785de1bb8	Mammalia	Lagomorpha	Leporidae	Lepus	brachyurus	Japanese Hare		2023-10-22 21:21:05	2023-10-22 21:21:06	1										CC-BY
2006510	Snapshot_Japan_2023_Fukushima_Forest_NIES_C16	7274329	0	Eiki Aikawa	90d950db-2106-4bd9-a4c1-777604c3eada	Mammalia	Rodentia				Rodent		2023-09-13 18:54:19	2023-09-13 18:54:20	1										CC-BY
2006510	Snapshot_Japan_2023_Fukushima_Forest_NIES_C16	7274353	0	Eiki Aikawa	90d950db-2106-4bd9-a4c1-777604c3eada	Mammalia	Rodentia				Rodent		2023-09-22 10:43:22	2023-09-22 10:43:22	1										CC-BY
2006510	Snapshot_Japan_2023_Fukushima_Forest_NIES_C16	7274278	0	Eiki Aikawa	990ae9dd-7a59-4344-afcb-1b7b21368000	Mammalia	Primates	Hominidae	Homo	sapiens	Human		2023-08-22 14:32:45	2023-08-22 14:32:50	1										CC-BY
2006510	Snapshot_Japan_2023_Fukushima_Forest_NIES_C16	7274280	0	Eiki Aikawa	990ae9dd-7a59-4344-afcb-1b7b21368000	Mammalia	Primates	Hominidae	Homo	sapiens	Human		2023-08-22 14:33:50	2023-08-22 14:35:06	1										CC-BY
2006510	Snapshot_Japan_2023_Fukushima_Forest_NIES_C16	7274405	0	Eiki Aikawa	990ae9dd-7a59-4344-afcb-1b7b21368000	Mammalia	Primates	Hominidae	Homo	sapiens	Human		2023-10-23 14:21:32	2023-10-23 14:24:32	2										CC-BY
2006510	Snapshot_Japan_2023_Fukushima_Forest_NIES_C16	7274408	0	Eiki Aikawa	990ae9dd-7a59-4344-afcb-1b7b21368000	Mammalia	Primates	Hominidae	Homo	sapiens	Human		2023-10-23 14:25:34	2023-10-23 14:32:40	2										CC-BY
2006510	Snapshot_Japan_2023_Fukushima_Forest_NIES_C16	7274395	0	Eiki Aikawa	b57debc1-dff2-48d3-a400-f2b5021e71b0	Mammalia	Carnivora	Procyonidae	Procyon	lotor	Northern Raccoon		2023-10-18 20:08:47	2023-10-18 20:08:48	1										CC-BY
2006510	Snapshot_Japan_2023_Fukushima_Forest_NIES_C16	7274295	0	Eiki Aikawa	c51abc05-24e4-4d97-b9d3-0f7efe7a8303	Mammalia	Primates	Cercopithecidae	Macaca	fuscata	Japanese Macaque		2023-08-27 13:44:45	2023-08-27 13:44:50	1										CC-BY
2006510	Snapshot_Japan_2023_Fukushima_Forest_NIES_C16	7274355	0	Eiki Aikawa	c51abc05-24e4-4d97-b9d3-0f7efe7a8303	Mammalia	Primates	Cercopithecidae	Macaca	fuscata	Japanese Macaque		2023-09-24 17:07:26	2023-09-24 17:07:44	1										CC-BY
2006510	Snapshot_Japan_2023_Fukushima_Forest_NIES_C16	7274367	0	Eiki Aikawa	c51abc05-24e4-4d97-b9d3-0f7efe7a8303	Mammalia	Primates	Cercopithecidae	Macaca	fuscata	Japanese Macaque		2023-09-30 12:12:47	2023-09-30 12:13:02	1										CC-BY
2006510	Snapshot_Japan_2023_Fukushima_Forest_NIES_C16	7274293	0	Eiki Aikawa	c51abc05-24e4-4d97-b9d3-0f7efe7a8303	Mammalia	Primates	Cercopithecidae	Macaca	fuscata	Japanese Macaque		2023-08-27 13:14:23	2023-08-27 13:14:43	2										CC-BY
2006510	Snapshot_Japan_2023_Fukushima_Forest_NIES_C16	7274356	0	Eiki Aikawa	c51abc05-24e4-4d97-b9d3-0f7efe7a8303	Mammalia	Primates	Cercopithecidae	Macaca	fuscata	Japanese Macaque		2023-09-24 17:09:21	2023-09-24 17:09:27	2										CC-BY
2006510	Snapshot_Japan_2023_Fukushima_Forest_NIES_C16	7274284	0	Eiki Aikawa	d8dbc5dd-07c4-4ec8-90c4-9b8045746eeb	Mammalia	Carnivora	Mustelidae	Meles	anakuma	Japanese Badger		2023-08-22 20:21:19	2023-08-22 20:21:52	1										CC-BY
2006510	Snapshot_Japan_2023_Fukushima_Forest_NIES_C16	7274364	0	Eiki Aikawa	d8dbc5dd-07c4-4ec8-90c4-9b8045746eeb	Mammalia	Carnivora	Mustelidae	Meles	anakuma	Japanese Badger		2023-09-30 09:52:15	2023-09-30 09:52:54	1										CC-BY
2006510	Snapshot_Japan_2023_Fukushima_Forest_NIES_C16	7274287	0	Eiki Aikawa	f1856211-cfb7-4a5b-9158-c0f72fd09ee6						Blank		2023-08-23 05:10:37	2023-08-23 05:10:38	1										CC-BY
2006510	Snapshot_Japan_2023_Fukushima_Forest_NIES_C16	7274288	0	Eiki Aikawa	f1856211-cfb7-4a5b-9158-c0f72fd09ee6						Blank		2023-08-24 15:02:02	2023-08-24 15:02:02	1										CC-BY
2006510	Snapshot_Japan_2023_Fukushima_Forest_NIES_C16	7274289	0	Eiki Aikawa	f1856211-cfb7-4a5b-9158-c0f72fd09ee6						Blank		2023-08-24 17:18:21	2023-08-24 17:18:21	1										CC-BY
2006510	Snapshot_Japan_2023_Fukushima_Forest_NIES_C16	7274291	0	Eiki Aikawa	f1856211-cfb7-4a5b-9158-c0f72fd09ee6						Blank		2023-08-25 20:31:02	2023-08-25 20:31:02	1										CC-BY
2006510	Snapshot_Japan_2023_Fukushima_Forest_NIES_C16	7274300	0	Eiki Aikawa	f1856211-cfb7-4a5b-9158-c0f72fd09ee6						Blank		2023-09-02 05:06:32	2023-09-02 05:06:32	1										CC-BY
2006510	Snapshot_Japan_2023_Fukushima_Forest_NIES_C16	7274305	0	Eiki Aikawa	f1856211-cfb7-4a5b-9158-c0f72fd09ee6						Blank		2023-09-04 16:50:50	2023-09-04 16:50:50	1										CC-BY
2006510	Snapshot_Japan_2023_Fukushima_Forest_NIES_C16	7274306	0	Eiki Aikawa	f1856211-cfb7-4a5b-9158-c0f72fd09ee6						Blank		2023-09-04 04:37:04	2023-09-04 04:37:04	1										CC-BY
2006510	Snapshot_Japan_2023_Fukushima_Forest_NIES_C16	7274307	0	Eiki Aikawa	f1856211-cfb7-4a5b-9158-c0f72fd09ee6						Blank		2023-09-06 10:20:49	2023-09-06 10:20:49	1										CC-BY
2006510	Snapshot_Japan_2023_Fukushima_Forest_NIES_C16	7274309	0	Eiki Aikawa	f1856211-cfb7-4a5b-9158-c0f72fd09ee6						Blank		2023-09-06 10:27:14	2023-09-06 10:27:50	1										CC-BY
2006510	Snapshot_Japan_2023_Fukushima_Forest_NIES_C16	7274312	0	Eiki Aikawa	f1856211-cfb7-4a5b-9158-c0f72fd09ee6						Blank		2023-09-07 10:25:19	2023-09-07 10:25:20	1										CC-BY
2006510	Snapshot_Japan_2023_Fukushima_Forest_NIES_C16	7274314	0	Eiki Aikawa	f1856211-cfb7-4a5b-9158-c0f72fd09ee6						Blank		2023-09-09 07:56:09	2023-09-09 07:56:09	1										CC-BY
2006510	Snapshot_Japan_2023_Fukushima_Forest_NIES_C16	7274323	0	Eiki Aikawa	f1856211-cfb7-4a5b-9158-c0f72fd09ee6						Blank		2023-09-11 06:08:01	2023-09-11 06:08:02	1										CC-BY
2006510	Snapshot_Japan_2023_Fukushima_Forest_NIES_C16	7274328	0	Eiki Aikawa	f1856211-cfb7-4a5b-9158-c0f72fd09ee6						Blank		2023-09-12 18:05:40	2023-09-12 18:05:40	1										CC-BY
2006510	Snapshot_Japan_2023_Fukushima_Forest_NIES_C16	7274336	0	Eiki Aikawa	f1856211-cfb7-4a5b-9158-c0f72fd09ee6						Blank		2023-09-15 06:05:01	2023-09-15 06:05:01	1										CC-BY
2006510	Snapshot_Japan_2023_Fukushima_Forest_NIES_C16	7274337	0	Eiki Aikawa	f1856211-cfb7-4a5b-9158-c0f72fd09ee6						Blank		2023-09-15 12:14:32	2023-09-15 12:14:32	1										CC-BY
2006510	Snapshot_Japan_2023_Fukushima_Forest_NIES_C16	7274343	0	Eiki Aikawa	f1856211-cfb7-4a5b-9158-c0f72fd09ee6						Blank		2023-09-19 17:37:36	2023-09-19 17:37:36	1										CC-BY
2006510	Snapshot_Japan_2023_Fukushima_Forest_NIES_C16	7274346	0	Eiki Aikawa	f1856211-cfb7-4a5b-9158-c0f72fd09ee6						Blank		2023-09-20 05:08:22	2023-09-20 05:08:22	1										CC-BY
2006510	Snapshot_Japan_2023_Fukushima_Forest_NIES_C16	7274347	0	Eiki Aikawa	f1856211-cfb7-4a5b-9158-c0f72fd09ee6						Blank		2023-09-20 05:57:07	2023-09-20 05:57:07	1										CC-BY
2006510	Snapshot_Japan_2023_Fukushima_Forest_NIES_C16	7274348	0	Eiki Aikawa	f1856211-cfb7-4a5b-9158-c0f72fd09ee6						Blank		2023-09-20 06:15:33	2023-09-20 06:15:34	1										CC-BY
2006510	Snapshot_Japan_2023_Fukushima_Forest_NIES_C16	7274351	0	Eiki Aikawa	f1856211-cfb7-4a5b-9158-c0f72fd09ee6						Blank		2023-09-22 01:29:30	2023-09-22 01:29:30	1										CC-BY
2006510	Snapshot_Japan_2023_Fukushima_Forest_NIES_C16	7274354	0	Eiki Aikawa	f1856211-cfb7-4a5b-9158-c0f72fd09ee6						Blank		2023-09-24 06:00:35	2023-09-24 06:00:35	1										CC-BY
2006510	Snapshot_Japan_2023_Fukushima_Forest_NIES_C16	7274374	0	Eiki Aikawa	f1856211-cfb7-4a5b-9158-c0f72fd09ee6						Blank		2023-10-03 17:14:27	2023-10-03 17:14:27	1										CC-BY
2006510	Snapshot_Japan_2023_Fukushima_Forest_NIES_C16	7274380	0	Eiki Aikawa	f1856211-cfb7-4a5b-9158-c0f72fd09ee6						Blank		2023-10-08 08:19:40	2023-10-08 08:19:40	1										CC-BY
2006510	Snapshot_Japan_2023_Fukushima_Forest_NIES_C16	7274381	0	Eiki Aikawa	f1856211-cfb7-4a5b-9158-c0f72fd09ee6						Blank		2023-10-08 16:28:14	2023-10-08 16:28:14	1										CC-BY
2006510	Snapshot_Japan_2023_Fukushima_Forest_NIES_C16	7274383	0	Eiki Aikawa	f1856211-cfb7-4a5b-9158-c0f72fd09ee6						Blank		2023-10-10 17:35:44	2023-10-10 17:35:44	1										CC-BY
2006510	Snapshot_Japan_2023_Fukushima_Forest_NIES_C16	7274384	0	Eiki Aikawa	f1856211-cfb7-4a5b-9158-c0f72fd09ee6						Blank		2023-10-10 23:01:40	2023-10-10 23:01:40	1										CC-BY
2006510	Snapshot_Japan_2023_Fukushima_Forest_NIES_C16	7274385	0	Eiki Aikawa	f1856211-cfb7-4a5b-9158-c0f72fd09ee6						Blank		2023-10-12 14:24:44	2023-10-12 14:24:53	1										CC-BY
2006510	Snapshot_Japan_2023_Fukushima_Forest_NIES_C16	7274397	0	Eiki Aikawa	f1856211-cfb7-4a5b-9158-c0f72fd09ee6						Blank		2023-10-17 06:44:44	2023-10-17 06:44:44	1										CC-BY
2006510	Snapshot_Japan_2023_Fukushima_Forest_NIES_C16	7274403	0	Eiki Aikawa	f1856211-cfb7-4a5b-9158-c0f72fd09ee6						Blank		2023-10-22 20:56:19	2023-10-22 20:56:19	1										CC-BY
2006510	Snapshot_Japan_2023_Fukushima_Forest_NIES_C16	7274411	0	Eiki Aikawa	f1856211-cfb7-4a5b-9158-c0f72fd09ee6						Blank		2023-09-06 13:54:57	2023-09-06 13:54:57	1										CC-BY
2006510	Snapshot_Japan_2023_Fukushima_Forest_NIES_C16	7274302	0	Eiki Aikawa	f2d233e3-80e3-433d-9687-e29ecc7a467a	Mammalia					Mammal		2023-09-02 18:48:28	2023-09-02 18:48:28	1										CC-BY
2006510	Snapshot_Japan_2023_Fukushima_Forest_NIES_C16	7274290	0	Eiki Aikawa	f6ee4527-9f61-43ef-9194-f27df9054ce8	Mammalia	Rodentia	Sciuridae	Sciurus	lis	Japanese Squirrel		2023-08-25 14:30:36	2023-08-25 14:30:51	1										CC-BY
2006510	Snapshot_Japan_2023_Fukushima_Forest_NIES_C16	7274292	0	Eiki Aikawa	f6ee4527-9f61-43ef-9194-f27df9054ce8	Mammalia	Rodentia	Sciuridae	Sciurus	lis	Japanese Squirrel		2023-08-27 08:59:22	2023-08-27 08:59:28	1										CC-BY
2006510	Snapshot_Japan_2023_Fukushima_Forest_NIES_C16	7274296	0	Eiki Aikawa	f6ee4527-9f61-43ef-9194-f27df9054ce8	Mammalia	Rodentia	Sciuridae	Sciurus	lis	Japanese Squirrel		2023-08-28 05:59:49	2023-08-28 05:59:49	1										CC-BY
2006510	Snapshot_Japan_2023_Fukushima_Forest_NIES_C16	7274297	0	Eiki Aikawa	f6ee4527-9f61-43ef-9194-f27df9054ce8	Mammalia	Rodentia	Sciuridae	Sciurus	lis	Japanese Squirrel		2023-08-30 07:33:27	2023-08-30 07:33:27	1										CC-BY
2006510	Snapshot_Japan_2023_Fukushima_Forest_NIES_C16	7274299	0	Eiki Aikawa	f6ee4527-9f61-43ef-9194-f27df9054ce8	Mammalia	Rodentia	Sciuridae	Sciurus	lis	Japanese Squirrel		2023-09-01 04:49:45	2023-09-01 04:49:48	1										CC-BY
2006510	Snapshot_Japan_2023_Fukushima_Forest_NIES_C16	7274303	0	Eiki Aikawa	f6ee4527-9f61-43ef-9194-f27df9054ce8	Mammalia	Rodentia	Sciuridae	Sciurus	lis	Japanese Squirrel		2023-09-02 13:37:25	2023-09-02 13:37:25	1										CC-BY
2006510	Snapshot_Japan_2023_Fukushima_Forest_NIES_C16	7274304	0	Eiki Aikawa	f6ee4527-9f61-43ef-9194-f27df9054ce8	Mammalia	Rodentia	Sciuridae	Sciurus	lis	Japanese Squirrel		2023-09-05 10:08:11	2023-09-05 10:08:15	1										CC-BY
2006510	Snapshot_Japan_2023_Fukushima_Forest_NIES_C16	7274310	0	Eiki Aikawa	f6ee4527-9f61-43ef-9194-f27df9054ce8	Mammalia	Rodentia	Sciuridae	Sciurus	lis	Japanese Squirrel		2023-09-06 10:34:19	2023-09-06 10:34:19	1										CC-BY
2006510	Snapshot_Japan_2023_Fukushima_Forest_NIES_C16	7274311	0	Eiki Aikawa	f6ee4527-9f61-43ef-9194-f27df9054ce8	Mammalia	Rodentia	Sciuridae	Sciurus	lis	Japanese Squirrel		2023-09-06 10:39:07	2023-09-06 10:39:07	1										CC-BY
2006510	Snapshot_Japan_2023_Fukushima_Forest_NIES_C16	7274316	0	Eiki Aikawa	f6ee4527-9f61-43ef-9194-f27df9054ce8	Mammalia	Rodentia	Sciuridae	Sciurus	lis	Japanese Squirrel		2023-09-08 07:45:03	2023-09-08 07:45:03	1										CC-BY
2006510	Snapshot_Japan_2023_Fukushima_Forest_NIES_C16	7274317	0	Eiki Aikawa	f6ee4527-9f61-43ef-9194-f27df9054ce8	Mammalia	Rodentia	Sciuridae	Sciurus	lis	Japanese Squirrel		2023-09-07 16:14:30	2023-09-07 16:14:30	1										CC-BY
2006510	Snapshot_Japan_2023_Fukushima_Forest_NIES_C16	7274319	0	Eiki Aikawa	f6ee4527-9f61-43ef-9194-f27df9054ce8	Mammalia	Rodentia	Sciuridae	Sciurus	lis	Japanese Squirrel		2023-09-10 11:28:43	2023-09-10 11:28:47	1										CC-BY
2006510	Snapshot_Japan_2023_Fukushima_Forest_NIES_C16	7274321	0	Eiki Aikawa	f6ee4527-9f61-43ef-9194-f27df9054ce8	Mammalia	Rodentia	Sciuridae	Sciurus	lis	Japanese Squirrel		2023-09-11 05:41:09	2023-09-11 05:41:10	1										CC-BY
2006510	Snapshot_Japan_2023_Fukushima_Forest_NIES_C16	7274325	0	Eiki Aikawa	f6ee4527-9f61-43ef-9194-f27df9054ce8	Mammalia	Rodentia	Sciuridae	Sciurus	lis	Japanese Squirrel		2023-09-12 15:38:29	2023-09-12 15:38:38	1										CC-BY
2006510	Snapshot_Japan_2023_Fukushima_Forest_NIES_C16	7274326	0	Eiki Aikawa	f6ee4527-9f61-43ef-9194-f27df9054ce8	Mammalia	Rodentia	Sciuridae	Sciurus	lis	Japanese Squirrel		2023-09-12 16:36:38	2023-09-12 16:36:47	1										CC-BY
2006510	Snapshot_Japan_2023_Fukushima_Forest_NIES_C16	7274330	0	Eiki Aikawa	f6ee4527-9f61-43ef-9194-f27df9054ce8	Mammalia	Rodentia	Sciuridae	Sciurus	lis	Japanese Squirrel		2023-09-14 10:25:51	2023-09-14 10:25:54	1										CC-BY
2006510	Snapshot_Japan_2023_Fukushima_Forest_NIES_C16	7274332	0	Eiki Aikawa	f6ee4527-9f61-43ef-9194-f27df9054ce8	Mammalia	Rodentia	Sciuridae	Sciurus	lis	Japanese Squirrel		2023-09-14 14:25:15	2023-09-14 14:25:15	1										CC-BY
2006510	Snapshot_Japan_2023_Fukushima_Forest_NIES_C16	7274333	0	Eiki Aikawa	f6ee4527-9f61-43ef-9194-f27df9054ce8	Mammalia	Rodentia	Sciuridae	Sciurus	lis	Japanese Squirrel		2023-09-14 16:50:39	2023-09-14 16:50:41	1										CC-BY
2006510	Snapshot_Japan_2023_Fukushima_Forest_NIES_C16	7274334	0	Eiki Aikawa	f6ee4527-9f61-43ef-9194-f27df9054ce8	Mammalia	Rodentia	Sciuridae	Sciurus	lis	Japanese Squirrel		2023-09-17 09:00:56	2023-09-17 09:00:56	1										CC-BY
2006510	Snapshot_Japan_2023_Fukushima_Forest_NIES_C16	7274338	0	Eiki Aikawa	f6ee4527-9f61-43ef-9194-f27df9054ce8	Mammalia	Rodentia	Sciuridae	Sciurus	lis	Japanese Squirrel		2023-09-17 15:57:39	2023-09-17 15:57:39	1										CC-BY
2006510	Snapshot_Japan_2023_Fukushima_Forest_NIES_C16	7274341	0	Eiki Aikawa	f6ee4527-9f61-43ef-9194-f27df9054ce8	Mammalia	Rodentia	Sciuridae	Sciurus	lis	Japanese Squirrel		2023-09-19 05:56:11	2023-09-19 05:56:11	1										CC-BY
2006510	Snapshot_Japan_2023_Fukushima_Forest_NIES_C16	7274342	0	Eiki Aikawa	f6ee4527-9f61-43ef-9194-f27df9054ce8	Mammalia	Rodentia	Sciuridae	Sciurus	lis	Japanese Squirrel		2023-09-18 14:23:55	2023-09-18 14:23:57	1										CC-BY
2006510	Snapshot_Japan_2023_Fukushima_Forest_NIES_C16	7274344	0	Eiki Aikawa	f6ee4527-9f61-43ef-9194-f27df9054ce8	Mammalia	Rodentia	Sciuridae	Sciurus	lis	Japanese Squirrel		2023-09-19 17:05:46	2023-09-19 17:05:52	1										CC-BY
2006510	Snapshot_Japan_2023_Fukushima_Forest_NIES_C16	7274345	0	Eiki Aikawa	f6ee4527-9f61-43ef-9194-f27df9054ce8	Mammalia	Rodentia	Sciuridae	Sciurus	lis	Japanese Squirrel		2023-09-19 05:58:16	2023-09-19 05:58:16	1										CC-BY
2006510	Snapshot_Japan_2023_Fukushima_Forest_NIES_C16	7274349	0	Eiki Aikawa	f6ee4527-9f61-43ef-9194-f27df9054ce8	Mammalia	Rodentia	Sciuridae	Sciurus	lis	Japanese Squirrel		2023-09-21 15:39:29	2023-09-21 15:39:29	1										CC-BY
2006510	Snapshot_Japan_2023_Fukushima_Forest_NIES_C16	7274357	0	Eiki Aikawa	f6ee4527-9f61-43ef-9194-f27df9054ce8	Mammalia	Rodentia	Sciuridae	Sciurus	lis	Japanese Squirrel		2023-09-25 16:18:43	2023-09-25 16:18:43	1										CC-BY
2006510	Snapshot_Japan_2023_Fukushima_Forest_NIES_C16	7274358	0	Eiki Aikawa	f6ee4527-9f61-43ef-9194-f27df9054ce8	Mammalia	Rodentia	Sciuridae	Sciurus	lis	Japanese Squirrel		2023-09-25 14:48:00	2023-09-25 14:48:05	1										CC-BY
2006510	Snapshot_Japan_2023_Fukushima_Forest_NIES_C16	7274359	0	Eiki Aikawa	f6ee4527-9f61-43ef-9194-f27df9054ce8	Mammalia	Rodentia	Sciuridae	Sciurus	lis	Japanese Squirrel		2023-09-25 15:13:19	2023-09-25 15:13:19	1										CC-BY
2006510	Snapshot_Japan_2023_Fukushima_Forest_NIES_C16	7274360	0	Eiki Aikawa	f6ee4527-9f61-43ef-9194-f27df9054ce8	Mammalia	Rodentia	Sciuridae	Sciurus	lis	Japanese Squirrel		2023-09-26 10:38:30	2023-09-26 10:38:30	1										CC-BY
2006510	Snapshot_Japan_2023_Fukushima_Forest_NIES_C16	7274362	0	Eiki Aikawa	f6ee4527-9f61-43ef-9194-f27df9054ce8	Mammalia	Rodentia	Sciuridae	Sciurus	lis	Japanese Squirrel		2023-09-26 14:57:13	2023-09-26 14:57:14	1										CC-BY
2006510	Snapshot_Japan_2023_Fukushima_Forest_NIES_C16	7274363	0	Eiki Aikawa	f6ee4527-9f61-43ef-9194-f27df9054ce8	Mammalia	Rodentia	Sciuridae	Sciurus	lis	Japanese Squirrel		2023-09-28 15:28:50	2023-09-28 15:28:51	1										CC-BY
2006510	Snapshot_Japan_2023_Fukushima_Forest_NIES_C16	7274365	0	Eiki Aikawa	f6ee4527-9f61-43ef-9194-f27df9054ce8	Mammalia	Rodentia	Sciuridae	Sciurus	lis	Japanese Squirrel		2023-09-29 16:31:25	2023-09-29 16:31:27	1										CC-BY
2006510	Snapshot_Japan_2023_Fukushima_Forest_NIES_C16	7274368	0	Eiki Aikawa	f6ee4527-9f61-43ef-9194-f27df9054ce8	Mammalia	Rodentia	Sciuridae	Sciurus	lis	Japanese Squirrel		2023-10-02 09:16:13	2023-10-02 09:16:24	1										CC-BY
2006510	Snapshot_Japan_2023_Fukushima_Forest_NIES_C16	7274372	0	Eiki Aikawa	f6ee4527-9f61-43ef-9194-f27df9054ce8	Mammalia	Rodentia	Sciuridae	Sciurus	lis	Japanese Squirrel		2023-10-03 16:04:20	2023-10-03 16:04:25	1										CC-BY
2006510	Snapshot_Japan_2023_Fukushima_Forest_NIES_C16	7274377	0	Eiki Aikawa	f6ee4527-9f61-43ef-9194-f27df9054ce8	Mammalia	Rodentia	Sciuridae	Sciurus	lis	Japanese Squirrel		2023-10-07 13:38:50	2023-10-07 13:39:26	1										CC-BY
2006510	Snapshot_Japan_2023_Fukushima_Forest_NIES_C16	7274378	0	Eiki Aikawa	f6ee4527-9f61-43ef-9194-f27df9054ce8	Mammalia	Rodentia	Sciuridae	Sciurus	lis	Japanese Squirrel		2023-10-08 07:19:28	2023-10-08 07:19:39	1										CC-BY
2006510	Snapshot_Japan_2023_Fukushima_Forest_NIES_C16	7274387	0	Eiki Aikawa	f6ee4527-9f61-43ef-9194-f27df9054ce8	Mammalia	Rodentia	Sciuridae	Sciurus	lis	Japanese Squirrel		2023-10-12 16:13:11	2023-10-12 16:13:20	1										CC-BY
2006510	Snapshot_Japan_2023_Fukushima_Forest_NIES_C16	7274388	0	Eiki Aikawa	f6ee4527-9f61-43ef-9194-f27df9054ce8	Mammalia	Rodentia	Sciuridae	Sciurus	lis	Japanese Squirrel		2023-10-12 14:31:16	2023-10-12 14:31:52	1										CC-BY
2006510	Snapshot_Japan_2023_Fukushima_Forest_NIES_C16	7274394	0	Eiki Aikawa	f6ee4527-9f61-43ef-9194-f27df9054ce8	Mammalia	Rodentia	Sciuridae	Sciurus	lis	Japanese Squirrel		2023-10-18 16:07:35	2023-10-18 16:07:35	1										CC-BY
2006510	Snapshot_Japan_2023_Fukushima_Forest_NIES_C16	7274396	0	Eiki Aikawa	f6ee4527-9f61-43ef-9194-f27df9054ce8	Mammalia	Rodentia	Sciuridae	Sciurus	lis	Japanese Squirrel		2023-10-19 16:05:56	2023-10-19 16:06:03	1										CC-BY
2006510	Snapshot_Japan_2023_Fukushima_Forest_NIES_C16	7274399	0	Eiki Aikawa	f6ee4527-9f61-43ef-9194-f27df9054ce8	Mammalia	Rodentia	Sciuridae	Sciurus	lis	Japanese Squirrel		2023-10-20 16:31:52	2023-10-20 16:31:52	1										CC-BY
2006510	Snapshot_Japan_2023_Fukushima_Forest_NIES_C16	7274400	0	Eiki Aikawa	f6ee4527-9f61-43ef-9194-f27df9054ce8	Mammalia	Rodentia	Sciuridae	Sciurus	lis	Japanese Squirrel		2023-10-21 15:09:00	2023-10-21 15:09:00	1										CC-BY
2006510	Snapshot_Japan_2023_Fukushima_Forest_NIES_C16	7274404	0	Eiki Aikawa	f6ee4527-9f61-43ef-9194-f27df9054ce8	Mammalia	Rodentia	Sciuridae	Sciurus	lis	Japanese Squirrel		2023-10-21 15:10:40	2023-10-21 15:10:40	1										CC-BY
2006510	Snapshot_Japan_2023_Fukushima_Forest_NIES_C16	7274412	0	Eiki Aikawa	f6ee4527-9f61-43ef-9194-f27df9054ce8	Mammalia	Rodentia	Sciuridae	Sciurus	lis	Japanese Squirrel		2023-09-05 17:11:13	2023-09-05 17:11:13	1										CC-BY
2006510	Snapshot_Japan_2023_Fukushima_Forest_NIES_C16	7274414	0	Eiki Aikawa	f6ee4527-9f61-43ef-9194-f27df9054ce8	Mammalia	Rodentia	Sciuridae	Sciurus	lis	Japanese Squirrel		2023-09-20 09:55:28	2023-09-20 09:55:28	1										CC-BY
2006510	Snapshot_Japan_2023_Fukushima_Forest_NIES_C16	7274415	0	Eiki Aikawa	f6ee4527-9f61-43ef-9194-f27df9054ce8	Mammalia	Rodentia	Sciuridae	Sciurus	lis	Japanese Squirrel		2023-10-04 16:03:37	2023-10-04 16:03:37	1										CC-BY
2006510	Snapshot_Japan_2023_Fukushima_Forest_NIES_C16	7274418	0	Eiki Aikawa	f6ee4527-9f61-43ef-9194-f27df9054ce8	Mammalia	Rodentia	Sciuridae	Sciurus	lis	Japanese Squirrel		2023-10-20 15:53:06	2023-10-20 15:53:07	1										CC-BY
2006510	Snapshot_Japan_2023_Fukushima_Forest_NIES_C16	7274352	0	Keita Fukasawa	c51abc05-24e4-4d97-b9d3-0f7efe7a8303	Mammalia	Primates	Cercopithecidae	Macaca	fuscata	Japanese Macaque		2023-09-24 17:03:10	2023-09-24 17:04:35	5										CC-BY
2006510	Snapshot_Japan_2023_Fukushima_Forest_NIES_C16	7274315	0	Keita Fukasawa	e21f6bcf-879d-46ba-9e27-e8eb9d70010d	Aves	Columbiformes	Columbidae	Streptopelia	orientalis	Oriental Turtle-dove		2023-09-09 09:41:20	2023-09-09 09:41:20	1										CC-BY
2006510	Snapshot_Japan_2023_Fukushima_Forest_NIES_C16	7274369	0	Yumeko Moriya	1cfe564f-e0a2-41d1-9111-774b84b69a17	Aves	Galliformes	Phasianidae	Syrmaticus	soemmerringii	Copper Pheasant		2023-10-04 10:00:51	2023-10-04 10:00:55	1										CC-BY
2006510	Snapshot_Japan_2023_Fukushima_Forest_NIES_C16	7274417	0	Yumeko Moriya	1cfe564f-e0a2-41d1-9111-774b84b69a17	Aves	Galliformes	Phasianidae	Syrmaticus	soemmerringii	Copper Pheasant		2023-10-07 13:13:44	2023-10-07 13:14:26	1										CC-BY
2006510	Snapshot_Japan_2023_Fukushima_Forest_NIES_C16	7274320	0	Yumeko Moriya	e21f6bcf-879d-46ba-9e27-e8eb9d70010d	Aves	Columbiformes	Columbidae	Streptopelia	orientalis	Oriental Turtle-dove		2023-09-10 07:52:18	2023-09-10 07:52:18	1										CC-BY
2006510	Snapshot_Japan_2023_Fukushima_Forest_NIES_C16	7274379	0	Yumeko Moriya	e21f6bcf-879d-46ba-9e27-e8eb9d70010d	Aves	Columbiformes	Columbidae	Streptopelia	orientalis	Oriental Turtle-dove		2023-10-07 09:06:12	2023-10-07 09:06:12	2										CC-BY
2006510	Snapshot_Japan_2023_Fukushima_Forest_NIES_C16	7274406	1	Eiki Aikawa	f1856211-cfb7-4a5b-9158-c0f72fd09ee6						Blank		2023-10-23 06:40:07	2023-10-23 06:40:07	1										CC-BY
2006510	Snapshot_Japan_2023_Fukushima_Forest_NIES_C16	7274335	1	Keita Fukasawa	f1856211-cfb7-4a5b-9158-c0f72fd09ee6						Blank		2023-09-15 06:21:23	2023-09-15 06:21:23	1										CC-BY
2006510	Snapshot_Japan_2023_Fukushima_Forest_NIES_C16	7274370	1	Keita Fukasawa	f1856211-cfb7-4a5b-9158-c0f72fd09ee6						Blank		2023-10-04 16:08:43	2023-10-04 16:08:43	1										CC-BY
2006510	Snapshot_Japan_2023_Fukushima_Forest_NIES_C17	7274476	0	Chiharu MORIGUCHI	90d950db-2106-4bd9-a4c1-777604c3eada	Mammalia	Rodentia				Rodent		2023-10-06 19:59:47	2023-10-06 19:59:47	1										CC-BY
2006510	Snapshot_Japan_2023_Fukushima_Forest_NIES_C17	7274477	0	Chiharu MORIGUCHI	90d950db-2106-4bd9-a4c1-777604c3eada	Mammalia	Rodentia				Rodent		2023-10-06 18:49:42	2023-10-06 18:49:45	1										CC-BY
2006510	Snapshot_Japan_2023_Fukushima_Forest_NIES_C17	7274478	0	Chiharu MORIGUCHI	9121e6e0-596f-4a29-b632-975132c0416e	Mammalia	Cetartiodactyla	Bovidae	Capricornis	crispus	Japanese Serow		2023-10-08 21:13:34	2023-10-08 21:14:36	1										CC-BY
2006510	Snapshot_Japan_2023_Fukushima_Forest_NIES_C17	7274503	0	Chiharu MORIGUCHI	c51abc05-24e4-4d97-b9d3-0f7efe7a8303	Mammalia	Primates	Cercopithecidae	Macaca	fuscata	Japanese Macaque		2023-10-02 15:30:58	2023-10-02 15:30:58	2										CC-BY
2006510	Snapshot_Japan_2023_Fukushima_Forest_NIES_C17	7274470	0	Chiharu MORIGUCHI	d372cda5-a8ca-4b7b-97ed-4e4fab9c9b4b	Mammalia	Cetartiodactyla	Suidae	Sus	scrofa	Wild Boar		2023-10-01 19:48:23	2023-10-01 19:49:02	1										CC-BY
2006510	Snapshot_Japan_2023_Fukushima_Forest_NIES_C17	7274436	0	Chiharu MORIGUCHI	eeeb5d26-2a47-4d01-a3de-10b33ec0aee4	Mammalia	Carnivora				Carnivorous Mammal		2023-08-29 22:26:18	2023-08-29 22:26:18	1										CC-BY
2006510	Snapshot_Japan_2023_Fukushima_Forest_NIES_C17	7274434	0	Eiki Aikawa	1f689929-883d-4dae-958c-3d57ab5b6c16						Animal		2023-08-29 01:44:54	2023-08-29 01:44:54	1										CC-BY
2006510	Snapshot_Japan_2023_Fukushima_Forest_NIES_C17	7274484	0	Eiki Aikawa	1f689929-883d-4dae-958c-3d57ab5b6c16						Animal		2023-10-12 21:22:19	2023-10-12 21:22:24	1										CC-BY
2006510	Snapshot_Japan_2023_Fukushima_Forest_NIES_C17	7274489	0	Eiki Aikawa	1f689929-883d-4dae-958c-3d57ab5b6c16						Animal		2023-10-20 01:56:36	2023-10-20 01:56:36	1										CC-BY
2006510	Snapshot_Japan_2023_Fukushima_Forest_NIES_C17	7274425	0	Eiki Aikawa	746d3e98-64af-4897-9cd3-c09b169a8c69	Mammalia	Carnivora	Canidae	Nyctereutes	procyonoides	Raccoon Dog		2023-08-23 23:56:54	2023-08-23 23:56:56	1										CC-BY
2006510	Snapshot_Japan_2023_Fukushima_Forest_NIES_C17	7274437	0	Eiki Aikawa	746d3e98-64af-4897-9cd3-c09b169a8c69	Mammalia	Carnivora	Canidae	Nyctereutes	procyonoides	Raccoon Dog		2023-08-30 13:01:50	2023-08-30 13:01:50	1										CC-BY
2006510	Snapshot_Japan_2023_Fukushima_Forest_NIES_C17	7274448	0	Eiki Aikawa	746d3e98-64af-4897-9cd3-c09b169a8c69	Mammalia	Carnivora	Canidae	Nyctereutes	procyonoides	Raccoon Dog		2023-09-03 19:15:45	2023-09-03 19:15:45	1										CC-BY
2006510	Snapshot_Japan_2023_Fukushima_Forest_NIES_C17	7274488	0	Eiki Aikawa	746d3e98-64af-4897-9cd3-c09b169a8c69	Mammalia	Carnivora	Canidae	Nyctereutes	procyonoides	Raccoon Dog		2023-10-18 10:30:58	2023-10-18 10:30:58	1										CC-BY
2006510	Snapshot_Japan_2023_Fukushima_Forest_NIES_C17	7274494	0	Eiki Aikawa	746d3e98-64af-4897-9cd3-c09b169a8c69	Mammalia	Carnivora	Canidae	Nyctereutes	procyonoides	Raccoon Dog		2023-10-22 10:12:31	2023-10-22 10:12:31	1										CC-BY
2006510	Snapshot_Japan_2023_Fukushima_Forest_NIES_C17	7274426	0	Eiki Aikawa	9121e6e0-596f-4a29-b632-975132c0416e	Mammalia	Cetartiodactyla	Bovidae	Capricornis	crispus	Japanese Serow		2023-08-24 13:24:31	2023-08-24 13:24:37	1										CC-BY
2006510	Snapshot_Japan_2023_Fukushima_Forest_NIES_C17	7274429	0	Eiki Aikawa	9121e6e0-596f-4a29-b632-975132c0416e	Mammalia	Cetartiodactyla	Bovidae	Capricornis	crispus	Japanese Serow		2023-08-28 23:31:16	2023-08-28 23:31:22	1										CC-BY
2006510	Snapshot_Japan_2023_Fukushima_Forest_NIES_C17	7274433	0	Eiki Aikawa	9121e6e0-596f-4a29-b632-975132c0416e	Mammalia	Cetartiodactyla	Bovidae	Capricornis	crispus	Japanese Serow		2023-08-29 18:16:01	2023-08-29 18:16:01	1										CC-BY
2006510	Snapshot_Japan_2023_Fukushima_Forest_NIES_C17	7274440	0	Eiki Aikawa	9121e6e0-596f-4a29-b632-975132c0416e	Mammalia	Cetartiodactyla	Bovidae	Capricornis	crispus	Japanese Serow		2023-08-30 22:28:24	2023-08-30 22:29:40	1										CC-BY
2006510	Snapshot_Japan_2023_Fukushima_Forest_NIES_C17	7274443	0	Eiki Aikawa	9121e6e0-596f-4a29-b632-975132c0416e	Mammalia	Cetartiodactyla	Bovidae	Capricornis	crispus	Japanese Serow		2023-08-31 02:29:18	2023-08-31 02:29:19	1										CC-BY
2006510	Snapshot_Japan_2023_Fukushima_Forest_NIES_C17	7274444	0	Eiki Aikawa	9121e6e0-596f-4a29-b632-975132c0416e	Mammalia	Cetartiodactyla	Bovidae	Capricornis	crispus	Japanese Serow		2023-09-01 01:45:32	2023-09-01 01:45:39	1										CC-BY
2006510	Snapshot_Japan_2023_Fukushima_Forest_NIES_C17	7274445	0	Eiki Aikawa	9121e6e0-596f-4a29-b632-975132c0416e	Mammalia	Cetartiodactyla	Bovidae	Capricornis	crispus	Japanese Serow		2023-09-02 18:18:14	2023-09-02 18:18:19	1										CC-BY
2006510	Snapshot_Japan_2023_Fukushima_Forest_NIES_C17	7274447	0	Eiki Aikawa	9121e6e0-596f-4a29-b632-975132c0416e	Mammalia	Cetartiodactyla	Bovidae	Capricornis	crispus	Japanese Serow		2023-09-05 06:44:04	2023-09-05 06:44:04	1										CC-BY
2006510	Snapshot_Japan_2023_Fukushima_Forest_NIES_C17	7274449	0	Eiki Aikawa	9121e6e0-596f-4a29-b632-975132c0416e	Mammalia	Cetartiodactyla	Bovidae	Capricornis	crispus	Japanese Serow		2023-09-04 09:57:32	2023-09-04 09:57:53	1										CC-BY
2006510	Snapshot_Japan_2023_Fukushima_Forest_NIES_C17	7274450	0	Eiki Aikawa	9121e6e0-596f-4a29-b632-975132c0416e	Mammalia	Cetartiodactyla	Bovidae	Capricornis	crispus	Japanese Serow		2023-09-05 17:30:04	2023-09-05 17:30:06	1										CC-BY
2006510	Snapshot_Japan_2023_Fukushima_Forest_NIES_C17	7274451	0	Eiki Aikawa	9121e6e0-596f-4a29-b632-975132c0416e	Mammalia	Cetartiodactyla	Bovidae	Capricornis	crispus	Japanese Serow		2023-09-06 07:15:45	2023-09-06 07:15:45	1										CC-BY
2006510	Snapshot_Japan_2023_Fukushima_Forest_NIES_C17	7274453	0	Eiki Aikawa	9121e6e0-596f-4a29-b632-975132c0416e	Mammalia	Cetartiodactyla	Bovidae	Capricornis	crispus	Japanese Serow		2023-09-10 04:32:51	2023-09-10 04:32:54	1										CC-BY
2006510	Snapshot_Japan_2023_Fukushima_Forest_NIES_C17	7274457	0	Eiki Aikawa	9121e6e0-596f-4a29-b632-975132c0416e	Mammalia	Cetartiodactyla	Bovidae	Capricornis	crispus	Japanese Serow		2023-09-14 01:30:07	2023-09-14 01:30:15	1										CC-BY
2006510	Snapshot_Japan_2023_Fukushima_Forest_NIES_C17	7274458	0	Eiki Aikawa	9121e6e0-596f-4a29-b632-975132c0416e	Mammalia	Cetartiodactyla	Bovidae	Capricornis	crispus	Japanese Serow		2023-09-14 15:34:24	2023-09-14 15:34:24	1										CC-BY
2006510	Snapshot_Japan_2023_Fukushima_Forest_NIES_C17	7274459	0	Eiki Aikawa	9121e6e0-596f-4a29-b632-975132c0416e	Mammalia	Cetartiodactyla	Bovidae	Capricornis	crispus	Japanese Serow		2023-09-14 21:00:42	2023-09-14 21:00:47	1										CC-BY
2006510	Snapshot_Japan_2023_Fukushima_Forest_NIES_C17	7274460	0	Eiki Aikawa	9121e6e0-596f-4a29-b632-975132c0416e	Mammalia	Cetartiodactyla	Bovidae	Capricornis	crispus	Japanese Serow		2023-09-15 18:46:32	2023-09-15 18:46:36	1										CC-BY
2006510	Snapshot_Japan_2023_Fukushima_Forest_NIES_C17	7274461	0	Eiki Aikawa	9121e6e0-596f-4a29-b632-975132c0416e	Mammalia	Cetartiodactyla	Bovidae	Capricornis	crispus	Japanese Serow		2023-09-16 01:56:34	2023-09-16 01:56:40	1										CC-BY
2006510	Snapshot_Japan_2023_Fukushima_Forest_NIES_C17	7274466	0	Eiki Aikawa	9121e6e0-596f-4a29-b632-975132c0416e	Mammalia	Cetartiodactyla	Bovidae	Capricornis	crispus	Japanese Serow		2023-09-25 08:10:07	2023-09-25 08:10:07	1										CC-BY
2006510	Snapshot_Japan_2023_Fukushima_Forest_NIES_C17	7274467	0	Eiki Aikawa	9121e6e0-596f-4a29-b632-975132c0416e	Mammalia	Cetartiodactyla	Bovidae	Capricornis	crispus	Japanese Serow		2023-09-26 06:31:14	2023-09-26 06:31:30	1										CC-BY
2006510	Snapshot_Japan_2023_Fukushima_Forest_NIES_C17	7274469	0	Eiki Aikawa	9121e6e0-596f-4a29-b632-975132c0416e	Mammalia	Cetartiodactyla	Bovidae	Capricornis	crispus	Japanese Serow		2023-09-29 01:35:16	2023-09-29 01:35:20	1										CC-BY
2006510	Snapshot_Japan_2023_Fukushima_Forest_NIES_C17	7274473	0	Eiki Aikawa	9121e6e0-596f-4a29-b632-975132c0416e	Mammalia	Cetartiodactyla	Bovidae	Capricornis	crispus	Japanese Serow		2023-10-05 04:36:41	2023-10-05 04:36:45	1										CC-BY
2006510	Snapshot_Japan_2023_Fukushima_Forest_NIES_C17	7274483	0	Eiki Aikawa	9121e6e0-596f-4a29-b632-975132c0416e	Mammalia	Cetartiodactyla	Bovidae	Capricornis	crispus	Japanese Serow		2023-10-12 04:58:50	2023-10-12 04:58:55	1										CC-BY
2006510	Snapshot_Japan_2023_Fukushima_Forest_NIES_C17	7274485	0	Eiki Aikawa	9121e6e0-596f-4a29-b632-975132c0416e	Mammalia	Cetartiodactyla	Bovidae	Capricornis	crispus	Japanese Serow		2023-10-15 04:40:17	2023-10-15 04:40:23	1										CC-BY
2006510	Snapshot_Japan_2023_Fukushima_Forest_NIES_C17	7274420	0	Eiki Aikawa	990ae9dd-7a59-4344-afcb-1b7b21368000	Mammalia	Primates	Hominidae	Homo	sapiens	Human		2023-08-22 12:38:48	2023-08-22 12:42:01	1										CC-BY
2006510	Snapshot_Japan_2023_Fukushima_Forest_NIES_C17	7274421	0	Eiki Aikawa	990ae9dd-7a59-4344-afcb-1b7b21368000	Mammalia	Primates	Hominidae	Homo	sapiens	Human		2023-08-22 12:43:54	2023-08-22 12:44:00	2										CC-BY
2006510	Snapshot_Japan_2023_Fukushima_Forest_NIES_C17	7274496	0	Eiki Aikawa	990ae9dd-7a59-4344-afcb-1b7b21368000	Mammalia	Primates	Hominidae	Homo	sapiens	Human		2023-10-23 13:17:13	2023-10-23 13:25:22	2										CC-BY
2006510	Snapshot_Japan_2023_Fukushima_Forest_NIES_C17	7274422	0	Eiki Aikawa	a45906ce-5938-433a-bc82-4d0e60d2ebab	Mammalia	Chiroptera				Bat		2023-08-23 00:05:02	2023-08-23 00:05:02	1										CC-BY
2006510	Snapshot_Japan_2023_Fukushima_Forest_NIES_C17	7274464	0	Eiki Aikawa	b57debc1-dff2-48d3-a400-f2b5021e71b0	Mammalia	Carnivora	Procyonidae	Procyon	lotor	Northern Raccoon		2023-09-22 07:01:25	2023-09-22 07:01:25	1										CC-BY
2006510	Snapshot_Japan_2023_Fukushima_Forest_NIES_C17	7274471	0	Eiki Aikawa	c51abc05-24e4-4d97-b9d3-0f7efe7a8303	Mammalia	Primates	Cercopithecidae	Macaca	fuscata	Japanese Macaque		2023-10-02 15:28:35	2023-10-02 15:28:36	1										CC-BY
2006510	Snapshot_Japan_2023_Fukushima_Forest_NIES_C17	7274474	0	Eiki Aikawa	c51abc05-24e4-4d97-b9d3-0f7efe7a8303	Mammalia	Primates	Cercopithecidae	Macaca	fuscata	Japanese Macaque		2023-10-07 07:02:57	2023-10-07 07:02:57	1										CC-BY
2006510	Snapshot_Japan_2023_Fukushima_Forest_NIES_C17	7274475	0	Eiki Aikawa	c51abc05-24e4-4d97-b9d3-0f7efe7a8303	Mammalia	Primates	Cercopithecidae	Macaca	fuscata	Japanese Macaque		2023-10-08 11:05:47	2023-10-08 11:05:47	1										CC-BY
2006510	Snapshot_Japan_2023_Fukushima_Forest_NIES_C17	7274492	0	Eiki Aikawa	c51abc05-24e4-4d97-b9d3-0f7efe7a8303	Mammalia	Primates	Cercopithecidae	Macaca	fuscata	Japanese Macaque		2023-10-23 05:46:41	2023-10-23 05:46:43	1										CC-BY
2006510	Snapshot_Japan_2023_Fukushima_Forest_NIES_C17	7274456	0	Eiki Aikawa	d372cda5-a8ca-4b7b-97ed-4e4fab9c9b4b	Mammalia	Cetartiodactyla	Suidae	Sus	scrofa	Wild Boar		2023-09-10 06:20:10	2023-09-10 06:20:13	1										CC-BY
2006510	Snapshot_Japan_2023_Fukushima_Forest_NIES_C17	7274479	0	Eiki Aikawa	d372cda5-a8ca-4b7b-97ed-4e4fab9c9b4b	Mammalia	Cetartiodactyla	Suidae	Sus	scrofa	Wild Boar		2023-10-10 20:55:14	2023-10-10 20:55:20	1										CC-BY
2006510	Snapshot_Japan_2023_Fukushima_Forest_NIES_C17	7274481	0	Eiki Aikawa	d372cda5-a8ca-4b7b-97ed-4e4fab9c9b4b	Mammalia	Cetartiodactyla	Suidae	Sus	scrofa	Wild Boar		2023-10-12 03:10:19	2023-10-12 03:10:30	1										CC-BY
2006510	Snapshot_Japan_2023_Fukushima_Forest_NIES_C17	7274454	0	Eiki Aikawa	d372cda5-a8ca-4b7b-97ed-4e4fab9c9b4b	Mammalia	Cetartiodactyla	Suidae	Sus	scrofa	Wild Boar		2023-09-10 06:17:33	2023-09-10 06:18:52	2										CC-BY
2006510	Snapshot_Japan_2023_Fukushima_Forest_NIES_C17	7274435	0	Eiki Aikawa	f1856211-cfb7-4a5b-9158-c0f72fd09ee6						Blank		2023-08-29 19:18:36	2023-08-29 19:18:36	1										CC-BY
2006510	Snapshot_Japan_2023_Fukushima_Forest_NIES_C17	7274465	0	Eiki Aikawa	f1856211-cfb7-4a5b-9158-c0f72fd09ee6						Blank		2023-09-24 09:30:56	2023-09-24 09:30:56	1										CC-BY
2006510	Snapshot_Japan_2023_Fukushima_Forest_NIES_C17	7274468	0	Eiki Aikawa	f1856211-cfb7-4a5b-9158-c0f72fd09ee6						Blank		2023-09-24 09:37:59	2023-09-24 09:37:59	1										CC-BY
2006510	Snapshot_Japan_2023_Fukushima_Forest_NIES_C17	7274472	0	Eiki Aikawa	f1856211-cfb7-4a5b-9158-c0f72fd09ee6						Blank		2023-10-02 09:33:19	2023-10-02 09:33:19	1										CC-BY
2006510	Snapshot_Japan_2023_Fukushima_Forest_NIES_C17	7274495	0	Eiki Aikawa	f1856211-cfb7-4a5b-9158-c0f72fd09ee6						Blank		2023-10-23 06:01:36	2023-10-23 06:01:36	1										CC-BY
2006510	Snapshot_Japan_2023_Fukushima_Forest_NIES_C17	7274500	0	Eiki Aikawa	f1856211-cfb7-4a5b-9158-c0f72fd09ee6						Blank		2023-10-23 13:26:29	2023-10-23 13:26:33	1										CC-BY
2006510	Snapshot_Japan_2023_Fukushima_Forest_NIES_C17	7274490	0	Eiki Aikawa	f2d233e3-80e3-433d-9687-e29ecc7a467a	Mammalia					Mammal		2023-10-21 18:58:44	2023-10-21 18:59:13	1										CC-BY
2006510	Snapshot_Japan_2023_Fukushima_Forest_NIES_C17	7274493	0	Eiki Aikawa	f2d233e3-80e3-433d-9687-e29ecc7a467a	Mammalia					Mammal		2023-10-22 17:48:19	2023-10-22 17:48:23	1										CC-BY
2006510	Snapshot_Japan_2023_Fukushima_Forest_NIES_C17	7274438	0	Keita Fukasawa	b1352069-a39c-4a84-a949-60044271c0c1	Aves					Bird		2023-08-29 18:20:19	2023-08-29 18:20:20	1										CC-BY
2006510	Snapshot_Japan_2023_Fukushima_Forest_NIES_C17	7274427	0	Keita Fukasawa	d8dbc5dd-07c4-4ec8-90c4-9b8045746eeb	Mammalia	Carnivora	Mustelidae	Meles	anakuma	Japanese Badger		2023-08-24 20:19:22	2023-08-24 20:19:22	1										CC-BY
2006510	Snapshot_Japan_2023_Fukushima_Forest_NIES_C17	7274446	0	Keita Fukasawa	d8dbc5dd-07c4-4ec8-90c4-9b8045746eeb	Mammalia	Carnivora	Mustelidae	Meles	anakuma	Japanese Badger		2023-09-02 23:44:21	2023-09-02 23:44:21	1										CC-BY
2006510	Snapshot_Japan_2023_Fukushima_Forest_NIES_C17	7274424	1	Keita Fukasawa	f1856211-cfb7-4a5b-9158-c0f72fd09ee6						Blank		2023-08-24 04:26:12	2023-08-24 04:26:12	1										CC-BY
2006510	Snapshot_Japan_2023_Fukushima_Forest_NIES_C17	7274428	1	Keita Fukasawa	f1856211-cfb7-4a5b-9158-c0f72fd09ee6						Blank		2023-08-25 18:24:57	2023-08-25 18:24:57	1										CC-BY
2006510	Snapshot_Japan_2023_Fukushima_Forest_NIES_C17	7274430	1	Keita Fukasawa	f1856211-cfb7-4a5b-9158-c0f72fd09ee6						Blank		2023-08-27 18:12:28	2023-08-27 18:12:28	1										CC-BY
2006510	Snapshot_Japan_2023_Fukushima_Forest_NIES_C17	7274431	1	Keita Fukasawa	f1856211-cfb7-4a5b-9158-c0f72fd09ee6						Blank		2023-08-27 03:07:55	2023-08-27 03:07:55	1										CC-BY
2006510	Snapshot_Japan_2023_Fukushima_Forest_NIES_C17	7274432	1	Keita Fukasawa	f1856211-cfb7-4a5b-9158-c0f72fd09ee6						Blank		2023-08-29 01:47:51	2023-08-29 01:47:51	1										CC-BY
2006510	Snapshot_Japan_2023_Fukushima_Forest_NIES_C17	7274439	1	Keita Fukasawa	f1856211-cfb7-4a5b-9158-c0f72fd09ee6						Blank		2023-08-29 22:32:21	2023-08-29 22:32:21	1										CC-BY
2006510	Snapshot_Japan_2023_Fukushima_Forest_NIES_C17	7274452	1	Keita Fukasawa	f1856211-cfb7-4a5b-9158-c0f72fd09ee6						Blank		2023-09-07 23:48:01	2023-09-07 23:48:01	1										CC-BY
2006510	Snapshot_Japan_2023_Fukushima_Forest_NIES_C17	7274455	1	Keita Fukasawa	f1856211-cfb7-4a5b-9158-c0f72fd09ee6						Blank		2023-09-10 21:21:29	2023-09-10 21:21:29	1										CC-BY
2006510	Snapshot_Japan_2023_Fukushima_Forest_NIES_C17	7274462	1	Keita Fukasawa	f1856211-cfb7-4a5b-9158-c0f72fd09ee6						Blank		2023-09-18 11:54:18	2023-09-18 11:54:18	1										CC-BY
2006510	Snapshot_Japan_2023_Fukushima_Forest_NIES_C17	7274463	1	Keita Fukasawa	f1856211-cfb7-4a5b-9158-c0f72fd09ee6						Blank		2023-09-21 20:16:10	2023-09-21 20:16:10	1										CC-BY
2006510	Snapshot_Japan_2023_Fukushima_Forest_NIES_C17	7274487	1	Keita Fukasawa	f1856211-cfb7-4a5b-9158-c0f72fd09ee6						Blank		2023-10-18 03:18:19	2023-10-18 03:18:20	1										CC-BY
2006510	Snapshot_Japan_2023_Fukushima_Forest_NIES_C17	7274491	1	Keita Fukasawa	f1856211-cfb7-4a5b-9158-c0f72fd09ee6						Blank		2023-10-21 22:38:31	2023-10-21 22:38:32	1										CC-BY
2006510	Snapshot_Japan_2023_Fukushima_Forest_NIES_C19	7275700	0	Chiharu MORIGUCHI	181a09ee-3be5-449e-846b-e93db3bc5660	Mammalia	Carnivora	Mustelidae	Mustela	itatsi	Japanese Weasel		2023-10-22 19:47:28	2023-10-22 19:47:28	1										CC-BY
2006510	Snapshot_Japan_2023_Fukushima_Forest_NIES_C19	7274520	0	Chiharu MORIGUCHI	746d3e98-64af-4897-9cd3-c09b169a8c69	Mammalia	Carnivora	Canidae	Nyctereutes	procyonoides	Raccoon Dog		2023-08-30 21:27:18	2023-08-30 21:27:24	1										CC-BY
2006510	Snapshot_Japan_2023_Fukushima_Forest_NIES_C19	7274581	0	Chiharu MORIGUCHI	746d3e98-64af-4897-9cd3-c09b169a8c69	Mammalia	Carnivora	Canidae	Nyctereutes	procyonoides	Raccoon Dog		2023-09-02 18:54:08	2023-09-02 18:54:19	1										CC-BY
2006510	Snapshot_Japan_2023_Fukushima_Forest_NIES_C19	7274772	0	Chiharu MORIGUCHI	746d3e98-64af-4897-9cd3-c09b169a8c69	Mammalia	Carnivora	Canidae	Nyctereutes	procyonoides	Raccoon Dog		2023-09-11 18:56:07	2023-09-11 18:56:14	1										CC-BY
2006510	Snapshot_Japan_2023_Fukushima_Forest_NIES_C19	7275126	0	Chiharu MORIGUCHI	746d3e98-64af-4897-9cd3-c09b169a8c69	Mammalia	Carnivora	Canidae	Nyctereutes	procyonoides	Raccoon Dog		2023-09-21 19:27:22	2023-09-21 19:27:40	1										CC-BY
2006510	Snapshot_Japan_2023_Fukushima_Forest_NIES_C19	7275668	0	Chiharu MORIGUCHI	746d3e98-64af-4897-9cd3-c09b169a8c69	Mammalia	Carnivora	Canidae	Nyctereutes	procyonoides	Raccoon Dog		2023-10-21 01:36:00	2023-10-21 01:36:03	1										CC-BY
2006510	Snapshot_Japan_2023_Fukushima_Forest_NIES_C19	7275697	0	Chiharu MORIGUCHI	90d950db-2106-4bd9-a4c1-777604c3eada	Mammalia	Rodentia				Rodent		2023-10-22 21:33:10	2023-10-22 21:33:10	1										CC-BY
2006510	Snapshot_Japan_2023_Fukushima_Forest_NIES_C19	7274775	0	Chiharu MORIGUCHI	94b618e1-826c-4d43-b951-25b9c58092da	Mammalia	Carnivora	Mustelidae	Martes	melampus	Japanese Marten		2023-09-12 02:33:14	2023-09-12 02:33:14	1										CC-BY
2006510	Snapshot_Japan_2023_Fukushima_Forest_NIES_C19	7274511	0	Chiharu MORIGUCHI	ac0e8ba7-7261-4d17-8645-11ed3d02165a	Mammalia	Carnivora	Canidae	Vulpes	vulpes	Red Fox		2023-08-26 19:08:13	2023-08-26 19:08:22	1										CC-BY
2006510	Snapshot_Japan_2023_Fukushima_Forest_NIES_C19	7275082	0	Chiharu MORIGUCHI	ac0e8ba7-7261-4d17-8645-11ed3d02165a	Mammalia	Carnivora	Canidae	Vulpes	vulpes	Red Fox		2023-09-18 18:23:15	2023-09-18 18:23:20	1										CC-BY
2006510	Snapshot_Japan_2023_Fukushima_Forest_NIES_C19	7274514	0	Chiharu MORIGUCHI	b57debc1-dff2-48d3-a400-f2b5021e71b0	Mammalia	Carnivora	Procyonidae	Procyon	lotor	Northern Raccoon		2023-08-28 21:20:23	2023-08-28 21:20:37	1										CC-BY
2006510	Snapshot_Japan_2023_Fukushima_Forest_NIES_C19	7274712	0	Chiharu MORIGUCHI	b57debc1-dff2-48d3-a400-f2b5021e71b0	Mammalia	Carnivora	Procyonidae	Procyon	lotor	Northern Raccoon		2023-09-10 02:24:07	2023-09-10 02:24:11	1										CC-BY
2006510	Snapshot_Japan_2023_Fukushima_Forest_NIES_C19	7275346	0	Chiharu MORIGUCHI	c51abc05-24e4-4d97-b9d3-0f7efe7a8303	Mammalia	Primates	Cercopithecidae	Macaca	fuscata	Japanese Macaque		2023-10-04 07:58:54	2023-10-04 07:58:54	1										CC-BY
2006510	Snapshot_Japan_2023_Fukushima_Forest_NIES_C19	7275527	0	Chiharu MORIGUCHI	d372cda5-a8ca-4b7b-97ed-4e4fab9c9b4b	Mammalia	Cetartiodactyla	Suidae	Sus	scrofa	Wild Boar		2023-10-17 17:51:28	2023-10-17 17:51:31	1										CC-BY
2006510	Snapshot_Japan_2023_Fukushima_Forest_NIES_C19	7275606	0	Chiharu MORIGUCHI	d372cda5-a8ca-4b7b-97ed-4e4fab9c9b4b	Mammalia	Cetartiodactyla	Suidae	Sus	scrofa	Wild Boar		2023-10-19 03:56:21	2023-10-19 03:56:33	1										CC-BY
2006510	Snapshot_Japan_2023_Fukushima_Forest_NIES_C19	7275614	0	Chiharu MORIGUCHI	d372cda5-a8ca-4b7b-97ed-4e4fab9c9b4b	Mammalia	Cetartiodactyla	Suidae	Sus	scrofa	Wild Boar		2023-10-19 16:36:49	2023-10-19 16:37:01	1										CC-BY
2006510	Snapshot_Japan_2023_Fukushima_Forest_NIES_C19	7275624	0	Chiharu MORIGUCHI	d372cda5-a8ca-4b7b-97ed-4e4fab9c9b4b	Mammalia	Cetartiodactyla	Suidae	Sus	scrofa	Wild Boar		2023-10-19 23:32:51	2023-10-19 23:32:51	1										CC-BY
2006510	Snapshot_Japan_2023_Fukushima_Forest_NIES_C19	7275653	0	Chiharu MORIGUCHI	d372cda5-a8ca-4b7b-97ed-4e4fab9c9b4b	Mammalia	Cetartiodactyla	Suidae	Sus	scrofa	Wild Boar		2023-10-20 21:21:49	2023-10-20 21:21:51	1										CC-BY
2006510	Snapshot_Japan_2023_Fukushima_Forest_NIES_C19	7275681	0	Chiharu MORIGUCHI	d372cda5-a8ca-4b7b-97ed-4e4fab9c9b4b	Mammalia	Cetartiodactyla	Suidae	Sus	scrofa	Wild Boar		2023-10-21 21:08:58	2023-10-21 21:18:41	1										CC-BY
2006510	Snapshot_Japan_2023_Fukushima_Forest_NIES_C19	7275681	0	Chiharu MORIGUCHI	d372cda5-a8ca-4b7b-97ed-4e4fab9c9b4b	Mammalia	Cetartiodactyla	Suidae	Sus	scrofa	Wild Boar		2023-10-21 21:08:58	2023-10-21 21:18:41	1										CC-BY
2006510	Snapshot_Japan_2023_Fukushima_Forest_NIES_C19	7275601	0	Chiharu MORIGUCHI	d372cda5-a8ca-4b7b-97ed-4e4fab9c9b4b	Mammalia	Cetartiodactyla	Suidae	Sus	scrofa	Wild Boar		2023-10-18 21:52:13	2023-10-18 21:52:23	2										CC-BY
2006510	Snapshot_Japan_2023_Fukushima_Forest_NIES_C19	7274631	0	Eiki Aikawa	05a177f4-8da4-400f-ad72-0a8437a1eea6	Mammalia	Carnivora	Viverridae	Paguma	larvata	Masked Palm Civet		2023-09-06 20:57:48	2023-09-06 20:57:51	1										CC-BY
2006510	Snapshot_Japan_2023_Fukushima_Forest_NIES_C19	7274614	0	Eiki Aikawa	1f689929-883d-4dae-958c-3d57ab5b6c16						Animal		2023-09-04 20:00:25	2023-09-04 20:00:25	1										CC-BY
2006510	Snapshot_Japan_2023_Fukushima_Forest_NIES_C19	7274618	0	Eiki Aikawa	1f689929-883d-4dae-958c-3d57ab5b6c16						Animal		2023-09-06 05:08:15	2023-09-06 05:08:15	1										CC-BY
2006510	Snapshot_Japan_2023_Fukushima_Forest_NIES_C19	7274619	0	Eiki Aikawa	1f689929-883d-4dae-958c-3d57ab5b6c16						Animal		2023-09-06 05:18:36	2023-09-06 05:18:36	1										CC-BY
2006510	Snapshot_Japan_2023_Fukushima_Forest_NIES_C19	7274620	0	Eiki Aikawa	1f689929-883d-4dae-958c-3d57ab5b6c16						Animal		2023-09-06 05:21:00	2023-09-06 05:21:29	1										CC-BY
2006510	Snapshot_Japan_2023_Fukushima_Forest_NIES_C19	7274626	0	Eiki Aikawa	1f689929-883d-4dae-958c-3d57ab5b6c16						Animal		2023-09-06 11:51:45	2023-09-06 11:51:45	1										CC-BY
2006510	Snapshot_Japan_2023_Fukushima_Forest_NIES_C19	7274629	0	Eiki Aikawa	1f689929-883d-4dae-958c-3d57ab5b6c16						Animal		2023-09-06 12:34:13	2023-09-06 12:34:13	1										CC-BY
2006510	Snapshot_Japan_2023_Fukushima_Forest_NIES_C19	7274690	0	Eiki Aikawa	1f689929-883d-4dae-958c-3d57ab5b6c16						Animal		2023-09-09 17:59:23	2023-09-09 17:59:23	1										CC-BY
2006510	Snapshot_Japan_2023_Fukushima_Forest_NIES_C19	7274808	0	Eiki Aikawa	1f689929-883d-4dae-958c-3d57ab5b6c16						Animal		2023-09-16 17:58:29	2023-09-16 17:58:29	1										CC-BY
2006510	Snapshot_Japan_2023_Fukushima_Forest_NIES_C19	7274810	0	Eiki Aikawa	1f689929-883d-4dae-958c-3d57ab5b6c16						Animal		2023-09-16 18:07:28	2023-09-16 18:07:28	1										CC-BY
2006510	Snapshot_Japan_2023_Fukushima_Forest_NIES_C19	7274811	0	Eiki Aikawa	1f689929-883d-4dae-958c-3d57ab5b6c16						Animal		2023-09-16 18:06:28	2023-09-16 18:06:28	1										CC-BY
2006510	Snapshot_Japan_2023_Fukushima_Forest_NIES_C19	7274812	0	Eiki Aikawa	1f689929-883d-4dae-958c-3d57ab5b6c16						Animal		2023-09-16 18:24:20	2023-09-16 18:24:20	1										CC-BY
2006510	Snapshot_Japan_2023_Fukushima_Forest_NIES_C19	7274813	0	Eiki Aikawa	1f689929-883d-4dae-958c-3d57ab5b6c16						Animal		2023-09-16 18:46:11	2023-09-16 18:46:11	1										CC-BY
2006510	Snapshot_Japan_2023_Fukushima_Forest_NIES_C19	7274815	0	Eiki Aikawa	1f689929-883d-4dae-958c-3d57ab5b6c16						Animal		2023-09-16 18:49:47	2023-09-16 18:49:47	1										CC-BY
2006510	Snapshot_Japan_2023_Fukushima_Forest_NIES_C19	7275750	0	Eiki Aikawa	1f689929-883d-4dae-958c-3d57ab5b6c16						Animal		2023-09-17 17:42:07	2023-09-17 17:42:07	1										CC-BY
2006510	Snapshot_Japan_2023_Fukushima_Forest_NIES_C19	7274579	0	Eiki Aikawa	746d3e98-64af-4897-9cd3-c09b169a8c69	Mammalia	Carnivora	Canidae	Nyctereutes	procyonoides	Raccoon Dog		2023-09-02 18:52:15	2023-09-02 18:52:59	1										CC-BY
2006510	Snapshot_Japan_2023_Fukushima_Forest_NIES_C19	7274580	0	Eiki Aikawa	746d3e98-64af-4897-9cd3-c09b169a8c69	Mammalia	Carnivora	Canidae	Nyctereutes	procyonoides	Raccoon Dog		2023-09-02 18:55:22	2023-09-02 18:55:26	1										CC-BY
2006510	Snapshot_Japan_2023_Fukushima_Forest_NIES_C19	7274612	0	Eiki Aikawa	746d3e98-64af-4897-9cd3-c09b169a8c69	Mammalia	Carnivora	Canidae	Nyctereutes	procyonoides	Raccoon Dog		2023-09-05 19:35:41	2023-09-05 19:35:56	1										CC-BY
2006510	Snapshot_Japan_2023_Fukushima_Forest_NIES_C19	7274763	0	Eiki Aikawa	746d3e98-64af-4897-9cd3-c09b169a8c69	Mammalia	Carnivora	Canidae	Nyctereutes	procyonoides	Raccoon Dog		2023-09-10 21:32:40	2023-09-10 21:33:18	1										CC-BY
2006510	Snapshot_Japan_2023_Fukushima_Forest_NIES_C19	7274803	0	Eiki Aikawa	746d3e98-64af-4897-9cd3-c09b169a8c69	Mammalia	Carnivora	Canidae	Nyctereutes	procyonoides	Raccoon Dog		2023-09-15 23:34:03	2023-09-15 23:34:21	1										CC-BY
2006510	Snapshot_Japan_2023_Fukushima_Forest_NIES_C19	7274805	0	Eiki Aikawa	746d3e98-64af-4897-9cd3-c09b169a8c69	Mammalia	Carnivora	Canidae	Nyctereutes	procyonoides	Raccoon Dog		2023-09-15 04:36:45	2023-09-15 04:36:55	1										CC-BY
2006510	Snapshot_Japan_2023_Fukushima_Forest_NIES_C19	7275001	0	Eiki Aikawa	746d3e98-64af-4897-9cd3-c09b169a8c69	Mammalia	Carnivora	Canidae	Nyctereutes	procyonoides	Raccoon Dog		2023-09-17 21:01:08	2023-09-17 21:01:09	1										CC-BY
2006510	Snapshot_Japan_2023_Fukushima_Forest_NIES_C19	7275131	0	Eiki Aikawa	746d3e98-64af-4897-9cd3-c09b169a8c69	Mammalia	Carnivora	Canidae	Nyctereutes	procyonoides	Raccoon Dog		2023-09-22 21:55:08	2023-09-22 21:55:12	1										CC-BY
2006510	Snapshot_Japan_2023_Fukushima_Forest_NIES_C19	7275134	0	Eiki Aikawa	746d3e98-64af-4897-9cd3-c09b169a8c69	Mammalia	Carnivora	Canidae	Nyctereutes	procyonoides	Raccoon Dog		2023-09-24 03:08:04	2023-09-24 03:08:19	1										CC-BY
2006510	Snapshot_Japan_2023_Fukushima_Forest_NIES_C19	7275198	0	Eiki Aikawa	746d3e98-64af-4897-9cd3-c09b169a8c69	Mammalia	Carnivora	Canidae	Nyctereutes	procyonoides	Raccoon Dog		2023-09-29 01:00:05	2023-09-29 01:00:09	1										CC-BY
2006510	Snapshot_Japan_2023_Fukushima_Forest_NIES_C19	7275328	0	Eiki Aikawa	746d3e98-64af-4897-9cd3-c09b169a8c69	Mammalia	Carnivora	Canidae	Nyctereutes	procyonoides	Raccoon Dog		2023-10-03 04:13:35	2023-10-03 04:13:39	1										CC-BY
2006510	Snapshot_Japan_2023_Fukushima_Forest_NIES_C19	7275353	0	Eiki Aikawa	746d3e98-64af-4897-9cd3-c09b169a8c69	Mammalia	Carnivora	Canidae	Nyctereutes	procyonoides	Raccoon Dog		2023-10-05 07:31:43	2023-10-05 07:31:44	1										CC-BY
2006510	Snapshot_Japan_2023_Fukushima_Forest_NIES_C19	7275371	0	Eiki Aikawa	746d3e98-64af-4897-9cd3-c09b169a8c69	Mammalia	Carnivora	Canidae	Nyctereutes	procyonoides	Raccoon Dog		2023-10-05 04:18:12	2023-10-05 04:21:56	1										CC-BY
2006510	Snapshot_Japan_2023_Fukushima_Forest_NIES_C19	7275677	0	Eiki Aikawa	746d3e98-64af-4897-9cd3-c09b169a8c69	Mammalia	Carnivora	Canidae	Nyctereutes	procyonoides	Raccoon Dog		2023-10-21 17:21:29	2023-10-21 17:22:11	1										CC-BY
2006510	Snapshot_Japan_2023_Fukushima_Forest_NIES_C19	7275678	0	Eiki Aikawa	746d3e98-64af-4897-9cd3-c09b169a8c69	Mammalia	Carnivora	Canidae	Nyctereutes	procyonoides	Raccoon Dog		2023-10-21 17:36:18	2023-10-21 17:36:29	1										CC-BY
2006510	Snapshot_Japan_2023_Fukushima_Forest_NIES_C19	7275103	0	Eiki Aikawa	746d3e98-64af-4897-9cd3-c09b169a8c69	Mammalia	Carnivora	Canidae	Nyctereutes	procyonoides	Raccoon Dog		2023-09-20 04:03:47	2023-09-20 04:04:10	2										CC-BY
2006510	Snapshot_Japan_2023_Fukushima_Forest_NIES_C19	7274508	0	Eiki Aikawa	80d82668-81f1-4ffe-96a5-2325ce78ecf1	Mammalia	Carnivora	Mustelidae			Weasel Family		2023-08-23 20:38:05	2023-08-23 20:38:07	1										CC-BY
2006510	Snapshot_Japan_2023_Fukushima_Forest_NIES_C19	7275100	0	Eiki Aikawa	80d82668-81f1-4ffe-96a5-2325ce78ecf1	Mammalia	Carnivora	Mustelidae			Weasel Family		2023-09-20 03:05:13	2023-09-20 03:05:16	1										CC-BY
2006510	Snapshot_Japan_2023_Fukushima_Forest_NIES_C19	7275682	0	Eiki Aikawa	80d82668-81f1-4ffe-96a5-2325ce78ecf1	Mammalia	Carnivora	Mustelidae			Weasel Family		2023-10-21 18:52:54	2023-10-21 18:53:48	1										CC-BY
2006510	Snapshot_Japan_2023_Fukushima_Forest_NIES_C19	7274506	0	Eiki Aikawa	90d950db-2106-4bd9-a4c1-777604c3eada	Mammalia	Rodentia				Rodent		2023-08-23 03:59:27	2023-08-23 03:59:31	1										CC-BY
2006510	Snapshot_Japan_2023_Fukushima_Forest_NIES_C19	7274510	0	Eiki Aikawa	90d950db-2106-4bd9-a4c1-777604c3eada	Mammalia	Rodentia				Rodent		2023-08-24 22:29:07	2023-08-24 22:29:07	1										CC-BY
2006510	Snapshot_Japan_2023_Fukushima_Forest_NIES_C19	7274515	0	Eiki Aikawa	90d950db-2106-4bd9-a4c1-777604c3eada	Mammalia	Rodentia				Rodent		2023-08-29 03:52:35	2023-08-29 03:52:35	1										CC-BY
2006510	Snapshot_Japan_2023_Fukushima_Forest_NIES_C19	7274517	0	Eiki Aikawa	90d950db-2106-4bd9-a4c1-777604c3eada	Mammalia	Rodentia				Rodent		2023-08-29 00:54:51	2023-08-29 00:54:51	1										CC-BY
2006510	Snapshot_Japan_2023_Fukushima_Forest_NIES_C19	7274714	0	Eiki Aikawa	90d950db-2106-4bd9-a4c1-777604c3eada	Mammalia	Rodentia				Rodent		2023-09-10 03:15:50	2023-09-10 03:15:50	1										CC-BY
2006510	Snapshot_Japan_2023_Fukushima_Forest_NIES_C19	7274715	0	Eiki Aikawa	90d950db-2106-4bd9-a4c1-777604c3eada	Mammalia	Rodentia				Rodent		2023-09-10 03:05:25	2023-09-10 03:05:46	1										CC-BY
2006510	Snapshot_Japan_2023_Fukushima_Forest_NIES_C19	7274716	0	Eiki Aikawa	90d950db-2106-4bd9-a4c1-777604c3eada	Mammalia	Rodentia				Rodent		2023-09-10 03:47:10	2023-09-10 03:47:11	1										CC-BY
2006510	Snapshot_Japan_2023_Fukushima_Forest_NIES_C19	7275728	0	Eiki Aikawa	90d950db-2106-4bd9-a4c1-777604c3eada	Mammalia	Rodentia				Rodent		2023-08-28 20:02:38	2023-08-28 20:02:38	1										CC-BY
2006510	Snapshot_Japan_2023_Fukushima_Forest_NIES_C19	7515722	0	Eiki Aikawa	90d950db-2106-4bd9-a4c1-777604c3eada	Mammalia	Rodentia				Rodent		2023-09-10 02:09:51	2023-09-10 02:09:51	1										CC-BY
2006510	Snapshot_Japan_2023_Fukushima_Forest_NIES_C19	7275726	0	Eiki Aikawa	990ae9dd-7a59-4344-afcb-1b7b21368000	Mammalia	Primates	Hominidae	Homo	sapiens	Human		2023-10-23 15:47:31	2023-10-23 15:47:33	1										CC-BY
2006510	Snapshot_Japan_2023_Fukushima_Forest_NIES_C19	7274505	0	Eiki Aikawa	990ae9dd-7a59-4344-afcb-1b7b21368000	Mammalia	Primates	Hominidae	Homo	sapiens	Human		2023-08-22 15:18:00	2023-08-22 15:21:34	2										CC-BY
2006510	Snapshot_Japan_2023_Fukushima_Forest_NIES_C19	7275706	0	Eiki Aikawa	990ae9dd-7a59-4344-afcb-1b7b21368000	Mammalia	Primates	Hominidae	Homo	sapiens	Human		2023-10-23 15:28:27	2023-10-23 15:37:18	2										CC-BY
2006510	Snapshot_Japan_2023_Fukushima_Forest_NIES_C19	7274512	0	Eiki Aikawa	ac0e8ba7-7261-4d17-8645-11ed3d02165a	Mammalia	Carnivora	Canidae	Vulpes	vulpes	Red Fox		2023-08-26 20:48:05	2023-08-26 20:48:35	1										CC-BY
2006510	Snapshot_Japan_2023_Fukushima_Forest_NIES_C19	7275086	0	Eiki Aikawa	ac0e8ba7-7261-4d17-8645-11ed3d02165a	Mammalia	Carnivora	Canidae	Vulpes	vulpes	Red Fox		2023-09-18 20:03:30	2023-09-18 20:03:43	1										CC-BY
2006510	Snapshot_Japan_2023_Fukushima_Forest_NIES_C19	7275107	0	Eiki Aikawa	ac0e8ba7-7261-4d17-8645-11ed3d02165a	Mammalia	Carnivora	Canidae	Vulpes	vulpes	Red Fox		2023-09-20 22:16:19	2023-09-20 22:16:48	1										CC-BY
2006510	Snapshot_Japan_2023_Fukushima_Forest_NIES_C19	7275109	0	Eiki Aikawa	ac0e8ba7-7261-4d17-8645-11ed3d02165a	Mammalia	Carnivora	Canidae	Vulpes	vulpes	Red Fox		2023-09-21 00:45:21	2023-09-21 00:45:23	1										CC-BY
2006510	Snapshot_Japan_2023_Fukushima_Forest_NIES_C19	7275197	0	Eiki Aikawa	ac0e8ba7-7261-4d17-8645-11ed3d02165a	Mammalia	Carnivora	Canidae	Vulpes	vulpes	Red Fox		2023-09-26 21:12:12	2023-09-26 21:12:17	1										CC-BY
2006510	Snapshot_Japan_2023_Fukushima_Forest_NIES_C19	7275326	0	Eiki Aikawa	ac0e8ba7-7261-4d17-8645-11ed3d02165a	Mammalia	Carnivora	Canidae	Vulpes	vulpes	Red Fox		2023-10-02 18:15:57	2023-10-02 18:15:57	1										CC-BY
2006510	Snapshot_Japan_2023_Fukushima_Forest_NIES_C19	7275424	0	Eiki Aikawa	b1352069-a39c-4a84-a949-60044271c0c1	Aves					Bird		2023-10-11 10:53:09	2023-10-11 10:53:12	1										CC-BY
2006510	Snapshot_Japan_2023_Fukushima_Forest_NIES_C19	7274766	0	Eiki Aikawa	b57debc1-dff2-48d3-a400-f2b5021e71b0	Mammalia	Carnivora	Procyonidae	Procyon	lotor	Northern Raccoon		2023-09-11 04:06:46	2023-09-11 04:06:50	1										CC-BY
2006510	Snapshot_Japan_2023_Fukushima_Forest_NIES_C19	7275092	0	Eiki Aikawa	b57debc1-dff2-48d3-a400-f2b5021e71b0	Mammalia	Carnivora	Procyonidae	Procyon	lotor	Northern Raccoon		2023-09-19 01:35:10	2023-09-19 01:35:20	1										CC-BY
2006510	Snapshot_Japan_2023_Fukushima_Forest_NIES_C19	7275196	0	Eiki Aikawa	b57debc1-dff2-48d3-a400-f2b5021e71b0	Mammalia	Carnivora	Procyonidae	Procyon	lotor	Northern Raccoon		2023-09-25 21:12:31	2023-09-25 21:12:37	1										CC-BY
2006510	Snapshot_Japan_2023_Fukushima_Forest_NIES_C19	7275343	0	Eiki Aikawa	b57debc1-dff2-48d3-a400-f2b5021e71b0	Mammalia	Carnivora	Procyonidae	Procyon	lotor	Northern Raccoon		2023-10-03 18:53:45	2023-10-03 18:53:49	1										CC-BY
2006510	Snapshot_Japan_2023_Fukushima_Forest_NIES_C19	7275483	0	Eiki Aikawa	b57debc1-dff2-48d3-a400-f2b5021e71b0	Mammalia	Carnivora	Procyonidae	Procyon	lotor	Northern Raccoon		2023-10-14 19:33:03	2023-10-14 19:33:11	1										CC-BY
2006510	Snapshot_Japan_2023_Fukushima_Forest_NIES_C19	7275486	0	Eiki Aikawa	b57debc1-dff2-48d3-a400-f2b5021e71b0	Mammalia	Carnivora	Procyonidae	Procyon	lotor	Northern Raccoon		2023-10-15 01:19:56	2023-10-15 01:19:57	1										CC-BY
2006510	Snapshot_Japan_2023_Fukushima_Forest_NIES_C19	7274537	0	Eiki Aikawa	c51abc05-24e4-4d97-b9d3-0f7efe7a8303	Mammalia	Primates	Cercopithecidae	Macaca	fuscata	Japanese Macaque		2023-09-01 05:03:34	2023-09-01 05:03:43	1										CC-BY
2006510	Snapshot_Japan_2023_Fukushima_Forest_NIES_C19	7274625	0	Eiki Aikawa	c51abc05-24e4-4d97-b9d3-0f7efe7a8303	Mammalia	Primates	Cercopithecidae	Macaca	fuscata	Japanese Macaque		2023-09-06 08:56:36	2023-09-06 08:57:05	1										CC-BY
2006510	Snapshot_Japan_2023_Fukushima_Forest_NIES_C19	7275449	0	Eiki Aikawa	c51abc05-24e4-4d97-b9d3-0f7efe7a8303	Mammalia	Primates	Cercopithecidae	Macaca	fuscata	Japanese Macaque		2023-10-13 14:04:13	2023-10-13 14:04:14	1										CC-BY
2006510	Snapshot_Japan_2023_Fukushima_Forest_NIES_C19	7274623	0	Eiki Aikawa	d372cda5-a8ca-4b7b-97ed-4e4fab9c9b4b	Mammalia	Cetartiodactyla	Suidae	Sus	scrofa	Wild Boar		2023-09-06 08:07:00	2023-09-06 08:07:02	1										CC-BY
2006510	Snapshot_Japan_2023_Fukushima_Forest_NIES_C19	7274627	0	Eiki Aikawa	d372cda5-a8ca-4b7b-97ed-4e4fab9c9b4b	Mammalia	Cetartiodactyla	Suidae	Sus	scrofa	Wild Boar		2023-09-06 10:56:54	2023-09-06 10:56:54	1										CC-BY
2006510	Snapshot_Japan_2023_Fukushima_Forest_NIES_C19	7274793	0	Eiki Aikawa	d372cda5-a8ca-4b7b-97ed-4e4fab9c9b4b	Mammalia	Cetartiodactyla	Suidae	Sus	scrofa	Wild Boar		2023-09-14 05:44:58	2023-09-14 05:45:03	1										CC-BY
2006510	Snapshot_Japan_2023_Fukushima_Forest_NIES_C19	7274801	0	Eiki Aikawa	d372cda5-a8ca-4b7b-97ed-4e4fab9c9b4b	Mammalia	Cetartiodactyla	Suidae	Sus	scrofa	Wild Boar		2023-09-15 10:05:44	2023-09-15 10:05:45	1										CC-BY
2006510	Snapshot_Japan_2023_Fukushima_Forest_NIES_C19	7274802	0	Eiki Aikawa	d372cda5-a8ca-4b7b-97ed-4e4fab9c9b4b	Mammalia	Cetartiodactyla	Suidae	Sus	scrofa	Wild Boar		2023-09-15 10:08:13	2023-09-15 10:08:13	1										CC-BY
2006510	Snapshot_Japan_2023_Fukushima_Forest_NIES_C19	7274804	0	Eiki Aikawa	d372cda5-a8ca-4b7b-97ed-4e4fab9c9b4b	Mammalia	Cetartiodactyla	Suidae	Sus	scrofa	Wild Boar		2023-09-15 10:13:26	2023-09-15 10:13:26	1										CC-BY
2006510	Snapshot_Japan_2023_Fukushima_Forest_NIES_C19	7275392	0	Eiki Aikawa	d372cda5-a8ca-4b7b-97ed-4e4fab9c9b4b	Mammalia	Cetartiodactyla	Suidae	Sus	scrofa	Wild Boar		2023-10-08 12:35:21	2023-10-08 12:35:44	1										CC-BY
2006510	Snapshot_Japan_2023_Fukushima_Forest_NIES_C19	7275397	0	Eiki Aikawa	d372cda5-a8ca-4b7b-97ed-4e4fab9c9b4b	Mammalia	Cetartiodactyla	Suidae	Sus	scrofa	Wild Boar		2023-10-08 13:47:09	2023-10-08 13:47:09	1										CC-BY
2006510	Snapshot_Japan_2023_Fukushima_Forest_NIES_C19	7275401	0	Eiki Aikawa	d372cda5-a8ca-4b7b-97ed-4e4fab9c9b4b	Mammalia	Cetartiodactyla	Suidae	Sus	scrofa	Wild Boar		2023-10-08 15:53:10	2023-10-08 15:53:11	1										CC-BY
2006510	Snapshot_Japan_2023_Fukushima_Forest_NIES_C19	7275408	0	Eiki Aikawa	d372cda5-a8ca-4b7b-97ed-4e4fab9c9b4b	Mammalia	Cetartiodactyla	Suidae	Sus	scrofa	Wild Boar		2023-10-09 15:22:58	2023-10-09 15:22:59	1										CC-BY
2006510	Snapshot_Japan_2023_Fukushima_Forest_NIES_C19	7275410	0	Eiki Aikawa	d372cda5-a8ca-4b7b-97ed-4e4fab9c9b4b	Mammalia	Cetartiodactyla	Suidae	Sus	scrofa	Wild Boar		2023-10-10 11:44:02	2023-10-10 11:44:07	1										CC-BY
2006510	Snapshot_Japan_2023_Fukushima_Forest_NIES_C19	7275412	0	Eiki Aikawa	d372cda5-a8ca-4b7b-97ed-4e4fab9c9b4b	Mammalia	Cetartiodactyla	Suidae	Sus	scrofa	Wild Boar		2023-10-10 13:02:14	2023-10-10 13:02:32	1										CC-BY
2006510	Snapshot_Japan_2023_Fukushima_Forest_NIES_C19	7275415	0	Eiki Aikawa	d372cda5-a8ca-4b7b-97ed-4e4fab9c9b4b	Mammalia	Cetartiodactyla	Suidae	Sus	scrofa	Wild Boar		2023-10-10 14:11:04	2023-10-10 14:11:26	1										CC-BY
2006510	Snapshot_Japan_2023_Fukushima_Forest_NIES_C19	7275417	0	Eiki Aikawa	d372cda5-a8ca-4b7b-97ed-4e4fab9c9b4b	Mammalia	Cetartiodactyla	Suidae	Sus	scrofa	Wild Boar		2023-10-10 14:29:19	2023-10-10 14:29:20	1										CC-BY
2006510	Snapshot_Japan_2023_Fukushima_Forest_NIES_C19	7275420	0	Eiki Aikawa	d372cda5-a8ca-4b7b-97ed-4e4fab9c9b4b	Mammalia	Cetartiodactyla	Suidae	Sus	scrofa	Wild Boar		2023-10-11 05:20:42	2023-10-11 05:20:43	1										CC-BY
2006510	Snapshot_Japan_2023_Fukushima_Forest_NIES_C19	7275422	0	Eiki Aikawa	d372cda5-a8ca-4b7b-97ed-4e4fab9c9b4b	Mammalia	Cetartiodactyla	Suidae	Sus	scrofa	Wild Boar		2023-10-11 10:44:54	2023-10-11 10:45:29	1										CC-BY
2006510	Snapshot_Japan_2023_Fukushima_Forest_NIES_C19	7275425	0	Eiki Aikawa	d372cda5-a8ca-4b7b-97ed-4e4fab9c9b4b	Mammalia	Cetartiodactyla	Suidae	Sus	scrofa	Wild Boar		2023-10-11 11:05:18	2023-10-11 11:05:49	1										CC-BY
2006510	Snapshot_Japan_2023_Fukushima_Forest_NIES_C19	7275435	0	Eiki Aikawa	d372cda5-a8ca-4b7b-97ed-4e4fab9c9b4b	Mammalia	Cetartiodactyla	Suidae	Sus	scrofa	Wild Boar		2023-10-12 09:54:56	2023-10-12 09:55:03	1										CC-BY
2006510	Snapshot_Japan_2023_Fukushima_Forest_NIES_C19	7275441	0	Eiki Aikawa	d372cda5-a8ca-4b7b-97ed-4e4fab9c9b4b	Mammalia	Cetartiodactyla	Suidae	Sus	scrofa	Wild Boar		2023-10-13 09:53:17	2023-10-13 09:54:08	1										CC-BY
2006510	Snapshot_Japan_2023_Fukushima_Forest_NIES_C19	7275447	0	Eiki Aikawa	d372cda5-a8ca-4b7b-97ed-4e4fab9c9b4b	Mammalia	Cetartiodactyla	Suidae	Sus	scrofa	Wild Boar		2023-10-13 10:01:13	2023-10-13 10:02:15	1										CC-BY
2006510	Snapshot_Japan_2023_Fukushima_Forest_NIES_C19	7275448	0	Eiki Aikawa	d372cda5-a8ca-4b7b-97ed-4e4fab9c9b4b	Mammalia	Cetartiodactyla	Suidae	Sus	scrofa	Wild Boar		2023-10-13 10:05:19	2023-10-13 10:05:31	1										CC-BY
2006510	Snapshot_Japan_2023_Fukushima_Forest_NIES_C19	7275450	0	Eiki Aikawa	d372cda5-a8ca-4b7b-97ed-4e4fab9c9b4b	Mammalia	Cetartiodactyla	Suidae	Sus	scrofa	Wild Boar		2023-10-13 17:02:55	2023-10-13 17:02:55	1										CC-BY
2006510	Snapshot_Japan_2023_Fukushima_Forest_NIES_C19	7275451	0	Eiki Aikawa	d372cda5-a8ca-4b7b-97ed-4e4fab9c9b4b	Mammalia	Cetartiodactyla	Suidae	Sus	scrofa	Wild Boar		2023-10-13 17:26:12	2023-10-13 17:26:13	1										CC-BY
2006510	Snapshot_Japan_2023_Fukushima_Forest_NIES_C19	7275452	0	Eiki Aikawa	d372cda5-a8ca-4b7b-97ed-4e4fab9c9b4b	Mammalia	Cetartiodactyla	Suidae	Sus	scrofa	Wild Boar		2023-10-14 06:32:50	2023-10-14 06:33:05	1										CC-BY
2006510	Snapshot_Japan_2023_Fukushima_Forest_NIES_C19	7275455	0	Eiki Aikawa	d372cda5-a8ca-4b7b-97ed-4e4fab9c9b4b	Mammalia	Cetartiodactyla	Suidae	Sus	scrofa	Wild Boar		2023-10-14 06:36:21	2023-10-14 06:36:28	1										CC-BY
2006510	Snapshot_Japan_2023_Fukushima_Forest_NIES_C19	7275456	0	Eiki Aikawa	d372cda5-a8ca-4b7b-97ed-4e4fab9c9b4b	Mammalia	Cetartiodactyla	Suidae	Sus	scrofa	Wild Boar		2023-10-14 06:38:01	2023-10-14 06:38:22	1										CC-BY
2006510	Snapshot_Japan_2023_Fukushima_Forest_NIES_C19	7275457	0	Eiki Aikawa	d372cda5-a8ca-4b7b-97ed-4e4fab9c9b4b	Mammalia	Cetartiodactyla	Suidae	Sus	scrofa	Wild Boar		2023-10-14 06:45:21	2023-10-14 06:45:22	1										CC-BY
2006510	Snapshot_Japan_2023_Fukushima_Forest_NIES_C19	7275460	0	Eiki Aikawa	d372cda5-a8ca-4b7b-97ed-4e4fab9c9b4b	Mammalia	Cetartiodactyla	Suidae	Sus	scrofa	Wild Boar		2023-10-14 12:21:32	2023-10-14 12:21:37	1										CC-BY
2006510	Snapshot_Japan_2023_Fukushima_Forest_NIES_C19	7275471	0	Eiki Aikawa	d372cda5-a8ca-4b7b-97ed-4e4fab9c9b4b	Mammalia	Cetartiodactyla	Suidae	Sus	scrofa	Wild Boar		2023-10-14 16:14:27	2023-10-14 16:14:28	1										CC-BY
2006510	Snapshot_Japan_2023_Fukushima_Forest_NIES_C19	7275487	0	Eiki Aikawa	d372cda5-a8ca-4b7b-97ed-4e4fab9c9b4b	Mammalia	Cetartiodactyla	Suidae	Sus	scrofa	Wild Boar		2023-10-15 09:51:34	2023-10-15 09:51:34	1										CC-BY
2006510	Snapshot_Japan_2023_Fukushima_Forest_NIES_C19	7275489	0	Eiki Aikawa	d372cda5-a8ca-4b7b-97ed-4e4fab9c9b4b	Mammalia	Cetartiodactyla	Suidae	Sus	scrofa	Wild Boar		2023-10-15 13:02:59	2023-10-15 13:02:59	1										CC-BY
2006510	Snapshot_Japan_2023_Fukushima_Forest_NIES_C19	7275490	0	Eiki Aikawa	d372cda5-a8ca-4b7b-97ed-4e4fab9c9b4b	Mammalia	Cetartiodactyla	Suidae	Sus	scrofa	Wild Boar		2023-10-15 09:52:35	2023-10-15 09:52:39	1										CC-BY
2006510	Snapshot_Japan_2023_Fukushima_Forest_NIES_C19	7275491	0	Eiki Aikawa	d372cda5-a8ca-4b7b-97ed-4e4fab9c9b4b	Mammalia	Cetartiodactyla	Suidae	Sus	scrofa	Wild Boar		2023-10-15 14:02:18	2023-10-15 14:02:19	1										CC-BY
2006510	Snapshot_Japan_2023_Fukushima_Forest_NIES_C19	7275494	0	Eiki Aikawa	d372cda5-a8ca-4b7b-97ed-4e4fab9c9b4b	Mammalia	Cetartiodactyla	Suidae	Sus	scrofa	Wild Boar		2023-10-15 14:27:54	2023-10-15 14:28:06	1										CC-BY
2006510	Snapshot_Japan_2023_Fukushima_Forest_NIES_C19	7275498	0	Eiki Aikawa	d372cda5-a8ca-4b7b-97ed-4e4fab9c9b4b	Mammalia	Cetartiodactyla	Suidae	Sus	scrofa	Wild Boar		2023-10-15 16:49:46	2023-10-15 16:50:07	1										CC-BY
2006510	Snapshot_Japan_2023_Fukushima_Forest_NIES_C19	7275500	0	Eiki Aikawa	d372cda5-a8ca-4b7b-97ed-4e4fab9c9b4b	Mammalia	Cetartiodactyla	Suidae	Sus	scrofa	Wild Boar		2023-10-15 18:53:45	2023-10-15 18:54:16	1										CC-BY
2006510	Snapshot_Japan_2023_Fukushima_Forest_NIES_C19	7275502	0	Eiki Aikawa	d372cda5-a8ca-4b7b-97ed-4e4fab9c9b4b	Mammalia	Cetartiodactyla	Suidae	Sus	scrofa	Wild Boar		2023-10-15 16:52:52	2023-10-15 16:52:57	1										CC-BY
2006510	Snapshot_Japan_2023_Fukushima_Forest_NIES_C19	7275503	0	Eiki Aikawa	d372cda5-a8ca-4b7b-97ed-4e4fab9c9b4b	Mammalia	Cetartiodactyla	Suidae	Sus	scrofa	Wild Boar		2023-10-16 07:38:38	2023-10-16 07:38:53	1										CC-BY
2006510	Snapshot_Japan_2023_Fukushima_Forest_NIES_C19	7275508	0	Eiki Aikawa	d372cda5-a8ca-4b7b-97ed-4e4fab9c9b4b	Mammalia	Cetartiodactyla	Suidae	Sus	scrofa	Wild Boar		2023-10-16 16:41:14	2023-10-16 16:41:20	1										CC-BY
2006510	Snapshot_Japan_2023_Fukushima_Forest_NIES_C19	7275515	0	Eiki Aikawa	d372cda5-a8ca-4b7b-97ed-4e4fab9c9b4b	Mammalia	Cetartiodactyla	Suidae	Sus	scrofa	Wild Boar		2023-10-16 16:57:44	2023-10-16 16:57:52	1										CC-BY
2006510	Snapshot_Japan_2023_Fukushima_Forest_NIES_C19	7275517	0	Eiki Aikawa	d372cda5-a8ca-4b7b-97ed-4e4fab9c9b4b	Mammalia	Cetartiodactyla	Suidae	Sus	scrofa	Wild Boar		2023-10-16 21:13:00	2023-10-16 21:13:01	1										CC-BY
2006510	Snapshot_Japan_2023_Fukushima_Forest_NIES_C19	7275518	0	Eiki Aikawa	d372cda5-a8ca-4b7b-97ed-4e4fab9c9b4b	Mammalia	Cetartiodactyla	Suidae	Sus	scrofa	Wild Boar		2023-10-17 09:01:20	2023-10-17 09:01:26	1										CC-BY
2006510	Snapshot_Japan_2023_Fukushima_Forest_NIES_C19	7275519	0	Eiki Aikawa	d372cda5-a8ca-4b7b-97ed-4e4fab9c9b4b	Mammalia	Cetartiodactyla	Suidae	Sus	scrofa	Wild Boar		2023-10-17 06:08:19	2023-10-17 06:09:11	1										CC-BY
2006510	Snapshot_Japan_2023_Fukushima_Forest_NIES_C19	7275520	0	Eiki Aikawa	d372cda5-a8ca-4b7b-97ed-4e4fab9c9b4b	Mammalia	Cetartiodactyla	Suidae	Sus	scrofa	Wild Boar		2023-10-17 10:45:49	2023-10-17 10:46:15	1										CC-BY
2006510	Snapshot_Japan_2023_Fukushima_Forest_NIES_C19	7275521	0	Eiki Aikawa	d372cda5-a8ca-4b7b-97ed-4e4fab9c9b4b	Mammalia	Cetartiodactyla	Suidae	Sus	scrofa	Wild Boar		2023-10-17 10:51:54	2023-10-17 10:51:58	1										CC-BY
2006510	Snapshot_Japan_2023_Fukushima_Forest_NIES_C19	7275523	0	Eiki Aikawa	d372cda5-a8ca-4b7b-97ed-4e4fab9c9b4b	Mammalia	Cetartiodactyla	Suidae	Sus	scrofa	Wild Boar		2023-10-17 10:57:44	2023-10-17 10:58:05	1										CC-BY
2006510	Snapshot_Japan_2023_Fukushima_Forest_NIES_C19	7275526	0	Eiki Aikawa	d372cda5-a8ca-4b7b-97ed-4e4fab9c9b4b	Mammalia	Cetartiodactyla	Suidae	Sus	scrofa	Wild Boar		2023-10-17 11:04:02	2023-10-17 11:04:03	1										CC-BY
2006510	Snapshot_Japan_2023_Fukushima_Forest_NIES_C19	7275549	0	Eiki Aikawa	d372cda5-a8ca-4b7b-97ed-4e4fab9c9b4b	Mammalia	Cetartiodactyla	Suidae	Sus	scrofa	Wild Boar		2023-10-17 23:28:10	2023-10-17 23:28:55	1										CC-BY
2006510	Snapshot_Japan_2023_Fukushima_Forest_NIES_C19	7275558	0	Eiki Aikawa	d372cda5-a8ca-4b7b-97ed-4e4fab9c9b4b	Mammalia	Cetartiodactyla	Suidae	Sus	scrofa	Wild Boar		2023-10-17 05:10:21	2023-10-17 05:10:27	1										CC-BY
2006510	Snapshot_Japan_2023_Fukushima_Forest_NIES_C19	7275566	0	Eiki Aikawa	d372cda5-a8ca-4b7b-97ed-4e4fab9c9b4b	Mammalia	Cetartiodactyla	Suidae	Sus	scrofa	Wild Boar		2023-10-18 02:45:46	2023-10-18 02:45:52	1										CC-BY
2006510	Snapshot_Japan_2023_Fukushima_Forest_NIES_C19	7275567	0	Eiki Aikawa	d372cda5-a8ca-4b7b-97ed-4e4fab9c9b4b	Mammalia	Cetartiodactyla	Suidae	Sus	scrofa	Wild Boar		2023-10-18 10:09:37	2023-10-18 10:10:37	1										CC-BY
2006510	Snapshot_Japan_2023_Fukushima_Forest_NIES_C19	7275568	0	Eiki Aikawa	d372cda5-a8ca-4b7b-97ed-4e4fab9c9b4b	Mammalia	Cetartiodactyla	Suidae	Sus	scrofa	Wild Boar		2023-10-18 11:38:16	2023-10-18 11:38:21	1										CC-BY
2006510	Snapshot_Japan_2023_Fukushima_Forest_NIES_C19	7275589	0	Eiki Aikawa	d372cda5-a8ca-4b7b-97ed-4e4fab9c9b4b	Mammalia	Cetartiodactyla	Suidae	Sus	scrofa	Wild Boar		2023-10-18 17:40:11	2023-10-18 17:40:17	1										CC-BY
2006510	Snapshot_Japan_2023_Fukushima_Forest_NIES_C19	7275592	0	Eiki Aikawa	d372cda5-a8ca-4b7b-97ed-4e4fab9c9b4b	Mammalia	Cetartiodactyla	Suidae	Sus	scrofa	Wild Boar		2023-10-18 17:48:53	2023-10-18 17:48:54	1										CC-BY
2006510	Snapshot_Japan_2023_Fukushima_Forest_NIES_C19	7275595	0	Eiki Aikawa	d372cda5-a8ca-4b7b-97ed-4e4fab9c9b4b	Mammalia	Cetartiodactyla	Suidae	Sus	scrofa	Wild Boar		2023-10-18 17:57:52	2023-10-18 17:58:25	1										CC-BY
2006510	Snapshot_Japan_2023_Fukushima_Forest_NIES_C19	7275597	0	Eiki Aikawa	d372cda5-a8ca-4b7b-97ed-4e4fab9c9b4b	Mammalia	Cetartiodactyla	Suidae	Sus	scrofa	Wild Boar		2023-10-18 18:17:26	2023-10-18 18:18:14	1										CC-BY
2006510	Snapshot_Japan_2023_Fukushima_Forest_NIES_C19	7275600	0	Eiki Aikawa	d372cda5-a8ca-4b7b-97ed-4e4fab9c9b4b	Mammalia	Cetartiodactyla	Suidae	Sus	scrofa	Wild Boar		2023-10-18 22:03:45	2023-10-18 22:03:51	1										CC-BY
2006510	Snapshot_Japan_2023_Fukushima_Forest_NIES_C19	7275602	0	Eiki Aikawa	d372cda5-a8ca-4b7b-97ed-4e4fab9c9b4b	Mammalia	Cetartiodactyla	Suidae	Sus	scrofa	Wild Boar		2023-10-19 03:00:40	2023-10-19 03:00:47	1										CC-BY
2006510	Snapshot_Japan_2023_Fukushima_Forest_NIES_C19	7275604	0	Eiki Aikawa	d372cda5-a8ca-4b7b-97ed-4e4fab9c9b4b	Mammalia	Cetartiodactyla	Suidae	Sus	scrofa	Wild Boar		2023-10-19 03:42:27	2023-10-19 03:42:28	1										CC-BY
2006510	Snapshot_Japan_2023_Fukushima_Forest_NIES_C19	7275607	0	Eiki Aikawa	d372cda5-a8ca-4b7b-97ed-4e4fab9c9b4b	Mammalia	Cetartiodactyla	Suidae	Sus	scrofa	Wild Boar		2023-10-19 05:32:36	2023-10-19 05:32:41	1										CC-BY
2006510	Snapshot_Japan_2023_Fukushima_Forest_NIES_C19	7275608	0	Eiki Aikawa	d372cda5-a8ca-4b7b-97ed-4e4fab9c9b4b	Mammalia	Cetartiodactyla	Suidae	Sus	scrofa	Wild Boar		2023-10-19 04:03:34	2023-10-19 04:03:35	1										CC-BY
2006510	Snapshot_Japan_2023_Fukushima_Forest_NIES_C19	7275609	0	Eiki Aikawa	d372cda5-a8ca-4b7b-97ed-4e4fab9c9b4b	Mammalia	Cetartiodactyla	Suidae	Sus	scrofa	Wild Boar		2023-10-19 07:45:03	2023-10-19 07:45:20	1										CC-BY
2006510	Snapshot_Japan_2023_Fukushima_Forest_NIES_C19	7275610	0	Eiki Aikawa	d372cda5-a8ca-4b7b-97ed-4e4fab9c9b4b	Mammalia	Cetartiodactyla	Suidae	Sus	scrofa	Wild Boar		2023-10-19 08:04:40	2023-10-19 08:04:40	1										CC-BY
2006510	Snapshot_Japan_2023_Fukushima_Forest_NIES_C19	7275613	0	Eiki Aikawa	d372cda5-a8ca-4b7b-97ed-4e4fab9c9b4b	Mammalia	Cetartiodactyla	Suidae	Sus	scrofa	Wild Boar		2023-10-19 13:29:08	2023-10-19 13:29:08	1										CC-BY
2006510	Snapshot_Japan_2023_Fukushima_Forest_NIES_C19	7275615	0	Eiki Aikawa	d372cda5-a8ca-4b7b-97ed-4e4fab9c9b4b	Mammalia	Cetartiodactyla	Suidae	Sus	scrofa	Wild Boar		2023-10-19 16:35:28	2023-10-19 16:35:32	1										CC-BY
2006510	Snapshot_Japan_2023_Fukushima_Forest_NIES_C19	7275616	0	Eiki Aikawa	d372cda5-a8ca-4b7b-97ed-4e4fab9c9b4b	Mammalia	Cetartiodactyla	Suidae	Sus	scrofa	Wild Boar		2023-10-19 16:42:36	2023-10-19 16:42:36	1										CC-BY
2006510	Snapshot_Japan_2023_Fukushima_Forest_NIES_C19	7275617	0	Eiki Aikawa	d372cda5-a8ca-4b7b-97ed-4e4fab9c9b4b	Mammalia	Cetartiodactyla	Suidae	Sus	scrofa	Wild Boar		2023-10-19 16:45:10	2023-10-19 16:45:19	1										CC-BY
2006510	Snapshot_Japan_2023_Fukushima_Forest_NIES_C19	7275620	0	Eiki Aikawa	d372cda5-a8ca-4b7b-97ed-4e4fab9c9b4b	Mammalia	Cetartiodactyla	Suidae	Sus	scrofa	Wild Boar		2023-10-19 17:49:08	2023-10-19 17:49:13	1										CC-BY
2006510	Snapshot_Japan_2023_Fukushima_Forest_NIES_C19	7275621	0	Eiki Aikawa	d372cda5-a8ca-4b7b-97ed-4e4fab9c9b4b	Mammalia	Cetartiodactyla	Suidae	Sus	scrofa	Wild Boar		2023-10-19 17:54:53	2023-10-19 17:55:21	1										CC-BY
2006510	Snapshot_Japan_2023_Fukushima_Forest_NIES_C19	7275622	0	Eiki Aikawa	d372cda5-a8ca-4b7b-97ed-4e4fab9c9b4b	Mammalia	Cetartiodactyla	Suidae	Sus	scrofa	Wild Boar		2023-10-19 18:24:24	2023-10-19 18:24:37	1										CC-BY
2006510	Snapshot_Japan_2023_Fukushima_Forest_NIES_C19	7275625	0	Eiki Aikawa	d372cda5-a8ca-4b7b-97ed-4e4fab9c9b4b	Mammalia	Cetartiodactyla	Suidae	Sus	scrofa	Wild Boar		2023-10-20 03:50:22	2023-10-20 03:50:24	1										CC-BY
2006510	Snapshot_Japan_2023_Fukushima_Forest_NIES_C19	7275629	0	Eiki Aikawa	d372cda5-a8ca-4b7b-97ed-4e4fab9c9b4b	Mammalia	Cetartiodactyla	Suidae	Sus	scrofa	Wild Boar		2023-10-20 05:57:26	2023-10-20 06:00:04	1										CC-BY
2006510	Snapshot_Japan_2023_Fukushima_Forest_NIES_C19	7275632	0	Eiki Aikawa	d372cda5-a8ca-4b7b-97ed-4e4fab9c9b4b	Mammalia	Cetartiodactyla	Suidae	Sus	scrofa	Wild Boar		2023-10-20 11:14:41	2023-10-20 11:14:41	1										CC-BY
2006510	Snapshot_Japan_2023_Fukushima_Forest_NIES_C19	7275634	0	Eiki Aikawa	d372cda5-a8ca-4b7b-97ed-4e4fab9c9b4b	Mammalia	Cetartiodactyla	Suidae	Sus	scrofa	Wild Boar		2023-10-20 11:29:31	2023-10-20 11:29:43	1										CC-BY
2006510	Snapshot_Japan_2023_Fukushima_Forest_NIES_C19	7275635	0	Eiki Aikawa	d372cda5-a8ca-4b7b-97ed-4e4fab9c9b4b	Mammalia	Cetartiodactyla	Suidae	Sus	scrofa	Wild Boar		2023-10-20 14:29:17	2023-10-20 14:29:17	1										CC-BY
2006510	Snapshot_Japan_2023_Fukushima_Forest_NIES_C19	7275636	0	Eiki Aikawa	d372cda5-a8ca-4b7b-97ed-4e4fab9c9b4b	Mammalia	Cetartiodactyla	Suidae	Sus	scrofa	Wild Boar		2023-10-20 14:32:25	2023-10-20 14:32:30	1										CC-BY
2006510	Snapshot_Japan_2023_Fukushima_Forest_NIES_C19	7275642	0	Eiki Aikawa	d372cda5-a8ca-4b7b-97ed-4e4fab9c9b4b	Mammalia	Cetartiodactyla	Suidae	Sus	scrofa	Wild Boar		2023-10-20 18:50:23	2023-10-20 18:50:26	1										CC-BY
2006510	Snapshot_Japan_2023_Fukushima_Forest_NIES_C19	7275643	0	Eiki Aikawa	d372cda5-a8ca-4b7b-97ed-4e4fab9c9b4b	Mammalia	Cetartiodactyla	Suidae	Sus	scrofa	Wild Boar		2023-10-20 18:52:39	2023-10-20 18:52:41	1										CC-BY
2006510	Snapshot_Japan_2023_Fukushima_Forest_NIES_C19	7275644	0	Eiki Aikawa	d372cda5-a8ca-4b7b-97ed-4e4fab9c9b4b	Mammalia	Cetartiodactyla	Suidae	Sus	scrofa	Wild Boar		2023-10-20 19:00:52	2023-10-20 19:00:53	1										CC-BY
2006510	Snapshot_Japan_2023_Fukushima_Forest_NIES_C19	7275645	0	Eiki Aikawa	d372cda5-a8ca-4b7b-97ed-4e4fab9c9b4b	Mammalia	Cetartiodactyla	Suidae	Sus	scrofa	Wild Boar		2023-10-20 18:55:36	2023-10-20 18:55:51	1										CC-BY
2006510	Snapshot_Japan_2023_Fukushima_Forest_NIES_C19	7275648	0	Eiki Aikawa	d372cda5-a8ca-4b7b-97ed-4e4fab9c9b4b	Mammalia	Cetartiodactyla	Suidae	Sus	scrofa	Wild Boar		2023-10-20 20:50:09	2023-10-20 20:50:22	1										CC-BY
2006510	Snapshot_Japan_2023_Fukushima_Forest_NIES_C19	7275649	0	Eiki Aikawa	d372cda5-a8ca-4b7b-97ed-4e4fab9c9b4b	Mammalia	Cetartiodactyla	Suidae	Sus	scrofa	Wild Boar		2023-10-20 19:04:25	2023-10-20 19:04:25	1										CC-BY
2006510	Snapshot_Japan_2023_Fukushima_Forest_NIES_C19	7275650	0	Eiki Aikawa	d372cda5-a8ca-4b7b-97ed-4e4fab9c9b4b	Mammalia	Cetartiodactyla	Suidae	Sus	scrofa	Wild Boar		2023-10-20 20:10:51	2023-10-20 20:10:53	1										CC-BY
2006510	Snapshot_Japan_2023_Fukushima_Forest_NIES_C19	7275667	0	Eiki Aikawa	d372cda5-a8ca-4b7b-97ed-4e4fab9c9b4b	Mammalia	Cetartiodactyla	Suidae	Sus	scrofa	Wild Boar		2023-10-21 00:55:32	2023-10-21 00:55:32	1										CC-BY
2006510	Snapshot_Japan_2023_Fukushima_Forest_NIES_C19	7275672	0	Eiki Aikawa	d372cda5-a8ca-4b7b-97ed-4e4fab9c9b4b	Mammalia	Cetartiodactyla	Suidae	Sus	scrofa	Wild Boar		2023-10-21 07:04:05	2023-10-21 07:04:47	1										CC-BY
2006510	Snapshot_Japan_2023_Fukushima_Forest_NIES_C19	7275674	0	Eiki Aikawa	d372cda5-a8ca-4b7b-97ed-4e4fab9c9b4b	Mammalia	Cetartiodactyla	Suidae	Sus	scrofa	Wild Boar		2023-10-21 07:13:14	2023-10-21 07:13:15	1										CC-BY
2006510	Snapshot_Japan_2023_Fukushima_Forest_NIES_C19	7275680	0	Eiki Aikawa	d372cda5-a8ca-4b7b-97ed-4e4fab9c9b4b	Mammalia	Cetartiodactyla	Suidae	Sus	scrofa	Wild Boar		2023-10-21 18:38:50	2023-10-21 18:38:53	1										CC-BY
2006510	Snapshot_Japan_2023_Fukushima_Forest_NIES_C19	7275687	0	Eiki Aikawa	d372cda5-a8ca-4b7b-97ed-4e4fab9c9b4b	Mammalia	Cetartiodactyla	Suidae	Sus	scrofa	Wild Boar		2023-10-22 00:11:51	2023-10-22 00:11:52	1										CC-BY
2006510	Snapshot_Japan_2023_Fukushima_Forest_NIES_C19	7275688	0	Eiki Aikawa	d372cda5-a8ca-4b7b-97ed-4e4fab9c9b4b	Mammalia	Cetartiodactyla	Suidae	Sus	scrofa	Wild Boar		2023-10-22 00:59:32	2023-10-22 01:00:17	1										CC-BY
2006510	Snapshot_Japan_2023_Fukushima_Forest_NIES_C19	7275689	0	Eiki Aikawa	d372cda5-a8ca-4b7b-97ed-4e4fab9c9b4b	Mammalia	Cetartiodactyla	Suidae	Sus	scrofa	Wild Boar		2023-10-22 11:18:05	2023-10-22 11:18:08	1										CC-BY
2006510	Snapshot_Japan_2023_Fukushima_Forest_NIES_C19	7275692	0	Eiki Aikawa	d372cda5-a8ca-4b7b-97ed-4e4fab9c9b4b	Mammalia	Cetartiodactyla	Suidae	Sus	scrofa	Wild Boar		2023-10-22 11:23:33	2023-10-22 11:23:34	1										CC-BY
2006510	Snapshot_Japan_2023_Fukushima_Forest_NIES_C19	7275701	0	Eiki Aikawa	d372cda5-a8ca-4b7b-97ed-4e4fab9c9b4b	Mammalia	Cetartiodactyla	Suidae	Sus	scrofa	Wild Boar		2023-10-22 21:37:04	2023-10-22 21:37:04	1										CC-BY
2006510	Snapshot_Japan_2023_Fukushima_Forest_NIES_C19	7274541	0	Eiki Aikawa	d372cda5-a8ca-4b7b-97ed-4e4fab9c9b4b	Mammalia	Cetartiodactyla	Suidae	Sus	scrofa	Wild Boar		2023-09-01 07:14:08	2023-09-01 07:14:11	2										CC-BY
2006510	Snapshot_Japan_2023_Fukushima_Forest_NIES_C19	7274732	0	Eiki Aikawa	d372cda5-a8ca-4b7b-97ed-4e4fab9c9b4b	Mammalia	Cetartiodactyla	Suidae	Sus	scrofa	Wild Boar		2023-09-10 13:23:53	2023-09-10 13:24:49	2										CC-BY
2006510	Snapshot_Japan_2023_Fukushima_Forest_NIES_C19	7274734	0	Eiki Aikawa	d372cda5-a8ca-4b7b-97ed-4e4fab9c9b4b	Mammalia	Cetartiodactyla	Suidae	Sus	scrofa	Wild Boar		2023-09-10 13:27:43	2023-09-10 13:28:11	2										CC-BY
2006510	Snapshot_Japan_2023_Fukushima_Forest_NIES_C19	7275130	0	Eiki Aikawa	d372cda5-a8ca-4b7b-97ed-4e4fab9c9b4b	Mammalia	Cetartiodactyla	Suidae	Sus	scrofa	Wild Boar		2023-09-23 09:52:22	2023-09-23 09:52:52	2										CC-BY
2006510	Snapshot_Japan_2023_Fukushima_Forest_NIES_C19	7275388	0	Eiki Aikawa	d372cda5-a8ca-4b7b-97ed-4e4fab9c9b4b	Mammalia	Cetartiodactyla	Suidae	Sus	scrofa	Wild Boar		2023-10-07 15:25:07	2023-10-07 15:28:07	2										CC-BY
2006510	Snapshot_Japan_2023_Fukushima_Forest_NIES_C19	7275394	0	Eiki Aikawa	d372cda5-a8ca-4b7b-97ed-4e4fab9c9b4b	Mammalia	Cetartiodactyla	Suidae	Sus	scrofa	Wild Boar		2023-10-08 13:45:17	2023-10-08 13:45:29	2										CC-BY
2006510	Snapshot_Japan_2023_Fukushima_Forest_NIES_C19	7275403	0	Eiki Aikawa	d372cda5-a8ca-4b7b-97ed-4e4fab9c9b4b	Mammalia	Cetartiodactyla	Suidae	Sus	scrofa	Wild Boar		2023-10-08 17:30:02	2023-10-08 17:30:54	2										CC-BY
2006510	Snapshot_Japan_2023_Fukushima_Forest_NIES_C19	7275430	0	Eiki Aikawa	d372cda5-a8ca-4b7b-97ed-4e4fab9c9b4b	Mammalia	Cetartiodactyla	Suidae	Sus	scrofa	Wild Boar		2023-10-12 07:19:22	2023-10-12 07:20:55	2										CC-BY
2006510	Snapshot_Japan_2023_Fukushima_Forest_NIES_C19	7275439	0	Eiki Aikawa	d372cda5-a8ca-4b7b-97ed-4e4fab9c9b4b	Mammalia	Cetartiodactyla	Suidae	Sus	scrofa	Wild Boar		2023-10-13 09:51:34	2023-10-13 09:51:58	2										CC-BY
2006510	Snapshot_Japan_2023_Fukushima_Forest_NIES_C19	7275459	0	Eiki Aikawa	d372cda5-a8ca-4b7b-97ed-4e4fab9c9b4b	Mammalia	Cetartiodactyla	Suidae	Sus	scrofa	Wild Boar		2023-10-14 14:16:02	2023-10-14 14:16:27	2										CC-BY
2006510	Snapshot_Japan_2023_Fukushima_Forest_NIES_C19	7275463	0	Eiki Aikawa	d372cda5-a8ca-4b7b-97ed-4e4fab9c9b4b	Mammalia	Cetartiodactyla	Suidae	Sus	scrofa	Wild Boar		2023-10-14 15:05:05	2023-10-14 15:05:12	2										CC-BY
2006510	Snapshot_Japan_2023_Fukushima_Forest_NIES_C19	7275466	0	Eiki Aikawa	d372cda5-a8ca-4b7b-97ed-4e4fab9c9b4b	Mammalia	Cetartiodactyla	Suidae	Sus	scrofa	Wild Boar		2023-10-14 15:50:27	2023-10-14 15:50:33	2										CC-BY
2006510	Snapshot_Japan_2023_Fukushima_Forest_NIES_C19	7275485	0	Eiki Aikawa	d372cda5-a8ca-4b7b-97ed-4e4fab9c9b4b	Mammalia	Cetartiodactyla	Suidae	Sus	scrofa	Wild Boar		2023-10-15 09:48:26	2023-10-15 09:48:26	2										CC-BY
2006510	Snapshot_Japan_2023_Fukushima_Forest_NIES_C19	7275492	0	Eiki Aikawa	d372cda5-a8ca-4b7b-97ed-4e4fab9c9b4b	Mammalia	Cetartiodactyla	Suidae	Sus	scrofa	Wild Boar		2023-10-15 14:21:18	2023-10-15 14:21:44	2										CC-BY
2006510	Snapshot_Japan_2023_Fukushima_Forest_NIES_C19	7275504	0	Eiki Aikawa	d372cda5-a8ca-4b7b-97ed-4e4fab9c9b4b	Mammalia	Cetartiodactyla	Suidae	Sus	scrofa	Wild Boar		2023-10-16 08:33:19	2023-10-16 08:34:36	2										CC-BY
2006510	Snapshot_Japan_2023_Fukushima_Forest_NIES_C19	7275516	0	Eiki Aikawa	d372cda5-a8ca-4b7b-97ed-4e4fab9c9b4b	Mammalia	Cetartiodactyla	Suidae	Sus	scrofa	Wild Boar		2023-10-16 20:13:33	2023-10-16 20:13:51	2										CC-BY
2006510	Snapshot_Japan_2023_Fukushima_Forest_NIES_C19	7275522	0	Eiki Aikawa	d372cda5-a8ca-4b7b-97ed-4e4fab9c9b4b	Mammalia	Cetartiodactyla	Suidae	Sus	scrofa	Wild Boar		2023-10-17 10:55:10	2023-10-17 10:55:19	2										CC-BY
2006510	Snapshot_Japan_2023_Fukushima_Forest_NIES_C19	7275533	0	Eiki Aikawa	d372cda5-a8ca-4b7b-97ed-4e4fab9c9b4b	Mammalia	Cetartiodactyla	Suidae	Sus	scrofa	Wild Boar		2023-10-17 22:25:30	2023-10-17 22:25:40	2										CC-BY
2006510	Snapshot_Japan_2023_Fukushima_Forest_NIES_C19	7275535	0	Eiki Aikawa	d372cda5-a8ca-4b7b-97ed-4e4fab9c9b4b	Mammalia	Cetartiodactyla	Suidae	Sus	scrofa	Wild Boar		2023-10-17 23:18:59	2023-10-17 23:24:17	2										CC-BY
2006510	Snapshot_Japan_2023_Fukushima_Forest_NIES_C19	7275555	0	Eiki Aikawa	d372cda5-a8ca-4b7b-97ed-4e4fab9c9b4b	Mammalia	Cetartiodactyla	Suidae	Sus	scrofa	Wild Boar		2023-10-17 05:03:41	2023-10-17 05:03:54	2										CC-BY
2006510	Snapshot_Japan_2023_Fukushima_Forest_NIES_C19	7275562	0	Eiki Aikawa	d372cda5-a8ca-4b7b-97ed-4e4fab9c9b4b	Mammalia	Cetartiodactyla	Suidae	Sus	scrofa	Wild Boar		2023-10-18 02:24:42	2023-10-18 02:25:39	2										CC-BY
2006510	Snapshot_Japan_2023_Fukushima_Forest_NIES_C19	7275569	0	Eiki Aikawa	d372cda5-a8ca-4b7b-97ed-4e4fab9c9b4b	Mammalia	Cetartiodactyla	Suidae	Sus	scrofa	Wild Boar		2023-10-18 12:28:30	2023-10-18 12:28:36	2										CC-BY
2006510	Snapshot_Japan_2023_Fukushima_Forest_NIES_C19	7275588	0	Eiki Aikawa	d372cda5-a8ca-4b7b-97ed-4e4fab9c9b4b	Mammalia	Cetartiodactyla	Suidae	Sus	scrofa	Wild Boar		2023-10-18 17:30:21	2023-10-18 17:31:02	2										CC-BY
2006510	Snapshot_Japan_2023_Fukushima_Forest_NIES_C19	7275623	0	Eiki Aikawa	d372cda5-a8ca-4b7b-97ed-4e4fab9c9b4b	Mammalia	Cetartiodactyla	Suidae	Sus	scrofa	Wild Boar		2023-10-19 23:36:04	2023-10-19 23:37:18	2										CC-BY
2006510	Snapshot_Japan_2023_Fukushima_Forest_NIES_C19	7275627	0	Eiki Aikawa	d372cda5-a8ca-4b7b-97ed-4e4fab9c9b4b	Mammalia	Cetartiodactyla	Suidae	Sus	scrofa	Wild Boar		2023-10-20 04:02:34	2023-10-20 04:03:50	2										CC-BY
2006510	Snapshot_Japan_2023_Fukushima_Forest_NIES_C19	7275633	0	Eiki Aikawa	d372cda5-a8ca-4b7b-97ed-4e4fab9c9b4b	Mammalia	Cetartiodactyla	Suidae	Sus	scrofa	Wild Boar		2023-10-20 11:18:55	2023-10-20 11:19:56	2										CC-BY
2006510	Snapshot_Japan_2023_Fukushima_Forest_NIES_C19	7275651	0	Eiki Aikawa	d372cda5-a8ca-4b7b-97ed-4e4fab9c9b4b	Mammalia	Cetartiodactyla	Suidae	Sus	scrofa	Wild Boar		2023-10-20 20:52:20	2023-10-20 20:53:55	2										CC-BY
2006510	Snapshot_Japan_2023_Fukushima_Forest_NIES_C19	7275669	0	Eiki Aikawa	d372cda5-a8ca-4b7b-97ed-4e4fab9c9b4b	Mammalia	Cetartiodactyla	Suidae	Sus	scrofa	Wild Boar		2023-10-21 06:44:12	2023-10-21 06:45:50	2										CC-BY
2006510	Snapshot_Japan_2023_Fukushima_Forest_NIES_C19	7275671	0	Eiki Aikawa	d372cda5-a8ca-4b7b-97ed-4e4fab9c9b4b	Mammalia	Cetartiodactyla	Suidae	Sus	scrofa	Wild Boar		2023-10-21 06:59:01	2023-10-21 07:00:12	2										CC-BY
2006510	Snapshot_Japan_2023_Fukushima_Forest_NIES_C19	7275675	0	Eiki Aikawa	d372cda5-a8ca-4b7b-97ed-4e4fab9c9b4b	Mammalia	Cetartiodactyla	Suidae	Sus	scrofa	Wild Boar		2023-10-21 14:10:23	2023-10-21 14:10:54	2										CC-BY
2006510	Snapshot_Japan_2023_Fukushima_Forest_NIES_C19	7275691	0	Eiki Aikawa	d372cda5-a8ca-4b7b-97ed-4e4fab9c9b4b	Mammalia	Cetartiodactyla	Suidae	Sus	scrofa	Wild Boar		2023-10-22 11:19:26	2023-10-22 11:19:46	2										CC-BY
2006510	Snapshot_Japan_2023_Fukushima_Forest_NIES_C19	7275693	0	Eiki Aikawa	d372cda5-a8ca-4b7b-97ed-4e4fab9c9b4b	Mammalia	Cetartiodactyla	Suidae	Sus	scrofa	Wild Boar		2023-10-22 14:56:01	2023-10-22 14:56:38	2										CC-BY
2006510	Snapshot_Japan_2023_Fukushima_Forest_NIES_C19	7275699	0	Eiki Aikawa	d372cda5-a8ca-4b7b-97ed-4e4fab9c9b4b	Mammalia	Cetartiodactyla	Suidae	Sus	scrofa	Wild Boar		2023-10-23 04:00:17	2023-10-23 04:00:22	2										CC-BY
2006510	Snapshot_Japan_2023_Fukushima_Forest_NIES_C19	7274564	0	Eiki Aikawa	d372cda5-a8ca-4b7b-97ed-4e4fab9c9b4b	Mammalia	Cetartiodactyla	Suidae	Sus	scrofa	Wild Boar		2023-09-02 09:23:42	2023-09-02 09:27:35	3										CC-BY
2006510	Snapshot_Japan_2023_Fukushima_Forest_NIES_C19	7274730	0	Eiki Aikawa	d372cda5-a8ca-4b7b-97ed-4e4fab9c9b4b	Mammalia	Cetartiodactyla	Suidae	Sus	scrofa	Wild Boar		2023-09-10 13:22:08	2023-09-10 13:22:41	3										CC-BY
2006510	Snapshot_Japan_2023_Fukushima_Forest_NIES_C19	7275385	0	Eiki Aikawa	d372cda5-a8ca-4b7b-97ed-4e4fab9c9b4b	Mammalia	Cetartiodactyla	Suidae	Sus	scrofa	Wild Boar		2023-10-07 15:21:05	2023-10-07 15:22:05	3										CC-BY
2006510	Snapshot_Japan_2023_Fukushima_Forest_NIES_C19	7275414	0	Eiki Aikawa	d372cda5-a8ca-4b7b-97ed-4e4fab9c9b4b	Mammalia	Cetartiodactyla	Suidae	Sus	scrofa	Wild Boar		2023-10-10 13:04:28	2023-10-10 13:05:54	3										CC-BY
2006510	Snapshot_Japan_2023_Fukushima_Forest_NIES_C19	7275442	0	Eiki Aikawa	d372cda5-a8ca-4b7b-97ed-4e4fab9c9b4b	Mammalia	Cetartiodactyla	Suidae	Sus	scrofa	Wild Boar		2023-10-13 09:56:29	2023-10-13 09:58:17	3										CC-BY
2006510	Snapshot_Japan_2023_Fukushima_Forest_NIES_C19	7275470	0	Eiki Aikawa	d372cda5-a8ca-4b7b-97ed-4e4fab9c9b4b	Mammalia	Cetartiodactyla	Suidae	Sus	scrofa	Wild Boar		2023-10-14 17:25:03	2023-10-14 17:25:30	3										CC-BY
2006510	Snapshot_Japan_2023_Fukushima_Forest_NIES_C19	7275505	0	Eiki Aikawa	d372cda5-a8ca-4b7b-97ed-4e4fab9c9b4b	Mammalia	Cetartiodactyla	Suidae	Sus	scrofa	Wild Boar		2023-10-16 09:45:44	2023-10-16 09:45:54	3										CC-BY
2006510	Snapshot_Japan_2023_Fukushima_Forest_NIES_C19	7275531	0	Eiki Aikawa	d372cda5-a8ca-4b7b-97ed-4e4fab9c9b4b	Mammalia	Cetartiodactyla	Suidae	Sus	scrofa	Wild Boar		2023-10-17 22:24:21	2023-10-17 22:24:28	3										CC-BY
2006510	Snapshot_Japan_2023_Fukushima_Forest_NIES_C19	7275559	0	Eiki Aikawa	d372cda5-a8ca-4b7b-97ed-4e4fab9c9b4b	Mammalia	Cetartiodactyla	Suidae	Sus	scrofa	Wild Boar		2023-10-17 05:57:59	2023-10-17 06:00:44	3										CC-BY
2006510	Snapshot_Japan_2023_Fukushima_Forest_NIES_C19	7275590	0	Eiki Aikawa	d372cda5-a8ca-4b7b-97ed-4e4fab9c9b4b	Mammalia	Cetartiodactyla	Suidae	Sus	scrofa	Wild Boar		2023-10-18 17:46:33	2023-10-18 17:47:46	3										CC-BY
2006510	Snapshot_Japan_2023_Fukushima_Forest_NIES_C19	7275593	0	Eiki Aikawa	d372cda5-a8ca-4b7b-97ed-4e4fab9c9b4b	Mammalia	Cetartiodactyla	Suidae	Sus	scrofa	Wild Boar		2023-10-18 17:51:20	2023-10-18 17:52:12	3										CC-BY
2006510	Snapshot_Japan_2023_Fukushima_Forest_NIES_C19	7275611	0	Eiki Aikawa	d372cda5-a8ca-4b7b-97ed-4e4fab9c9b4b	Mammalia	Cetartiodactyla	Suidae	Sus	scrofa	Wild Boar		2023-10-19 08:15:31	2023-10-19 08:16:37	3										CC-BY
2006510	Snapshot_Japan_2023_Fukushima_Forest_NIES_C19	7275631	0	Eiki Aikawa	d372cda5-a8ca-4b7b-97ed-4e4fab9c9b4b	Mammalia	Cetartiodactyla	Suidae	Sus	scrofa	Wild Boar		2023-10-20 08:47:32	2023-10-20 08:48:15	3										CC-BY
2006510	Snapshot_Japan_2023_Fukushima_Forest_NIES_C19	7275637	0	Eiki Aikawa	d372cda5-a8ca-4b7b-97ed-4e4fab9c9b4b	Mammalia	Cetartiodactyla	Suidae	Sus	scrofa	Wild Boar		2023-10-20 17:47:10	2023-10-20 17:49:15	3										CC-BY
2006510	Snapshot_Japan_2023_Fukushima_Forest_NIES_C19	7275665	0	Eiki Aikawa	d372cda5-a8ca-4b7b-97ed-4e4fab9c9b4b	Mammalia	Cetartiodactyla	Suidae	Sus	scrofa	Wild Boar		2023-10-21 00:52:07	2023-10-21 00:53:33	3										CC-BY
2006510	Snapshot_Japan_2023_Fukushima_Forest_NIES_C19	7275236	0	Eiki Aikawa	d372cda5-a8ca-4b7b-97ed-4e4fab9c9b4b	Mammalia	Cetartiodactyla	Suidae	Sus	scrofa	Wild Boar		2023-10-01 13:13:18	2023-10-01 13:13:22	4										CC-BY
2006510	Snapshot_Japan_2023_Fukushima_Forest_NIES_C19	7275426	0	Eiki Aikawa	d372cda5-a8ca-4b7b-97ed-4e4fab9c9b4b	Mammalia	Cetartiodactyla	Suidae	Sus	scrofa	Wild Boar		2023-10-11 11:14:55	2023-10-11 11:17:01	4										CC-BY
2006510	Snapshot_Japan_2023_Fukushima_Forest_NIES_C19	7275432	0	Eiki Aikawa	d372cda5-a8ca-4b7b-97ed-4e4fab9c9b4b	Mammalia	Cetartiodactyla	Suidae	Sus	scrofa	Wild Boar		2023-10-12 07:33:54	2023-10-12 07:34:10	4										CC-BY
2006510	Snapshot_Japan_2023_Fukushima_Forest_NIES_C19	7275510	0	Eiki Aikawa	d372cda5-a8ca-4b7b-97ed-4e4fab9c9b4b	Mammalia	Cetartiodactyla	Suidae	Sus	scrofa	Wild Boar		2023-10-16 16:55:00	2023-10-16 16:56:39	4										CC-BY
2006510	Snapshot_Japan_2023_Fukushima_Forest_NIES_C19	7275575	0	Eiki Aikawa	d372cda5-a8ca-4b7b-97ed-4e4fab9c9b4b	Mammalia	Cetartiodactyla	Suidae	Sus	scrofa	Wild Boar		2023-10-18 16:28:28	2023-10-18 16:32:04	4										CC-BY
2006510	Snapshot_Japan_2023_Fukushima_Forest_NIES_C19	7275704	0	Eiki Aikawa	d372cda5-a8ca-4b7b-97ed-4e4fab9c9b4b	Mammalia	Cetartiodactyla	Suidae	Sus	scrofa	Wild Boar		2023-10-23 13:12:13	2023-10-23 13:12:34	4										CC-BY
2006510	Snapshot_Japan_2023_Fukushima_Forest_NIES_C19	7274509	0	Eiki Aikawa	d372cda5-a8ca-4b7b-97ed-4e4fab9c9b4b	Mammalia	Cetartiodactyla	Suidae	Sus	scrofa	Wild Boar		2023-08-24 12:19:00	2023-08-24 12:19:20	5										CC-BY
2006510	Snapshot_Japan_2023_Fukushima_Forest_NIES_C19	7275390	0	Eiki Aikawa	d372cda5-a8ca-4b7b-97ed-4e4fab9c9b4b	Mammalia	Cetartiodactyla	Suidae	Sus	scrofa	Wild Boar		2023-10-07 17:17:26	2023-10-07 17:17:47	5										CC-BY
2006510	Snapshot_Japan_2023_Fukushima_Forest_NIES_C19	7275393	0	Eiki Aikawa	d372cda5-a8ca-4b7b-97ed-4e4fab9c9b4b	Mammalia	Cetartiodactyla	Suidae	Sus	scrofa	Wild Boar		2023-10-08 13:42:30	2023-10-08 13:44:11	5										CC-BY
2006510	Snapshot_Japan_2023_Fukushima_Forest_NIES_C19	7275407	0	Eiki Aikawa	d372cda5-a8ca-4b7b-97ed-4e4fab9c9b4b	Mammalia	Cetartiodactyla	Suidae	Sus	scrofa	Wild Boar		2023-10-10 11:09:02	2023-10-10 11:10:47	5										CC-BY
2006510	Snapshot_Japan_2023_Fukushima_Forest_NIES_C19	7275409	0	Eiki Aikawa	d372cda5-a8ca-4b7b-97ed-4e4fab9c9b4b	Mammalia	Cetartiodactyla	Suidae	Sus	scrofa	Wild Boar		2023-10-10 11:37:03	2023-10-10 11:38:12	5										CC-BY
2006510	Snapshot_Japan_2023_Fukushima_Forest_NIES_C19	7275419	0	Eiki Aikawa	d372cda5-a8ca-4b7b-97ed-4e4fab9c9b4b	Mammalia	Cetartiodactyla	Suidae	Sus	scrofa	Wild Boar		2023-10-11 09:44:22	2023-10-11 09:45:07	5										CC-BY
2006510	Snapshot_Japan_2023_Fukushima_Forest_NIES_C19	7275495	0	Eiki Aikawa	d372cda5-a8ca-4b7b-97ed-4e4fab9c9b4b	Mammalia	Cetartiodactyla	Suidae	Sus	scrofa	Wild Boar		2023-10-15 16:04:39	2023-10-15 16:06:10	5										CC-BY
2006510	Snapshot_Japan_2023_Fukushima_Forest_NIES_C19	7274549	0	Eiki Aikawa	d372cda5-a8ca-4b7b-97ed-4e4fab9c9b4b	Mammalia	Cetartiodactyla	Suidae	Sus	scrofa	Wild Boar		2023-09-02 01:01:25	2023-09-02 01:01:43	6										CC-BY
2006510	Snapshot_Japan_2023_Fukushima_Forest_NIES_C19	7274621	0	Eiki Aikawa	d372cda5-a8ca-4b7b-97ed-4e4fab9c9b4b	Mammalia	Cetartiodactyla	Suidae	Sus	scrofa	Wild Boar		2023-09-06 08:02:18	2023-09-06 08:02:57	6										CC-BY
2006510	Snapshot_Japan_2023_Fukushima_Forest_NIES_C19	7275405	0	Eiki Aikawa	d372cda5-a8ca-4b7b-97ed-4e4fab9c9b4b	Mammalia	Cetartiodactyla	Suidae	Sus	scrofa	Wild Boar		2023-10-09 09:11:09	2023-10-09 09:11:22	6										CC-BY
2006510	Snapshot_Japan_2023_Fukushima_Forest_NIES_C19	7275436	0	Eiki Aikawa	d372cda5-a8ca-4b7b-97ed-4e4fab9c9b4b	Mammalia	Cetartiodactyla	Suidae	Sus	scrofa	Wild Boar		2023-10-12 14:39:35	2023-10-12 14:40:42	6										CC-BY
2006510	Snapshot_Japan_2023_Fukushima_Forest_NIES_C19	7275572	0	Eiki Aikawa	d372cda5-a8ca-4b7b-97ed-4e4fab9c9b4b	Mammalia	Cetartiodactyla	Suidae	Sus	scrofa	Wild Boar		2023-10-18 14:15:24	2023-10-18 14:15:44	6										CC-BY
2006510	Snapshot_Japan_2023_Fukushima_Forest_NIES_C19	7275402	0	Eiki Aikawa	d372cda5-a8ca-4b7b-97ed-4e4fab9c9b4b	Mammalia	Cetartiodactyla	Suidae	Sus	scrofa	Wild Boar		2023-10-08 16:24:25	2023-10-08 16:25:31	7										CC-BY
2006510	Snapshot_Japan_2023_Fukushima_Forest_NIES_C19	7275111	0	Eiki Aikawa	d372cda5-a8ca-4b7b-97ed-4e4fab9c9b4b	Mammalia	Cetartiodactyla	Suidae	Sus	scrofa	Wild Boar		2023-09-21 07:16:05	2023-09-21 07:17:33	8										CC-BY
2006510	Snapshot_Japan_2023_Fukushima_Forest_NIES_C19	7275398	0	Eiki Aikawa	d372cda5-a8ca-4b7b-97ed-4e4fab9c9b4b	Mammalia	Cetartiodactyla	Suidae	Sus	scrofa	Wild Boar		2023-10-08 14:49:40	2023-10-08 14:54:11	8										CC-BY
2006510	Snapshot_Japan_2023_Fukushima_Forest_NIES_C19	7275478	0	Eiki Aikawa	d372cda5-a8ca-4b7b-97ed-4e4fab9c9b4b	Mammalia	Cetartiodactyla	Suidae	Sus	scrofa	Wild Boar		2023-10-14 17:44:43	2023-10-14 17:46:10	8										CC-BY
2006510	Snapshot_Japan_2023_Fukushima_Forest_NIES_C19	7274799	0	Eiki Aikawa	d372cda5-a8ca-4b7b-97ed-4e4fab9c9b4b	Mammalia	Cetartiodactyla	Suidae	Sus	scrofa	Wild Boar		2023-09-15 10:01:56	2023-09-15 10:02:30	9										CC-BY
2006510	Snapshot_Japan_2023_Fukushima_Forest_NIES_C19	7275199	0	Eiki Aikawa	d372cda5-a8ca-4b7b-97ed-4e4fab9c9b4b	Mammalia	Cetartiodactyla	Suidae	Sus	scrofa	Wild Boar		2023-09-29 09:52:39	2023-09-29 09:54:52	13										CC-BY
2006510	Snapshot_Japan_2023_Fukushima_Forest_NIES_C19	7275199	0	Eiki Aikawa	d372cda5-a8ca-4b7b-97ed-4e4fab9c9b4b	Mammalia	Cetartiodactyla	Suidae	Sus	scrofa	Wild Boar		2023-09-29 09:52:39	2023-09-29 09:54:52	13										CC-BY
2006510	Snapshot_Japan_2023_Fukushima_Forest_NIES_C19	7274795	0	Eiki Aikawa	d8dbc5dd-07c4-4ec8-90c4-9b8045746eeb	Mammalia	Carnivora	Mustelidae	Meles	anakuma	Japanese Badger		2023-09-14 01:58:12	2023-09-14 01:58:14	1										CC-BY
2006510	Snapshot_Japan_2023_Fukushima_Forest_NIES_C19	7275104	0	Eiki Aikawa	eeeb5d26-2a47-4d01-a3de-10b33ec0aee4	Mammalia	Carnivora				Carnivorous Mammal		2023-09-20 04:06:48	2023-09-20 04:07:06	1										CC-BY
2006510	Snapshot_Japan_2023_Fukushima_Forest_NIES_C19	7275135	0	Eiki Aikawa	eeeb5d26-2a47-4d01-a3de-10b33ec0aee4	Mammalia	Carnivora				Carnivorous Mammal		2023-09-25 04:09:41	2023-09-25 04:09:50	1										CC-BY
2006510	Snapshot_Japan_2023_Fukushima_Forest_NIES_C19	7275731	0	Eiki Aikawa	eeeb5d26-2a47-4d01-a3de-10b33ec0aee4	Mammalia	Carnivora				Carnivorous Mammal		2023-09-03 22:13:55	2023-09-03 22:13:55	1										CC-BY
2006510	Snapshot_Japan_2023_Fukushima_Forest_NIES_C19	7274513	0	Eiki Aikawa	f1856211-cfb7-4a5b-9158-c0f72fd09ee6						Blank		2023-08-28 19:53:11	2023-08-28 19:53:18	1										CC-BY
2006510	Snapshot_Japan_2023_Fukushima_Forest_NIES_C19	7274516	0	Eiki Aikawa	f1856211-cfb7-4a5b-9158-c0f72fd09ee6						Blank		2023-08-30 09:48:56	2023-08-30 09:48:56	1										CC-BY
2006510	Snapshot_Japan_2023_Fukushima_Forest_NIES_C19	7274518	0	Eiki Aikawa	f1856211-cfb7-4a5b-9158-c0f72fd09ee6						Blank		2023-08-30 09:59:42	2023-08-30 09:59:42	1										CC-BY
2006510	Snapshot_Japan_2023_Fukushima_Forest_NIES_C19	7274519	0	Eiki Aikawa	f1856211-cfb7-4a5b-9158-c0f72fd09ee6						Blank		2023-08-30 10:06:58	2023-08-30 10:06:58	1										CC-BY
2006510	Snapshot_Japan_2023_Fukushima_Forest_NIES_C19	7274521	0	Eiki Aikawa	f1856211-cfb7-4a5b-9158-c0f72fd09ee6						Blank		2023-08-31 11:08:44	2023-08-31 11:08:44	1										CC-BY
2006510	Snapshot_Japan_2023_Fukushima_Forest_NIES_C19	7274522	0	Eiki Aikawa	f1856211-cfb7-4a5b-9158-c0f72fd09ee6						Blank		2023-08-31 10:51:49	2023-08-31 10:51:49	1										CC-BY
2006510	Snapshot_Japan_2023_Fukushima_Forest_NIES_C19	7274523	0	Eiki Aikawa	f1856211-cfb7-4a5b-9158-c0f72fd09ee6						Blank		2023-08-31 11:23:50	2023-08-31 11:23:50	1										CC-BY
2006510	Snapshot_Japan_2023_Fukushima_Forest_NIES_C19	7274524	0	Eiki Aikawa	f1856211-cfb7-4a5b-9158-c0f72fd09ee6						Blank		2023-08-31 11:22:31	2023-08-31 11:22:31	1										CC-BY
2006510	Snapshot_Japan_2023_Fukushima_Forest_NIES_C19	7274525	0	Eiki Aikawa	f1856211-cfb7-4a5b-9158-c0f72fd09ee6						Blank		2023-08-31 12:09:39	2023-08-31 12:09:39	1										CC-BY
2006510	Snapshot_Japan_2023_Fukushima_Forest_NIES_C19	7274526	0	Eiki Aikawa	f1856211-cfb7-4a5b-9158-c0f72fd09ee6						Blank		2023-08-31 12:16:45	2023-08-31 12:16:45	1										CC-BY
2006510	Snapshot_Japan_2023_Fukushima_Forest_NIES_C19	7274527	0	Eiki Aikawa	f1856211-cfb7-4a5b-9158-c0f72fd09ee6						Blank		2023-08-31 12:32:23	2023-08-31 12:32:23	1										CC-BY
2006510	Snapshot_Japan_2023_Fukushima_Forest_NIES_C19	7274528	0	Eiki Aikawa	f1856211-cfb7-4a5b-9158-c0f72fd09ee6						Blank		2023-08-31 12:39:34	2023-08-31 12:39:34	1										CC-BY
2006510	Snapshot_Japan_2023_Fukushima_Forest_NIES_C19	7274529	0	Eiki Aikawa	f1856211-cfb7-4a5b-9158-c0f72fd09ee6						Blank		2023-08-31 12:03:41	2023-08-31 12:03:41	1										CC-BY
2006510	Snapshot_Japan_2023_Fukushima_Forest_NIES_C19	7274530	0	Eiki Aikawa	f1856211-cfb7-4a5b-9158-c0f72fd09ee6						Blank		2023-08-31 13:07:12	2023-08-31 13:07:12	1										CC-BY
2006510	Snapshot_Japan_2023_Fukushima_Forest_NIES_C19	7274531	0	Eiki Aikawa	f1856211-cfb7-4a5b-9158-c0f72fd09ee6						Blank		2023-08-31 13:22:31	2023-08-31 13:22:31	1										CC-BY
2006510	Snapshot_Japan_2023_Fukushima_Forest_NIES_C19	7274532	0	Eiki Aikawa	f1856211-cfb7-4a5b-9158-c0f72fd09ee6						Blank		2023-08-31 13:35:52	2023-08-31 13:35:52	1										CC-BY
2006510	Snapshot_Japan_2023_Fukushima_Forest_NIES_C19	7274533	0	Eiki Aikawa	f1856211-cfb7-4a5b-9158-c0f72fd09ee6						Blank		2023-08-31 13:15:21	2023-08-31 13:16:09	1										CC-BY
2006510	Snapshot_Japan_2023_Fukushima_Forest_NIES_C19	7274534	0	Eiki Aikawa	f1856211-cfb7-4a5b-9158-c0f72fd09ee6						Blank		2023-08-31 14:01:32	2023-08-31 14:01:32	1										CC-BY
2006510	Snapshot_Japan_2023_Fukushima_Forest_NIES_C19	7274535	0	Eiki Aikawa	f1856211-cfb7-4a5b-9158-c0f72fd09ee6						Blank		2023-08-31 13:47:13	2023-08-31 13:47:13	1										CC-BY
2006510	Snapshot_Japan_2023_Fukushima_Forest_NIES_C19	7274536	0	Eiki Aikawa	f1856211-cfb7-4a5b-9158-c0f72fd09ee6						Blank		2023-08-31 13:50:00	2023-08-31 13:50:00	1										CC-BY
2006510	Snapshot_Japan_2023_Fukushima_Forest_NIES_C19	7274538	0	Eiki Aikawa	f1856211-cfb7-4a5b-9158-c0f72fd09ee6						Blank		2023-08-31 13:54:07	2023-08-31 13:54:07	1										CC-BY
2006510	Snapshot_Japan_2023_Fukushima_Forest_NIES_C19	7274539	0	Eiki Aikawa	f1856211-cfb7-4a5b-9158-c0f72fd09ee6						Blank		2023-09-01 10:10:22	2023-09-01 10:10:22	1										CC-BY
2006510	Snapshot_Japan_2023_Fukushima_Forest_NIES_C19	7274540	0	Eiki Aikawa	f1856211-cfb7-4a5b-9158-c0f72fd09ee6						Blank		2023-09-01 11:41:38	2023-09-01 11:41:38	1										CC-BY
2006510	Snapshot_Japan_2023_Fukushima_Forest_NIES_C19	7274542	0	Eiki Aikawa	f1856211-cfb7-4a5b-9158-c0f72fd09ee6						Blank		2023-09-01 10:00:01	2023-09-01 10:00:01	1										CC-BY
2006510	Snapshot_Japan_2023_Fukushima_Forest_NIES_C19	7274543	0	Eiki Aikawa	f1856211-cfb7-4a5b-9158-c0f72fd09ee6						Blank		2023-09-01 18:58:43	2023-09-01 18:58:43	1										CC-BY
2006510	Snapshot_Japan_2023_Fukushima_Forest_NIES_C19	7274544	0	Eiki Aikawa	f1856211-cfb7-4a5b-9158-c0f72fd09ee6						Blank		2023-09-01 11:37:04	2023-09-01 11:37:04	1										CC-BY
2006510	Snapshot_Japan_2023_Fukushima_Forest_NIES_C19	7274545	0	Eiki Aikawa	f1856211-cfb7-4a5b-9158-c0f72fd09ee6						Blank		2023-09-01 19:00:29	2023-09-01 19:00:29	1										CC-BY
2006510	Snapshot_Japan_2023_Fukushima_Forest_NIES_C19	7274546	0	Eiki Aikawa	f1856211-cfb7-4a5b-9158-c0f72fd09ee6						Blank		2023-09-01 11:44:05	2023-09-01 11:44:05	1										CC-BY
2006510	Snapshot_Japan_2023_Fukushima_Forest_NIES_C19	7274547	0	Eiki Aikawa	f1856211-cfb7-4a5b-9158-c0f72fd09ee6						Blank		2023-09-01 14:45:34	2023-09-01 14:45:34	1										CC-BY
2006510	Snapshot_Japan_2023_Fukushima_Forest_NIES_C19	7274548	0	Eiki Aikawa	f1856211-cfb7-4a5b-9158-c0f72fd09ee6						Blank		2023-09-01 20:19:16	2023-09-01 20:19:16	1										CC-BY
2006510	Snapshot_Japan_2023_Fukushima_Forest_NIES_C19	7274550	0	Eiki Aikawa	f1856211-cfb7-4a5b-9158-c0f72fd09ee6						Blank		2023-09-01 20:21:50	2023-09-01 20:22:25	1										CC-BY
2006510	Snapshot_Japan_2023_Fukushima_Forest_NIES_C19	7274551	0	Eiki Aikawa	f1856211-cfb7-4a5b-9158-c0f72fd09ee6						Blank		2023-09-01 20:04:51	2023-09-01 20:04:51	1										CC-BY
2006510	Snapshot_Japan_2023_Fukushima_Forest_NIES_C19	7274552	0	Eiki Aikawa	f1856211-cfb7-4a5b-9158-c0f72fd09ee6						Blank		2023-09-01 19:37:01	2023-09-01 19:37:16	1										CC-BY
2006510	Snapshot_Japan_2023_Fukushima_Forest_NIES_C19	7274553	0	Eiki Aikawa	f1856211-cfb7-4a5b-9158-c0f72fd09ee6						Blank		2023-09-01 20:42:10	2023-09-01 20:42:10	1										CC-BY
2006510	Snapshot_Japan_2023_Fukushima_Forest_NIES_C19	7274554	0	Eiki Aikawa	f1856211-cfb7-4a5b-9158-c0f72fd09ee6						Blank		2023-09-01 20:46:22	2023-09-01 20:46:22	1										CC-BY
2006510	Snapshot_Japan_2023_Fukushima_Forest_NIES_C19	7274555	0	Eiki Aikawa	f1856211-cfb7-4a5b-9158-c0f72fd09ee6						Blank		2023-09-02 03:09:25	2023-09-02 03:09:25	1										CC-BY
2006510	Snapshot_Japan_2023_Fukushima_Forest_NIES_C19	7274556	0	Eiki Aikawa	f1856211-cfb7-4a5b-9158-c0f72fd09ee6						Blank		2023-09-02 03:11:47	2023-09-02 03:11:54	1										CC-BY
2006510	Snapshot_Japan_2023_Fukushima_Forest_NIES_C19	7274557	0	Eiki Aikawa	f1856211-cfb7-4a5b-9158-c0f72fd09ee6						Blank		2023-09-02 03:15:27	2023-09-02 03:17:34	1										CC-BY
2006510	Snapshot_Japan_2023_Fukushima_Forest_NIES_C19	7274558	0	Eiki Aikawa	f1856211-cfb7-4a5b-9158-c0f72fd09ee6						Blank		2023-09-02 07:25:33	2023-09-02 07:25:33	1										CC-BY
2006510	Snapshot_Japan_2023_Fukushima_Forest_NIES_C19	7274559	0	Eiki Aikawa	f1856211-cfb7-4a5b-9158-c0f72fd09ee6						Blank		2023-09-02 03:21:13	2023-09-02 03:21:13	1										CC-BY
2006510	Snapshot_Japan_2023_Fukushima_Forest_NIES_C19	7274560	0	Eiki Aikawa	f1856211-cfb7-4a5b-9158-c0f72fd09ee6						Blank		2023-09-02 04:33:38	2023-09-02 04:33:39	1										CC-BY
2006510	Snapshot_Japan_2023_Fukushima_Forest_NIES_C19	7274561	0	Eiki Aikawa	f1856211-cfb7-4a5b-9158-c0f72fd09ee6						Blank		2023-09-02 09:00:21	2023-09-02 09:00:21	1										CC-BY
2006510	Snapshot_Japan_2023_Fukushima_Forest_NIES_C19	7274562	0	Eiki Aikawa	f1856211-cfb7-4a5b-9158-c0f72fd09ee6						Blank		2023-09-02 09:16:46	2023-09-02 09:16:46	1										CC-BY
2006510	Snapshot_Japan_2023_Fukushima_Forest_NIES_C19	7274563	0	Eiki Aikawa	f1856211-cfb7-4a5b-9158-c0f72fd09ee6						Blank		2023-09-02 09:20:10	2023-09-02 09:20:47	1										CC-BY
2006510	Snapshot_Japan_2023_Fukushima_Forest_NIES_C19	7274565	0	Eiki Aikawa	f1856211-cfb7-4a5b-9158-c0f72fd09ee6						Blank		2023-09-02 09:07:20	2023-09-02 09:07:20	1										CC-BY
2006510	Snapshot_Japan_2023_Fukushima_Forest_NIES_C19	7274566	0	Eiki Aikawa	f1856211-cfb7-4a5b-9158-c0f72fd09ee6						Blank		2023-09-02 09:30:21	2023-09-02 09:31:29	1										CC-BY
2006510	Snapshot_Japan_2023_Fukushima_Forest_NIES_C19	7274568	0	Eiki Aikawa	f1856211-cfb7-4a5b-9158-c0f72fd09ee6						Blank		2023-09-02 09:32:47	2023-09-02 09:33:17	1										CC-BY
2006510	Snapshot_Japan_2023_Fukushima_Forest_NIES_C19	7274569	0	Eiki Aikawa	f1856211-cfb7-4a5b-9158-c0f72fd09ee6						Blank		2023-09-02 09:36:03	2023-09-02 09:40:27	1										CC-BY
2006510	Snapshot_Japan_2023_Fukushima_Forest_NIES_C19	7274571	0	Eiki Aikawa	f1856211-cfb7-4a5b-9158-c0f72fd09ee6						Blank		2023-09-02 09:44:58	2023-09-02 09:45:07	1										CC-BY
2006510	Snapshot_Japan_2023_Fukushima_Forest_NIES_C19	7274572	0	Eiki Aikawa	f1856211-cfb7-4a5b-9158-c0f72fd09ee6						Blank		2023-09-02 09:50:14	2023-09-02 09:50:21	1										CC-BY
2006510	Snapshot_Japan_2023_Fukushima_Forest_NIES_C19	7274573	0	Eiki Aikawa	f1856211-cfb7-4a5b-9158-c0f72fd09ee6						Blank		2023-09-02 09:43:55	2023-09-02 09:43:55	1										CC-BY
2006510	Snapshot_Japan_2023_Fukushima_Forest_NIES_C19	7274574	0	Eiki Aikawa	f1856211-cfb7-4a5b-9158-c0f72fd09ee6						Blank		2023-09-02 09:52:00	2023-09-02 09:52:16	1										CC-BY
2006510	Snapshot_Japan_2023_Fukushima_Forest_NIES_C19	7274575	0	Eiki Aikawa	f1856211-cfb7-4a5b-9158-c0f72fd09ee6						Blank		2023-09-02 09:54:06	2023-09-02 09:54:59	1										CC-BY
2006510	Snapshot_Japan_2023_Fukushima_Forest_NIES_C19	7274576	0	Eiki Aikawa	f1856211-cfb7-4a5b-9158-c0f72fd09ee6						Blank		2023-09-02 09:56:01	2023-09-02 09:56:01	1										CC-BY
2006510	Snapshot_Japan_2023_Fukushima_Forest_NIES_C19	7274577	0	Eiki Aikawa	f1856211-cfb7-4a5b-9158-c0f72fd09ee6						Blank		2023-09-02 11:31:52	2023-09-02 11:31:52	1										CC-BY
2006510	Snapshot_Japan_2023_Fukushima_Forest_NIES_C19	7274578	0	Eiki Aikawa	f1856211-cfb7-4a5b-9158-c0f72fd09ee6						Blank		2023-09-02 10:58:53	2023-09-02 10:58:53	1										CC-BY
2006510	Snapshot_Japan_2023_Fukushima_Forest_NIES_C19	7274583	0	Eiki Aikawa	f1856211-cfb7-4a5b-9158-c0f72fd09ee6						Blank		2023-09-03 14:14:46	2023-09-03 14:14:46	1										CC-BY
2006510	Snapshot_Japan_2023_Fukushima_Forest_NIES_C19	7274584	0	Eiki Aikawa	f1856211-cfb7-4a5b-9158-c0f72fd09ee6						Blank		2023-09-03 14:13:17	2023-09-03 14:13:27	1										CC-BY
2006510	Snapshot_Japan_2023_Fukushima_Forest_NIES_C19	7274585	0	Eiki Aikawa	f1856211-cfb7-4a5b-9158-c0f72fd09ee6						Blank		2023-09-03 13:39:13	2023-09-03 13:39:17	1										CC-BY
2006510	Snapshot_Japan_2023_Fukushima_Forest_NIES_C19	7274586	0	Eiki Aikawa	f1856211-cfb7-4a5b-9158-c0f72fd09ee6						Blank		2023-09-03 14:33:05	2023-09-03 14:33:05	1										CC-BY
2006510	Snapshot_Japan_2023_Fukushima_Forest_NIES_C19	7274587	0	Eiki Aikawa	f1856211-cfb7-4a5b-9158-c0f72fd09ee6						Blank		2023-09-03 14:36:19	2023-09-03 14:36:19	1										CC-BY
2006510	Snapshot_Japan_2023_Fukushima_Forest_NIES_C19	7274588	0	Eiki Aikawa	f1856211-cfb7-4a5b-9158-c0f72fd09ee6						Blank		2023-09-03 15:06:28	2023-09-03 15:06:28	1										CC-BY
2006510	Snapshot_Japan_2023_Fukushima_Forest_NIES_C19	7274589	0	Eiki Aikawa	f1856211-cfb7-4a5b-9158-c0f72fd09ee6						Blank		2023-09-03 15:08:12	2023-09-03 15:08:35	1										CC-BY
2006510	Snapshot_Japan_2023_Fukushima_Forest_NIES_C19	7274590	0	Eiki Aikawa	f1856211-cfb7-4a5b-9158-c0f72fd09ee6						Blank		2023-09-03 14:28:46	2023-09-03 14:28:46	1										CC-BY
2006510	Snapshot_Japan_2023_Fukushima_Forest_NIES_C19	7274591	0	Eiki Aikawa	f1856211-cfb7-4a5b-9158-c0f72fd09ee6						Blank		2023-09-03 15:24:01	2023-09-03 15:24:01	1										CC-BY
2006510	Snapshot_Japan_2023_Fukushima_Forest_NIES_C19	7274592	0	Eiki Aikawa	f1856211-cfb7-4a5b-9158-c0f72fd09ee6						Blank		2023-09-03 15:29:41	2023-09-03 15:29:41	1										CC-BY
2006510	Snapshot_Japan_2023_Fukushima_Forest_NIES_C19	7274593	0	Eiki Aikawa	f1856211-cfb7-4a5b-9158-c0f72fd09ee6						Blank		2023-09-03 15:30:50	2023-09-03 15:32:30	1										CC-BY
2006510	Snapshot_Japan_2023_Fukushima_Forest_NIES_C19	7274595	0	Eiki Aikawa	f1856211-cfb7-4a5b-9158-c0f72fd09ee6						Blank		2023-09-03 16:05:57	2023-09-03 16:06:07	1										CC-BY
2006510	Snapshot_Japan_2023_Fukushima_Forest_NIES_C19	7274596	0	Eiki Aikawa	f1856211-cfb7-4a5b-9158-c0f72fd09ee6						Blank		2023-09-03 16:01:20	2023-09-03 16:01:20	1										CC-BY
2006510	Snapshot_Japan_2023_Fukushima_Forest_NIES_C19	7274597	0	Eiki Aikawa	f1856211-cfb7-4a5b-9158-c0f72fd09ee6						Blank		2023-09-03 15:59:09	2023-09-03 15:59:09	1										CC-BY
2006510	Snapshot_Japan_2023_Fukushima_Forest_NIES_C19	7274599	0	Eiki Aikawa	f1856211-cfb7-4a5b-9158-c0f72fd09ee6						Blank		2023-09-03 16:07:56	2023-09-03 16:09:40	1										CC-BY
2006510	Snapshot_Japan_2023_Fukushima_Forest_NIES_C19	7274600	0	Eiki Aikawa	f1856211-cfb7-4a5b-9158-c0f72fd09ee6						Blank		2023-09-03 16:12:45	2023-09-03 16:22:55	1										CC-BY
2006510	Snapshot_Japan_2023_Fukushima_Forest_NIES_C19	7274607	0	Eiki Aikawa	f1856211-cfb7-4a5b-9158-c0f72fd09ee6						Blank		2023-09-03 16:30:17	2023-09-03 16:32:25	1										CC-BY
2006510	Snapshot_Japan_2023_Fukushima_Forest_NIES_C19	7274609	0	Eiki Aikawa	f1856211-cfb7-4a5b-9158-c0f72fd09ee6						Blank		2023-09-05 19:17:23	2023-09-05 19:17:23	1										CC-BY
2006510	Snapshot_Japan_2023_Fukushima_Forest_NIES_C19	7274610	0	Eiki Aikawa	f1856211-cfb7-4a5b-9158-c0f72fd09ee6						Blank		2023-09-03 17:32:25	2023-09-03 17:32:25	1										CC-BY
2006510	Snapshot_Japan_2023_Fukushima_Forest_NIES_C19	7274611	0	Eiki Aikawa	f1856211-cfb7-4a5b-9158-c0f72fd09ee6						Blank		2023-09-05 19:14:50	2023-09-05 19:14:50	1										CC-BY
2006510	Snapshot_Japan_2023_Fukushima_Forest_NIES_C19	7274613	0	Eiki Aikawa	f1856211-cfb7-4a5b-9158-c0f72fd09ee6						Blank		2023-09-05 19:21:55	2023-09-05 19:22:49	1										CC-BY
2006510	Snapshot_Japan_2023_Fukushima_Forest_NIES_C19	7274615	0	Eiki Aikawa	f1856211-cfb7-4a5b-9158-c0f72fd09ee6						Blank		2023-09-06 01:28:31	2023-09-06 01:28:31	1										CC-BY
2006510	Snapshot_Japan_2023_Fukushima_Forest_NIES_C19	7274616	0	Eiki Aikawa	f1856211-cfb7-4a5b-9158-c0f72fd09ee6						Blank		2023-09-06 01:36:04	2023-09-06 01:36:04	1										CC-BY
2006510	Snapshot_Japan_2023_Fukushima_Forest_NIES_C19	7274617	0	Eiki Aikawa	f1856211-cfb7-4a5b-9158-c0f72fd09ee6						Blank		2023-09-06 02:36:50	2023-09-06 02:36:50	1										CC-BY
2006510	Snapshot_Japan_2023_Fukushima_Forest_NIES_C19	7274628	0	Eiki Aikawa	f1856211-cfb7-4a5b-9158-c0f72fd09ee6						Blank		2023-09-06 11:54:14	2023-09-06 11:54:50	1										CC-BY
2006510	Snapshot_Japan_2023_Fukushima_Forest_NIES_C19	7274630	0	Eiki Aikawa	f1856211-cfb7-4a5b-9158-c0f72fd09ee6						Blank		2023-09-06 12:43:34	2023-09-06 12:43:34	1										CC-BY
2006510	Snapshot_Japan_2023_Fukushima_Forest_NIES_C19	7274633	0	Eiki Aikawa	f1856211-cfb7-4a5b-9158-c0f72fd09ee6						Blank		2023-09-07 13:54:09	2023-09-07 13:55:55	1										CC-BY
2006510	Snapshot_Japan_2023_Fukushima_Forest_NIES_C19	7274634	0	Eiki Aikawa	f1856211-cfb7-4a5b-9158-c0f72fd09ee6						Blank		2023-09-07 10:24:21	2023-09-07 10:24:21	1										CC-BY
2006510	Snapshot_Japan_2023_Fukushima_Forest_NIES_C19	7274635	0	Eiki Aikawa	f1856211-cfb7-4a5b-9158-c0f72fd09ee6						Blank		2023-09-07 10:38:17	2023-09-07 10:38:17	1										CC-BY
2006510	Snapshot_Japan_2023_Fukushima_Forest_NIES_C19	7274636	0	Eiki Aikawa	f1856211-cfb7-4a5b-9158-c0f72fd09ee6						Blank		2023-09-07 13:58:11	2023-09-07 13:58:11	1										CC-BY
2006510	Snapshot_Japan_2023_Fukushima_Forest_NIES_C19	7274637	0	Eiki Aikawa	f1856211-cfb7-4a5b-9158-c0f72fd09ee6						Blank		2023-09-07 16:23:35	2023-09-07 16:23:35	1										CC-BY
2006510	Snapshot_Japan_2023_Fukushima_Forest_NIES_C19	7274639	0	Eiki Aikawa	f1856211-cfb7-4a5b-9158-c0f72fd09ee6						Blank		2023-09-07 14:12:13	2023-09-07 14:12:13	1										CC-BY
2006510	Snapshot_Japan_2023_Fukushima_Forest_NIES_C19	7274640	0	Eiki Aikawa	f1856211-cfb7-4a5b-9158-c0f72fd09ee6						Blank		2023-09-09 11:41:27	2023-09-09 11:42:06	1										CC-BY
2006510	Snapshot_Japan_2023_Fukushima_Forest_NIES_C19	7274642	0	Eiki Aikawa	f1856211-cfb7-4a5b-9158-c0f72fd09ee6						Blank		2023-09-09 11:53:32	2023-09-09 11:54:28	1										CC-BY
2006510	Snapshot_Japan_2023_Fukushima_Forest_NIES_C19	7274644	0	Eiki Aikawa	f1856211-cfb7-4a5b-9158-c0f72fd09ee6						Blank		2023-09-09 12:01:15	2023-09-09 12:01:15	1										CC-BY
2006510	Snapshot_Japan_2023_Fukushima_Forest_NIES_C19	7274645	0	Eiki Aikawa	f1856211-cfb7-4a5b-9158-c0f72fd09ee6						Blank		2023-09-09 11:56:26	2023-09-09 11:56:26	1										CC-BY
2006510	Snapshot_Japan_2023_Fukushima_Forest_NIES_C19	7274646	0	Eiki Aikawa	f1856211-cfb7-4a5b-9158-c0f72fd09ee6						Blank		2023-09-09 11:58:53	2023-09-09 11:58:53	1										CC-BY
2006510	Snapshot_Japan_2023_Fukushima_Forest_NIES_C19	7274647	0	Eiki Aikawa	f1856211-cfb7-4a5b-9158-c0f72fd09ee6						Blank		2023-09-09 12:26:17	2023-09-09 12:28:12	1										CC-BY
2006510	Snapshot_Japan_2023_Fukushima_Forest_NIES_C19	7274648	0	Eiki Aikawa	f1856211-cfb7-4a5b-9158-c0f72fd09ee6						Blank		2023-09-09 12:33:53	2023-09-09 12:34:41	1										CC-BY
2006510	Snapshot_Japan_2023_Fukushima_Forest_NIES_C19	7274649	0	Eiki Aikawa	f1856211-cfb7-4a5b-9158-c0f72fd09ee6						Blank		2023-09-09 12:36:55	2023-09-09 12:36:55	1										CC-BY
2006510	Snapshot_Japan_2023_Fukushima_Forest_NIES_C19	7274650	0	Eiki Aikawa	f1856211-cfb7-4a5b-9158-c0f72fd09ee6						Blank		2023-09-09 12:29:44	2023-09-09 12:29:52	1										CC-BY
2006510	Snapshot_Japan_2023_Fukushima_Forest_NIES_C19	7274651	0	Eiki Aikawa	f1856211-cfb7-4a5b-9158-c0f72fd09ee6						Blank		2023-09-09 12:38:44	2023-09-09 12:40:45	1										CC-BY
2006510	Snapshot_Japan_2023_Fukushima_Forest_NIES_C19	7274652	0	Eiki Aikawa	f1856211-cfb7-4a5b-9158-c0f72fd09ee6						Blank		2023-09-09 12:45:11	2023-09-09 12:46:05	1										CC-BY
2006510	Snapshot_Japan_2023_Fukushima_Forest_NIES_C19	7274653	0	Eiki Aikawa	f1856211-cfb7-4a5b-9158-c0f72fd09ee6						Blank		2023-09-09 12:50:25	2023-09-09 12:52:14	1										CC-BY
2006510	Snapshot_Japan_2023_Fukushima_Forest_NIES_C19	7274654	0	Eiki Aikawa	f1856211-cfb7-4a5b-9158-c0f72fd09ee6						Blank		2023-09-09 12:48:07	2023-09-09 12:48:33	1										CC-BY
2006510	Snapshot_Japan_2023_Fukushima_Forest_NIES_C19	7274656	0	Eiki Aikawa	f1856211-cfb7-4a5b-9158-c0f72fd09ee6						Blank		2023-09-09 12:53:48	2023-09-09 12:55:25	1										CC-BY
2006510	Snapshot_Japan_2023_Fukushima_Forest_NIES_C19	7274658	0	Eiki Aikawa	f1856211-cfb7-4a5b-9158-c0f72fd09ee6						Blank		2023-09-09 12:56:44	2023-09-09 12:57:12	1										CC-BY
2006510	Snapshot_Japan_2023_Fukushima_Forest_NIES_C19	7274659	0	Eiki Aikawa	f1856211-cfb7-4a5b-9158-c0f72fd09ee6						Blank		2023-09-09 14:26:22	2023-09-09 14:27:15	1										CC-BY
2006510	Snapshot_Japan_2023_Fukushima_Forest_NIES_C19	7274660	0	Eiki Aikawa	f1856211-cfb7-4a5b-9158-c0f72fd09ee6						Blank		2023-09-09 14:19:01	2023-09-09 14:19:01	1										CC-BY
2006510	Snapshot_Japan_2023_Fukushima_Forest_NIES_C19	7274661	0	Eiki Aikawa	f1856211-cfb7-4a5b-9158-c0f72fd09ee6						Blank		2023-09-09 14:30:34	2023-09-09 14:30:34	1										CC-BY
2006510	Snapshot_Japan_2023_Fukushima_Forest_NIES_C19	7274662	0	Eiki Aikawa	f1856211-cfb7-4a5b-9158-c0f72fd09ee6						Blank		2023-09-09 14:31:37	2023-09-09 14:31:37	1										CC-BY
2006510	Snapshot_Japan_2023_Fukushima_Forest_NIES_C19	7274663	0	Eiki Aikawa	f1856211-cfb7-4a5b-9158-c0f72fd09ee6						Blank		2023-09-09 14:29:17	2023-09-09 14:29:32	1										CC-BY
2006510	Snapshot_Japan_2023_Fukushima_Forest_NIES_C19	7274664	0	Eiki Aikawa	f1856211-cfb7-4a5b-9158-c0f72fd09ee6						Blank		2023-09-09 14:37:53	2023-09-09 14:38:38	1										CC-BY
2006510	Snapshot_Japan_2023_Fukushima_Forest_NIES_C19	7274665	0	Eiki Aikawa	f1856211-cfb7-4a5b-9158-c0f72fd09ee6						Blank		2023-09-09 14:42:25	2023-09-09 14:43:03	1										CC-BY
2006510	Snapshot_Japan_2023_Fukushima_Forest_NIES_C19	7274667	0	Eiki Aikawa	f1856211-cfb7-4a5b-9158-c0f72fd09ee6						Blank		2023-09-09 14:40:01	2023-09-09 14:41:01	1										CC-BY
2006510	Snapshot_Japan_2023_Fukushima_Forest_NIES_C19	7274668	0	Eiki Aikawa	f1856211-cfb7-4a5b-9158-c0f72fd09ee6						Blank		2023-09-09 14:46:58	2023-09-09 14:47:23	1										CC-BY
2006510	Snapshot_Japan_2023_Fukushima_Forest_NIES_C19	7274669	0	Eiki Aikawa	f1856211-cfb7-4a5b-9158-c0f72fd09ee6						Blank		2023-09-09 14:45:02	2023-09-09 14:45:50	1										CC-BY
2006510	Snapshot_Japan_2023_Fukushima_Forest_NIES_C19	7274670	0	Eiki Aikawa	f1856211-cfb7-4a5b-9158-c0f72fd09ee6						Blank		2023-09-09 14:51:16	2023-09-09 14:54:44	1										CC-BY
2006510	Snapshot_Japan_2023_Fukushima_Forest_NIES_C19	7274672	0	Eiki Aikawa	f1856211-cfb7-4a5b-9158-c0f72fd09ee6						Blank		2023-09-09 14:58:11	2023-09-09 14:58:36	1										CC-BY
2006510	Snapshot_Japan_2023_Fukushima_Forest_NIES_C19	7274673	0	Eiki Aikawa	f1856211-cfb7-4a5b-9158-c0f72fd09ee6						Blank		2023-09-09 14:56:42	2023-09-09 14:56:42	1										CC-BY
2006510	Snapshot_Japan_2023_Fukushima_Forest_NIES_C19	7274676	0	Eiki Aikawa	f1856211-cfb7-4a5b-9158-c0f72fd09ee6						Blank		2023-09-09 15:00:10	2023-09-09 15:00:59	1										CC-BY
2006510	Snapshot_Japan_2023_Fukushima_Forest_NIES_C19	7274677	0	Eiki Aikawa	f1856211-cfb7-4a5b-9158-c0f72fd09ee6						Blank		2023-09-09 15:02:09	2023-09-09 15:02:27	1										CC-BY
2006510	Snapshot_Japan_2023_Fukushima_Forest_NIES_C19	7274678	0	Eiki Aikawa	f1856211-cfb7-4a5b-9158-c0f72fd09ee6						Blank		2023-09-09 15:03:30	2023-09-09 15:06:14	1										CC-BY
2006510	Snapshot_Japan_2023_Fukushima_Forest_NIES_C19	7274679	0	Eiki Aikawa	f1856211-cfb7-4a5b-9158-c0f72fd09ee6						Blank		2023-09-09 15:07:25	2023-09-09 15:08:14	1										CC-BY
2006510	Snapshot_Japan_2023_Fukushima_Forest_NIES_C19	7274681	0	Eiki Aikawa	f1856211-cfb7-4a5b-9158-c0f72fd09ee6						Blank		2023-09-09 15:11:25	2023-09-09 15:12:23	1										CC-BY
2006510	Snapshot_Japan_2023_Fukushima_Forest_NIES_C19	7274682	0	Eiki Aikawa	f1856211-cfb7-4a5b-9158-c0f72fd09ee6						Blank		2023-09-09 15:13:52	2023-09-09 15:15:34	1										CC-BY
2006510	Snapshot_Japan_2023_Fukushima_Forest_NIES_C19	7274683	0	Eiki Aikawa	f1856211-cfb7-4a5b-9158-c0f72fd09ee6						Blank		2023-09-09 15:17:09	2023-09-09 15:18:16	1										CC-BY
2006510	Snapshot_Japan_2023_Fukushima_Forest_NIES_C19	7274685	0	Eiki Aikawa	f1856211-cfb7-4a5b-9158-c0f72fd09ee6						Blank		2023-09-09 15:19:25	2023-09-09 15:19:25	1										CC-BY
2006510	Snapshot_Japan_2023_Fukushima_Forest_NIES_C19	7274686	0	Eiki Aikawa	f1856211-cfb7-4a5b-9158-c0f72fd09ee6						Blank		2023-09-09 15:20:55	2023-09-09 15:21:15	1										CC-BY
2006510	Snapshot_Japan_2023_Fukushima_Forest_NIES_C19	7274687	0	Eiki Aikawa	f1856211-cfb7-4a5b-9158-c0f72fd09ee6						Blank		2023-09-09 16:56:54	2023-09-09 16:56:54	1										CC-BY
2006510	Snapshot_Japan_2023_Fukushima_Forest_NIES_C19	7274688	0	Eiki Aikawa	f1856211-cfb7-4a5b-9158-c0f72fd09ee6						Blank		2023-09-09 16:38:06	2023-09-09 16:38:06	1										CC-BY
2006510	Snapshot_Japan_2023_Fukushima_Forest_NIES_C19	7274689	0	Eiki Aikawa	f1856211-cfb7-4a5b-9158-c0f72fd09ee6						Blank		2023-09-09 18:10:21	2023-09-09 18:10:21	1										CC-BY
2006510	Snapshot_Japan_2023_Fukushima_Forest_NIES_C19	7274691	0	Eiki Aikawa	f1856211-cfb7-4a5b-9158-c0f72fd09ee6						Blank		2023-09-09 18:30:36	2023-09-09 18:30:36	1										CC-BY
2006510	Snapshot_Japan_2023_Fukushima_Forest_NIES_C19	7274692	0	Eiki Aikawa	f1856211-cfb7-4a5b-9158-c0f72fd09ee6						Blank		2023-09-09 18:46:35	2023-09-09 18:46:35	1										CC-BY
2006510	Snapshot_Japan_2023_Fukushima_Forest_NIES_C19	7274693	0	Eiki Aikawa	f1856211-cfb7-4a5b-9158-c0f72fd09ee6						Blank		2023-09-09 18:20:31	2023-09-09 18:20:31	1										CC-BY
2006510	Snapshot_Japan_2023_Fukushima_Forest_NIES_C19	7274694	0	Eiki Aikawa	f1856211-cfb7-4a5b-9158-c0f72fd09ee6						Blank		2023-09-09 19:43:03	2023-09-09 19:43:03	1										CC-BY
2006510	Snapshot_Japan_2023_Fukushima_Forest_NIES_C19	7274695	0	Eiki Aikawa	f1856211-cfb7-4a5b-9158-c0f72fd09ee6						Blank		2023-09-09 19:51:28	2023-09-09 19:51:28	1										CC-BY
2006510	Snapshot_Japan_2023_Fukushima_Forest_NIES_C19	7274696	0	Eiki Aikawa	f1856211-cfb7-4a5b-9158-c0f72fd09ee6						Blank		2023-09-09 19:53:38	2023-09-09 19:53:38	1										CC-BY
2006510	Snapshot_Japan_2023_Fukushima_Forest_NIES_C19	7274697	0	Eiki Aikawa	f1856211-cfb7-4a5b-9158-c0f72fd09ee6						Blank		2023-09-09 20:07:40	2023-09-09 20:07:41	1										CC-BY
2006510	Snapshot_Japan_2023_Fukushima_Forest_NIES_C19	7274698	0	Eiki Aikawa	f1856211-cfb7-4a5b-9158-c0f72fd09ee6						Blank		2023-09-09 19:24:14	2023-09-09 19:24:14	1										CC-BY
2006510	Snapshot_Japan_2023_Fukushima_Forest_NIES_C19	7274699	0	Eiki Aikawa	f1856211-cfb7-4a5b-9158-c0f72fd09ee6						Blank		2023-09-09 19:44:13	2023-09-09 19:44:13	1										CC-BY
2006510	Snapshot_Japan_2023_Fukushima_Forest_NIES_C19	7274700	0	Eiki Aikawa	f1856211-cfb7-4a5b-9158-c0f72fd09ee6						Blank		2023-09-09 20:08:45	2023-09-09 20:08:45	1										CC-BY
2006510	Snapshot_Japan_2023_Fukushima_Forest_NIES_C19	7274701	0	Eiki Aikawa	f1856211-cfb7-4a5b-9158-c0f72fd09ee6						Blank		2023-09-09 20:17:01	2023-09-09 20:17:01	1										CC-BY
2006510	Snapshot_Japan_2023_Fukushima_Forest_NIES_C19	7274702	0	Eiki Aikawa	f1856211-cfb7-4a5b-9158-c0f72fd09ee6						Blank		2023-09-09 20:41:02	2023-09-09 20:41:02	1										CC-BY
2006510	Snapshot_Japan_2023_Fukushima_Forest_NIES_C19	7274703	0	Eiki Aikawa	f1856211-cfb7-4a5b-9158-c0f72fd09ee6						Blank		2023-09-09 20:10:24	2023-09-09 20:10:24	1										CC-BY
2006510	Snapshot_Japan_2023_Fukushima_Forest_NIES_C19	7274704	0	Eiki Aikawa	f1856211-cfb7-4a5b-9158-c0f72fd09ee6						Blank		2023-09-09 20:54:46	2023-09-09 20:54:46	1										CC-BY
2006510	Snapshot_Japan_2023_Fukushima_Forest_NIES_C19	7274705	0	Eiki Aikawa	f1856211-cfb7-4a5b-9158-c0f72fd09ee6						Blank		2023-09-09 20:18:51	2023-09-09 20:18:51	1										CC-BY
2006510	Snapshot_Japan_2023_Fukushima_Forest_NIES_C19	7274706	0	Eiki Aikawa	f1856211-cfb7-4a5b-9158-c0f72fd09ee6						Blank		2023-09-09 22:05:33	2023-09-09 22:05:33	1										CC-BY
2006510	Snapshot_Japan_2023_Fukushima_Forest_NIES_C19	7274707	0	Eiki Aikawa	f1856211-cfb7-4a5b-9158-c0f72fd09ee6						Blank		2023-09-09 22:35:33	2023-09-09 22:35:33	1										CC-BY
2006510	Snapshot_Japan_2023_Fukushima_Forest_NIES_C19	7274708	0	Eiki Aikawa	f1856211-cfb7-4a5b-9158-c0f72fd09ee6						Blank		2023-09-10 02:12:47	2023-09-10 02:12:47	1										CC-BY
2006510	Snapshot_Japan_2023_Fukushima_Forest_NIES_C19	7274709	0	Eiki Aikawa	f1856211-cfb7-4a5b-9158-c0f72fd09ee6						Blank		2023-09-09 21:49:24	2023-09-09 21:49:24	1										CC-BY
2006510	Snapshot_Japan_2023_Fukushima_Forest_NIES_C19	7274710	0	Eiki Aikawa	f1856211-cfb7-4a5b-9158-c0f72fd09ee6						Blank		2023-09-09 21:46:25	2023-09-09 21:46:25	1										CC-BY
2006510	Snapshot_Japan_2023_Fukushima_Forest_NIES_C19	7274711	0	Eiki Aikawa	f1856211-cfb7-4a5b-9158-c0f72fd09ee6						Blank		2023-09-10 00:16:03	2023-09-10 00:16:03	1										CC-BY
2006510	Snapshot_Japan_2023_Fukushima_Forest_NIES_C19	7274713	0	Eiki Aikawa	f1856211-cfb7-4a5b-9158-c0f72fd09ee6						Blank		2023-09-10 02:47:09	2023-09-10 02:47:09	1										CC-BY
2006510	Snapshot_Japan_2023_Fukushima_Forest_NIES_C19	7274717	0	Eiki Aikawa	f1856211-cfb7-4a5b-9158-c0f72fd09ee6						Blank		2023-09-10 04:23:55	2023-09-10 04:23:55	1										CC-BY
2006510	Snapshot_Japan_2023_Fukushima_Forest_NIES_C19	7274718	0	Eiki Aikawa	f1856211-cfb7-4a5b-9158-c0f72fd09ee6						Blank		2023-09-10 04:04:01	2023-09-10 04:04:01	1										CC-BY
2006510	Snapshot_Japan_2023_Fukushima_Forest_NIES_C19	7274719	0	Eiki Aikawa	f1856211-cfb7-4a5b-9158-c0f72fd09ee6						Blank		2023-09-10 04:10:09	2023-09-10 04:10:09	1										CC-BY
2006510	Snapshot_Japan_2023_Fukushima_Forest_NIES_C19	7274720	0	Eiki Aikawa	f1856211-cfb7-4a5b-9158-c0f72fd09ee6						Blank		2023-09-10 04:38:01	2023-09-10 04:38:01	1										CC-BY
2006510	Snapshot_Japan_2023_Fukushima_Forest_NIES_C19	7274721	0	Eiki Aikawa	f1856211-cfb7-4a5b-9158-c0f72fd09ee6						Blank		2023-09-10 03:19:06	2023-09-10 03:19:06	1										CC-BY
2006510	Snapshot_Japan_2023_Fukushima_Forest_NIES_C19	7274722	0	Eiki Aikawa	f1856211-cfb7-4a5b-9158-c0f72fd09ee6						Blank		2023-09-10 04:33:06	2023-09-10 04:33:06	1										CC-BY
2006510	Snapshot_Japan_2023_Fukushima_Forest_NIES_C19	7274723	0	Eiki Aikawa	f1856211-cfb7-4a5b-9158-c0f72fd09ee6						Blank		2023-09-10 06:18:18	2023-09-10 06:18:19	1										CC-BY
2006510	Snapshot_Japan_2023_Fukushima_Forest_NIES_C19	7274724	0	Eiki Aikawa	f1856211-cfb7-4a5b-9158-c0f72fd09ee6						Blank		2023-09-10 05:40:55	2023-09-10 05:40:55	1										CC-BY
2006510	Snapshot_Japan_2023_Fukushima_Forest_NIES_C19	7274725	0	Eiki Aikawa	f1856211-cfb7-4a5b-9158-c0f72fd09ee6						Blank		2023-09-10 07:54:06	2023-09-10 07:54:06	1										CC-BY
2006510	Snapshot_Japan_2023_Fukushima_Forest_NIES_C19	7274726	0	Eiki Aikawa	f1856211-cfb7-4a5b-9158-c0f72fd09ee6						Blank		2023-09-10 06:16:31	2023-09-10 06:16:31	1										CC-BY
2006510	Snapshot_Japan_2023_Fukushima_Forest_NIES_C19	7274727	0	Eiki Aikawa	f1856211-cfb7-4a5b-9158-c0f72fd09ee6						Blank		2023-09-10 07:57:43	2023-09-10 07:57:43	1										CC-BY
2006510	Snapshot_Japan_2023_Fukushima_Forest_NIES_C19	7274728	0	Eiki Aikawa	f1856211-cfb7-4a5b-9158-c0f72fd09ee6						Blank		2023-09-10 11:43:01	2023-09-10 11:43:01	1										CC-BY
2006510	Snapshot_Japan_2023_Fukushima_Forest_NIES_C19	7274729	0	Eiki Aikawa	f1856211-cfb7-4a5b-9158-c0f72fd09ee6						Blank		2023-09-10 12:46:47	2023-09-10 12:46:47	1										CC-BY
2006510	Snapshot_Japan_2023_Fukushima_Forest_NIES_C19	7274731	0	Eiki Aikawa	f1856211-cfb7-4a5b-9158-c0f72fd09ee6						Blank		2023-09-10 09:36:46	2023-09-10 09:36:46	1										CC-BY
2006510	Snapshot_Japan_2023_Fukushima_Forest_NIES_C19	7274735	0	Eiki Aikawa	f1856211-cfb7-4a5b-9158-c0f72fd09ee6						Blank		2023-09-10 13:39:59	2023-09-10 13:39:59	1										CC-BY
2006510	Snapshot_Japan_2023_Fukushima_Forest_NIES_C19	7274736	0	Eiki Aikawa	f1856211-cfb7-4a5b-9158-c0f72fd09ee6						Blank		2023-09-10 13:37:55	2023-09-10 13:37:55	1										CC-BY
2006510	Snapshot_Japan_2023_Fukushima_Forest_NIES_C19	7274737	0	Eiki Aikawa	f1856211-cfb7-4a5b-9158-c0f72fd09ee6						Blank		2023-09-10 13:50:10	2023-09-10 13:50:20	1										CC-BY
2006510	Snapshot_Japan_2023_Fukushima_Forest_NIES_C19	7274738	0	Eiki Aikawa	f1856211-cfb7-4a5b-9158-c0f72fd09ee6						Blank		2023-09-10 14:02:59	2023-09-10 14:02:59	1										CC-BY
2006510	Snapshot_Japan_2023_Fukushima_Forest_NIES_C19	7274739	0	Eiki Aikawa	f1856211-cfb7-4a5b-9158-c0f72fd09ee6						Blank		2023-09-10 13:54:08	2023-09-10 13:54:08	1										CC-BY
2006510	Snapshot_Japan_2023_Fukushima_Forest_NIES_C19	7274740	0	Eiki Aikawa	f1856211-cfb7-4a5b-9158-c0f72fd09ee6						Blank		2023-09-10 14:25:16	2023-09-10 14:26:11	1										CC-BY
2006510	Snapshot_Japan_2023_Fukushima_Forest_NIES_C19	7274741	0	Eiki Aikawa	f1856211-cfb7-4a5b-9158-c0f72fd09ee6						Blank		2023-09-10 14:29:45	2023-09-10 14:29:50	1										CC-BY
2006510	Snapshot_Japan_2023_Fukushima_Forest_NIES_C19	7274742	0	Eiki Aikawa	f1856211-cfb7-4a5b-9158-c0f72fd09ee6						Blank		2023-09-10 14:31:38	2023-09-10 14:32:48	1										CC-BY
2006510	Snapshot_Japan_2023_Fukushima_Forest_NIES_C19	7274743	0	Eiki Aikawa	f1856211-cfb7-4a5b-9158-c0f72fd09ee6						Blank		2023-09-10 14:40:25	2023-09-10 14:40:38	1										CC-BY
2006510	Snapshot_Japan_2023_Fukushima_Forest_NIES_C19	7274744	0	Eiki Aikawa	f1856211-cfb7-4a5b-9158-c0f72fd09ee6						Blank		2023-09-10 14:37:56	2023-09-10 14:37:56	1										CC-BY
2006510	Snapshot_Japan_2023_Fukushima_Forest_NIES_C19	7274746	0	Eiki Aikawa	f1856211-cfb7-4a5b-9158-c0f72fd09ee6						Blank		2023-09-10 14:42:49	2023-09-10 14:42:49	1										CC-BY
2006510	Snapshot_Japan_2023_Fukushima_Forest_NIES_C19	7274747	0	Eiki Aikawa	f1856211-cfb7-4a5b-9158-c0f72fd09ee6						Blank		2023-09-10 14:47:06	2023-09-10 14:47:06	1										CC-BY
2006510	Snapshot_Japan_2023_Fukushima_Forest_NIES_C19	7274748	0	Eiki Aikawa	f1856211-cfb7-4a5b-9158-c0f72fd09ee6						Blank		2023-09-10 15:10:21	2023-09-10 15:11:13	1										CC-BY
2006510	Snapshot_Japan_2023_Fukushima_Forest_NIES_C19	7274749	0	Eiki Aikawa	f1856211-cfb7-4a5b-9158-c0f72fd09ee6						Blank		2023-09-10 14:54:40	2023-09-10 14:54:40	1										CC-BY
2006510	Snapshot_Japan_2023_Fukushima_Forest_NIES_C19	7274750	0	Eiki Aikawa	f1856211-cfb7-4a5b-9158-c0f72fd09ee6						Blank		2023-09-10 14:58:30	2023-09-10 14:58:46	1										CC-BY
2006510	Snapshot_Japan_2023_Fukushima_Forest_NIES_C19	7274751	0	Eiki Aikawa	f1856211-cfb7-4a5b-9158-c0f72fd09ee6						Blank		2023-09-10 14:53:10	2023-09-10 14:53:10	1										CC-BY
2006510	Snapshot_Japan_2023_Fukushima_Forest_NIES_C19	7274752	0	Eiki Aikawa	f1856211-cfb7-4a5b-9158-c0f72fd09ee6						Blank		2023-09-10 15:06:48	2023-09-10 15:06:48	1										CC-BY
2006510	Snapshot_Japan_2023_Fukushima_Forest_NIES_C19	7274753	0	Eiki Aikawa	f1856211-cfb7-4a5b-9158-c0f72fd09ee6						Blank		2023-09-10 15:15:32	2023-09-10 15:15:32	1										CC-BY
2006510	Snapshot_Japan_2023_Fukushima_Forest_NIES_C19	7274754	0	Eiki Aikawa	f1856211-cfb7-4a5b-9158-c0f72fd09ee6						Blank		2023-09-10 15:16:55	2023-09-10 15:16:55	1										CC-BY
2006510	Snapshot_Japan_2023_Fukushima_Forest_NIES_C19	7274755	0	Eiki Aikawa	f1856211-cfb7-4a5b-9158-c0f72fd09ee6						Blank		2023-09-10 15:31:43	2023-09-10 15:31:44	1										CC-BY
2006510	Snapshot_Japan_2023_Fukushima_Forest_NIES_C19	7274756	0	Eiki Aikawa	f1856211-cfb7-4a5b-9158-c0f72fd09ee6						Blank		2023-09-10 15:36:54	2023-09-10 15:37:35	1										CC-BY
2006510	Snapshot_Japan_2023_Fukushima_Forest_NIES_C19	7274758	0	Eiki Aikawa	f1856211-cfb7-4a5b-9158-c0f72fd09ee6						Blank		2023-09-10 15:45:09	2023-09-10 15:45:09	1										CC-BY
2006510	Snapshot_Japan_2023_Fukushima_Forest_NIES_C19	7274759	0	Eiki Aikawa	f1856211-cfb7-4a5b-9158-c0f72fd09ee6						Blank		2023-09-10 15:41:52	2023-09-10 15:41:52	1										CC-BY
2006510	Snapshot_Japan_2023_Fukushima_Forest_NIES_C19	7274760	0	Eiki Aikawa	f1856211-cfb7-4a5b-9158-c0f72fd09ee6						Blank		2023-09-10 15:46:25	2023-09-10 15:46:41	1										CC-BY
2006510	Snapshot_Japan_2023_Fukushima_Forest_NIES_C19	7274761	0	Eiki Aikawa	f1856211-cfb7-4a5b-9158-c0f72fd09ee6						Blank		2023-09-10 20:53:00	2023-09-10 20:53:00	1										CC-BY
2006510	Snapshot_Japan_2023_Fukushima_Forest_NIES_C19	7274762	0	Eiki Aikawa	f1856211-cfb7-4a5b-9158-c0f72fd09ee6						Blank		2023-09-10 21:18:59	2023-09-10 21:18:59	1										CC-BY
2006510	Snapshot_Japan_2023_Fukushima_Forest_NIES_C19	7274764	0	Eiki Aikawa	f1856211-cfb7-4a5b-9158-c0f72fd09ee6						Blank		2023-09-10 19:36:43	2023-09-10 19:36:43	1										CC-BY
2006510	Snapshot_Japan_2023_Fukushima_Forest_NIES_C19	7274765	0	Eiki Aikawa	f1856211-cfb7-4a5b-9158-c0f72fd09ee6						Blank		2023-09-11 03:45:22	2023-09-11 03:45:22	1										CC-BY
2006510	Snapshot_Japan_2023_Fukushima_Forest_NIES_C19	7274768	0	Eiki Aikawa	f1856211-cfb7-4a5b-9158-c0f72fd09ee6						Blank		2023-09-11 11:56:42	2023-09-11 11:57:00	1										CC-BY
2006510	Snapshot_Japan_2023_Fukushima_Forest_NIES_C19	7274769	0	Eiki Aikawa	f1856211-cfb7-4a5b-9158-c0f72fd09ee6						Blank		2023-09-11 14:54:01	2023-09-11 14:54:01	1										CC-BY
2006510	Snapshot_Japan_2023_Fukushima_Forest_NIES_C19	7274770	0	Eiki Aikawa	f1856211-cfb7-4a5b-9158-c0f72fd09ee6						Blank		2023-09-11 11:16:36	2023-09-11 11:16:36	1										CC-BY
2006510	Snapshot_Japan_2023_Fukushima_Forest_NIES_C19	7274771	0	Eiki Aikawa	f1856211-cfb7-4a5b-9158-c0f72fd09ee6						Blank		2023-09-11 17:50:35	2023-09-11 17:50:35	1										CC-BY
2006510	Snapshot_Japan_2023_Fukushima_Forest_NIES_C19	7274776	0	Eiki Aikawa	f1856211-cfb7-4a5b-9158-c0f72fd09ee6						Blank		2023-09-12 13:20:16	2023-09-12 13:20:16	1										CC-BY
2006510	Snapshot_Japan_2023_Fukushima_Forest_NIES_C19	7274777	0	Eiki Aikawa	f1856211-cfb7-4a5b-9158-c0f72fd09ee6						Blank		2023-09-12 14:22:51	2023-09-12 14:22:51	1										CC-BY
2006510	Snapshot_Japan_2023_Fukushima_Forest_NIES_C19	7274779	0	Eiki Aikawa	f1856211-cfb7-4a5b-9158-c0f72fd09ee6						Blank		2023-09-12 15:06:41	2023-09-12 15:06:41	1										CC-BY
2006510	Snapshot_Japan_2023_Fukushima_Forest_NIES_C19	7274780	0	Eiki Aikawa	f1856211-cfb7-4a5b-9158-c0f72fd09ee6						Blank		2023-09-12 14:36:03	2023-09-12 14:36:03	1										CC-BY
2006510	Snapshot_Japan_2023_Fukushima_Forest_NIES_C19	7274781	0	Eiki Aikawa	f1856211-cfb7-4a5b-9158-c0f72fd09ee6						Blank		2023-09-12 14:47:44	2023-09-12 14:47:44	1										CC-BY
2006510	Snapshot_Japan_2023_Fukushima_Forest_NIES_C19	7274782	0	Eiki Aikawa	f1856211-cfb7-4a5b-9158-c0f72fd09ee6						Blank		2023-09-12 15:16:41	2023-09-12 15:17:49	1										CC-BY
2006510	Snapshot_Japan_2023_Fukushima_Forest_NIES_C19	7274783	0	Eiki Aikawa	f1856211-cfb7-4a5b-9158-c0f72fd09ee6						Blank		2023-09-12 15:08:01	2023-09-12 15:08:17	1										CC-BY
2006510	Snapshot_Japan_2023_Fukushima_Forest_NIES_C19	7274784	0	Eiki Aikawa	f1856211-cfb7-4a5b-9158-c0f72fd09ee6						Blank		2023-09-12 15:14:58	2023-09-12 15:14:58	1										CC-BY
2006510	Snapshot_Japan_2023_Fukushima_Forest_NIES_C19	7274785	0	Eiki Aikawa	f1856211-cfb7-4a5b-9158-c0f72fd09ee6						Blank		2023-09-12 15:19:00	2023-09-12 15:19:01	1										CC-BY
2006510	Snapshot_Japan_2023_Fukushima_Forest_NIES_C19	7274786	0	Eiki Aikawa	f1856211-cfb7-4a5b-9158-c0f72fd09ee6						Blank		2023-09-12 15:32:52	2023-09-12 15:32:52	1										CC-BY
2006510	Snapshot_Japan_2023_Fukushima_Forest_NIES_C19	7274787	0	Eiki Aikawa	f1856211-cfb7-4a5b-9158-c0f72fd09ee6						Blank		2023-09-12 16:22:32	2023-09-12 16:22:32	1										CC-BY
2006510	Snapshot_Japan_2023_Fukushima_Forest_NIES_C19	7274788	0	Eiki Aikawa	f1856211-cfb7-4a5b-9158-c0f72fd09ee6						Blank		2023-09-12 16:26:14	2023-09-12 16:26:14	1										CC-BY
2006510	Snapshot_Japan_2023_Fukushima_Forest_NIES_C19	7274789	0	Eiki Aikawa	f1856211-cfb7-4a5b-9158-c0f72fd09ee6						Blank		2023-09-12 16:29:17	2023-09-12 16:29:17	1										CC-BY
2006510	Snapshot_Japan_2023_Fukushima_Forest_NIES_C19	7274790	0	Eiki Aikawa	f1856211-cfb7-4a5b-9158-c0f72fd09ee6						Blank		2023-09-12 16:24:32	2023-09-12 16:24:32	1										CC-BY
2006510	Snapshot_Japan_2023_Fukushima_Forest_NIES_C19	7274791	0	Eiki Aikawa	f1856211-cfb7-4a5b-9158-c0f72fd09ee6						Blank		2023-09-12 16:36:47	2023-09-12 16:36:47	1										CC-BY
2006510	Snapshot_Japan_2023_Fukushima_Forest_NIES_C19	7274792	0	Eiki Aikawa	f1856211-cfb7-4a5b-9158-c0f72fd09ee6						Blank		2023-09-13 09:40:36	2023-09-13 09:40:36	1										CC-BY
2006510	Snapshot_Japan_2023_Fukushima_Forest_NIES_C19	7274794	0	Eiki Aikawa	f1856211-cfb7-4a5b-9158-c0f72fd09ee6						Blank		2023-09-13 11:18:15	2023-09-13 11:18:15	1										CC-BY
2006510	Snapshot_Japan_2023_Fukushima_Forest_NIES_C19	7274796	0	Eiki Aikawa	f1856211-cfb7-4a5b-9158-c0f72fd09ee6						Blank		2023-09-14 12:22:14	2023-09-14 12:22:14	1										CC-BY
2006510	Snapshot_Japan_2023_Fukushima_Forest_NIES_C19	7274797	0	Eiki Aikawa	f1856211-cfb7-4a5b-9158-c0f72fd09ee6						Blank		2023-09-14 09:23:49	2023-09-14 09:23:50	1										CC-BY
2006510	Snapshot_Japan_2023_Fukushima_Forest_NIES_C19	7274798	0	Eiki Aikawa	f1856211-cfb7-4a5b-9158-c0f72fd09ee6						Blank		2023-09-14 12:31:49	2023-09-14 12:31:49	1										CC-BY
2006510	Snapshot_Japan_2023_Fukushima_Forest_NIES_C19	7274806	0	Eiki Aikawa	f1856211-cfb7-4a5b-9158-c0f72fd09ee6						Blank		2023-09-16 17:36:48	2023-09-16 17:37:16	1										CC-BY
2006510	Snapshot_Japan_2023_Fukushima_Forest_NIES_C19	7274807	0	Eiki Aikawa	f1856211-cfb7-4a5b-9158-c0f72fd09ee6						Blank		2023-09-16 17:23:22	2023-09-16 17:23:22	1										CC-BY
2006510	Snapshot_Japan_2023_Fukushima_Forest_NIES_C19	7274809	0	Eiki Aikawa	f1856211-cfb7-4a5b-9158-c0f72fd09ee6						Blank		2023-09-16 12:52:36	2023-09-16 12:52:36	1										CC-BY
2006510	Snapshot_Japan_2023_Fukushima_Forest_NIES_C19	7274832	0	Eiki Aikawa	f1856211-cfb7-4a5b-9158-c0f72fd09ee6						Blank		2023-09-16 20:36:26	2023-09-16 20:36:26	1										CC-BY
2006510	Snapshot_Japan_2023_Fukushima_Forest_NIES_C19	7274834	0	Eiki Aikawa	f1856211-cfb7-4a5b-9158-c0f72fd09ee6						Blank		2023-09-16 20:19:22	2023-09-16 20:20:16	1										CC-BY
2006510	Snapshot_Japan_2023_Fukushima_Forest_NIES_C19	7274835	0	Eiki Aikawa	f1856211-cfb7-4a5b-9158-c0f72fd09ee6						Blank		2023-09-16 20:40:32	2023-09-16 20:42:31	1										CC-BY
2006510	Snapshot_Japan_2023_Fukushima_Forest_NIES_C19	7274840	0	Eiki Aikawa	f1856211-cfb7-4a5b-9158-c0f72fd09ee6						Blank		2023-09-16 21:00:10	2023-09-16 21:00:18	1										CC-BY
2006510	Snapshot_Japan_2023_Fukushima_Forest_NIES_C19	7274841	0	Eiki Aikawa	f1856211-cfb7-4a5b-9158-c0f72fd09ee6						Blank		2023-09-16 21:18:46	2023-09-16 21:19:20	1										CC-BY
2006510	Snapshot_Japan_2023_Fukushima_Forest_NIES_C19	7274843	0	Eiki Aikawa	f1856211-cfb7-4a5b-9158-c0f72fd09ee6						Blank		2023-09-16 21:21:43	2023-09-16 21:21:43	1										CC-BY
2006510	Snapshot_Japan_2023_Fukushima_Forest_NIES_C19	7274847	0	Eiki Aikawa	f1856211-cfb7-4a5b-9158-c0f72fd09ee6						Blank		2023-09-16 21:42:19	2023-09-16 21:42:19	1										CC-BY
2006510	Snapshot_Japan_2023_Fukushima_Forest_NIES_C19	7274848	0	Eiki Aikawa	f1856211-cfb7-4a5b-9158-c0f72fd09ee6						Blank		2023-09-16 21:45:49	2023-09-16 21:45:52	1										CC-BY
2006510	Snapshot_Japan_2023_Fukushima_Forest_NIES_C19	7274853	0	Eiki Aikawa	f1856211-cfb7-4a5b-9158-c0f72fd09ee6						Blank		2023-09-16 21:47:09	2023-09-16 21:48:20	1										CC-BY
2006510	Snapshot_Japan_2023_Fukushima_Forest_NIES_C19	7274856	0	Eiki Aikawa	f1856211-cfb7-4a5b-9158-c0f72fd09ee6						Blank		2023-09-17 02:45:24	2023-09-17 02:45:47	1										CC-BY
2006510	Snapshot_Japan_2023_Fukushima_Forest_NIES_C19	7274857	0	Eiki Aikawa	f1856211-cfb7-4a5b-9158-c0f72fd09ee6						Blank		2023-09-17 02:34:58	2023-09-17 02:35:03	1										CC-BY
2006510	Snapshot_Japan_2023_Fukushima_Forest_NIES_C19	7274859	0	Eiki Aikawa	f1856211-cfb7-4a5b-9158-c0f72fd09ee6						Blank		2023-09-17 02:50:17	2023-09-17 02:51:28	1										CC-BY
2006510	Snapshot_Japan_2023_Fukushima_Forest_NIES_C19	7274860	0	Eiki Aikawa	f1856211-cfb7-4a5b-9158-c0f72fd09ee6						Blank		2023-09-17 04:17:19	2023-09-17 04:17:19	1										CC-BY
2006510	Snapshot_Japan_2023_Fukushima_Forest_NIES_C19	7274861	0	Eiki Aikawa	f1856211-cfb7-4a5b-9158-c0f72fd09ee6						Blank		2023-09-17 03:13:24	2023-09-17 03:13:46	1										CC-BY
2006510	Snapshot_Japan_2023_Fukushima_Forest_NIES_C19	7274862	0	Eiki Aikawa	f1856211-cfb7-4a5b-9158-c0f72fd09ee6						Blank		2023-09-17 03:15:42	2023-09-17 03:15:42	1										CC-BY
2006510	Snapshot_Japan_2023_Fukushima_Forest_NIES_C19	7274868	0	Eiki Aikawa	f1856211-cfb7-4a5b-9158-c0f72fd09ee6						Blank		2023-09-17 05:28:18	2023-09-17 05:29:11	1										CC-BY
2006510	Snapshot_Japan_2023_Fukushima_Forest_NIES_C19	7274871	0	Eiki Aikawa	f1856211-cfb7-4a5b-9158-c0f72fd09ee6						Blank		2023-09-17 05:33:41	2023-09-17 05:34:15	1										CC-BY
2006510	Snapshot_Japan_2023_Fukushima_Forest_NIES_C19	7274872	0	Eiki Aikawa	f1856211-cfb7-4a5b-9158-c0f72fd09ee6						Blank		2023-09-17 05:35:53	2023-09-17 05:37:09	1										CC-BY
2006510	Snapshot_Japan_2023_Fukushima_Forest_NIES_C19	7274874	0	Eiki Aikawa	f1856211-cfb7-4a5b-9158-c0f72fd09ee6						Blank		2023-09-17 05:30:32	2023-09-17 05:30:32	1										CC-BY
2006510	Snapshot_Japan_2023_Fukushima_Forest_NIES_C19	7274875	0	Eiki Aikawa	f1856211-cfb7-4a5b-9158-c0f72fd09ee6						Blank		2023-09-17 05:41:39	2023-09-17 05:43:48	1										CC-BY
2006510	Snapshot_Japan_2023_Fukushima_Forest_NIES_C19	7274876	0	Eiki Aikawa	f1856211-cfb7-4a5b-9158-c0f72fd09ee6						Blank		2023-09-17 05:52:42	2023-09-17 05:55:30	1										CC-BY
2006510	Snapshot_Japan_2023_Fukushima_Forest_NIES_C19	7274877	0	Eiki Aikawa	f1856211-cfb7-4a5b-9158-c0f72fd09ee6						Blank		2023-09-17 05:51:28	2023-09-17 05:51:42	1										CC-BY
2006510	Snapshot_Japan_2023_Fukushima_Forest_NIES_C19	7274881	0	Eiki Aikawa	f1856211-cfb7-4a5b-9158-c0f72fd09ee6						Blank		2023-09-17 05:58:05	2023-09-17 05:59:51	1										CC-BY
2006510	Snapshot_Japan_2023_Fukushima_Forest_NIES_C19	7274882	0	Eiki Aikawa	f1856211-cfb7-4a5b-9158-c0f72fd09ee6						Blank		2023-09-17 06:01:05	2023-09-17 06:02:29	1										CC-BY
2006510	Snapshot_Japan_2023_Fukushima_Forest_NIES_C19	7274884	0	Eiki Aikawa	f1856211-cfb7-4a5b-9158-c0f72fd09ee6						Blank		2023-09-17 06:12:23	2023-09-17 06:14:35	1										CC-BY
2006510	Snapshot_Japan_2023_Fukushima_Forest_NIES_C19	7274886	0	Eiki Aikawa	f1856211-cfb7-4a5b-9158-c0f72fd09ee6						Blank		2023-09-17 06:16:08	2023-09-17 06:16:51	1										CC-BY
2006510	Snapshot_Japan_2023_Fukushima_Forest_NIES_C19	7274887	0	Eiki Aikawa	f1856211-cfb7-4a5b-9158-c0f72fd09ee6						Blank		2023-09-17 06:19:18	2023-09-17 06:19:24	1										CC-BY
2006510	Snapshot_Japan_2023_Fukushima_Forest_NIES_C19	7274888	0	Eiki Aikawa	f1856211-cfb7-4a5b-9158-c0f72fd09ee6						Blank		2023-09-17 06:30:12	2023-09-17 06:33:21	1										CC-BY
2006510	Snapshot_Japan_2023_Fukushima_Forest_NIES_C19	7274892	0	Eiki Aikawa	f1856211-cfb7-4a5b-9158-c0f72fd09ee6						Blank		2023-09-17 07:08:56	2023-09-17 07:08:56	1										CC-BY
2006510	Snapshot_Japan_2023_Fukushima_Forest_NIES_C19	7274894	0	Eiki Aikawa	f1856211-cfb7-4a5b-9158-c0f72fd09ee6						Blank		2023-09-17 06:50:13	2023-09-17 06:50:13	1										CC-BY
2006510	Snapshot_Japan_2023_Fukushima_Forest_NIES_C19	7274896	0	Eiki Aikawa	f1856211-cfb7-4a5b-9158-c0f72fd09ee6						Blank		2023-09-17 06:45:53	2023-09-17 06:45:53	1										CC-BY
2006510	Snapshot_Japan_2023_Fukushima_Forest_NIES_C19	7274897	0	Eiki Aikawa	f1856211-cfb7-4a5b-9158-c0f72fd09ee6						Blank		2023-09-17 07:12:10	2023-09-17 07:12:53	1										CC-BY
2006510	Snapshot_Japan_2023_Fukushima_Forest_NIES_C19	7274899	0	Eiki Aikawa	f1856211-cfb7-4a5b-9158-c0f72fd09ee6						Blank		2023-09-17 07:16:48	2023-09-17 07:17:11	1										CC-BY
2006510	Snapshot_Japan_2023_Fukushima_Forest_NIES_C19	7274900	0	Eiki Aikawa	f1856211-cfb7-4a5b-9158-c0f72fd09ee6						Blank		2023-09-17 07:14:31	2023-09-17 07:15:11	1										CC-BY
2006510	Snapshot_Japan_2023_Fukushima_Forest_NIES_C19	7274902	0	Eiki Aikawa	f1856211-cfb7-4a5b-9158-c0f72fd09ee6						Blank		2023-09-17 07:20:44	2023-09-17 07:21:33	1										CC-BY
2006510	Snapshot_Japan_2023_Fukushima_Forest_NIES_C19	7274903	0	Eiki Aikawa	f1856211-cfb7-4a5b-9158-c0f72fd09ee6						Blank		2023-09-17 07:23:13	2023-09-17 07:23:24	1										CC-BY
2006510	Snapshot_Japan_2023_Fukushima_Forest_NIES_C19	7274904	0	Eiki Aikawa	f1856211-cfb7-4a5b-9158-c0f72fd09ee6						Blank		2023-09-17 07:18:59	2023-09-17 07:19:26	1										CC-BY
2006510	Snapshot_Japan_2023_Fukushima_Forest_NIES_C19	7274905	0	Eiki Aikawa	f1856211-cfb7-4a5b-9158-c0f72fd09ee6						Blank		2023-09-17 07:24:33	2023-09-17 07:25:44	1										CC-BY
2006510	Snapshot_Japan_2023_Fukushima_Forest_NIES_C19	7274909	0	Eiki Aikawa	f1856211-cfb7-4a5b-9158-c0f72fd09ee6						Blank		2023-09-17 07:33:18	2023-09-17 07:33:27	1										CC-BY
2006510	Snapshot_Japan_2023_Fukushima_Forest_NIES_C19	7274911	0	Eiki Aikawa	f1856211-cfb7-4a5b-9158-c0f72fd09ee6						Blank		2023-09-17 07:43:45	2023-09-17 07:43:45	1										CC-BY
2006510	Snapshot_Japan_2023_Fukushima_Forest_NIES_C19	7274912	0	Eiki Aikawa	f1856211-cfb7-4a5b-9158-c0f72fd09ee6						Blank		2023-09-17 08:02:02	2023-09-17 08:02:56	1										CC-BY
2006510	Snapshot_Japan_2023_Fukushima_Forest_NIES_C19	7274913	0	Eiki Aikawa	f1856211-cfb7-4a5b-9158-c0f72fd09ee6						Blank		2023-09-17 08:00:55	2023-09-17 08:00:55	1										CC-BY
2006510	Snapshot_Japan_2023_Fukushima_Forest_NIES_C19	7274914	0	Eiki Aikawa	f1856211-cfb7-4a5b-9158-c0f72fd09ee6						Blank		2023-09-17 08:06:04	2023-09-17 08:06:06	1										CC-BY
2006510	Snapshot_Japan_2023_Fukushima_Forest_NIES_C19	7274916	0	Eiki Aikawa	f1856211-cfb7-4a5b-9158-c0f72fd09ee6						Blank		2023-09-17 09:46:53	2023-09-17 09:46:53	1										CC-BY
2006510	Snapshot_Japan_2023_Fukushima_Forest_NIES_C19	7274917	0	Eiki Aikawa	f1856211-cfb7-4a5b-9158-c0f72fd09ee6						Blank		2023-09-17 08:34:14	2023-09-17 08:34:14	1										CC-BY
2006510	Snapshot_Japan_2023_Fukushima_Forest_NIES_C19	7274918	0	Eiki Aikawa	f1856211-cfb7-4a5b-9158-c0f72fd09ee6						Blank		2023-09-17 10:01:25	2023-09-17 10:03:31	1										CC-BY
2006510	Snapshot_Japan_2023_Fukushima_Forest_NIES_C19	7274920	0	Eiki Aikawa	f1856211-cfb7-4a5b-9158-c0f72fd09ee6						Blank		2023-09-17 10:09:34	2023-09-17 10:12:49	1										CC-BY
2006510	Snapshot_Japan_2023_Fukushima_Forest_NIES_C19	7274924	0	Eiki Aikawa	f1856211-cfb7-4a5b-9158-c0f72fd09ee6						Blank		2023-09-17 10:16:00	2023-09-17 10:17:46	1										CC-BY
2006510	Snapshot_Japan_2023_Fukushima_Forest_NIES_C19	7274925	0	Eiki Aikawa	f1856211-cfb7-4a5b-9158-c0f72fd09ee6						Blank		2023-09-17 10:33:44	2023-09-17 10:33:44	1										CC-BY
2006510	Snapshot_Japan_2023_Fukushima_Forest_NIES_C19	7274926	0	Eiki Aikawa	f1856211-cfb7-4a5b-9158-c0f72fd09ee6						Blank		2023-09-17 10:41:43	2023-09-17 10:41:43	1										CC-BY
2006510	Snapshot_Japan_2023_Fukushima_Forest_NIES_C19	7274928	0	Eiki Aikawa	f1856211-cfb7-4a5b-9158-c0f72fd09ee6						Blank		2023-09-17 10:45:42	2023-09-17 10:47:45	1										CC-BY
2006510	Snapshot_Japan_2023_Fukushima_Forest_NIES_C19	7274929	0	Eiki Aikawa	f1856211-cfb7-4a5b-9158-c0f72fd09ee6						Blank		2023-09-17 10:38:57	2023-09-17 10:39:30	1										CC-BY
2006510	Snapshot_Japan_2023_Fukushima_Forest_NIES_C19	7274931	0	Eiki Aikawa	f1856211-cfb7-4a5b-9158-c0f72fd09ee6						Blank		2023-09-17 10:51:09	2023-09-17 10:51:58	1										CC-BY
2006510	Snapshot_Japan_2023_Fukushima_Forest_NIES_C19	7274932	0	Eiki Aikawa	f1856211-cfb7-4a5b-9158-c0f72fd09ee6						Blank		2023-09-17 11:14:26	2023-09-17 11:16:19	1										CC-BY
2006510	Snapshot_Japan_2023_Fukushima_Forest_NIES_C19	7274934	0	Eiki Aikawa	f1856211-cfb7-4a5b-9158-c0f72fd09ee6						Blank		2023-09-17 12:24:52	2023-09-17 12:27:00	1										CC-BY
2006510	Snapshot_Japan_2023_Fukushima_Forest_NIES_C19	7274935	0	Eiki Aikawa	f1856211-cfb7-4a5b-9158-c0f72fd09ee6						Blank		2023-09-17 11:22:41	2023-09-17 11:22:41	1										CC-BY
2006510	Snapshot_Japan_2023_Fukushima_Forest_NIES_C19	7274939	0	Eiki Aikawa	f1856211-cfb7-4a5b-9158-c0f72fd09ee6						Blank		2023-09-17 12:40:54	2023-09-17 12:41:19	1										CC-BY
2006510	Snapshot_Japan_2023_Fukushima_Forest_NIES_C19	7274940	0	Eiki Aikawa	f1856211-cfb7-4a5b-9158-c0f72fd09ee6						Blank		2023-09-17 12:44:11	2023-09-17 12:45:20	1										CC-BY
2006510	Snapshot_Japan_2023_Fukushima_Forest_NIES_C19	7274941	0	Eiki Aikawa	f1856211-cfb7-4a5b-9158-c0f72fd09ee6						Blank		2023-09-17 12:57:19	2023-09-17 12:58:01	1										CC-BY
2006510	Snapshot_Japan_2023_Fukushima_Forest_NIES_C19	7274942	0	Eiki Aikawa	f1856211-cfb7-4a5b-9158-c0f72fd09ee6						Blank		2023-09-17 13:08:38	2023-09-17 13:11:27	1										CC-BY
2006510	Snapshot_Japan_2023_Fukushima_Forest_NIES_C19	7274943	0	Eiki Aikawa	f1856211-cfb7-4a5b-9158-c0f72fd09ee6						Blank		2023-09-17 13:12:55	2023-09-17 13:14:53	1										CC-BY
2006510	Snapshot_Japan_2023_Fukushima_Forest_NIES_C19	7274946	0	Eiki Aikawa	f1856211-cfb7-4a5b-9158-c0f72fd09ee6						Blank		2023-09-17 13:36:18	2023-09-17 13:36:31	1										CC-BY
2006510	Snapshot_Japan_2023_Fukushima_Forest_NIES_C19	7274947	0	Eiki Aikawa	f1856211-cfb7-4a5b-9158-c0f72fd09ee6						Blank		2023-09-17 13:40:08	2023-09-17 13:42:54	1										CC-BY
2006510	Snapshot_Japan_2023_Fukushima_Forest_NIES_C19	7274948	0	Eiki Aikawa	f1856211-cfb7-4a5b-9158-c0f72fd09ee6						Blank		2023-09-17 13:49:57	2023-09-17 13:50:27	1										CC-BY
2006510	Snapshot_Japan_2023_Fukushima_Forest_NIES_C19	7274950	0	Eiki Aikawa	f1856211-cfb7-4a5b-9158-c0f72fd09ee6						Blank		2023-09-17 13:53:20	2023-09-17 13:54:17	1										CC-BY
2006510	Snapshot_Japan_2023_Fukushima_Forest_NIES_C19	7274952	0	Eiki Aikawa	f1856211-cfb7-4a5b-9158-c0f72fd09ee6						Blank		2023-09-17 14:05:38	2023-09-17 14:06:45	1										CC-BY
2006510	Snapshot_Japan_2023_Fukushima_Forest_NIES_C19	7274953	0	Eiki Aikawa	f1856211-cfb7-4a5b-9158-c0f72fd09ee6						Blank		2023-09-17 14:10:48	2023-09-17 14:12:43	1										CC-BY
2006510	Snapshot_Japan_2023_Fukushima_Forest_NIES_C19	7274955	0	Eiki Aikawa	f1856211-cfb7-4a5b-9158-c0f72fd09ee6						Blank		2023-09-17 14:16:15	2023-09-17 14:16:15	1										CC-BY
2006510	Snapshot_Japan_2023_Fukushima_Forest_NIES_C19	7274957	0	Eiki Aikawa	f1856211-cfb7-4a5b-9158-c0f72fd09ee6						Blank		2023-09-17 14:33:23	2023-09-17 14:33:23	1										CC-BY
2006510	Snapshot_Japan_2023_Fukushima_Forest_NIES_C19	7274958	0	Eiki Aikawa	f1856211-cfb7-4a5b-9158-c0f72fd09ee6						Blank		2023-09-17 14:31:35	2023-09-17 14:32:13	1										CC-BY
2006510	Snapshot_Japan_2023_Fukushima_Forest_NIES_C19	7274959	0	Eiki Aikawa	f1856211-cfb7-4a5b-9158-c0f72fd09ee6						Blank		2023-09-17 14:41:41	2023-09-17 14:45:14	1										CC-BY
2006510	Snapshot_Japan_2023_Fukushima_Forest_NIES_C19	7274960	0	Eiki Aikawa	f1856211-cfb7-4a5b-9158-c0f72fd09ee6						Blank		2023-09-17 14:35:54	2023-09-17 14:36:12	1										CC-BY
2006510	Snapshot_Japan_2023_Fukushima_Forest_NIES_C19	7274961	0	Eiki Aikawa	f1856211-cfb7-4a5b-9158-c0f72fd09ee6						Blank		2023-09-17 14:46:23	2023-09-17 14:47:41	1										CC-BY
2006510	Snapshot_Japan_2023_Fukushima_Forest_NIES_C19	7274964	0	Eiki Aikawa	f1856211-cfb7-4a5b-9158-c0f72fd09ee6						Blank		2023-09-17 15:25:20	2023-09-17 15:25:21	1										CC-BY
2006510	Snapshot_Japan_2023_Fukushima_Forest_NIES_C19	7274965	0	Eiki Aikawa	f1856211-cfb7-4a5b-9158-c0f72fd09ee6						Blank		2023-09-17 15:15:01	2023-09-17 15:15:01	1										CC-BY
2006510	Snapshot_Japan_2023_Fukushima_Forest_NIES_C19	7274966	0	Eiki Aikawa	f1856211-cfb7-4a5b-9158-c0f72fd09ee6						Blank		2023-09-17 15:26:39	2023-09-17 15:26:39	1										CC-BY
2006510	Snapshot_Japan_2023_Fukushima_Forest_NIES_C19	7274968	0	Eiki Aikawa	f1856211-cfb7-4a5b-9158-c0f72fd09ee6						Blank		2023-09-17 15:37:22	2023-09-17 15:37:57	1										CC-BY
2006510	Snapshot_Japan_2023_Fukushima_Forest_NIES_C19	7274969	0	Eiki Aikawa	f1856211-cfb7-4a5b-9158-c0f72fd09ee6						Blank		2023-09-17 15:33:49	2023-09-17 15:34:38	1										CC-BY
2006510	Snapshot_Japan_2023_Fukushima_Forest_NIES_C19	7274970	0	Eiki Aikawa	f1856211-cfb7-4a5b-9158-c0f72fd09ee6						Blank		2023-09-17 15:44:20	2023-09-17 15:44:20	1										CC-BY
2006510	Snapshot_Japan_2023_Fukushima_Forest_NIES_C19	7274973	0	Eiki Aikawa	f1856211-cfb7-4a5b-9158-c0f72fd09ee6						Blank		2023-09-17 16:40:30	2023-09-17 16:40:30	1										CC-BY
2006510	Snapshot_Japan_2023_Fukushima_Forest_NIES_C19	7274974	0	Eiki Aikawa	f1856211-cfb7-4a5b-9158-c0f72fd09ee6						Blank		2023-09-17 16:44:21	2023-09-17 16:45:02	1										CC-BY
2006510	Snapshot_Japan_2023_Fukushima_Forest_NIES_C19	7274975	0	Eiki Aikawa	f1856211-cfb7-4a5b-9158-c0f72fd09ee6						Blank		2023-09-17 16:52:49	2023-09-17 16:53:46	1										CC-BY
2006510	Snapshot_Japan_2023_Fukushima_Forest_NIES_C19	7274976	0	Eiki Aikawa	f1856211-cfb7-4a5b-9158-c0f72fd09ee6						Blank		2023-09-17 16:46:10	2023-09-17 16:46:42	1										CC-BY
2006510	Snapshot_Japan_2023_Fukushima_Forest_NIES_C19	7274978	0	Eiki Aikawa	f1856211-cfb7-4a5b-9158-c0f72fd09ee6						Blank		2023-09-17 17:08:21	2023-09-17 17:10:33	1										CC-BY
2006510	Snapshot_Japan_2023_Fukushima_Forest_NIES_C19	7274980	0	Eiki Aikawa	f1856211-cfb7-4a5b-9158-c0f72fd09ee6						Blank		2023-09-17 17:02:56	2023-09-17 17:02:56	1										CC-BY
2006510	Snapshot_Japan_2023_Fukushima_Forest_NIES_C19	7274985	0	Eiki Aikawa	f1856211-cfb7-4a5b-9158-c0f72fd09ee6						Blank		2023-09-17 17:23:35	2023-09-17 17:24:22	1										CC-BY
2006510	Snapshot_Japan_2023_Fukushima_Forest_NIES_C19	7274990	0	Eiki Aikawa	f1856211-cfb7-4a5b-9158-c0f72fd09ee6						Blank		2023-09-17 18:04:04	2023-09-17 18:04:16	1										CC-BY
2006510	Snapshot_Japan_2023_Fukushima_Forest_NIES_C19	7274991	0	Eiki Aikawa	f1856211-cfb7-4a5b-9158-c0f72fd09ee6						Blank		2023-09-17 18:07:10	2023-09-17 18:07:10	1										CC-BY
2006510	Snapshot_Japan_2023_Fukushima_Forest_NIES_C19	7274992	0	Eiki Aikawa	f1856211-cfb7-4a5b-9158-c0f72fd09ee6						Blank		2023-09-17 18:09:20	2023-09-17 18:09:36	1										CC-BY
2006510	Snapshot_Japan_2023_Fukushima_Forest_NIES_C19	7274994	0	Eiki Aikawa	f1856211-cfb7-4a5b-9158-c0f72fd09ee6						Blank		2023-09-17 18:28:59	2023-09-17 18:28:59	1										CC-BY
2006510	Snapshot_Japan_2023_Fukushima_Forest_NIES_C19	7274995	0	Eiki Aikawa	f1856211-cfb7-4a5b-9158-c0f72fd09ee6						Blank		2023-09-17 18:44:23	2023-09-17 18:45:44	1										CC-BY
2006510	Snapshot_Japan_2023_Fukushima_Forest_NIES_C19	7274996	0	Eiki Aikawa	f1856211-cfb7-4a5b-9158-c0f72fd09ee6						Blank		2023-09-17 18:41:09	2023-09-17 18:41:09	1										CC-BY
2006510	Snapshot_Japan_2023_Fukushima_Forest_NIES_C19	7274998	0	Eiki Aikawa	f1856211-cfb7-4a5b-9158-c0f72fd09ee6						Blank		2023-09-17 18:48:31	2023-09-17 18:48:31	1										CC-BY
2006510	Snapshot_Japan_2023_Fukushima_Forest_NIES_C19	7274999	0	Eiki Aikawa	f1856211-cfb7-4a5b-9158-c0f72fd09ee6						Blank		2023-09-17 18:26:59	2023-09-17 18:26:59	1										CC-BY
2006510	Snapshot_Japan_2023_Fukushima_Forest_NIES_C19	7275000	0	Eiki Aikawa	f1856211-cfb7-4a5b-9158-c0f72fd09ee6						Blank		2023-09-17 18:49:32	2023-09-17 18:49:32	1										CC-BY
2006510	Snapshot_Japan_2023_Fukushima_Forest_NIES_C19	7275003	0	Eiki Aikawa	f1856211-cfb7-4a5b-9158-c0f72fd09ee6						Blank		2023-09-17 22:07:42	2023-09-17 22:07:58	1										CC-BY
2006510	Snapshot_Japan_2023_Fukushima_Forest_NIES_C19	7275006	0	Eiki Aikawa	f1856211-cfb7-4a5b-9158-c0f72fd09ee6						Blank		2023-09-17 22:15:17	2023-09-17 22:15:17	1										CC-BY
2006510	Snapshot_Japan_2023_Fukushima_Forest_NIES_C19	7275007	0	Eiki Aikawa	f1856211-cfb7-4a5b-9158-c0f72fd09ee6						Blank		2023-09-17 22:16:47	2023-09-17 22:19:31	1										CC-BY
2006510	Snapshot_Japan_2023_Fukushima_Forest_NIES_C19	7275008	0	Eiki Aikawa	f1856211-cfb7-4a5b-9158-c0f72fd09ee6						Blank		2023-09-17 23:37:12	2023-09-17 23:37:21	1										CC-BY
2006510	Snapshot_Japan_2023_Fukushima_Forest_NIES_C19	7275009	0	Eiki Aikawa	f1856211-cfb7-4a5b-9158-c0f72fd09ee6						Blank		2023-09-17 23:07:07	2023-09-17 23:07:07	1										CC-BY
2006510	Snapshot_Japan_2023_Fukushima_Forest_NIES_C19	7275013	0	Eiki Aikawa	f1856211-cfb7-4a5b-9158-c0f72fd09ee6						Blank		2023-09-17 23:38:48	2023-09-17 23:39:46	1										CC-BY
2006510	Snapshot_Japan_2023_Fukushima_Forest_NIES_C19	7275018	0	Eiki Aikawa	f1856211-cfb7-4a5b-9158-c0f72fd09ee6						Blank		2023-09-18 20:48:08	2023-09-18 20:48:08	1										CC-BY
2006510	Snapshot_Japan_2023_Fukushima_Forest_NIES_C19	7275019	0	Eiki Aikawa	f1856211-cfb7-4a5b-9158-c0f72fd09ee6						Blank		2023-09-18 20:54:05	2023-09-18 20:54:05	1										CC-BY
2006510	Snapshot_Japan_2023_Fukushima_Forest_NIES_C19	7275020	0	Eiki Aikawa	f1856211-cfb7-4a5b-9158-c0f72fd09ee6						Blank		2023-09-18 20:53:00	2023-09-18 20:53:00	1										CC-BY
2006510	Snapshot_Japan_2023_Fukushima_Forest_NIES_C19	7275021	0	Eiki Aikawa	f1856211-cfb7-4a5b-9158-c0f72fd09ee6						Blank		2023-09-18 00:19:18	2023-09-18 00:19:45	1										CC-BY
2006510	Snapshot_Japan_2023_Fukushima_Forest_NIES_C19	7275022	0	Eiki Aikawa	f1856211-cfb7-4a5b-9158-c0f72fd09ee6						Blank		2023-09-18 00:05:11	2023-09-18 00:05:21	1										CC-BY
2006510	Snapshot_Japan_2023_Fukushima_Forest_NIES_C19	7275024	0	Eiki Aikawa	f1856211-cfb7-4a5b-9158-c0f72fd09ee6						Blank		2023-09-18 00:42:59	2023-09-18 00:43:24	1										CC-BY
2006510	Snapshot_Japan_2023_Fukushima_Forest_NIES_C19	7275025	0	Eiki Aikawa	f1856211-cfb7-4a5b-9158-c0f72fd09ee6						Blank		2023-09-18 00:44:25	2023-09-18 00:45:15	1										CC-BY
2006510	Snapshot_Japan_2023_Fukushima_Forest_NIES_C19	7275026	0	Eiki Aikawa	f1856211-cfb7-4a5b-9158-c0f72fd09ee6						Blank		2023-09-18 00:46:30	2023-09-18 00:46:37	1										CC-BY
2006510	Snapshot_Japan_2023_Fukushima_Forest_NIES_C19	7275028	0	Eiki Aikawa	f1856211-cfb7-4a5b-9158-c0f72fd09ee6						Blank		2023-09-18 01:11:46	2023-09-18 01:17:57	1										CC-BY
2006510	Snapshot_Japan_2023_Fukushima_Forest_NIES_C19	7275039	0	Eiki Aikawa	f1856211-cfb7-4a5b-9158-c0f72fd09ee6						Blank		2023-09-18 01:31:20	2023-09-18 01:31:46	1										CC-BY
2006510	Snapshot_Japan_2023_Fukushima_Forest_NIES_C19	7275041	0	Eiki Aikawa	f1856211-cfb7-4a5b-9158-c0f72fd09ee6						Blank		2023-09-18 01:20:57	2023-09-18 01:21:31	1										CC-BY
2006510	Snapshot_Japan_2023_Fukushima_Forest_NIES_C19	7275042	0	Eiki Aikawa	f1856211-cfb7-4a5b-9158-c0f72fd09ee6						Blank		2023-09-18 01:37:20	2023-09-18 01:38:17	1										CC-BY
2006510	Snapshot_Japan_2023_Fukushima_Forest_NIES_C19	7275044	0	Eiki Aikawa	f1856211-cfb7-4a5b-9158-c0f72fd09ee6						Blank		2023-09-18 01:41:28	2023-09-18 01:45:05	1										CC-BY
2006510	Snapshot_Japan_2023_Fukushima_Forest_NIES_C19	7275045	0	Eiki Aikawa	f1856211-cfb7-4a5b-9158-c0f72fd09ee6						Blank		2023-09-18 01:51:29	2023-09-18 01:53:01	1										CC-BY
2006510	Snapshot_Japan_2023_Fukushima_Forest_NIES_C19	7275047	0	Eiki Aikawa	f1856211-cfb7-4a5b-9158-c0f72fd09ee6						Blank		2023-09-18 01:54:50	2023-09-18 01:54:50	1										CC-BY
2006510	Snapshot_Japan_2023_Fukushima_Forest_NIES_C19	7275048	0	Eiki Aikawa	f1856211-cfb7-4a5b-9158-c0f72fd09ee6						Blank		2023-09-18 01:56:20	2023-09-18 01:56:57	1										CC-BY
2006510	Snapshot_Japan_2023_Fukushima_Forest_NIES_C19	7275051	0	Eiki Aikawa	f1856211-cfb7-4a5b-9158-c0f72fd09ee6						Blank		2023-09-18 02:02:57	2023-09-18 02:02:57	1										CC-BY
2006510	Snapshot_Japan_2023_Fukushima_Forest_NIES_C19	7275055	0	Eiki Aikawa	f1856211-cfb7-4a5b-9158-c0f72fd09ee6						Blank		2023-09-18 03:14:49	2023-09-18 03:15:35	1										CC-BY
2006510	Snapshot_Japan_2023_Fukushima_Forest_NIES_C19	7275056	0	Eiki Aikawa	f1856211-cfb7-4a5b-9158-c0f72fd09ee6						Blank		2023-09-18 02:52:31	2023-09-18 02:52:31	1										CC-BY
2006510	Snapshot_Japan_2023_Fukushima_Forest_NIES_C19	7275057	0	Eiki Aikawa	f1856211-cfb7-4a5b-9158-c0f72fd09ee6						Blank		2023-09-18 03:04:33	2023-09-18 03:04:48	1										CC-BY
2006510	Snapshot_Japan_2023_Fukushima_Forest_NIES_C19	7275059	0	Eiki Aikawa	f1856211-cfb7-4a5b-9158-c0f72fd09ee6						Blank		2023-09-18 03:18:56	2023-09-18 03:19:38	1										CC-BY
2006510	Snapshot_Japan_2023_Fukushima_Forest_NIES_C19	7275064	0	Eiki Aikawa	f1856211-cfb7-4a5b-9158-c0f72fd09ee6						Blank		2023-09-18 04:14:43	2023-09-18 04:14:43	1										CC-BY
2006510	Snapshot_Japan_2023_Fukushima_Forest_NIES_C19	7275065	0	Eiki Aikawa	f1856211-cfb7-4a5b-9158-c0f72fd09ee6						Blank		2023-09-18 04:29:24	2023-09-18 04:29:24	1										CC-BY
2006510	Snapshot_Japan_2023_Fukushima_Forest_NIES_C19	7275066	0	Eiki Aikawa	f1856211-cfb7-4a5b-9158-c0f72fd09ee6						Blank		2023-09-18 04:12:05	2023-09-18 04:12:05	1										CC-BY
2006510	Snapshot_Japan_2023_Fukushima_Forest_NIES_C19	7275067	0	Eiki Aikawa	f1856211-cfb7-4a5b-9158-c0f72fd09ee6						Blank		2023-09-18 06:29:14	2023-09-18 06:30:38	1										CC-BY
2006510	Snapshot_Japan_2023_Fukushima_Forest_NIES_C19	7275069	0	Eiki Aikawa	f1856211-cfb7-4a5b-9158-c0f72fd09ee6						Blank		2023-09-18 06:31:51	2023-09-18 06:31:51	1										CC-BY
2006510	Snapshot_Japan_2023_Fukushima_Forest_NIES_C19	7275070	0	Eiki Aikawa	f1856211-cfb7-4a5b-9158-c0f72fd09ee6						Blank		2023-09-18 10:26:11	2023-09-18 10:26:11	1										CC-BY
2006510	Snapshot_Japan_2023_Fukushima_Forest_NIES_C19	7275071	0	Eiki Aikawa	f1856211-cfb7-4a5b-9158-c0f72fd09ee6						Blank		2023-09-18 10:45:16	2023-09-18 10:45:16	1										CC-BY
2006510	Snapshot_Japan_2023_Fukushima_Forest_NIES_C19	7275072	0	Eiki Aikawa	f1856211-cfb7-4a5b-9158-c0f72fd09ee6						Blank		2023-09-18 15:42:35	2023-09-18 15:44:35	1										CC-BY
2006510	Snapshot_Japan_2023_Fukushima_Forest_NIES_C19	7275073	0	Eiki Aikawa	f1856211-cfb7-4a5b-9158-c0f72fd09ee6						Blank		2023-09-18 16:09:36	2023-09-18 16:11:02	1										CC-BY
2006510	Snapshot_Japan_2023_Fukushima_Forest_NIES_C19	7275075	0	Eiki Aikawa	f1856211-cfb7-4a5b-9158-c0f72fd09ee6						Blank		2023-09-18 16:36:04	2023-09-18 16:37:53	1										CC-BY
2006510	Snapshot_Japan_2023_Fukushima_Forest_NIES_C19	7275076	0	Eiki Aikawa	f1856211-cfb7-4a5b-9158-c0f72fd09ee6						Blank		2023-09-18 16:40:49	2023-09-18 16:41:48	1										CC-BY
2006510	Snapshot_Japan_2023_Fukushima_Forest_NIES_C19	7275077	0	Eiki Aikawa	f1856211-cfb7-4a5b-9158-c0f72fd09ee6						Blank		2023-09-18 16:43:41	2023-09-18 16:44:12	1										CC-BY
2006510	Snapshot_Japan_2023_Fukushima_Forest_NIES_C19	7275078	0	Eiki Aikawa	f1856211-cfb7-4a5b-9158-c0f72fd09ee6						Blank		2023-09-18 16:45:12	2023-09-18 16:45:12	1										CC-BY
2006510	Snapshot_Japan_2023_Fukushima_Forest_NIES_C19	7275079	0	Eiki Aikawa	f1856211-cfb7-4a5b-9158-c0f72fd09ee6						Blank		2023-09-18 16:46:24	2023-09-18 16:46:24	1										CC-BY
2006510	Snapshot_Japan_2023_Fukushima_Forest_NIES_C19	7275080	0	Eiki Aikawa	f1856211-cfb7-4a5b-9158-c0f72fd09ee6						Blank		2023-09-18 19:04:24	2023-09-18 19:04:24	1										CC-BY
2006510	Snapshot_Japan_2023_Fukushima_Forest_NIES_C19	7275081	0	Eiki Aikawa	f1856211-cfb7-4a5b-9158-c0f72fd09ee6						Blank		2023-09-18 16:47:49	2023-09-18 16:47:49	1										CC-BY
2006510	Snapshot_Japan_2023_Fukushima_Forest_NIES_C19	7275083	0	Eiki Aikawa	f1856211-cfb7-4a5b-9158-c0f72fd09ee6						Blank		2023-09-18 19:23:29	2023-09-18 19:23:29	1										CC-BY
2006510	Snapshot_Japan_2023_Fukushima_Forest_NIES_C19	7275084	0	Eiki Aikawa	f1856211-cfb7-4a5b-9158-c0f72fd09ee6						Blank		2023-09-18 19:10:52	2023-09-18 19:10:52	1										CC-BY
2006510	Snapshot_Japan_2023_Fukushima_Forest_NIES_C19	7275085	0	Eiki Aikawa	f1856211-cfb7-4a5b-9158-c0f72fd09ee6						Blank		2023-09-18 19:17:27	2023-09-18 19:17:27	1										CC-BY
2006510	Snapshot_Japan_2023_Fukushima_Forest_NIES_C19	7275087	0	Eiki Aikawa	f1856211-cfb7-4a5b-9158-c0f72fd09ee6						Blank		2023-09-18 19:45:18	2023-09-18 19:45:18	1										CC-BY
2006510	Snapshot_Japan_2023_Fukushima_Forest_NIES_C19	7275089	0	Eiki Aikawa	f1856211-cfb7-4a5b-9158-c0f72fd09ee6						Blank		2023-09-18 20:10:35	2023-09-18 20:10:35	1										CC-BY
2006510	Snapshot_Japan_2023_Fukushima_Forest_NIES_C19	7275090	0	Eiki Aikawa	f1856211-cfb7-4a5b-9158-c0f72fd09ee6						Blank		2023-09-18 20:17:53	2023-09-18 20:17:53	1										CC-BY
2006510	Snapshot_Japan_2023_Fukushima_Forest_NIES_C19	7275091	0	Eiki Aikawa	f1856211-cfb7-4a5b-9158-c0f72fd09ee6						Blank		2023-09-18 20:44:20	2023-09-18 20:44:20	1										CC-BY
2006510	Snapshot_Japan_2023_Fukushima_Forest_NIES_C19	7275093	0	Eiki Aikawa	f1856211-cfb7-4a5b-9158-c0f72fd09ee6						Blank		2023-09-19 07:36:23	2023-09-19 07:37:23	1										CC-BY
2006510	Snapshot_Japan_2023_Fukushima_Forest_NIES_C19	7275095	0	Eiki Aikawa	f1856211-cfb7-4a5b-9158-c0f72fd09ee6						Blank		2023-09-19 18:54:12	2023-09-19 18:54:12	1										CC-BY
2006510	Snapshot_Japan_2023_Fukushima_Forest_NIES_C19	7275096	0	Eiki Aikawa	f1856211-cfb7-4a5b-9158-c0f72fd09ee6						Blank		2023-09-19 19:05:26	2023-09-19 19:05:26	1										CC-BY
2006510	Snapshot_Japan_2023_Fukushima_Forest_NIES_C19	7275097	0	Eiki Aikawa	f1856211-cfb7-4a5b-9158-c0f72fd09ee6						Blank		2023-09-19 18:46:32	2023-09-19 18:46:32	1										CC-BY
2006510	Snapshot_Japan_2023_Fukushima_Forest_NIES_C19	7275098	0	Eiki Aikawa	f1856211-cfb7-4a5b-9158-c0f72fd09ee6						Blank		2023-09-19 21:57:57	2023-09-19 21:57:57	1										CC-BY
2006510	Snapshot_Japan_2023_Fukushima_Forest_NIES_C19	7275099	0	Eiki Aikawa	f1856211-cfb7-4a5b-9158-c0f72fd09ee6						Blank		2023-09-19 19:14:40	2023-09-19 19:14:40	1										CC-BY
2006510	Snapshot_Japan_2023_Fukushima_Forest_NIES_C19	7275101	0	Eiki Aikawa	f1856211-cfb7-4a5b-9158-c0f72fd09ee6						Blank		2023-09-20 01:33:02	2023-09-20 01:33:11	1										CC-BY
2006510	Snapshot_Japan_2023_Fukushima_Forest_NIES_C19	7275102	0	Eiki Aikawa	f1856211-cfb7-4a5b-9158-c0f72fd09ee6						Blank		2023-09-19 19:59:36	2023-09-19 19:59:36	1										CC-BY
2006510	Snapshot_Japan_2023_Fukushima_Forest_NIES_C19	7275106	0	Eiki Aikawa	f1856211-cfb7-4a5b-9158-c0f72fd09ee6						Blank		2023-09-20 15:29:42	2023-09-20 15:29:42	1										CC-BY
2006510	Snapshot_Japan_2023_Fukushima_Forest_NIES_C19	7275108	0	Eiki Aikawa	f1856211-cfb7-4a5b-9158-c0f72fd09ee6						Blank		2023-09-20 17:22:29	2023-09-20 17:22:29	1										CC-BY
2006510	Snapshot_Japan_2023_Fukushima_Forest_NIES_C19	7275115	0	Eiki Aikawa	f1856211-cfb7-4a5b-9158-c0f72fd09ee6						Blank		2023-09-21 16:54:32	2023-09-21 16:54:47	1										CC-BY
2006510	Snapshot_Japan_2023_Fukushima_Forest_NIES_C19	7275116	0	Eiki Aikawa	f1856211-cfb7-4a5b-9158-c0f72fd09ee6						Blank		2023-09-21 16:44:39	2023-09-21 16:44:39	1										CC-BY
2006510	Snapshot_Japan_2023_Fukushima_Forest_NIES_C19	7275118	0	Eiki Aikawa	f1856211-cfb7-4a5b-9158-c0f72fd09ee6						Blank		2023-09-21 18:53:51	2023-09-21 18:55:09	1										CC-BY
2006510	Snapshot_Japan_2023_Fukushima_Forest_NIES_C19	7275123	0	Eiki Aikawa	f1856211-cfb7-4a5b-9158-c0f72fd09ee6						Blank		2023-09-21 19:02:02	2023-09-21 19:02:02	1										CC-BY
2006510	Snapshot_Japan_2023_Fukushima_Forest_NIES_C19	7275124	0	Eiki Aikawa	f1856211-cfb7-4a5b-9158-c0f72fd09ee6						Blank		2023-09-21 18:52:16	2023-09-21 18:52:16	1										CC-BY
2006510	Snapshot_Japan_2023_Fukushima_Forest_NIES_C19	7275125	0	Eiki Aikawa	f1856211-cfb7-4a5b-9158-c0f72fd09ee6						Blank		2023-09-21 19:13:46	2023-09-21 19:13:46	1										CC-BY
2006510	Snapshot_Japan_2023_Fukushima_Forest_NIES_C19	7275127	0	Eiki Aikawa	f1856211-cfb7-4a5b-9158-c0f72fd09ee6						Blank		2023-09-21 19:18:21	2023-09-21 19:18:21	1										CC-BY
2006510	Snapshot_Japan_2023_Fukushima_Forest_NIES_C19	7275128	0	Eiki Aikawa	f1856211-cfb7-4a5b-9158-c0f72fd09ee6						Blank		2023-09-21 21:32:49	2023-09-21 21:32:49	1										CC-BY
2006510	Snapshot_Japan_2023_Fukushima_Forest_NIES_C19	7275129	0	Eiki Aikawa	f1856211-cfb7-4a5b-9158-c0f72fd09ee6						Blank		2023-09-21 21:36:22	2023-09-21 21:36:22	1										CC-BY
2006510	Snapshot_Japan_2023_Fukushima_Forest_NIES_C19	7275136	0	Eiki Aikawa	f1856211-cfb7-4a5b-9158-c0f72fd09ee6						Blank		2023-09-25 10:43:55	2023-09-25 10:43:55	1										CC-BY
2006510	Snapshot_Japan_2023_Fukushima_Forest_NIES_C19	7275137	0	Eiki Aikawa	f1856211-cfb7-4a5b-9158-c0f72fd09ee6						Blank		2023-09-25 10:25:56	2023-09-25 10:25:56	1										CC-BY
2006510	Snapshot_Japan_2023_Fukushima_Forest_NIES_C19	7275138	0	Eiki Aikawa	f1856211-cfb7-4a5b-9158-c0f72fd09ee6						Blank		2023-09-25 11:36:04	2023-09-25 12:10:48	1										CC-BY
2006510	Snapshot_Japan_2023_Fukushima_Forest_NIES_C19	7275139	0	Eiki Aikawa	f1856211-cfb7-4a5b-9158-c0f72fd09ee6						Blank		2023-09-25 10:30:40	2023-09-25 10:30:40	1										CC-BY
2006510	Snapshot_Japan_2023_Fukushima_Forest_NIES_C19	7275140	0	Eiki Aikawa	f1856211-cfb7-4a5b-9158-c0f72fd09ee6						Blank		2023-09-25 11:24:01	2023-09-25 11:24:01	1										CC-BY
2006510	Snapshot_Japan_2023_Fukushima_Forest_NIES_C19	7275142	0	Eiki Aikawa	f1856211-cfb7-4a5b-9158-c0f72fd09ee6						Blank		2023-09-25 11:34:25	2023-09-25 11:34:25	1										CC-BY
2006510	Snapshot_Japan_2023_Fukushima_Forest_NIES_C19	7275158	0	Eiki Aikawa	f1856211-cfb7-4a5b-9158-c0f72fd09ee6						Blank		2023-09-25 12:18:15	2023-09-25 12:18:56	1										CC-BY
2006510	Snapshot_Japan_2023_Fukushima_Forest_NIES_C19	7275160	0	Eiki Aikawa	f1856211-cfb7-4a5b-9158-c0f72fd09ee6						Blank		2023-09-25 12:23:14	2023-09-25 12:23:14	1										CC-BY
2006510	Snapshot_Japan_2023_Fukushima_Forest_NIES_C19	7275161	0	Eiki Aikawa	f1856211-cfb7-4a5b-9158-c0f72fd09ee6						Blank		2023-09-25 12:26:22	2023-09-25 12:31:57	1										CC-BY
2006510	Snapshot_Japan_2023_Fukushima_Forest_NIES_C19	7275162	0	Eiki Aikawa	f1856211-cfb7-4a5b-9158-c0f72fd09ee6						Blank		2023-09-25 12:33:05	2023-09-25 12:33:05	1										CC-BY
2006510	Snapshot_Japan_2023_Fukushima_Forest_NIES_C19	7275165	0	Eiki Aikawa	f1856211-cfb7-4a5b-9158-c0f72fd09ee6						Blank		2023-09-25 12:34:58	2023-09-25 12:37:27	1										CC-BY
2006510	Snapshot_Japan_2023_Fukushima_Forest_NIES_C19	7275167	0	Eiki Aikawa	f1856211-cfb7-4a5b-9158-c0f72fd09ee6						Blank		2023-09-25 12:38:56	2023-09-25 12:40:01	1										CC-BY
2006510	Snapshot_Japan_2023_Fukushima_Forest_NIES_C19	7275168	0	Eiki Aikawa	f1856211-cfb7-4a5b-9158-c0f72fd09ee6						Blank		2023-09-25 12:41:09	2023-09-25 12:42:14	1										CC-BY
2006510	Snapshot_Japan_2023_Fukushima_Forest_NIES_C19	7275169	0	Eiki Aikawa	f1856211-cfb7-4a5b-9158-c0f72fd09ee6						Blank		2023-09-25 12:44:53	2023-09-25 12:49:34	1										CC-BY
2006510	Snapshot_Japan_2023_Fukushima_Forest_NIES_C19	7275170	0	Eiki Aikawa	f1856211-cfb7-4a5b-9158-c0f72fd09ee6						Blank		2023-09-25 12:43:16	2023-09-25 12:43:53	1										CC-BY
2006510	Snapshot_Japan_2023_Fukushima_Forest_NIES_C19	7275171	0	Eiki Aikawa	f1856211-cfb7-4a5b-9158-c0f72fd09ee6						Blank		2023-09-25 12:55:53	2023-09-25 12:56:29	1										CC-BY
2006510	Snapshot_Japan_2023_Fukushima_Forest_NIES_C19	7275172	0	Eiki Aikawa	f1856211-cfb7-4a5b-9158-c0f72fd09ee6						Blank		2023-09-25 12:51:03	2023-09-25 12:51:03	1										CC-BY
2006510	Snapshot_Japan_2023_Fukushima_Forest_NIES_C19	7275174	0	Eiki Aikawa	f1856211-cfb7-4a5b-9158-c0f72fd09ee6						Blank		2023-09-25 12:57:31	2023-09-25 13:00:22	1										CC-BY
2006510	Snapshot_Japan_2023_Fukushima_Forest_NIES_C19	7275176	0	Eiki Aikawa	f1856211-cfb7-4a5b-9158-c0f72fd09ee6						Blank		2023-09-25 13:01:42	2023-09-25 13:05:28	1										CC-BY
2006510	Snapshot_Japan_2023_Fukushima_Forest_NIES_C19	7275177	0	Eiki Aikawa	f1856211-cfb7-4a5b-9158-c0f72fd09ee6						Blank		2023-09-25 13:09:15	2023-09-25 13:12:11	1										CC-BY
2006510	Snapshot_Japan_2023_Fukushima_Forest_NIES_C19	7275180	0	Eiki Aikawa	f1856211-cfb7-4a5b-9158-c0f72fd09ee6						Blank		2023-09-25 13:17:59	2023-09-25 13:17:59	1										CC-BY
2006510	Snapshot_Japan_2023_Fukushima_Forest_NIES_C19	7275181	0	Eiki Aikawa	f1856211-cfb7-4a5b-9158-c0f72fd09ee6						Blank		2023-09-25 13:43:35	2023-09-25 13:43:35	1										CC-BY
2006510	Snapshot_Japan_2023_Fukushima_Forest_NIES_C19	7275182	0	Eiki Aikawa	f1856211-cfb7-4a5b-9158-c0f72fd09ee6						Blank		2023-09-25 13:14:43	2023-09-25 13:14:43	1										CC-BY
2006510	Snapshot_Japan_2023_Fukushima_Forest_NIES_C19	7275183	0	Eiki Aikawa	f1856211-cfb7-4a5b-9158-c0f72fd09ee6						Blank		2023-09-25 13:21:02	2023-09-25 13:21:02	1										CC-BY
2006510	Snapshot_Japan_2023_Fukushima_Forest_NIES_C19	7275185	0	Eiki Aikawa	f1856211-cfb7-4a5b-9158-c0f72fd09ee6						Blank		2023-09-25 13:29:56	2023-09-25 13:29:56	1										CC-BY
2006510	Snapshot_Japan_2023_Fukushima_Forest_NIES_C19	7275186	0	Eiki Aikawa	f1856211-cfb7-4a5b-9158-c0f72fd09ee6						Blank		2023-09-25 16:49:33	2023-09-25 16:49:33	1										CC-BY
2006510	Snapshot_Japan_2023_Fukushima_Forest_NIES_C19	7275187	0	Eiki Aikawa	f1856211-cfb7-4a5b-9158-c0f72fd09ee6						Blank		2023-09-25 13:45:29	2023-09-25 13:45:29	1										CC-BY
2006510	Snapshot_Japan_2023_Fukushima_Forest_NIES_C19	7275188	0	Eiki Aikawa	f1856211-cfb7-4a5b-9158-c0f72fd09ee6						Blank		2023-09-25 16:46:21	2023-09-25 16:46:21	1										CC-BY
2006510	Snapshot_Japan_2023_Fukushima_Forest_NIES_C19	7275189	0	Eiki Aikawa	f1856211-cfb7-4a5b-9158-c0f72fd09ee6						Blank		2023-09-25 13:54:07	2023-09-25 13:54:07	1										CC-BY
2006510	Snapshot_Japan_2023_Fukushima_Forest_NIES_C19	7275190	0	Eiki Aikawa	f1856211-cfb7-4a5b-9158-c0f72fd09ee6						Blank		2023-09-25 14:04:15	2023-09-25 14:04:15	1										CC-BY
2006510	Snapshot_Japan_2023_Fukushima_Forest_NIES_C19	7275191	0	Eiki Aikawa	f1856211-cfb7-4a5b-9158-c0f72fd09ee6						Blank		2023-09-25 18:28:42	2023-09-25 18:28:42	1										CC-BY
2006510	Snapshot_Japan_2023_Fukushima_Forest_NIES_C19	7275192	0	Eiki Aikawa	f1856211-cfb7-4a5b-9158-c0f72fd09ee6						Blank		2023-09-25 17:00:02	2023-09-25 17:00:02	1										CC-BY
2006510	Snapshot_Japan_2023_Fukushima_Forest_NIES_C19	7275193	0	Eiki Aikawa	f1856211-cfb7-4a5b-9158-c0f72fd09ee6						Blank		2023-09-25 18:26:06	2023-09-25 18:26:06	1										CC-BY
2006510	Snapshot_Japan_2023_Fukushima_Forest_NIES_C19	7275194	0	Eiki Aikawa	f1856211-cfb7-4a5b-9158-c0f72fd09ee6						Blank		2023-09-25 16:52:05	2023-09-25 16:52:05	1										CC-BY
2006510	Snapshot_Japan_2023_Fukushima_Forest_NIES_C19	7275195	0	Eiki Aikawa	f1856211-cfb7-4a5b-9158-c0f72fd09ee6						Blank		2023-09-25 20:46:34	2023-09-25 20:46:34	1										CC-BY
2006510	Snapshot_Japan_2023_Fukushima_Forest_NIES_C19	7275207	0	Eiki Aikawa	f1856211-cfb7-4a5b-9158-c0f72fd09ee6						Blank		2023-09-30 22:25:43	2023-09-30 22:25:49	1										CC-BY
2006510	Snapshot_Japan_2023_Fukushima_Forest_NIES_C19	7275208	0	Eiki Aikawa	f1856211-cfb7-4a5b-9158-c0f72fd09ee6						Blank		2023-09-30 18:14:35	2023-09-30 18:14:35	1										CC-BY
2006510	Snapshot_Japan_2023_Fukushima_Forest_NIES_C19	7275211	0	Eiki Aikawa	f1856211-cfb7-4a5b-9158-c0f72fd09ee6						Blank		2023-09-30 22:27:01	2023-09-30 22:42:20	1										CC-BY
2006510	Snapshot_Japan_2023_Fukushima_Forest_NIES_C19	7275217	0	Eiki Aikawa	f1856211-cfb7-4a5b-9158-c0f72fd09ee6						Blank		2023-09-30 23:01:57	2023-09-30 23:02:00	1										CC-BY
2006510	Snapshot_Japan_2023_Fukushima_Forest_NIES_C19	7275218	0	Eiki Aikawa	f1856211-cfb7-4a5b-9158-c0f72fd09ee6						Blank		2023-10-01 18:11:38	2023-10-01 18:16:17	1										CC-BY
2006510	Snapshot_Japan_2023_Fukushima_Forest_NIES_C19	7275220	0	Eiki Aikawa	f1856211-cfb7-4a5b-9158-c0f72fd09ee6						Blank		2023-10-01 18:17:43	2023-10-01 18:18:49	1										CC-BY
2006510	Snapshot_Japan_2023_Fukushima_Forest_NIES_C19	7275222	0	Eiki Aikawa	f1856211-cfb7-4a5b-9158-c0f72fd09ee6						Blank		2023-10-01 18:19:54	2023-10-01 18:22:50	1										CC-BY
2006510	Snapshot_Japan_2023_Fukushima_Forest_NIES_C19	7275223	0	Eiki Aikawa	f1856211-cfb7-4a5b-9158-c0f72fd09ee6						Blank		2023-10-01 18:24:44	2023-10-01 18:25:50	1										CC-BY
2006510	Snapshot_Japan_2023_Fukushima_Forest_NIES_C19	7275224	0	Eiki Aikawa	f1856211-cfb7-4a5b-9158-c0f72fd09ee6						Blank		2023-10-01 18:27:17	2023-10-01 18:41:28	1										CC-BY
2006510	Snapshot_Japan_2023_Fukushima_Forest_NIES_C19	7275225	0	Eiki Aikawa	f1856211-cfb7-4a5b-9158-c0f72fd09ee6						Blank		2023-10-01 18:42:38	2023-10-01 18:53:55	1										CC-BY
2006510	Snapshot_Japan_2023_Fukushima_Forest_NIES_C19	7275230	0	Eiki Aikawa	f1856211-cfb7-4a5b-9158-c0f72fd09ee6						Blank		2023-10-01 18:55:45	2023-10-01 18:56:50	1										CC-BY
2006510	Snapshot_Japan_2023_Fukushima_Forest_NIES_C19	7275231	0	Eiki Aikawa	f1856211-cfb7-4a5b-9158-c0f72fd09ee6						Blank		2023-10-01 18:58:36	2023-10-01 19:01:28	1										CC-BY
2006510	Snapshot_Japan_2023_Fukushima_Forest_NIES_C19	7275232	0	Eiki Aikawa	f1856211-cfb7-4a5b-9158-c0f72fd09ee6						Blank		2023-10-01 19:06:26	2023-10-01 19:07:00	1										CC-BY
2006510	Snapshot_Japan_2023_Fukushima_Forest_NIES_C19	7275234	0	Eiki Aikawa	f1856211-cfb7-4a5b-9158-c0f72fd09ee6						Blank		2023-10-01 19:12:10	2023-10-01 19:12:38	1										CC-BY
2006510	Snapshot_Japan_2023_Fukushima_Forest_NIES_C19	7275235	0	Eiki Aikawa	f1856211-cfb7-4a5b-9158-c0f72fd09ee6						Blank		2023-10-01 19:08:28	2023-10-01 19:10:18	1										CC-BY
2006510	Snapshot_Japan_2023_Fukushima_Forest_NIES_C19	7275239	0	Eiki Aikawa	f1856211-cfb7-4a5b-9158-c0f72fd09ee6						Blank		2023-10-01 16:55:37	2023-10-01 16:55:37	1										CC-BY
2006510	Snapshot_Japan_2023_Fukushima_Forest_NIES_C19	7275240	0	Eiki Aikawa	f1856211-cfb7-4a5b-9158-c0f72fd09ee6						Blank		2023-10-01 17:01:50	2023-10-01 17:06:23	1										CC-BY
2006510	Snapshot_Japan_2023_Fukushima_Forest_NIES_C19	7275241	0	Eiki Aikawa	f1856211-cfb7-4a5b-9158-c0f72fd09ee6						Blank		2023-10-01 16:57:44	2023-10-01 16:57:44	1										CC-BY
2006510	Snapshot_Japan_2023_Fukushima_Forest_NIES_C19	7275246	0	Eiki Aikawa	f1856211-cfb7-4a5b-9158-c0f72fd09ee6						Blank		2023-10-01 17:13:03	2023-10-01 17:13:34	1										CC-BY
2006510	Snapshot_Japan_2023_Fukushima_Forest_NIES_C19	7275249	0	Eiki Aikawa	f1856211-cfb7-4a5b-9158-c0f72fd09ee6						Blank		2023-10-01 17:20:43	2023-10-01 17:21:45	1										CC-BY
2006510	Snapshot_Japan_2023_Fukushima_Forest_NIES_C19	7275254	0	Eiki Aikawa	f1856211-cfb7-4a5b-9158-c0f72fd09ee6						Blank		2023-10-01 17:30:45	2023-10-01 17:42:58	1										CC-BY
2006510	Snapshot_Japan_2023_Fukushima_Forest_NIES_C19	7275260	0	Eiki Aikawa	f1856211-cfb7-4a5b-9158-c0f72fd09ee6						Blank		2023-10-01 17:44:15	2023-10-01 17:48:29	1										CC-BY
2006510	Snapshot_Japan_2023_Fukushima_Forest_NIES_C19	7275261	0	Eiki Aikawa	f1856211-cfb7-4a5b-9158-c0f72fd09ee6						Blank		2023-10-01 17:49:48	2023-10-01 17:56:36	1										CC-BY
2006510	Snapshot_Japan_2023_Fukushima_Forest_NIES_C19	7275265	0	Eiki Aikawa	f1856211-cfb7-4a5b-9158-c0f72fd09ee6						Blank		2023-10-01 18:03:46	2023-10-01 18:03:46	1										CC-BY
2006510	Snapshot_Japan_2023_Fukushima_Forest_NIES_C19	7275266	0	Eiki Aikawa	f1856211-cfb7-4a5b-9158-c0f72fd09ee6						Blank		2023-10-01 18:00:07	2023-10-01 18:00:49	1										CC-BY
2006510	Snapshot_Japan_2023_Fukushima_Forest_NIES_C19	7275267	0	Eiki Aikawa	f1856211-cfb7-4a5b-9158-c0f72fd09ee6						Blank		2023-10-01 18:01:59	2023-10-01 18:01:59	1										CC-BY
2006510	Snapshot_Japan_2023_Fukushima_Forest_NIES_C19	7275268	0	Eiki Aikawa	f1856211-cfb7-4a5b-9158-c0f72fd09ee6						Blank		2023-10-02 13:52:30	2023-10-02 13:52:32	1										CC-BY
2006510	Snapshot_Japan_2023_Fukushima_Forest_NIES_C19	7275269	0	Eiki Aikawa	f1856211-cfb7-4a5b-9158-c0f72fd09ee6						Blank		2023-10-02 13:58:33	2023-10-02 13:59:00	1										CC-BY
2006510	Snapshot_Japan_2023_Fukushima_Forest_NIES_C19	7275271	0	Eiki Aikawa	f1856211-cfb7-4a5b-9158-c0f72fd09ee6						Blank		2023-10-02 14:06:16	2023-10-02 14:28:46	1										CC-BY
2006510	Snapshot_Japan_2023_Fukushima_Forest_NIES_C19	7275315	0	Eiki Aikawa	f1856211-cfb7-4a5b-9158-c0f72fd09ee6						Blank		2023-10-02 14:50:26	2023-10-02 14:50:26	1										CC-BY
2006510	Snapshot_Japan_2023_Fukushima_Forest_NIES_C19	7275316	0	Eiki Aikawa	f1856211-cfb7-4a5b-9158-c0f72fd09ee6						Blank		2023-10-02 15:06:19	2023-10-02 15:06:19	1										CC-BY
2006510	Snapshot_Japan_2023_Fukushima_Forest_NIES_C19	7275318	0	Eiki Aikawa	f1856211-cfb7-4a5b-9158-c0f72fd09ee6						Blank		2023-10-02 14:56:18	2023-10-02 14:56:18	1										CC-BY
2006510	Snapshot_Japan_2023_Fukushima_Forest_NIES_C19	7275319	0	Eiki Aikawa	f1856211-cfb7-4a5b-9158-c0f72fd09ee6						Blank		2023-10-02 16:57:11	2023-10-02 16:57:11	1										CC-BY
2006510	Snapshot_Japan_2023_Fukushima_Forest_NIES_C19	7275321	0	Eiki Aikawa	f1856211-cfb7-4a5b-9158-c0f72fd09ee6						Blank		2023-10-02 15:15:32	2023-10-02 15:15:32	1										CC-BY
2006510	Snapshot_Japan_2023_Fukushima_Forest_NIES_C19	7275322	0	Eiki Aikawa	f1856211-cfb7-4a5b-9158-c0f72fd09ee6						Blank		2023-10-02 14:51:36	2023-10-02 14:51:36	1										CC-BY
2006510	Snapshot_Japan_2023_Fukushima_Forest_NIES_C19	7275323	0	Eiki Aikawa	f1856211-cfb7-4a5b-9158-c0f72fd09ee6						Blank		2023-10-02 15:10:51	2023-10-02 15:10:51	1										CC-BY
2006510	Snapshot_Japan_2023_Fukushima_Forest_NIES_C19	7275327	0	Eiki Aikawa	f1856211-cfb7-4a5b-9158-c0f72fd09ee6						Blank		2023-10-02 16:58:21	2023-10-02 16:58:21	1										CC-BY
2006510	Snapshot_Japan_2023_Fukushima_Forest_NIES_C19	7275331	0	Eiki Aikawa	f1856211-cfb7-4a5b-9158-c0f72fd09ee6						Blank		2023-10-03 14:58:59	2023-10-03 15:04:00	1										CC-BY
2006510	Snapshot_Japan_2023_Fukushima_Forest_NIES_C19	7275340	0	Eiki Aikawa	f1856211-cfb7-4a5b-9158-c0f72fd09ee6						Blank		2023-10-03 15:05:31	2023-10-03 15:05:50	1										CC-BY
2006510	Snapshot_Japan_2023_Fukushima_Forest_NIES_C19	7275342	0	Eiki Aikawa	f1856211-cfb7-4a5b-9158-c0f72fd09ee6						Blank		2023-10-03 21:39:33	2023-10-03 21:41:12	1										CC-BY
2006510	Snapshot_Japan_2023_Fukushima_Forest_NIES_C19	7275344	0	Eiki Aikawa	f1856211-cfb7-4a5b-9158-c0f72fd09ee6						Blank		2023-10-03 21:44:32	2023-10-03 21:45:13	1										CC-BY
2006510	Snapshot_Japan_2023_Fukushima_Forest_NIES_C19	7275345	0	Eiki Aikawa	f1856211-cfb7-4a5b-9158-c0f72fd09ee6						Blank		2023-10-05 04:42:31	2023-10-05 04:43:04	1										CC-BY
2006510	Snapshot_Japan_2023_Fukushima_Forest_NIES_C19	7275347	0	Eiki Aikawa	f1856211-cfb7-4a5b-9158-c0f72fd09ee6						Blank		2023-10-05 04:40:37	2023-10-05 04:40:41	1										CC-BY
2006510	Snapshot_Japan_2023_Fukushima_Forest_NIES_C19	7275348	0	Eiki Aikawa	f1856211-cfb7-4a5b-9158-c0f72fd09ee6						Blank		2023-10-05 04:44:19	2023-10-05 04:44:19	1										CC-BY
2006510	Snapshot_Japan_2023_Fukushima_Forest_NIES_C19	7275349	0	Eiki Aikawa	f1856211-cfb7-4a5b-9158-c0f72fd09ee6						Blank		2023-10-05 04:45:26	2023-10-05 04:48:40	1										CC-BY
2006510	Snapshot_Japan_2023_Fukushima_Forest_NIES_C19	7275352	0	Eiki Aikawa	f1856211-cfb7-4a5b-9158-c0f72fd09ee6						Blank		2023-10-05 03:37:10	2023-10-05 03:37:10	1										CC-BY
2006510	Snapshot_Japan_2023_Fukushima_Forest_NIES_C19	7275354	0	Eiki Aikawa	f1856211-cfb7-4a5b-9158-c0f72fd09ee6						Blank		2023-10-05 03:34:02	2023-10-05 03:34:02	1										CC-BY
2006510	Snapshot_Japan_2023_Fukushima_Forest_NIES_C19	7275355	0	Eiki Aikawa	f1856211-cfb7-4a5b-9158-c0f72fd09ee6						Blank		2023-10-05 03:39:13	2023-10-05 03:40:19	1										CC-BY
2006510	Snapshot_Japan_2023_Fukushima_Forest_NIES_C19	7275356	0	Eiki Aikawa	f1856211-cfb7-4a5b-9158-c0f72fd09ee6						Blank		2023-10-05 03:53:27	2023-10-05 03:53:33	1										CC-BY
2006510	Snapshot_Japan_2023_Fukushima_Forest_NIES_C19	7275357	0	Eiki Aikawa	f1856211-cfb7-4a5b-9158-c0f72fd09ee6						Blank		2023-10-05 03:46:09	2023-10-05 03:46:09	1										CC-BY
2006510	Snapshot_Japan_2023_Fukushima_Forest_NIES_C19	7275358	0	Eiki Aikawa	f1856211-cfb7-4a5b-9158-c0f72fd09ee6						Blank		2023-10-05 03:51:44	2023-10-05 03:51:44	1										CC-BY
2006510	Snapshot_Japan_2023_Fukushima_Forest_NIES_C19	7275359	0	Eiki Aikawa	f1856211-cfb7-4a5b-9158-c0f72fd09ee6						Blank		2023-10-05 03:56:08	2023-10-05 03:56:08	1										CC-BY
2006510	Snapshot_Japan_2023_Fukushima_Forest_NIES_C19	7275360	0	Eiki Aikawa	f1856211-cfb7-4a5b-9158-c0f72fd09ee6						Blank		2023-10-05 03:59:02	2023-10-05 03:59:42	1										CC-BY
2006510	Snapshot_Japan_2023_Fukushima_Forest_NIES_C19	7275361	0	Eiki Aikawa	f1856211-cfb7-4a5b-9158-c0f72fd09ee6						Blank		2023-10-05 04:01:52	2023-10-05 04:03:32	1										CC-BY
2006510	Snapshot_Japan_2023_Fukushima_Forest_NIES_C19	7275362	0	Eiki Aikawa	f1856211-cfb7-4a5b-9158-c0f72fd09ee6						Blank		2023-10-05 04:04:39	2023-10-05 04:04:44	1										CC-BY
2006510	Snapshot_Japan_2023_Fukushima_Forest_NIES_C19	7275363	0	Eiki Aikawa	f1856211-cfb7-4a5b-9158-c0f72fd09ee6						Blank		2023-10-05 04:05:51	2023-10-05 04:06:22	1										CC-BY
2006510	Snapshot_Japan_2023_Fukushima_Forest_NIES_C19	7275364	0	Eiki Aikawa	f1856211-cfb7-4a5b-9158-c0f72fd09ee6						Blank		2023-10-05 04:07:49	2023-10-05 04:07:49	1										CC-BY
2006510	Snapshot_Japan_2023_Fukushima_Forest_NIES_C19	7275365	0	Eiki Aikawa	f1856211-cfb7-4a5b-9158-c0f72fd09ee6						Blank		2023-10-05 04:09:04	2023-10-05 04:09:04	1										CC-BY
2006510	Snapshot_Japan_2023_Fukushima_Forest_NIES_C19	7275366	0	Eiki Aikawa	f1856211-cfb7-4a5b-9158-c0f72fd09ee6						Blank		2023-10-05 04:12:01	2023-10-05 04:12:01	1										CC-BY
2006510	Snapshot_Japan_2023_Fukushima_Forest_NIES_C19	7275367	0	Eiki Aikawa	f1856211-cfb7-4a5b-9158-c0f72fd09ee6						Blank		2023-10-05 04:13:14	2023-10-05 04:13:14	1										CC-BY
2006510	Snapshot_Japan_2023_Fukushima_Forest_NIES_C19	7275368	0	Eiki Aikawa	f1856211-cfb7-4a5b-9158-c0f72fd09ee6						Blank		2023-10-05 04:15:01	2023-10-05 04:17:03	1										CC-BY
2006510	Snapshot_Japan_2023_Fukushima_Forest_NIES_C19	7275369	0	Eiki Aikawa	f1856211-cfb7-4a5b-9158-c0f72fd09ee6						Blank		2023-10-05 04:10:37	2023-10-05 04:10:37	1										CC-BY
2006510	Snapshot_Japan_2023_Fukushima_Forest_NIES_C19	7275375	0	Eiki Aikawa	f1856211-cfb7-4a5b-9158-c0f72fd09ee6						Blank		2023-10-05 04:23:46	2023-10-05 04:24:42	1										CC-BY
2006510	Snapshot_Japan_2023_Fukushima_Forest_NIES_C19	7275377	0	Eiki Aikawa	f1856211-cfb7-4a5b-9158-c0f72fd09ee6						Blank		2023-10-05 04:28:14	2023-10-05 04:29:09	1										CC-BY
2006510	Snapshot_Japan_2023_Fukushima_Forest_NIES_C19	7275379	0	Eiki Aikawa	f1856211-cfb7-4a5b-9158-c0f72fd09ee6						Blank		2023-10-05 04:31:43	2023-10-05 04:31:46	1										CC-BY
2006510	Snapshot_Japan_2023_Fukushima_Forest_NIES_C19	7275380	0	Eiki Aikawa	f1856211-cfb7-4a5b-9158-c0f72fd09ee6						Blank		2023-10-05 04:38:26	2023-10-05 04:38:54	1										CC-BY
2006510	Snapshot_Japan_2023_Fukushima_Forest_NIES_C19	7275381	0	Eiki Aikawa	f1856211-cfb7-4a5b-9158-c0f72fd09ee6						Blank		2023-10-05 04:35:10	2023-10-05 04:35:37	1										CC-BY
2006510	Snapshot_Japan_2023_Fukushima_Forest_NIES_C19	7275421	0	Eiki Aikawa	f1856211-cfb7-4a5b-9158-c0f72fd09ee6						Blank		2023-10-11 09:48:04	2023-10-11 09:48:04	1										CC-BY
2006510	Snapshot_Japan_2023_Fukushima_Forest_NIES_C19	7275429	0	Eiki Aikawa	f1856211-cfb7-4a5b-9158-c0f72fd09ee6						Blank		2023-10-11 13:46:51	2023-10-11 13:46:51	1										CC-BY
2006510	Snapshot_Japan_2023_Fukushima_Forest_NIES_C19	7275446	0	Eiki Aikawa	f1856211-cfb7-4a5b-9158-c0f72fd09ee6						Blank		2023-10-13 09:59:52	2023-10-13 09:59:52	1										CC-BY
2006510	Snapshot_Japan_2023_Fukushima_Forest_NIES_C19	7275461	0	Eiki Aikawa	f1856211-cfb7-4a5b-9158-c0f72fd09ee6						Blank		2023-10-14 12:18:49	2023-10-14 12:18:49	1										CC-BY
2006510	Snapshot_Japan_2023_Fukushima_Forest_NIES_C19	7275565	0	Eiki Aikawa	f1856211-cfb7-4a5b-9158-c0f72fd09ee6						Blank		2023-10-18 02:30:52	2023-10-18 02:30:52	1										CC-BY
2006510	Snapshot_Japan_2023_Fukushima_Forest_NIES_C19	7275596	0	Eiki Aikawa	f1856211-cfb7-4a5b-9158-c0f72fd09ee6						Blank		2023-10-18 18:09:32	2023-10-18 18:09:32	1										CC-BY
2006510	Snapshot_Japan_2023_Fukushima_Forest_NIES_C19	7275641	0	Eiki Aikawa	f1856211-cfb7-4a5b-9158-c0f72fd09ee6						Blank		2023-10-20 17:50:52	2023-10-20 17:51:05	1										CC-BY
2006510	Snapshot_Japan_2023_Fukushima_Forest_NIES_C19	7275663	0	Eiki Aikawa	f1856211-cfb7-4a5b-9158-c0f72fd09ee6						Blank		2023-10-21 21:19:53	2023-10-21 21:20:07	1										CC-BY
2006510	Snapshot_Japan_2023_Fukushima_Forest_NIES_C19	7275673	0	Eiki Aikawa	f1856211-cfb7-4a5b-9158-c0f72fd09ee6						Blank		2023-10-21 07:07:52	2023-10-21 07:07:52	1										CC-BY
2006510	Snapshot_Japan_2023_Fukushima_Forest_NIES_C19	7275705	0	Eiki Aikawa	f1856211-cfb7-4a5b-9158-c0f72fd09ee6						Blank		2023-10-23 13:13:45	2023-10-23 13:13:45	1										CC-BY
2006510	Snapshot_Japan_2023_Fukushima_Forest_NIES_C19	7275707	0	Eiki Aikawa	f1856211-cfb7-4a5b-9158-c0f72fd09ee6						Blank		2023-10-23 13:15:10	2023-10-23 13:15:10	1										CC-BY
2006510	Snapshot_Japan_2023_Fukushima_Forest_NIES_C19	7275727	0	Eiki Aikawa	f1856211-cfb7-4a5b-9158-c0f72fd09ee6						Blank		2023-10-23 15:40:06	2023-10-23 15:40:48	1										CC-BY
2006510	Snapshot_Japan_2023_Fukushima_Forest_NIES_C19	7275729	0	Eiki Aikawa	f1856211-cfb7-4a5b-9158-c0f72fd09ee6						Blank		2023-08-31 13:34:10	2023-08-31 13:34:10	1										CC-BY
2006510	Snapshot_Japan_2023_Fukushima_Forest_NIES_C19	7275730	0	Eiki Aikawa	f1856211-cfb7-4a5b-9158-c0f72fd09ee6						Blank		2023-09-03 19:36:16	2023-09-03 19:36:16	1										CC-BY
2006510	Snapshot_Japan_2023_Fukushima_Forest_NIES_C19	7275732	0	Eiki Aikawa	f1856211-cfb7-4a5b-9158-c0f72fd09ee6						Blank		2023-09-06 07:39:25	2023-09-06 07:39:25	1										CC-BY
2006510	Snapshot_Japan_2023_Fukushima_Forest_NIES_C19	7275734	0	Eiki Aikawa	f1856211-cfb7-4a5b-9158-c0f72fd09ee6						Blank		2023-09-10 03:07:00	2023-09-10 03:07:00	1										CC-BY
2006510	Snapshot_Japan_2023_Fukushima_Forest_NIES_C19	7275735	0	Eiki Aikawa	f1856211-cfb7-4a5b-9158-c0f72fd09ee6						Blank		2023-09-09 20:27:04	2023-09-09 20:27:04	1										CC-BY
2006510	Snapshot_Japan_2023_Fukushima_Forest_NIES_C19	7275736	0	Eiki Aikawa	f1856211-cfb7-4a5b-9158-c0f72fd09ee6						Blank		2023-09-10 15:01:32	2023-09-10 15:01:32	1										CC-BY
2006510	Snapshot_Japan_2023_Fukushima_Forest_NIES_C19	7275737	0	Eiki Aikawa	f1856211-cfb7-4a5b-9158-c0f72fd09ee6						Blank		2023-09-12 14:46:02	2023-09-12 14:46:02	1										CC-BY
2006510	Snapshot_Japan_2023_Fukushima_Forest_NIES_C19	7275739	0	Eiki Aikawa	f1856211-cfb7-4a5b-9158-c0f72fd09ee6						Blank		2023-09-11 15:22:16	2023-09-11 15:22:16	1										CC-BY
2006510	Snapshot_Japan_2023_Fukushima_Forest_NIES_C19	7275740	0	Eiki Aikawa	f1856211-cfb7-4a5b-9158-c0f72fd09ee6						Blank		2023-09-16 21:15:13	2023-09-16 21:15:13	1										CC-BY
2006510	Snapshot_Japan_2023_Fukushima_Forest_NIES_C19	7275742	0	Eiki Aikawa	f1856211-cfb7-4a5b-9158-c0f72fd09ee6						Blank		2023-09-16 21:17:32	2023-09-16 21:17:32	1										CC-BY
2006510	Snapshot_Japan_2023_Fukushima_Forest_NIES_C19	7275747	0	Eiki Aikawa	f1856211-cfb7-4a5b-9158-c0f72fd09ee6						Blank		2023-09-17 13:04:01	2023-09-17 13:04:01	1										CC-BY
2006510	Snapshot_Japan_2023_Fukushima_Forest_NIES_C19	7275751	0	Eiki Aikawa	f1856211-cfb7-4a5b-9158-c0f72fd09ee6						Blank		2023-09-17 18:03:03	2023-09-17 18:03:04	1										CC-BY
2006510	Snapshot_Japan_2023_Fukushima_Forest_NIES_C19	7275752	0	Eiki Aikawa	f1856211-cfb7-4a5b-9158-c0f72fd09ee6						Blank		2023-09-17 17:59:06	2023-09-17 17:59:06	1										CC-BY
2006510	Snapshot_Japan_2023_Fukushima_Forest_NIES_C19	7275755	0	Eiki Aikawa	f1856211-cfb7-4a5b-9158-c0f72fd09ee6						Blank		2023-09-18 03:13:13	2023-09-18 03:13:13	1										CC-BY
2006510	Snapshot_Japan_2023_Fukushima_Forest_NIES_C19	7275756	0	Eiki Aikawa	f1856211-cfb7-4a5b-9158-c0f72fd09ee6						Blank		2023-09-18 15:26:59	2023-09-18 15:26:59	1										CC-BY
2006510	Snapshot_Japan_2023_Fukushima_Forest_NIES_C19	7281972	0	Eiki Aikawa	f1856211-cfb7-4a5b-9158-c0f72fd09ee6						Blank		2023-09-18 19:50:13	2023-09-18 19:51:12	1										CC-BY
2006510	Snapshot_Japan_2023_Fukushima_Forest_NIES_C19	7515726	0	Eiki Aikawa	f1856211-cfb7-4a5b-9158-c0f72fd09ee6						Blank		2023-09-21 18:47:20	2023-09-21 18:47:20	1										CC-BY
2006510	Snapshot_Japan_2023_Fukushima_Forest_NIES_C19	7515727	0	Eiki Aikawa	f1856211-cfb7-4a5b-9158-c0f72fd09ee6						Blank		2023-09-21 16:48:11	2023-09-21 16:48:11	1										CC-BY
2006510	Snapshot_Japan_2023_Fukushima_Forest_NIES_C19	7515730	0	Eiki Aikawa	f1856211-cfb7-4a5b-9158-c0f72fd09ee6						Blank		2023-10-02 13:55:22	2023-10-02 13:56:02	1										CC-BY
2006510	Snapshot_Japan_2023_Fukushima_Forest_NIES_C19	7515731	0	Eiki Aikawa	f1856211-cfb7-4a5b-9158-c0f72fd09ee6						Blank		2023-10-01 17:58:25	2023-10-01 17:58:25	1										CC-BY
2006510	Snapshot_Japan_2023_Fukushima_Forest_NIES_C19	7515733	0	Eiki Aikawa	f1856211-cfb7-4a5b-9158-c0f72fd09ee6						Blank		2023-10-02 15:26:27	2023-10-02 15:26:27	1										CC-BY
2006510	Snapshot_Japan_2023_Fukushima_Forest_NIES_C19	7515734	0	Eiki Aikawa	f1856211-cfb7-4a5b-9158-c0f72fd09ee6						Blank		2023-10-02 14:30:50	2023-10-02 14:30:50	1										CC-BY
2006510	Snapshot_Japan_2023_Fukushima_Forest_NIES_C19	7275488	0	Eiki Aikawa	f2d233e3-80e3-433d-9687-e29ecc7a467a	Mammalia					Mammal		2023-10-15 09:49:42	2023-10-15 09:49:42	1										CC-BY
2006510	Snapshot_Japan_2023_Fukushima_Forest_NIES_C19	7275499	0	Eiki Aikawa	f2d233e3-80e3-433d-9687-e29ecc7a467a	Mammalia					Mammal		2023-10-15 16:42:35	2023-10-15 16:42:35	1										CC-BY
2006510	Snapshot_Japan_2023_Fukushima_Forest_NIES_C19	7275535	0	Eiki Aikawa	f2d233e3-80e3-433d-9687-e29ecc7a467a	Mammalia					Mammal		2023-10-17 23:18:59	2023-10-17 23:24:17	1										CC-BY
2006510	Snapshot_Japan_2023_Fukushima_Forest_NIES_C19	7275564	0	Eiki Aikawa	f2d233e3-80e3-433d-9687-e29ecc7a467a	Mammalia					Mammal		2023-10-18 02:29:46	2023-10-18 02:29:49	1										CC-BY
2006510	Snapshot_Japan_2023_Fukushima_Forest_NIES_C19	7275599	0	Eiki Aikawa	f2d233e3-80e3-433d-9687-e29ecc7a467a	Mammalia					Mammal		2023-10-18 19:20:34	2023-10-18 19:20:41	1										CC-BY
2006510	Snapshot_Japan_2023_Fukushima_Forest_NIES_C19	7275605	0	Eiki Aikawa	f2d233e3-80e3-433d-9687-e29ecc7a467a	Mammalia					Mammal		2023-10-19 03:44:05	2023-10-19 03:44:13	1										CC-BY
2006510	Snapshot_Japan_2023_Fukushima_Forest_NIES_C19	7275628	0	Eiki Aikawa	f2d233e3-80e3-433d-9687-e29ecc7a467a	Mammalia					Mammal		2023-10-20 05:03:15	2023-10-20 05:03:15	1										CC-BY
2006510	Snapshot_Japan_2023_Fukushima_Forest_NIES_C19	7275647	0	Eiki Aikawa	f2d233e3-80e3-433d-9687-e29ecc7a467a	Mammalia					Mammal		2023-10-20 19:08:19	2023-10-20 19:08:19	1										CC-BY
2006510	Snapshot_Japan_2023_Fukushima_Forest_NIES_C19	7274507	0	Keita Fukasawa	d8dbc5dd-07c4-4ec8-90c4-9b8045746eeb	Mammalia	Carnivora	Mustelidae	Meles	anakuma	Japanese Badger		2023-08-22 23:32:25	2023-08-22 23:32:31	1										CC-BY
2006510	Snapshot_Japan_2023_Fukushima_Forest_NIES_C19	7274814	1	Eiki Aikawa	f1856211-cfb7-4a5b-9158-c0f72fd09ee6						Blank		2023-09-16 19:37:31	2023-09-16 19:37:59	1										CC-BY
2006510	Snapshot_Japan_2023_Fukushima_Forest_NIES_C19	7274816	1	Eiki Aikawa	f1856211-cfb7-4a5b-9158-c0f72fd09ee6						Blank		2023-09-16 19:42:18	2023-09-16 19:43:18	1										CC-BY
2006510	Snapshot_Japan_2023_Fukushima_Forest_NIES_C19	7274817	1	Eiki Aikawa	f1856211-cfb7-4a5b-9158-c0f72fd09ee6						Blank		2023-09-16 19:40:56	2023-09-16 19:40:56	1										CC-BY
2006510	Snapshot_Japan_2023_Fukushima_Forest_NIES_C19	7274819	1	Eiki Aikawa	f1856211-cfb7-4a5b-9158-c0f72fd09ee6						Blank		2023-09-16 19:51:48	2023-09-16 19:52:16	1										CC-BY
2006510	Snapshot_Japan_2023_Fukushima_Forest_NIES_C19	7274820	1	Eiki Aikawa	f1856211-cfb7-4a5b-9158-c0f72fd09ee6						Blank		2023-09-16 19:59:56	2023-09-16 19:59:56	1										CC-BY
2006510	Snapshot_Japan_2023_Fukushima_Forest_NIES_C19	7274821	1	Eiki Aikawa	f1856211-cfb7-4a5b-9158-c0f72fd09ee6						Blank		2023-09-16 19:49:39	2023-09-16 19:49:39	1										CC-BY
2006510	Snapshot_Japan_2023_Fukushima_Forest_NIES_C19	7274822	1	Eiki Aikawa	f1856211-cfb7-4a5b-9158-c0f72fd09ee6						Blank		2023-09-16 19:53:34	2023-09-16 19:53:34	1										CC-BY
2006510	Snapshot_Japan_2023_Fukushima_Forest_NIES_C19	7274823	1	Eiki Aikawa	f1856211-cfb7-4a5b-9158-c0f72fd09ee6						Blank		2023-09-16 20:03:04	2023-09-16 20:03:20	1										CC-BY
2006510	Snapshot_Japan_2023_Fukushima_Forest_NIES_C19	7274824	1	Eiki Aikawa	f1856211-cfb7-4a5b-9158-c0f72fd09ee6						Blank		2023-09-16 20:04:28	2023-09-16 20:07:14	1										CC-BY
2006510	Snapshot_Japan_2023_Fukushima_Forest_NIES_C19	7274826	1	Eiki Aikawa	f1856211-cfb7-4a5b-9158-c0f72fd09ee6						Blank		2023-09-16 20:10:31	2023-09-16 20:10:31	1										CC-BY
2006510	Snapshot_Japan_2023_Fukushima_Forest_NIES_C19	7274827	1	Eiki Aikawa	f1856211-cfb7-4a5b-9158-c0f72fd09ee6						Blank		2023-09-16 20:12:27	2023-09-16 20:13:17	1										CC-BY
2006510	Snapshot_Japan_2023_Fukushima_Forest_NIES_C19	7274828	1	Eiki Aikawa	f1856211-cfb7-4a5b-9158-c0f72fd09ee6						Blank		2023-09-16 20:15:05	2023-09-16 20:15:05	1										CC-BY
2006510	Snapshot_Japan_2023_Fukushima_Forest_NIES_C19	7274829	1	Eiki Aikawa	f1856211-cfb7-4a5b-9158-c0f72fd09ee6						Blank		2023-09-16 20:16:11	2023-09-16 20:17:05	1										CC-BY
2006510	Snapshot_Japan_2023_Fukushima_Forest_NIES_C19	7274830	1	Eiki Aikawa	f1856211-cfb7-4a5b-9158-c0f72fd09ee6						Blank		2023-09-16 20:24:24	2023-09-16 20:24:24	1										CC-BY
2006510	Snapshot_Japan_2023_Fukushima_Forest_NIES_C19	7274831	1	Eiki Aikawa	f1856211-cfb7-4a5b-9158-c0f72fd09ee6						Blank		2023-09-16 20:35:07	2023-09-16 20:35:07	1										CC-BY
2006510	Snapshot_Japan_2023_Fukushima_Forest_NIES_C19	7274833	1	Eiki Aikawa	f1856211-cfb7-4a5b-9158-c0f72fd09ee6						Blank		2023-09-16 20:18:21	2023-09-16 20:18:21	1										CC-BY
2006510	Snapshot_Japan_2023_Fukushima_Forest_NIES_C19	7274836	1	Eiki Aikawa	f1856211-cfb7-4a5b-9158-c0f72fd09ee6						Blank		2023-09-16 20:43:59	2023-09-16 20:45:32	1										CC-BY
2006510	Snapshot_Japan_2023_Fukushima_Forest_NIES_C19	7274837	1	Eiki Aikawa	f1856211-cfb7-4a5b-9158-c0f72fd09ee6						Blank		2023-09-16 20:37:48	2023-09-16 20:37:48	1										CC-BY
2006510	Snapshot_Japan_2023_Fukushima_Forest_NIES_C19	7274838	1	Eiki Aikawa	f1856211-cfb7-4a5b-9158-c0f72fd09ee6						Blank		2023-09-16 20:49:59	2023-09-16 20:49:59	1										CC-BY
2006510	Snapshot_Japan_2023_Fukushima_Forest_NIES_C19	7274839	1	Eiki Aikawa	f1856211-cfb7-4a5b-9158-c0f72fd09ee6						Blank		2023-09-16 20:51:21	2023-09-16 20:51:21	1										CC-BY
2006510	Snapshot_Japan_2023_Fukushima_Forest_NIES_C19	7274842	1	Eiki Aikawa	f1856211-cfb7-4a5b-9158-c0f72fd09ee6						Blank		2023-09-16 21:02:28	2023-09-16 21:03:54	1										CC-BY
2006510	Snapshot_Japan_2023_Fukushima_Forest_NIES_C19	7274844	1	Eiki Aikawa	f1856211-cfb7-4a5b-9158-c0f72fd09ee6						Blank		2023-09-16 21:28:54	2023-09-16 21:28:54	1										CC-BY
2006510	Snapshot_Japan_2023_Fukushima_Forest_NIES_C19	7274845	1	Eiki Aikawa	f1856211-cfb7-4a5b-9158-c0f72fd09ee6						Blank		2023-09-16 21:33:55	2023-09-16 21:34:13	1										CC-BY
2006510	Snapshot_Japan_2023_Fukushima_Forest_NIES_C19	7274846	1	Eiki Aikawa	f1856211-cfb7-4a5b-9158-c0f72fd09ee6						Blank		2023-09-16 21:43:50	2023-09-16 21:44:04	1										CC-BY
2006510	Snapshot_Japan_2023_Fukushima_Forest_NIES_C19	7274849	1	Eiki Aikawa	f1856211-cfb7-4a5b-9158-c0f72fd09ee6						Blank		2023-09-16 21:32:05	2023-09-16 21:32:05	1										CC-BY
2006510	Snapshot_Japan_2023_Fukushima_Forest_NIES_C19	7274851	1	Eiki Aikawa	f1856211-cfb7-4a5b-9158-c0f72fd09ee6						Blank		2023-09-17 02:33:46	2023-09-17 02:33:46	1										CC-BY
2006510	Snapshot_Japan_2023_Fukushima_Forest_NIES_C19	7274852	1	Eiki Aikawa	f1856211-cfb7-4a5b-9158-c0f72fd09ee6						Blank		2023-09-16 21:50:49	2023-09-16 21:50:49	1										CC-BY
2006510	Snapshot_Japan_2023_Fukushima_Forest_NIES_C19	7274854	1	Eiki Aikawa	f1856211-cfb7-4a5b-9158-c0f72fd09ee6						Blank		2023-09-16 23:59:44	2023-09-16 23:59:44	1										CC-BY
2006510	Snapshot_Japan_2023_Fukushima_Forest_NIES_C19	7274855	1	Eiki Aikawa	f1856211-cfb7-4a5b-9158-c0f72fd09ee6						Blank		2023-09-17 02:49:17	2023-09-17 02:49:17	1										CC-BY
2006510	Snapshot_Japan_2023_Fukushima_Forest_NIES_C19	7274863	1	Eiki Aikawa	f1856211-cfb7-4a5b-9158-c0f72fd09ee6						Blank		2023-09-17 03:52:55	2023-09-17 03:52:55	1										CC-BY
2006510	Snapshot_Japan_2023_Fukushima_Forest_NIES_C19	7274864	1	Eiki Aikawa	f1856211-cfb7-4a5b-9158-c0f72fd09ee6						Blank		2023-09-17 04:56:46	2023-09-17 04:56:46	1										CC-BY
2006510	Snapshot_Japan_2023_Fukushima_Forest_NIES_C19	7274865	1	Eiki Aikawa	f1856211-cfb7-4a5b-9158-c0f72fd09ee6						Blank		2023-09-17 05:11:19	2023-09-17 05:11:55	1										CC-BY
2006510	Snapshot_Japan_2023_Fukushima_Forest_NIES_C19	7274866	1	Eiki Aikawa	f1856211-cfb7-4a5b-9158-c0f72fd09ee6						Blank		2023-09-17 05:09:12	2023-09-17 05:10:15	1										CC-BY
2006510	Snapshot_Japan_2023_Fukushima_Forest_NIES_C19	7274873	1	Eiki Aikawa	f1856211-cfb7-4a5b-9158-c0f72fd09ee6						Blank		2023-09-17 05:31:38	2023-09-17 05:31:38	1										CC-BY
2006510	Snapshot_Japan_2023_Fukushima_Forest_NIES_C19	7274984	1	Eiki Aikawa	f1856211-cfb7-4a5b-9158-c0f72fd09ee6						Blank		2023-09-17 17:49:32	2023-09-17 17:49:32	1										CC-BY
2006510	Snapshot_Japan_2023_Fukushima_Forest_NIES_C19	7274986	1	Eiki Aikawa	f1856211-cfb7-4a5b-9158-c0f72fd09ee6						Blank		2023-09-17 17:50:33	2023-09-17 17:50:33	1										CC-BY
2006510	Snapshot_Japan_2023_Fukushima_Forest_NIES_C19	7274988	1	Eiki Aikawa	f1856211-cfb7-4a5b-9158-c0f72fd09ee6						Blank		2023-09-17 17:53:45	2023-09-17 17:53:45	1										CC-BY
2006510	Snapshot_Japan_2023_Fukushima_Forest_NIES_C19	7274989	1	Eiki Aikawa	f1856211-cfb7-4a5b-9158-c0f72fd09ee6						Blank		2023-09-17 17:54:59	2023-09-17 17:56:39	1										CC-BY
2006510	Snapshot_Japan_2023_Fukushima_Forest_NIES_C19	7275002	1	Eiki Aikawa	f1856211-cfb7-4a5b-9158-c0f72fd09ee6						Blank		2023-09-17 20:46:43	2023-09-17 20:46:43	1										CC-BY
2006510	Snapshot_Japan_2023_Fukushima_Forest_NIES_C19	7275004	1	Eiki Aikawa	f1856211-cfb7-4a5b-9158-c0f72fd09ee6						Blank		2023-09-17 22:12:26	2023-09-17 22:12:26	1										CC-BY
2006510	Snapshot_Japan_2023_Fukushima_Forest_NIES_C19	7275005	1	Eiki Aikawa	f1856211-cfb7-4a5b-9158-c0f72fd09ee6						Blank		2023-09-17 22:13:48	2023-09-17 22:13:48	1										CC-BY
2006510	Snapshot_Japan_2023_Fukushima_Forest_NIES_C19	7275010	1	Eiki Aikawa	f1856211-cfb7-4a5b-9158-c0f72fd09ee6						Blank		2023-09-17 22:59:57	2023-09-17 22:59:57	1										CC-BY
2006510	Snapshot_Japan_2023_Fukushima_Forest_NIES_C19	7275012	1	Eiki Aikawa	f1856211-cfb7-4a5b-9158-c0f72fd09ee6						Blank		2023-09-17 23:50:46	2023-09-17 23:51:00	1										CC-BY
2006510	Snapshot_Japan_2023_Fukushima_Forest_NIES_C19	7275014	1	Eiki Aikawa	f1856211-cfb7-4a5b-9158-c0f72fd09ee6						Blank		2023-09-17 23:45:28	2023-09-17 23:45:47	1										CC-BY
2006510	Snapshot_Japan_2023_Fukushima_Forest_NIES_C19	7275016	1	Eiki Aikawa	f1856211-cfb7-4a5b-9158-c0f72fd09ee6						Blank		2023-09-17 23:53:37	2023-09-17 23:53:37	1										CC-BY
2006510	Snapshot_Japan_2023_Fukushima_Forest_NIES_C19	7275017	1	Eiki Aikawa	f1856211-cfb7-4a5b-9158-c0f72fd09ee6						Blank		2023-09-18 00:02:47	2023-09-18 00:02:47	1										CC-BY
2006510	Snapshot_Japan_2023_Fukushima_Forest_NIES_C19	7275023	1	Eiki Aikawa	f1856211-cfb7-4a5b-9158-c0f72fd09ee6						Blank		2023-09-18 00:14:40	2023-09-18 00:16:15	1										CC-BY
2006510	Snapshot_Japan_2023_Fukushima_Forest_NIES_C19	7275040	1	Eiki Aikawa	f1856211-cfb7-4a5b-9158-c0f72fd09ee6						Blank		2023-09-18 01:29:46	2023-09-18 01:29:46	1										CC-BY
2006510	Snapshot_Japan_2023_Fukushima_Forest_NIES_C19	7275043	1	Eiki Aikawa	f1856211-cfb7-4a5b-9158-c0f72fd09ee6						Blank		2023-09-18 01:35:23	2023-09-18 01:35:53	1										CC-BY
2006510	Snapshot_Japan_2023_Fukushima_Forest_NIES_C19	7275046	1	Eiki Aikawa	f1856211-cfb7-4a5b-9158-c0f72fd09ee6						Blank		2023-09-18 01:49:06	2023-09-18 01:49:06	1										CC-BY
2006510	Snapshot_Japan_2023_Fukushima_Forest_NIES_C19	7275049	1	Eiki Aikawa	f1856211-cfb7-4a5b-9158-c0f72fd09ee6						Blank		2023-09-18 01:58:12	2023-09-18 01:58:12	1										CC-BY
2006510	Snapshot_Japan_2023_Fukushima_Forest_NIES_C19	7275050	1	Eiki Aikawa	f1856211-cfb7-4a5b-9158-c0f72fd09ee6						Blank		2023-09-18 02:01:22	2023-09-18 02:01:22	1										CC-BY
2006510	Snapshot_Japan_2023_Fukushima_Forest_NIES_C19	7275052	1	Eiki Aikawa	f1856211-cfb7-4a5b-9158-c0f72fd09ee6						Blank		2023-09-18 01:59:39	2023-09-18 01:59:39	1										CC-BY
2006510	Snapshot_Japan_2023_Fukushima_Forest_NIES_C19	7275053	1	Eiki Aikawa	f1856211-cfb7-4a5b-9158-c0f72fd09ee6						Blank		2023-09-18 02:15:46	2023-09-18 02:15:46	1										CC-BY
2006510	Snapshot_Japan_2023_Fukushima_Forest_NIES_C19	7275054	1	Eiki Aikawa	f1856211-cfb7-4a5b-9158-c0f72fd09ee6						Blank		2023-09-18 02:23:33	2023-09-18 02:23:33	1										CC-BY
2006510	Snapshot_Japan_2023_Fukushima_Forest_NIES_C19	7275058	1	Eiki Aikawa	f1856211-cfb7-4a5b-9158-c0f72fd09ee6						Blank		2023-09-18 03:06:21	2023-09-18 03:06:21	1										CC-BY
2006510	Snapshot_Japan_2023_Fukushima_Forest_NIES_C19	7275060	1	Eiki Aikawa	f1856211-cfb7-4a5b-9158-c0f72fd09ee6						Blank		2023-09-18 03:26:24	2023-09-18 03:26:28	1										CC-BY
2006510	Snapshot_Japan_2023_Fukushima_Forest_NIES_C19	7275061	1	Eiki Aikawa	f1856211-cfb7-4a5b-9158-c0f72fd09ee6						Blank		2023-09-18 03:36:34	2023-09-18 03:36:34	1										CC-BY
2006510	Snapshot_Japan_2023_Fukushima_Forest_NIES_C19	7275119	1	Eiki Aikawa	f1856211-cfb7-4a5b-9158-c0f72fd09ee6						Blank		2023-09-21 18:00:16	2023-09-21 18:00:16	1										CC-BY
2006510	Snapshot_Japan_2023_Fukushima_Forest_NIES_C19	7275120	1	Eiki Aikawa	f1856211-cfb7-4a5b-9158-c0f72fd09ee6						Blank		2023-09-21 17:57:07	2023-09-21 17:57:07	1										CC-BY
2006510	Snapshot_Japan_2023_Fukushima_Forest_NIES_C19	7275121	1	Eiki Aikawa	f1856211-cfb7-4a5b-9158-c0f72fd09ee6						Blank		2023-09-21 17:48:21	2023-09-21 17:48:21	1										CC-BY
2006510	Snapshot_Japan_2023_Fukushima_Forest_NIES_C19	7275122	1	Eiki Aikawa	f1856211-cfb7-4a5b-9158-c0f72fd09ee6						Blank		2023-09-21 17:55:29	2023-09-21 17:55:29	1										CC-BY
2006510	Snapshot_Japan_2023_Fukushima_Forest_NIES_C19	7275238	1	Eiki Aikawa	f1856211-cfb7-4a5b-9158-c0f72fd09ee6						Blank		2023-10-01 16:58:52	2023-10-01 16:58:52	1										CC-BY
2006510	Snapshot_Japan_2023_Fukushima_Forest_NIES_C19	7275247	1	Eiki Aikawa	f1856211-cfb7-4a5b-9158-c0f72fd09ee6						Blank		2023-10-01 17:16:31	2023-10-01 17:16:31	1										CC-BY
2006510	Snapshot_Japan_2023_Fukushima_Forest_NIES_C19	7275248	1	Eiki Aikawa	f1856211-cfb7-4a5b-9158-c0f72fd09ee6						Blank		2023-10-01 17:19:35	2023-10-01 17:19:35	1										CC-BY
2006510	Snapshot_Japan_2023_Fukushima_Forest_NIES_C19	7275251	1	Eiki Aikawa	f1856211-cfb7-4a5b-9158-c0f72fd09ee6						Blank		2023-10-01 17:24:07	2023-10-01 17:24:14	1										CC-BY
2006510	Snapshot_Japan_2023_Fukushima_Forest_NIES_C19	7275252	1	Eiki Aikawa	f1856211-cfb7-4a5b-9158-c0f72fd09ee6						Blank		2023-10-01 17:22:55	2023-10-01 17:23:00	1										CC-BY
2006510	Snapshot_Japan_2023_Fukushima_Forest_NIES_C19	7275320	1	Eiki Aikawa	f1856211-cfb7-4a5b-9158-c0f72fd09ee6						Blank		2023-10-02 15:57:49	2023-10-02 15:57:50	1										CC-BY
2006510	Snapshot_Japan_2023_Fukushima_Forest_NIES_C19	7275406	1	Eiki Aikawa	f1856211-cfb7-4a5b-9158-c0f72fd09ee6						Blank		2023-10-09 17:26:30	2023-10-09 17:26:30	1										CC-BY
2006510	Snapshot_Japan_2023_Fukushima_Forest_NIES_C19	7275525	1	Eiki Aikawa	f1856211-cfb7-4a5b-9158-c0f72fd09ee6						Blank		2023-10-17 17:44:05	2023-10-17 17:44:05	1										CC-BY
2006510	Snapshot_Japan_2023_Fukushima_Forest_NIES_C19	7275529	1	Eiki Aikawa	f1856211-cfb7-4a5b-9158-c0f72fd09ee6						Blank		2023-10-17 17:53:35	2023-10-17 17:53:43	1										CC-BY
2006510	Snapshot_Japan_2023_Fukushima_Forest_NIES_C19	7275550	1	Eiki Aikawa	f1856211-cfb7-4a5b-9158-c0f72fd09ee6						Blank		2023-10-17 23:25:37	2023-10-17 23:25:49	1										CC-BY
2006510	Snapshot_Japan_2023_Fukushima_Forest_NIES_C19	7275554	1	Eiki Aikawa	f1856211-cfb7-4a5b-9158-c0f72fd09ee6						Blank		2023-10-17 03:42:42	2023-10-17 03:42:43	1										CC-BY
2006510	Snapshot_Japan_2023_Fukushima_Forest_NIES_C19	7275587	1	Eiki Aikawa	f1856211-cfb7-4a5b-9158-c0f72fd09ee6						Blank		2023-10-18 16:34:19	2023-10-18 16:34:19	1										CC-BY
2006510	Snapshot_Japan_2023_Fukushima_Forest_NIES_C19	7275618	1	Eiki Aikawa	f1856211-cfb7-4a5b-9158-c0f72fd09ee6						Blank		2023-10-19 17:01:44	2023-10-19 17:01:44	1										CC-BY
2006510	Snapshot_Japan_2023_Fukushima_Forest_NIES_C19	7275619	1	Eiki Aikawa	f1856211-cfb7-4a5b-9158-c0f72fd09ee6						Blank		2023-10-19 17:03:32	2023-10-19 17:03:32	1										CC-BY
2006510	Snapshot_Japan_2023_Fukushima_Forest_NIES_C19	7275638	1	Eiki Aikawa	f1856211-cfb7-4a5b-9158-c0f72fd09ee6						Blank		2023-10-20 16:09:52	2023-10-20 16:09:52	1										CC-BY
2006510	Snapshot_Japan_2023_Fukushima_Forest_NIES_C19	7275646	1	Eiki Aikawa	f1856211-cfb7-4a5b-9158-c0f72fd09ee6						Blank		2023-10-20 18:58:29	2023-10-20 18:58:29	1										CC-BY
2006510	Snapshot_Japan_2023_Fukushima_Forest_NIES_C19	7275676	1	Eiki Aikawa	f1856211-cfb7-4a5b-9158-c0f72fd09ee6						Blank		2023-10-21 14:08:49	2023-10-21 14:08:49	1										CC-BY
2006510	Snapshot_Japan_2023_Fukushima_Forest_NIES_C19	7275698	1	Eiki Aikawa	f1856211-cfb7-4a5b-9158-c0f72fd09ee6						Blank		2023-10-22 22:16:16	2023-10-22 22:16:23	1										CC-BY
2006510	Snapshot_Japan_2023_Fukushima_Forest_NIES_C19	7275741	1	Eiki Aikawa	f1856211-cfb7-4a5b-9158-c0f72fd09ee6						Blank		2023-09-16 20:31:36	2023-09-16 20:31:36	1										CC-BY
2006510	Snapshot_Japan_2023_Fukushima_Forest_NIES_C19	7275743	1	Eiki Aikawa	f1856211-cfb7-4a5b-9158-c0f72fd09ee6						Blank		2023-09-17 05:24:23	2023-09-17 05:24:23	1										CC-BY
2006510	Snapshot_Japan_2023_Fukushima_Forest_NIES_C19	7275744	1	Eiki Aikawa	f1856211-cfb7-4a5b-9158-c0f72fd09ee6						Blank		2023-09-16 21:49:46	2023-09-16 21:49:46	1										CC-BY
2006510	Snapshot_Japan_2023_Fukushima_Forest_NIES_C19	7275745	1	Eiki Aikawa	f1856211-cfb7-4a5b-9158-c0f72fd09ee6						Blank		2023-09-16 21:39:49	2023-09-16 21:39:49	1										CC-BY
2006510	Snapshot_Japan_2023_Fukushima_Forest_NIES_C19	7275754	1	Eiki Aikawa	f1856211-cfb7-4a5b-9158-c0f72fd09ee6						Blank		2023-09-18 00:28:32	2023-09-18 00:28:32	1										CC-BY
2006510	Snapshot_Japan_2023_Fukushima_Forest_NIES_C19	7515723	1	Eiki Aikawa	f1856211-cfb7-4a5b-9158-c0f72fd09ee6						Blank		2023-09-16 18:57:30	2023-09-16 18:57:30	1										CC-BY
2006510	Snapshot_Japan_2023_Fukushima_Forest_NIES_C19	7515724	1	Eiki Aikawa	f1856211-cfb7-4a5b-9158-c0f72fd09ee6						Blank		2023-09-18 03:35:05	2023-09-18 03:35:05	1										CC-BY
2006510	Snapshot_Japan_2023_Fukushima_Forest_NIES_C19	7515739	1	Eiki Aikawa	f1856211-cfb7-4a5b-9158-c0f72fd09ee6						Blank		2023-09-16 19:29:52	2023-09-16 19:29:52	1										CC-BY
2006510	Snapshot_Japan_2023_Fukushima_Forest_NIES_C19	7274632	1	Keita Fukasawa	f1856211-cfb7-4a5b-9158-c0f72fd09ee6						Blank		2023-09-06 12:36:53	2023-09-06 12:37:01	1										CC-BY
2006510	Snapshot_Japan_2023_Fukushima_Forest_NIES_C19	7274641	1	Keita Fukasawa	f1856211-cfb7-4a5b-9158-c0f72fd09ee6						Blank		2023-09-07 16:29:56	2023-09-07 16:29:56	1										CC-BY
2006510	Snapshot_Japan_2023_Fukushima_Forest_NIES_C19	7274643	1	Keita Fukasawa	f1856211-cfb7-4a5b-9158-c0f72fd09ee6						Blank		2023-09-07 16:31:06	2023-09-07 16:31:06	1										CC-BY
2006510	Snapshot_Japan_2023_Fukushima_Forest_NIES_C19	7274745	1	Keita Fukasawa	f1856211-cfb7-4a5b-9158-c0f72fd09ee6						Blank		2023-09-10 14:49:38	2023-09-10 14:49:39	1										CC-BY
2006510	Snapshot_Japan_2023_Fukushima_Forest_NIES_C19	7274767	1	Keita Fukasawa	f1856211-cfb7-4a5b-9158-c0f72fd09ee6						Blank		2023-09-11 18:41:25	2023-09-11 18:41:25	1										CC-BY
2006510	Snapshot_Japan_2023_Fukushima_Forest_NIES_C19	7274774	1	Keita Fukasawa	f1856211-cfb7-4a5b-9158-c0f72fd09ee6						Blank		2023-09-12 13:08:00	2023-09-12 13:08:00	1										CC-BY
2006510	Snapshot_Japan_2023_Fukushima_Forest_NIES_C19	7274778	1	Keita Fukasawa	f1856211-cfb7-4a5b-9158-c0f72fd09ee6						Blank		2023-09-12 14:24:24	2023-09-12 14:24:24	1										CC-BY
2006510	Snapshot_Japan_2023_Fukushima_Forest_NIES_C19	7274858	1	Keita Fukasawa	f1856211-cfb7-4a5b-9158-c0f72fd09ee6						Blank		2023-09-17 03:06:32	2023-09-17 03:06:32	1										CC-BY
2006510	Snapshot_Japan_2023_Fukushima_Forest_NIES_C19	7274867	1	Keita Fukasawa	f1856211-cfb7-4a5b-9158-c0f72fd09ee6						Blank		2023-09-17 05:07:52	2023-09-17 05:07:52	1										CC-BY
2006510	Snapshot_Japan_2023_Fukushima_Forest_NIES_C19	7274869	1	Keita Fukasawa	f1856211-cfb7-4a5b-9158-c0f72fd09ee6						Blank		2023-09-17 05:25:42	2023-09-17 05:26:42	1										CC-BY
2006510	Snapshot_Japan_2023_Fukushima_Forest_NIES_C19	7274878	1	Keita Fukasawa	f1856211-cfb7-4a5b-9158-c0f72fd09ee6						Blank		2023-09-17 05:46:55	2023-09-17 05:46:55	1										CC-BY
2006510	Snapshot_Japan_2023_Fukushima_Forest_NIES_C19	7274885	1	Keita Fukasawa	f1856211-cfb7-4a5b-9158-c0f72fd09ee6						Blank		2023-09-17 06:10:20	2023-09-17 06:10:20	1										CC-BY
2006510	Snapshot_Japan_2023_Fukushima_Forest_NIES_C19	7274889	1	Keita Fukasawa	f1856211-cfb7-4a5b-9158-c0f72fd09ee6						Blank		2023-09-17 06:41:12	2023-09-17 06:41:12	1										CC-BY
2006510	Snapshot_Japan_2023_Fukushima_Forest_NIES_C19	7274890	1	Keita Fukasawa	f1856211-cfb7-4a5b-9158-c0f72fd09ee6						Blank		2023-09-17 06:35:10	2023-09-17 06:35:22	1										CC-BY
2006510	Snapshot_Japan_2023_Fukushima_Forest_NIES_C19	7274893	1	Keita Fukasawa	f1856211-cfb7-4a5b-9158-c0f72fd09ee6						Blank		2023-09-17 06:43:06	2023-09-17 06:43:06	1										CC-BY
2006510	Snapshot_Japan_2023_Fukushima_Forest_NIES_C19	7274895	1	Keita Fukasawa	f1856211-cfb7-4a5b-9158-c0f72fd09ee6						Blank		2023-09-17 07:10:33	2023-09-17 07:10:33	1										CC-BY
2006510	Snapshot_Japan_2023_Fukushima_Forest_NIES_C19	7274906	1	Keita Fukasawa	f1856211-cfb7-4a5b-9158-c0f72fd09ee6						Blank		2023-09-17 07:26:44	2023-09-17 07:27:22	1										CC-BY
2006510	Snapshot_Japan_2023_Fukushima_Forest_NIES_C19	7274907	1	Keita Fukasawa	f1856211-cfb7-4a5b-9158-c0f72fd09ee6						Blank		2023-09-17 07:28:34	2023-09-17 07:28:34	1										CC-BY
2006510	Snapshot_Japan_2023_Fukushima_Forest_NIES_C19	7274908	1	Keita Fukasawa	f1856211-cfb7-4a5b-9158-c0f72fd09ee6						Blank		2023-09-17 07:31:04	2023-09-17 07:32:04	1										CC-BY
2006510	Snapshot_Japan_2023_Fukushima_Forest_NIES_C19	7274915	1	Keita Fukasawa	f1856211-cfb7-4a5b-9158-c0f72fd09ee6						Blank		2023-09-17 07:45:02	2023-09-17 07:45:02	1										CC-BY
2006510	Snapshot_Japan_2023_Fukushima_Forest_NIES_C19	7274919	1	Keita Fukasawa	f1856211-cfb7-4a5b-9158-c0f72fd09ee6						Blank		2023-09-17 09:58:39	2023-09-17 09:59:24	1										CC-BY
2006510	Snapshot_Japan_2023_Fukushima_Forest_NIES_C19	7274921	1	Keita Fukasawa	f1856211-cfb7-4a5b-9158-c0f72fd09ee6						Blank		2023-09-17 10:05:11	2023-09-17 10:05:11	1										CC-BY
2006510	Snapshot_Japan_2023_Fukushima_Forest_NIES_C19	7274927	1	Keita Fukasawa	f1856211-cfb7-4a5b-9158-c0f72fd09ee6						Blank		2023-09-17 10:43:25	2023-09-17 10:43:25	1										CC-BY
2006510	Snapshot_Japan_2023_Fukushima_Forest_NIES_C19	7274933	1	Keita Fukasawa	f1856211-cfb7-4a5b-9158-c0f72fd09ee6						Blank		2023-09-17 11:06:53	2023-09-17 11:07:40	1										CC-BY
2006510	Snapshot_Japan_2023_Fukushima_Forest_NIES_C19	7274937	1	Keita Fukasawa	f1856211-cfb7-4a5b-9158-c0f72fd09ee6						Blank		2023-09-17 12:39:36	2023-09-17 12:39:36	1										CC-BY
2006510	Snapshot_Japan_2023_Fukushima_Forest_NIES_C19	7274938	1	Keita Fukasawa	f1856211-cfb7-4a5b-9158-c0f72fd09ee6						Blank		2023-09-17 12:28:34	2023-09-17 12:28:34	1										CC-BY
2006510	Snapshot_Japan_2023_Fukushima_Forest_NIES_C19	7274944	1	Keita Fukasawa	f1856211-cfb7-4a5b-9158-c0f72fd09ee6						Blank		2023-09-17 13:16:57	2023-09-17 13:16:57	1										CC-BY
2006510	Snapshot_Japan_2023_Fukushima_Forest_NIES_C19	7274945	1	Keita Fukasawa	f1856211-cfb7-4a5b-9158-c0f72fd09ee6						Blank		2023-09-17 13:38:24	2023-09-17 13:38:30	1										CC-BY
2006510	Snapshot_Japan_2023_Fukushima_Forest_NIES_C19	7274949	1	Keita Fukasawa	f1856211-cfb7-4a5b-9158-c0f72fd09ee6						Blank		2023-09-17 13:45:45	2023-09-17 13:46:17	1										CC-BY
2006510	Snapshot_Japan_2023_Fukushima_Forest_NIES_C19	7274951	1	Keita Fukasawa	f1856211-cfb7-4a5b-9158-c0f72fd09ee6						Blank		2023-09-17 13:56:00	2023-09-17 13:57:07	1										CC-BY
2006510	Snapshot_Japan_2023_Fukushima_Forest_NIES_C19	7274954	1	Keita Fukasawa	f1856211-cfb7-4a5b-9158-c0f72fd09ee6						Blank		2023-09-17 14:18:33	2023-09-17 14:18:39	1										CC-BY
2006510	Snapshot_Japan_2023_Fukushima_Forest_NIES_C19	7274956	1	Keita Fukasawa	f1856211-cfb7-4a5b-9158-c0f72fd09ee6						Blank		2023-09-17 14:34:33	2023-09-17 14:34:33	1										CC-BY
2006510	Snapshot_Japan_2023_Fukushima_Forest_NIES_C19	7274962	1	Keita Fukasawa	f1856211-cfb7-4a5b-9158-c0f72fd09ee6						Blank		2023-09-17 14:56:28	2023-09-17 14:56:28	1										CC-BY
2006510	Snapshot_Japan_2023_Fukushima_Forest_NIES_C19	7274963	1	Keita Fukasawa	f1856211-cfb7-4a5b-9158-c0f72fd09ee6						Blank		2023-09-17 15:04:23	2023-09-17 15:04:51	1										CC-BY
2006510	Snapshot_Japan_2023_Fukushima_Forest_NIES_C19	7274967	1	Keita Fukasawa	f1856211-cfb7-4a5b-9158-c0f72fd09ee6						Blank		2023-09-17 15:35:41	2023-09-17 15:36:02	1										CC-BY
2006510	Snapshot_Japan_2023_Fukushima_Forest_NIES_C19	7274971	1	Keita Fukasawa	f1856211-cfb7-4a5b-9158-c0f72fd09ee6						Blank		2023-09-17 15:49:42	2023-09-17 15:49:42	1										CC-BY
2006510	Snapshot_Japan_2023_Fukushima_Forest_NIES_C19	7274972	1	Keita Fukasawa	f1856211-cfb7-4a5b-9158-c0f72fd09ee6						Blank		2023-09-17 16:39:13	2023-09-17 16:39:13	1										CC-BY
2006510	Snapshot_Japan_2023_Fukushima_Forest_NIES_C19	7274977	1	Keita Fukasawa	f1856211-cfb7-4a5b-9158-c0f72fd09ee6						Blank		2023-09-17 16:51:43	2023-09-17 16:51:43	1										CC-BY
2006510	Snapshot_Japan_2023_Fukushima_Forest_NIES_C19	7274979	1	Keita Fukasawa	f1856211-cfb7-4a5b-9158-c0f72fd09ee6						Blank		2023-09-17 17:05:49	2023-09-17 17:05:49	1										CC-BY
2006510	Snapshot_Japan_2023_Fukushima_Forest_NIES_C19	7274982	1	Keita Fukasawa	f1856211-cfb7-4a5b-9158-c0f72fd09ee6						Blank		2023-09-17 17:19:45	2023-09-17 17:19:45	1										CC-BY
2006510	Snapshot_Japan_2023_Fukushima_Forest_NIES_C19	7274983	1	Keita Fukasawa	f1856211-cfb7-4a5b-9158-c0f72fd09ee6						Blank		2023-09-17 17:21:55	2023-09-17 17:21:55	1										CC-BY
2006510	Snapshot_Japan_2023_Fukushima_Forest_NIES_C19	7275062	1	Keita Fukasawa	f1856211-cfb7-4a5b-9158-c0f72fd09ee6						Blank		2023-09-18 03:38:11	2023-09-18 03:38:11	1										CC-BY
2006510	Snapshot_Japan_2023_Fukushima_Forest_NIES_C19	7275063	1	Keita Fukasawa	f1856211-cfb7-4a5b-9158-c0f72fd09ee6						Blank		2023-09-18 04:05:47	2023-09-18 04:05:47	1										CC-BY
2006510	Snapshot_Japan_2023_Fukushima_Forest_NIES_C19	7275114	1	Keita Fukasawa	f1856211-cfb7-4a5b-9158-c0f72fd09ee6						Blank		2023-09-21 15:59:40	2023-09-21 15:59:40	1										CC-BY
2006510	Snapshot_Japan_2023_Fukushima_Forest_NIES_C19	7275117	1	Keita Fukasawa	f1856211-cfb7-4a5b-9158-c0f72fd09ee6						Blank		2023-09-21 16:41:30	2023-09-21 16:41:30	1										CC-BY
2006510	Snapshot_Japan_2023_Fukushima_Forest_NIES_C19	7275157	1	Keita Fukasawa	f1856211-cfb7-4a5b-9158-c0f72fd09ee6						Blank		2023-09-25 12:21:04	2023-09-25 12:21:04	1										CC-BY
2006510	Snapshot_Japan_2023_Fukushima_Forest_NIES_C19	7275159	1	Keita Fukasawa	f1856211-cfb7-4a5b-9158-c0f72fd09ee6						Blank		2023-09-25 12:25:19	2023-09-25 12:25:19	1										CC-BY
2006510	Snapshot_Japan_2023_Fukushima_Forest_NIES_C19	7275206	1	Keita Fukasawa	f1856211-cfb7-4a5b-9158-c0f72fd09ee6						Blank		2023-09-30 22:19:39	2023-09-30 22:19:39	1										CC-BY
2006510	Snapshot_Japan_2023_Fukushima_Forest_NIES_C19	7275233	1	Keita Fukasawa	f1856211-cfb7-4a5b-9158-c0f72fd09ee6						Blank		2023-10-01 19:03:09	2023-10-01 19:03:52	1										CC-BY
2006510	Snapshot_Japan_2023_Fukushima_Forest_NIES_C19	7275243	1	Keita Fukasawa	f1856211-cfb7-4a5b-9158-c0f72fd09ee6						Blank		2023-10-01 17:08:52	2023-10-01 17:08:56	1										CC-BY
2006510	Snapshot_Japan_2023_Fukushima_Forest_NIES_C19	7275244	1	Keita Fukasawa	f1856211-cfb7-4a5b-9158-c0f72fd09ee6						Blank		2023-10-01 17:10:14	2023-10-01 17:12:01	1										CC-BY
2006510	Snapshot_Japan_2023_Fukushima_Forest_NIES_C19	7275250	1	Keita Fukasawa	f1856211-cfb7-4a5b-9158-c0f72fd09ee6						Blank		2023-10-01 17:25:24	2023-10-01 17:29:25	1										CC-BY
2006510	Snapshot_Japan_2023_Fukushima_Forest_NIES_C19	7275317	1	Keita Fukasawa	f1856211-cfb7-4a5b-9158-c0f72fd09ee6						Blank		2023-10-02 15:09:16	2023-10-02 15:09:16	1										CC-BY
2006510	Snapshot_Japan_2023_Fukushima_Forest_NIES_C19	7275330	1	Keita Fukasawa	f1856211-cfb7-4a5b-9158-c0f72fd09ee6						Blank		2023-10-03 05:18:20	2023-10-03 05:18:20	1										CC-BY
2006510	Snapshot_Japan_2023_Fukushima_Forest_NIES_C19	7275411	1	Keita Fukasawa	f1856211-cfb7-4a5b-9158-c0f72fd09ee6						Blank		2023-10-10 11:40:36	2023-10-10 11:40:36	1										CC-BY
2006510	Snapshot_Japan_2023_Fukushima_Forest_NIES_C19	7275594	1	Keita Fukasawa	f1856211-cfb7-4a5b-9158-c0f72fd09ee6						Blank		2023-10-18 17:56:39	2023-10-18 17:56:39	1										CC-BY
2006510	Snapshot_Japan_2023_Fukushima_Forest_NIES_C19	7275746	1	Keita Fukasawa	f1856211-cfb7-4a5b-9158-c0f72fd09ee6						Blank		2023-09-17 06:48:05	2023-09-17 06:48:05	1										CC-BY
2006510	Snapshot_Japan_2023_Fukushima_Forest_NIES_C19	7275748	1	Keita Fukasawa	f1856211-cfb7-4a5b-9158-c0f72fd09ee6						Blank		2023-09-17 13:05:13	2023-09-17 13:05:13	1										CC-BY
2006510	Snapshot_Japan_2023_Fukushima_Forest_NIES_C19	7275749	1	Keita Fukasawa	f1856211-cfb7-4a5b-9158-c0f72fd09ee6						Blank		2023-09-17 13:06:49	2023-09-17 13:06:49	1										CC-BY
2006510	Snapshot_Japan_2023_Fukushima_Forest_NIES_C19	7515729	1	Keita Fukasawa	f1856211-cfb7-4a5b-9158-c0f72fd09ee6						Blank		2023-09-30 00:50:46	2023-09-30 00:50:46	1										CC-BY
2006510	Snapshot_Japan_2023_Fukushima_Forest_NIES_C19	7515735	1	Keita Fukasawa	f1856211-cfb7-4a5b-9158-c0f72fd09ee6						Blank		2023-10-02 15:40:47	2023-10-02 15:40:47	1										CC-BY
2006510	Snapshot_Japan_2023_Fukushima_Forest_NIES_C19	7515740	1	Keita Fukasawa	f1856211-cfb7-4a5b-9158-c0f72fd09ee6						Blank		2023-09-17 13:00:30	2023-09-17 13:00:30	1										CC-BY
2006510	Snapshot_Japan_2023_Fukushima_Forest_NIES_C21	7515755	0	Eiki Aikawa	746d3e98-64af-4897-9cd3-c09b169a8c69	Mammalia	Carnivora	Canidae	Nyctereutes	procyonoides	Raccoon Dog		2023-09-03 05:05:04	2023-09-03 05:05:19	1										CC-BY
2006510	Snapshot_Japan_2023_Fukushima_Forest_NIES_C21	7515761	0	Eiki Aikawa	746d3e98-64af-4897-9cd3-c09b169a8c69	Mammalia	Carnivora	Canidae	Nyctereutes	procyonoides	Raccoon Dog		2023-09-09 18:24:22	2023-09-09 18:24:23	1										CC-BY
2006510	Snapshot_Japan_2023_Fukushima_Forest_NIES_C21	7515779	0	Eiki Aikawa	746d3e98-64af-4897-9cd3-c09b169a8c69	Mammalia	Carnivora	Canidae	Nyctereutes	procyonoides	Raccoon Dog		2023-09-28 06:15:48	2023-09-28 06:16:05	1										CC-BY
2006510	Snapshot_Japan_2023_Fukushima_Forest_NIES_C21	7515743	0	Eiki Aikawa	90d950db-2106-4bd9-a4c1-777604c3eada	Mammalia	Rodentia				Rodent		2023-08-24 02:24:05	2023-08-24 02:24:12	1										CC-BY
2006510	Snapshot_Japan_2023_Fukushima_Forest_NIES_C21	7515747	0	Eiki Aikawa	90d950db-2106-4bd9-a4c1-777604c3eada	Mammalia	Rodentia				Rodent		2023-08-27 00:23:41	2023-08-27 00:23:41	1										CC-BY
2006510	Snapshot_Japan_2023_Fukushima_Forest_NIES_C21	7515751	0	Eiki Aikawa	90d950db-2106-4bd9-a4c1-777604c3eada	Mammalia	Rodentia				Rodent		2023-08-30 01:13:47	2023-08-30 01:13:50	1										CC-BY
2006510	Snapshot_Japan_2023_Fukushima_Forest_NIES_C21	7515757	0	Eiki Aikawa	90d950db-2106-4bd9-a4c1-777604c3eada	Mammalia	Rodentia				Rodent		2023-09-03 20:45:59	2023-09-03 20:45:59	1										CC-BY
2006510	Snapshot_Japan_2023_Fukushima_Forest_NIES_C21	7515758	0	Eiki Aikawa	90d950db-2106-4bd9-a4c1-777604c3eada	Mammalia	Rodentia				Rodent		2023-09-05 23:16:08	2023-09-05 23:16:08	1										CC-BY
2006510	Snapshot_Japan_2023_Fukushima_Forest_NIES_C21	7515778	0	Eiki Aikawa	90d950db-2106-4bd9-a4c1-777604c3eada	Mammalia	Rodentia				Rodent		2023-09-27 02:35:38	2023-09-27 02:35:38	1										CC-BY
2006510	Snapshot_Japan_2023_Fukushima_Forest_NIES_C21	7515788	0	Eiki Aikawa	90d950db-2106-4bd9-a4c1-777604c3eada	Mammalia	Rodentia				Rodent		2023-10-01 20:49:34	2023-10-01 20:49:34	1										CC-BY
2006510	Snapshot_Japan_2023_Fukushima_Forest_NIES_C21	7515792	0	Eiki Aikawa	90d950db-2106-4bd9-a4c1-777604c3eada	Mammalia	Rodentia				Rodent		2023-10-05 21:06:05	2023-10-05 21:06:05	1										CC-BY
2006510	Snapshot_Japan_2023_Fukushima_Forest_NIES_C21	7515793	0	Eiki Aikawa	90d950db-2106-4bd9-a4c1-777604c3eada	Mammalia	Rodentia				Rodent		2023-10-06 20:41:56	2023-10-06 20:41:56	1										CC-BY
2006510	Snapshot_Japan_2023_Fukushima_Forest_NIES_C21	7515794	0	Eiki Aikawa	90d950db-2106-4bd9-a4c1-777604c3eada	Mammalia	Rodentia				Rodent		2023-10-06 20:36:00	2023-10-06 20:36:00	1										CC-BY
2006510	Snapshot_Japan_2023_Fukushima_Forest_NIES_C21	7515796	0	Eiki Aikawa	90d950db-2106-4bd9-a4c1-777604c3eada	Mammalia	Rodentia				Rodent		2023-10-07 23:03:03	2023-10-07 23:03:12	1										CC-BY
2006510	Snapshot_Japan_2023_Fukushima_Forest_NIES_C21	7515797	0	Eiki Aikawa	90d950db-2106-4bd9-a4c1-777604c3eada	Mammalia	Rodentia				Rodent		2023-10-06 22:31:45	2023-10-06 22:31:46	1										CC-BY
2006510	Snapshot_Japan_2023_Fukushima_Forest_NIES_C21	7515800	0	Eiki Aikawa	90d950db-2106-4bd9-a4c1-777604c3eada	Mammalia	Rodentia				Rodent		2023-10-08 22:31:49	2023-10-08 22:31:56	1										CC-BY
2006510	Snapshot_Japan_2023_Fukushima_Forest_NIES_C21	7515807	0	Eiki Aikawa	90d950db-2106-4bd9-a4c1-777604c3eada	Mammalia	Rodentia				Rodent		2023-10-11 02:53:46	2023-10-11 02:53:46	1										CC-BY
2006510	Snapshot_Japan_2023_Fukushima_Forest_NIES_C21	7515809	0	Eiki Aikawa	90d950db-2106-4bd9-a4c1-777604c3eada	Mammalia	Rodentia				Rodent		2023-10-10 22:11:37	2023-10-10 22:11:44	1										CC-BY
2006510	Snapshot_Japan_2023_Fukushima_Forest_NIES_C21	7515810	0	Eiki Aikawa	90d950db-2106-4bd9-a4c1-777604c3eada	Mammalia	Rodentia				Rodent		2023-10-11 18:14:15	2023-10-11 18:14:15	1										CC-BY
2006510	Snapshot_Japan_2023_Fukushima_Forest_NIES_C21	7515811	0	Eiki Aikawa	90d950db-2106-4bd9-a4c1-777604c3eada	Mammalia	Rodentia				Rodent		2023-10-11 23:48:20	2023-10-11 23:48:20	1										CC-BY
2006510	Snapshot_Japan_2023_Fukushima_Forest_NIES_C21	7515814	0	Eiki Aikawa	90d950db-2106-4bd9-a4c1-777604c3eada	Mammalia	Rodentia				Rodent		2023-10-12 21:36:59	2023-10-12 21:36:59	1										CC-BY
2006510	Snapshot_Japan_2023_Fukushima_Forest_NIES_C21	7515817	0	Eiki Aikawa	90d950db-2106-4bd9-a4c1-777604c3eada	Mammalia	Rodentia				Rodent		2023-10-15 00:47:03	2023-10-15 00:47:07	1										CC-BY
2006510	Snapshot_Japan_2023_Fukushima_Forest_NIES_C21	7515818	0	Eiki Aikawa	90d950db-2106-4bd9-a4c1-777604c3eada	Mammalia	Rodentia				Rodent		2023-10-15 22:11:59	2023-10-15 22:11:59	1										CC-BY
2006510	Snapshot_Japan_2023_Fukushima_Forest_NIES_C21	7515819	0	Eiki Aikawa	90d950db-2106-4bd9-a4c1-777604c3eada	Mammalia	Rodentia				Rodent		2023-10-14 22:32:18	2023-10-14 22:32:19	1										CC-BY
2006510	Snapshot_Japan_2023_Fukushima_Forest_NIES_C21	7515820	0	Eiki Aikawa	90d950db-2106-4bd9-a4c1-777604c3eada	Mammalia	Rodentia				Rodent		2023-10-14 00:41:27	2023-10-14 00:41:27	1										CC-BY
2006510	Snapshot_Japan_2023_Fukushima_Forest_NIES_C21	7515822	0	Eiki Aikawa	90d950db-2106-4bd9-a4c1-777604c3eada	Mammalia	Rodentia				Rodent		2023-10-16 01:30:31	2023-10-16 01:30:31	1										CC-BY
2006510	Snapshot_Japan_2023_Fukushima_Forest_NIES_C21	7515825	0	Eiki Aikawa	90d950db-2106-4bd9-a4c1-777604c3eada	Mammalia	Rodentia				Rodent		2023-10-16 20:36:14	2023-10-16 20:36:14	1										CC-BY
2006510	Snapshot_Japan_2023_Fukushima_Forest_NIES_C21	7515826	0	Eiki Aikawa	90d950db-2106-4bd9-a4c1-777604c3eada	Mammalia	Rodentia				Rodent		2023-10-18 21:07:47	2023-10-18 21:07:47	1										CC-BY
2006510	Snapshot_Japan_2023_Fukushima_Forest_NIES_C21	7515829	0	Eiki Aikawa	90d950db-2106-4bd9-a4c1-777604c3eada	Mammalia	Rodentia				Rodent		2023-10-19 04:26:08	2023-10-19 04:26:12	1										CC-BY
2006510	Snapshot_Japan_2023_Fukushima_Forest_NIES_C21	7515831	0	Eiki Aikawa	90d950db-2106-4bd9-a4c1-777604c3eada	Mammalia	Rodentia				Rodent		2023-10-19 20:48:58	2023-10-19 20:48:59	1										CC-BY
2006510	Snapshot_Japan_2023_Fukushima_Forest_NIES_C21	7515832	0	Eiki Aikawa	90d950db-2106-4bd9-a4c1-777604c3eada	Mammalia	Rodentia				Rodent		2023-10-19 20:50:06	2023-10-19 20:51:00	1										CC-BY
2006510	Snapshot_Japan_2023_Fukushima_Forest_NIES_C21	7515833	0	Eiki Aikawa	90d950db-2106-4bd9-a4c1-777604c3eada	Mammalia	Rodentia				Rodent		2023-10-19 20:52:17	2023-10-19 20:53:08	1										CC-BY
2006510	Snapshot_Japan_2023_Fukushima_Forest_NIES_C21	7515834	0	Eiki Aikawa	90d950db-2106-4bd9-a4c1-777604c3eada	Mammalia	Rodentia				Rodent		2023-10-19 22:01:45	2023-10-19 22:01:56	1										CC-BY
2006510	Snapshot_Japan_2023_Fukushima_Forest_NIES_C21	7515836	0	Eiki Aikawa	90d950db-2106-4bd9-a4c1-777604c3eada	Mammalia	Rodentia				Rodent		2023-10-20 00:37:40	2023-10-20 00:37:40	1										CC-BY
2006510	Snapshot_Japan_2023_Fukushima_Forest_NIES_C21	7515837	0	Eiki Aikawa	90d950db-2106-4bd9-a4c1-777604c3eada	Mammalia	Rodentia				Rodent		2023-10-20 01:07:57	2023-10-20 01:07:57	1										CC-BY
2006510	Snapshot_Japan_2023_Fukushima_Forest_NIES_C21	7515840	0	Eiki Aikawa	90d950db-2106-4bd9-a4c1-777604c3eada	Mammalia	Rodentia				Rodent		2023-10-20 01:57:32	2023-10-20 01:57:32	1										CC-BY
2006510	Snapshot_Japan_2023_Fukushima_Forest_NIES_C21	7515844	0	Eiki Aikawa	90d950db-2106-4bd9-a4c1-777604c3eada	Mammalia	Rodentia				Rodent		2023-10-20 21:12:04	2023-10-20 21:12:04	1										CC-BY
2006510	Snapshot_Japan_2023_Fukushima_Forest_NIES_C21	7515846	0	Eiki Aikawa	90d950db-2106-4bd9-a4c1-777604c3eada	Mammalia	Rodentia				Rodent		2023-10-20 21:37:31	2023-10-20 21:37:35	1										CC-BY
2006510	Snapshot_Japan_2023_Fukushima_Forest_NIES_C21	7515851	0	Eiki Aikawa	90d950db-2106-4bd9-a4c1-777604c3eada	Mammalia	Rodentia				Rodent		2023-10-21 22:21:28	2023-10-21 22:21:29	1										CC-BY
2006510	Snapshot_Japan_2023_Fukushima_Forest_NIES_C21	7515852	0	Eiki Aikawa	90d950db-2106-4bd9-a4c1-777604c3eada	Mammalia	Rodentia				Rodent		2023-10-21 18:55:43	2023-10-21 18:55:43	1										CC-BY
2006510	Snapshot_Japan_2023_Fukushima_Forest_NIES_C21	7515853	0	Eiki Aikawa	90d950db-2106-4bd9-a4c1-777604c3eada	Mammalia	Rodentia				Rodent		2023-10-21 19:53:13	2023-10-21 19:53:17	1										CC-BY
2006510	Snapshot_Japan_2023_Fukushima_Forest_NIES_C21	7515856	0	Eiki Aikawa	90d950db-2106-4bd9-a4c1-777604c3eada	Mammalia	Rodentia				Rodent		2023-10-22 02:17:20	2023-10-22 02:17:20	1										CC-BY
2006510	Snapshot_Japan_2023_Fukushima_Forest_NIES_C21	7515858	0	Eiki Aikawa	90d950db-2106-4bd9-a4c1-777604c3eada	Mammalia	Rodentia				Rodent		2023-10-22 19:15:22	2023-10-22 19:15:58	1										CC-BY
2006510	Snapshot_Japan_2023_Fukushima_Forest_NIES_C21	7515863	0	Eiki Aikawa	90d950db-2106-4bd9-a4c1-777604c3eada	Mammalia	Rodentia				Rodent		2023-10-23 04:43:28	2023-10-23 04:43:28	1										CC-BY
2006510	Snapshot_Japan_2023_Fukushima_Forest_NIES_C21	7515868	0	Eiki Aikawa	90d950db-2106-4bd9-a4c1-777604c3eada	Mammalia	Rodentia				Rodent		2023-10-20 00:50:53	2023-10-20 00:50:53	1										CC-BY
2006510	Snapshot_Japan_2023_Fukushima_Forest_NIES_C21	7515764	0	Eiki Aikawa	94b618e1-826c-4d43-b951-25b9c58092da	Mammalia	Carnivora	Mustelidae	Martes	melampus	Japanese Marten		2023-09-14 04:26:32	2023-09-14 04:26:34	1										CC-BY
2006510	Snapshot_Japan_2023_Fukushima_Forest_NIES_C21	7515855	0	Eiki Aikawa	94b618e1-826c-4d43-b951-25b9c58092da	Mammalia	Carnivora	Mustelidae	Martes	melampus	Japanese Marten		2023-10-22 05:13:42	2023-10-22 05:14:32	1										CC-BY
2006510	Snapshot_Japan_2023_Fukushima_Forest_NIES_C21	7515741	0	Eiki Aikawa	990ae9dd-7a59-4344-afcb-1b7b21368000	Mammalia	Primates	Hominidae	Homo	sapiens	Human		2023-08-22 16:06:56	2023-08-22 16:07:02	1										CC-BY
2006510	Snapshot_Japan_2023_Fukushima_Forest_NIES_C21	7515742	0	Eiki Aikawa	990ae9dd-7a59-4344-afcb-1b7b21368000	Mammalia	Primates	Hominidae	Homo	sapiens	Human		2023-08-22 16:08:15	2023-08-22 16:09:08	1										CC-BY
2006510	Snapshot_Japan_2023_Fukushima_Forest_NIES_C21	7515864	0	Eiki Aikawa	990ae9dd-7a59-4344-afcb-1b7b21368000	Mammalia	Primates	Hominidae	Homo	sapiens	Human		2023-10-23 15:07:46	2023-10-23 15:08:42	1										CC-BY
2006510	Snapshot_Japan_2023_Fukushima_Forest_NIES_C21	7515743	0	Eiki Aikawa	a45906ce-5938-433a-bc82-4d0e60d2ebab	Mammalia	Chiroptera				Bat		2023-08-24 02:24:05	2023-08-24 02:24:12	1										CC-BY
2006510	Snapshot_Japan_2023_Fukushima_Forest_NIES_C21	7515746	0	Eiki Aikawa	a45906ce-5938-433a-bc82-4d0e60d2ebab	Mammalia	Chiroptera				Bat		2023-08-25 00:57:38	2023-08-25 00:57:38	1										CC-BY
2006510	Snapshot_Japan_2023_Fukushima_Forest_NIES_C21	7515752	0	Eiki Aikawa	ac0e8ba7-7261-4d17-8645-11ed3d02165a	Mammalia	Carnivora	Canidae	Vulpes	vulpes	Red Fox		2023-09-01 23:39:34	2023-09-01 23:40:15	1										CC-BY
2006510	Snapshot_Japan_2023_Fukushima_Forest_NIES_C21	7515762	0	Eiki Aikawa	ac0e8ba7-7261-4d17-8645-11ed3d02165a	Mammalia	Carnivora	Canidae	Vulpes	vulpes	Red Fox		2023-09-09 18:52:46	2023-09-09 18:53:03	1										CC-BY
2006510	Snapshot_Japan_2023_Fukushima_Forest_NIES_C21	7515767	0	Eiki Aikawa	ac0e8ba7-7261-4d17-8645-11ed3d02165a	Mammalia	Carnivora	Canidae	Vulpes	vulpes	Red Fox		2023-09-15 04:36:24	2023-09-15 04:36:24	1										CC-BY
2006510	Snapshot_Japan_2023_Fukushima_Forest_NIES_C21	7515768	0	Eiki Aikawa	ac0e8ba7-7261-4d17-8645-11ed3d02165a	Mammalia	Carnivora	Canidae	Vulpes	vulpes	Red Fox		2023-09-15 18:07:52	2023-09-15 18:08:06	1										CC-BY
2006510	Snapshot_Japan_2023_Fukushima_Forest_NIES_C21	7515770	0	Eiki Aikawa	ac0e8ba7-7261-4d17-8645-11ed3d02165a	Mammalia	Carnivora	Canidae	Vulpes	vulpes	Red Fox		2023-09-18 19:34:08	2023-09-18 19:34:15	1										CC-BY
2006510	Snapshot_Japan_2023_Fukushima_Forest_NIES_C21	7515771	0	Eiki Aikawa	ac0e8ba7-7261-4d17-8645-11ed3d02165a	Mammalia	Carnivora	Canidae	Vulpes	vulpes	Red Fox		2023-09-19 20:00:58	2023-09-19 20:01:06	1										CC-BY
2006510	Snapshot_Japan_2023_Fukushima_Forest_NIES_C21	7515799	0	Eiki Aikawa	ac0e8ba7-7261-4d17-8645-11ed3d02165a	Mammalia	Carnivora	Canidae	Vulpes	vulpes	Red Fox		2023-10-08 02:48:38	2023-10-08 02:48:39	1										CC-BY
2006510	Snapshot_Japan_2023_Fukushima_Forest_NIES_C21	7515765	0	Eiki Aikawa	c51abc05-24e4-4d97-b9d3-0f7efe7a8303	Mammalia	Primates	Cercopithecidae	Macaca	fuscata	Japanese Macaque		2023-09-13 07:12:21	2023-09-13 07:12:22	1										CC-BY
2006510	Snapshot_Japan_2023_Fukushima_Forest_NIES_C21	7515803	0	Eiki Aikawa	c51abc05-24e4-4d97-b9d3-0f7efe7a8303	Mammalia	Primates	Cercopithecidae	Macaca	fuscata	Japanese Macaque		2023-10-10 16:37:53	2023-10-10 16:38:00	1										CC-BY
2006510	Snapshot_Japan_2023_Fukushima_Forest_NIES_C21	7515805	0	Eiki Aikawa	c51abc05-24e4-4d97-b9d3-0f7efe7a8303	Mammalia	Primates	Cercopithecidae	Macaca	fuscata	Japanese Macaque		2023-10-10 16:48:27	2023-10-10 16:48:30	1										CC-BY
2006510	Snapshot_Japan_2023_Fukushima_Forest_NIES_C21	7515763	0	Eiki Aikawa	c51abc05-24e4-4d97-b9d3-0f7efe7a8303	Mammalia	Primates	Cercopithecidae	Macaca	fuscata	Japanese Macaque		2023-09-14 14:50:15	2023-09-14 14:50:19	2										CC-BY
2006510	Snapshot_Japan_2023_Fukushima_Forest_NIES_C21	7515772	0	Eiki Aikawa	d372cda5-a8ca-4b7b-97ed-4e4fab9c9b4b	Mammalia	Cetartiodactyla	Suidae	Sus	scrofa	Wild Boar		2023-09-20 20:44:00	2023-09-20 20:44:02	1										CC-BY
2006510	Snapshot_Japan_2023_Fukushima_Forest_NIES_C21	7515754	0	Eiki Aikawa	eeeb5d26-2a47-4d01-a3de-10b33ec0aee4	Mammalia	Carnivora				Carnivorous Mammal		2023-09-02 22:18:22	2023-09-02 22:18:34	1										CC-BY
2006510	Snapshot_Japan_2023_Fukushima_Forest_NIES_C21	7515744	0	Eiki Aikawa	f1856211-cfb7-4a5b-9158-c0f72fd09ee6						Blank		2023-08-22 22:29:30	2023-08-22 22:29:30	1										CC-BY
2006510	Snapshot_Japan_2023_Fukushima_Forest_NIES_C21	7515745	0	Eiki Aikawa	f1856211-cfb7-4a5b-9158-c0f72fd09ee6						Blank		2023-08-27 00:34:54	2023-08-27 00:34:54	1										CC-BY
2006510	Snapshot_Japan_2023_Fukushima_Forest_NIES_C21	7515753	0	Eiki Aikawa	f1856211-cfb7-4a5b-9158-c0f72fd09ee6						Blank		2023-08-31 00:41:39	2023-08-31 00:41:46	1										CC-BY
2006510	Snapshot_Japan_2023_Fukushima_Forest_NIES_C21	7515756	0	Eiki Aikawa	f1856211-cfb7-4a5b-9158-c0f72fd09ee6						Blank		2023-09-03 12:42:41	2023-09-03 12:43:32	1										CC-BY
2006510	Snapshot_Japan_2023_Fukushima_Forest_NIES_C21	7515774	0	Eiki Aikawa	f1856211-cfb7-4a5b-9158-c0f72fd09ee6						Blank		2023-09-21 20:15:11	2023-09-21 20:15:11	1										CC-BY
2006510	Snapshot_Japan_2023_Fukushima_Forest_NIES_C21	7515776	0	Eiki Aikawa	f1856211-cfb7-4a5b-9158-c0f72fd09ee6						Blank		2023-09-27 02:23:30	2023-09-27 02:23:30	1										CC-BY
2006510	Snapshot_Japan_2023_Fukushima_Forest_NIES_C21	7515787	0	Eiki Aikawa	f1856211-cfb7-4a5b-9158-c0f72fd09ee6						Blank		2023-10-02 19:13:59	2023-10-02 19:13:59	1										CC-BY
2006510	Snapshot_Japan_2023_Fukushima_Forest_NIES_C21	7515790	0	Eiki Aikawa	f1856211-cfb7-4a5b-9158-c0f72fd09ee6						Blank		2023-10-05 20:04:53	2023-10-05 20:04:53	1										CC-BY
2006510	Snapshot_Japan_2023_Fukushima_Forest_NIES_C21	7515791	0	Eiki Aikawa	f1856211-cfb7-4a5b-9158-c0f72fd09ee6						Blank		2023-10-05 19:07:47	2023-10-05 19:07:47	1										CC-BY
2006510	Snapshot_Japan_2023_Fukushima_Forest_NIES_C21	7515798	0	Eiki Aikawa	f1856211-cfb7-4a5b-9158-c0f72fd09ee6						Blank		2023-10-06 22:34:32	2023-10-06 22:35:08	1										CC-BY
2006510	Snapshot_Japan_2023_Fukushima_Forest_NIES_C21	7515801	0	Eiki Aikawa	f1856211-cfb7-4a5b-9158-c0f72fd09ee6						Blank		2023-10-08 23:47:00	2023-10-08 23:47:00	1										CC-BY
2006510	Snapshot_Japan_2023_Fukushima_Forest_NIES_C21	7515802	0	Eiki Aikawa	f1856211-cfb7-4a5b-9158-c0f72fd09ee6						Blank		2023-10-09 02:16:19	2023-10-09 02:16:21	1										CC-BY
2006510	Snapshot_Japan_2023_Fukushima_Forest_NIES_C21	7515804	0	Eiki Aikawa	f1856211-cfb7-4a5b-9158-c0f72fd09ee6						Blank		2023-10-10 04:19:16	2023-10-10 04:19:16	1										CC-BY
2006510	Snapshot_Japan_2023_Fukushima_Forest_NIES_C21	7515812	0	Eiki Aikawa	f1856211-cfb7-4a5b-9158-c0f72fd09ee6						Blank		2023-10-12 01:20:54	2023-10-12 01:20:54	1										CC-BY
2006510	Snapshot_Japan_2023_Fukushima_Forest_NIES_C21	7515813	0	Eiki Aikawa	f1856211-cfb7-4a5b-9158-c0f72fd09ee6						Blank		2023-10-11 20:40:30	2023-10-11 20:40:30	1										CC-BY
2006510	Snapshot_Japan_2023_Fukushima_Forest_NIES_C21	7515815	0	Eiki Aikawa	f1856211-cfb7-4a5b-9158-c0f72fd09ee6						Blank		2023-10-12 21:58:03	2023-10-12 21:58:03	1										CC-BY
2006510	Snapshot_Japan_2023_Fukushima_Forest_NIES_C21	7515821	0	Eiki Aikawa	f1856211-cfb7-4a5b-9158-c0f72fd09ee6						Blank		2023-10-16 20:51:12	2023-10-16 20:51:12	1										CC-BY
2006510	Snapshot_Japan_2023_Fukushima_Forest_NIES_C21	7515823	0	Eiki Aikawa	f1856211-cfb7-4a5b-9158-c0f72fd09ee6						Blank		2023-10-17 18:08:23	2023-10-17 18:08:24	1										CC-BY
2006510	Snapshot_Japan_2023_Fukushima_Forest_NIES_C21	7515824	0	Eiki Aikawa	f1856211-cfb7-4a5b-9158-c0f72fd09ee6						Blank		2023-10-17 23:37:57	2023-10-17 23:38:00	1										CC-BY
2006510	Snapshot_Japan_2023_Fukushima_Forest_NIES_C21	7515827	0	Eiki Aikawa	f1856211-cfb7-4a5b-9158-c0f72fd09ee6						Blank		2023-10-17 18:09:46	2023-10-17 18:09:46	1										CC-BY
2006510	Snapshot_Japan_2023_Fukushima_Forest_NIES_C21	7515828	0	Eiki Aikawa	f1856211-cfb7-4a5b-9158-c0f72fd09ee6						Blank		2023-10-18 00:45:31	2023-10-18 00:45:31	1										CC-BY
2006510	Snapshot_Japan_2023_Fukushima_Forest_NIES_C21	7515839	0	Eiki Aikawa	f1856211-cfb7-4a5b-9158-c0f72fd09ee6						Blank		2023-10-20 04:59:11	2023-10-20 04:59:11	1										CC-BY
2006510	Snapshot_Japan_2023_Fukushima_Forest_NIES_C21	7515842	0	Eiki Aikawa	f1856211-cfb7-4a5b-9158-c0f72fd09ee6						Blank		2023-10-20 01:12:05	2023-10-20 01:12:05	1										CC-BY
2006510	Snapshot_Japan_2023_Fukushima_Forest_NIES_C21	7515845	0	Eiki Aikawa	f1856211-cfb7-4a5b-9158-c0f72fd09ee6						Blank		2023-10-21 00:15:18	2023-10-21 00:15:18	1										CC-BY
2006510	Snapshot_Japan_2023_Fukushima_Forest_NIES_C21	7515848	0	Eiki Aikawa	f1856211-cfb7-4a5b-9158-c0f72fd09ee6						Blank		2023-10-21 04:06:58	2023-10-21 04:06:58	1										CC-BY
2006510	Snapshot_Japan_2023_Fukushima_Forest_NIES_C21	7515849	0	Eiki Aikawa	f1856211-cfb7-4a5b-9158-c0f72fd09ee6						Blank		2023-10-21 00:47:59	2023-10-21 00:47:59	1										CC-BY
2006510	Snapshot_Japan_2023_Fukushima_Forest_NIES_C21	7515850	0	Eiki Aikawa	f1856211-cfb7-4a5b-9158-c0f72fd09ee6						Blank		2023-10-21 04:37:49	2023-10-21 04:37:53	1										CC-BY
2006510	Snapshot_Japan_2023_Fukushima_Forest_NIES_C21	7515860	0	Eiki Aikawa	f1856211-cfb7-4a5b-9158-c0f72fd09ee6						Blank		2023-10-22 23:45:30	2023-10-22 23:45:30	1										CC-BY
2006510	Snapshot_Japan_2023_Fukushima_Forest_NIES_C21	7515866	0	Eiki Aikawa	f1856211-cfb7-4a5b-9158-c0f72fd09ee6						Blank		2023-10-19 20:37:20	2023-10-19 20:37:20	1										CC-BY
2006510	Snapshot_Japan_2023_Fukushima_Forest_NIES_C21	7515748	0	Eiki Aikawa	f6ee4527-9f61-43ef-9194-f27df9054ce8	Mammalia	Rodentia	Sciuridae	Sciurus	lis	Japanese Squirrel		2023-08-27 06:23:22	2023-08-27 06:23:22	1										CC-BY
2006510	Snapshot_Japan_2023_Fukushima_Forest_NIES_C21	7515749	0	Eiki Aikawa	f6ee4527-9f61-43ef-9194-f27df9054ce8	Mammalia	Rodentia	Sciuridae	Sciurus	lis	Japanese Squirrel		2023-08-29 07:46:26	2023-08-29 07:46:29	1										CC-BY
2006510	Snapshot_Japan_2023_Fukushima_Forest_NIES_C21	7515759	0	Eiki Aikawa	f6ee4527-9f61-43ef-9194-f27df9054ce8	Mammalia	Rodentia	Sciuridae	Sciurus	lis	Japanese Squirrel		2023-09-07 13:46:05	2023-09-07 13:46:06	1										CC-BY
2006510	Snapshot_Japan_2023_Fukushima_Forest_NIES_C21	7515760	0	Eiki Aikawa	f6ee4527-9f61-43ef-9194-f27df9054ce8	Mammalia	Rodentia	Sciuridae	Sciurus	lis	Japanese Squirrel		2023-09-09 15:36:48	2023-09-09 15:36:51	1										CC-BY
2006510	Snapshot_Japan_2023_Fukushima_Forest_NIES_C21	7515766	0	Eiki Aikawa	f6ee4527-9f61-43ef-9194-f27df9054ce8	Mammalia	Rodentia	Sciuridae	Sciurus	lis	Japanese Squirrel		2023-09-11 08:02:18	2023-09-11 08:02:18	1										CC-BY
2006510	Snapshot_Japan_2023_Fukushima_Forest_NIES_C21	7515769	0	Eiki Aikawa	f6ee4527-9f61-43ef-9194-f27df9054ce8	Mammalia	Rodentia	Sciuridae	Sciurus	lis	Japanese Squirrel		2023-09-18 06:57:42	2023-09-18 06:57:47	1										CC-BY
2006510	Snapshot_Japan_2023_Fukushima_Forest_NIES_C21	7515775	0	Eiki Aikawa	f6ee4527-9f61-43ef-9194-f27df9054ce8	Mammalia	Rodentia	Sciuridae	Sciurus	lis	Japanese Squirrel		2023-09-26 12:55:45	2023-09-26 12:55:46	1										CC-BY
2006510	Snapshot_Japan_2023_Fukushima_Forest_NIES_C21	7515777	0	Eiki Aikawa	f6ee4527-9f61-43ef-9194-f27df9054ce8	Mammalia	Rodentia	Sciuridae	Sciurus	lis	Japanese Squirrel		2023-09-26 12:54:10	2023-09-26 12:54:10	1										CC-BY
2006510	Snapshot_Japan_2023_Fukushima_Forest_NIES_C21	7515783	0	Eiki Aikawa	f6ee4527-9f61-43ef-9194-f27df9054ce8	Mammalia	Rodentia	Sciuridae	Sciurus	lis	Japanese Squirrel		2023-10-01 10:40:43	2023-10-01 10:40:43	1										CC-BY
2006510	Snapshot_Japan_2023_Fukushima_Forest_NIES_C21	7515784	0	Eiki Aikawa	f6ee4527-9f61-43ef-9194-f27df9054ce8	Mammalia	Rodentia	Sciuridae	Sciurus	lis	Japanese Squirrel		2023-09-29 06:15:42	2023-09-29 06:15:42	1										CC-BY
2006510	Snapshot_Japan_2023_Fukushima_Forest_NIES_C21	7515785	0	Eiki Aikawa	f6ee4527-9f61-43ef-9194-f27df9054ce8	Mammalia	Rodentia	Sciuridae	Sciurus	lis	Japanese Squirrel		2023-09-29 13:42:57	2023-09-29 13:42:57	1										CC-BY
2006510	Snapshot_Japan_2023_Fukushima_Forest_NIES_C21	7515789	0	Eiki Aikawa	f6ee4527-9f61-43ef-9194-f27df9054ce8	Mammalia	Rodentia	Sciuridae	Sciurus	lis	Japanese Squirrel		2023-10-04 06:08:15	2023-10-04 06:08:17	1										CC-BY
2006510	Snapshot_Japan_2023_Fukushima_Forest_NIES_C21	7515795	0	Eiki Aikawa	f6ee4527-9f61-43ef-9194-f27df9054ce8	Mammalia	Rodentia	Sciuridae	Sciurus	lis	Japanese Squirrel		2023-10-07 05:57:19	2023-10-07 05:57:19	1										CC-BY
2006510	Snapshot_Japan_2023_Fukushima_Forest_NIES_C21	7515773	0	Yumeko Moriya	1cfe564f-e0a2-41d1-9111-774b84b69a17	Aves	Galliformes	Phasianidae	Syrmaticus	soemmerringii	Copper Pheasant		2023-09-24 12:37:43	2023-09-24 12:37:45	1										CC-BY
2006510	Snapshot_Japan_2023_Fukushima_Forest_NIES_C21	7515782	0	Yumeko Moriya	1cfe564f-e0a2-41d1-9111-774b84b69a17	Aves	Galliformes	Phasianidae	Syrmaticus	soemmerringii	Copper Pheasant		2023-09-28 13:34:24	2023-09-28 13:34:43	1										CC-BY
2006510	Snapshot_Japan_2023_Fukushima_Forest_NIES_C21	7515786	0	Yumeko Moriya	1cfe564f-e0a2-41d1-9111-774b84b69a17	Aves	Galliformes	Phasianidae	Syrmaticus	soemmerringii	Copper Pheasant		2023-10-04 16:58:47	2023-10-04 16:58:49	1										CC-BY
2006510	Snapshot_Japan_2023_Fukushima_Forest_NIES_C21	7515808	0	Yumeko Moriya	1cfe564f-e0a2-41d1-9111-774b84b69a17	Aves	Galliformes	Phasianidae	Syrmaticus	soemmerringii	Copper Pheasant		2023-10-11 13:07:41	2023-10-11 13:07:44	1										CC-BY
2006510	Snapshot_Japan_2023_Fukushima_Forest_NIES_C21	7515830	0	Yumeko Moriya	1cfe564f-e0a2-41d1-9111-774b84b69a17	Aves	Galliformes	Phasianidae	Syrmaticus	soemmerringii	Copper Pheasant		2023-10-19 06:20:02	2023-10-19 06:20:02	1										CC-BY
2006510	Snapshot_Japan_2023_Fukushima_Forest_NIES_C21	7515869	0	Yumeko Moriya	1cfe564f-e0a2-41d1-9111-774b84b69a17	Aves	Galliformes	Phasianidae	Syrmaticus	soemmerringii	Copper Pheasant		2023-10-23 11:21:30	2023-10-23 11:21:30	1										CC-BY
2006510	Snapshot_Japan_2023_Fukushima_Forest_NIES_C21	7515780	0	Yumeko Moriya	1cfe564f-e0a2-41d1-9111-774b84b69a17	Aves	Galliformes	Phasianidae	Syrmaticus	soemmerringii	Copper Pheasant		2023-09-28 13:08:52	2023-09-28 13:09:11	3										CC-BY
2006510	Snapshot_Japan_2023_Fukushima_Forest_NIES_C21	7515841	0	Yumeko Moriya	dd6b4c46-c4b8-4f74-bb7c-425996ce12bd	Aves	Passeriformes	Corvidae	Garrulus	glandarius	Jay		2023-10-20 06:31:25	2023-10-20 06:31:42	1										CC-BY
2006510	Snapshot_Japan_2023_Fukushima_Forest_NIES_C21	7515750	1	Chiharu MORIGUCHI	f1856211-cfb7-4a5b-9158-c0f72fd09ee6						Blank		2023-08-30 04:59:42	2023-08-30 04:59:47	1										CC-BY
2006510	Snapshot_Japan_2023_Fukushima_Forest_NIES_C21	7515861	1	Eiki Aikawa	f1856211-cfb7-4a5b-9158-c0f72fd09ee6						Blank		2023-10-23 02:56:31	2023-10-23 02:56:31	1										CC-BY
2006510	Snapshot_Japan_2023_Fukushima_Forest_NIES_C21	7515862	1	Eiki Aikawa	f1856211-cfb7-4a5b-9158-c0f72fd09ee6						Blank		2023-10-23 04:00:22	2023-10-23 04:00:23	1										CC-BY
2006510	Snapshot_Japan_2023_Fukushima_Forest_NIES_C21	7515835	1	Keita Fukasawa	f1856211-cfb7-4a5b-9158-c0f72fd09ee6						Blank		2023-10-19 23:25:17	2023-10-19 23:25:17	1										CC-BY
2006510	Snapshot_Japan_2023_Fukushima_Forest_NIES_C21	7515838	1	Keita Fukasawa	f1856211-cfb7-4a5b-9158-c0f72fd09ee6						Blank		2023-10-20 02:32:11	2023-10-20 02:32:11	1										CC-BY
2006510	Snapshot_Japan_2023_Fukushima_Forest_NIES_C21	7515843	1	Keita Fukasawa	f1856211-cfb7-4a5b-9158-c0f72fd09ee6						Blank		2023-10-20 21:02:36	2023-10-20 21:02:36	1										CC-BY
2006510	Snapshot_Japan_2023_Fukushima_Forest_NIES_C21	7515847	1	Keita Fukasawa	f1856211-cfb7-4a5b-9158-c0f72fd09ee6						Blank		2023-10-21 02:38:05	2023-10-21 02:38:05	1										CC-BY
2006510	Snapshot_Japan_2023_Fukushima_Forest_NIES_C21	7515857	1	Keita Fukasawa	f1856211-cfb7-4a5b-9158-c0f72fd09ee6						Blank		2023-10-22 18:44:27	2023-10-22 18:44:32	1										CC-BY
2006510	Snapshot_Japan_2023_Fukushima_Forest_NIES_C21	7515859	1	Keita Fukasawa	f1856211-cfb7-4a5b-9158-c0f72fd09ee6						Blank		2023-10-22 21:41:12	2023-10-22 21:41:12	1										CC-BY
2006510	Snapshot_Japan_2023_Fukushima_Forest_NIES_C21	7515867	1	Keita Fukasawa	f1856211-cfb7-4a5b-9158-c0f72fd09ee6						Blank		2023-10-20 00:52:18	2023-10-20 00:52:18	1										CC-BY
2006510	Snapshot_Japan_2023_Fukushima_Forest_NIES_C23	7609949	0	Chiharu MORIGUCHI	746d3e98-64af-4897-9cd3-c09b169a8c69	Mammalia	Carnivora	Canidae	Nyctereutes	procyonoides	Raccoon Dog		2023-08-31 19:58:49	2023-08-31 19:58:50	1										CC-BY
2006510	Snapshot_Japan_2023_Fukushima_Forest_NIES_C23	7609993	0	Chiharu MORIGUCHI	746d3e98-64af-4897-9cd3-c09b169a8c69	Mammalia	Carnivora	Canidae	Nyctereutes	procyonoides	Raccoon Dog		2023-09-16 05:05:41	2023-09-16 05:05:41	1										CC-BY
2006510	Snapshot_Japan_2023_Fukushima_Forest_NIES_C23	7609941	0	Chiharu MORIGUCHI	f6ee4527-9f61-43ef-9194-f27df9054ce8	Mammalia	Rodentia	Sciuridae	Sciurus	lis	Japanese Squirrel		2023-08-31 10:25:46	2023-08-31 10:25:46	1										CC-BY
2006510	Snapshot_Japan_2023_Fukushima_Forest_NIES_C23	7609951	0	Eiki Aikawa	1f689929-883d-4dae-958c-3d57ab5b6c16						Animal		2023-09-01 05:04:08	2023-09-01 05:04:08	1										CC-BY
2006510	Snapshot_Japan_2023_Fukushima_Forest_NIES_C23	7610032	0	Eiki Aikawa	1f689929-883d-4dae-958c-3d57ab5b6c16						Animal		2023-10-18 05:44:55	2023-10-18 05:44:56	1										CC-BY
2006510	Snapshot_Japan_2023_Fukushima_Forest_NIES_C23	7610046	0	Eiki Aikawa	1f689929-883d-4dae-958c-3d57ab5b6c16						Animal		2023-10-22 08:13:52	2023-10-22 08:13:52	1										CC-BY
2006510	Snapshot_Japan_2023_Fukushima_Forest_NIES_C23	7609919	0	Eiki Aikawa	746d3e98-64af-4897-9cd3-c09b169a8c69	Mammalia	Carnivora	Canidae	Nyctereutes	procyonoides	Raccoon Dog		2023-08-27 19:48:45	2023-08-27 19:48:48	1										CC-BY
2006510	Snapshot_Japan_2023_Fukushima_Forest_NIES_C23	7609950	0	Eiki Aikawa	746d3e98-64af-4897-9cd3-c09b169a8c69	Mammalia	Carnivora	Canidae	Nyctereutes	procyonoides	Raccoon Dog		2023-09-01 21:01:29	2023-09-01 21:01:41	1										CC-BY
2006510	Snapshot_Japan_2023_Fukushima_Forest_NIES_C23	7609961	0	Eiki Aikawa	746d3e98-64af-4897-9cd3-c09b169a8c69	Mammalia	Carnivora	Canidae	Nyctereutes	procyonoides	Raccoon Dog		2023-09-06 06:35:13	2023-09-06 06:35:19	1										CC-BY
2006510	Snapshot_Japan_2023_Fukushima_Forest_NIES_C23	7610048	0	Eiki Aikawa	990ae9dd-7a59-4344-afcb-1b7b21368000	Mammalia	Primates	Hominidae	Homo	sapiens	Human		2023-10-23 14:17:39	2023-10-23 14:18:02	1										CC-BY
2006510	Snapshot_Japan_2023_Fukushima_Forest_NIES_C23	7610076	0	Eiki Aikawa	990ae9dd-7a59-4344-afcb-1b7b21368000	Mammalia	Primates	Hominidae	Homo	sapiens	Human		2023-10-23 14:19:20	2023-10-23 14:19:43	1										CC-BY
2006510	Snapshot_Japan_2023_Fukushima_Forest_NIES_C23	7609842	0	Eiki Aikawa	990ae9dd-7a59-4344-afcb-1b7b21368000	Mammalia	Primates	Hominidae	Homo	sapiens	Human		2023-08-23 11:15:07	2023-08-23 11:17:08	2										CC-BY
2006510	Snapshot_Japan_2023_Fukushima_Forest_NIES_C23	7609930	0	Eiki Aikawa	b1352069-a39c-4a84-a949-60044271c0c1	Aves					Bird		2023-08-30 05:52:35	2023-08-30 05:52:53	1										CC-BY
2006510	Snapshot_Japan_2023_Fukushima_Forest_NIES_C23	7610006	0	Eiki Aikawa	eeeb5d26-2a47-4d01-a3de-10b33ec0aee4	Mammalia	Carnivora				Carnivorous Mammal		2023-09-26 23:58:57	2023-09-26 23:59:05	1										CC-BY
2006510	Snapshot_Japan_2023_Fukushima_Forest_NIES_C23	7609938	0	Eiki Aikawa	f1856211-cfb7-4a5b-9158-c0f72fd09ee6						Blank		2023-08-31 05:56:08	2023-08-31 05:56:09	1										CC-BY
2006510	Snapshot_Japan_2023_Fukushima_Forest_NIES_C23	7609939	0	Eiki Aikawa	f1856211-cfb7-4a5b-9158-c0f72fd09ee6						Blank		2023-08-30 12:11:52	2023-08-30 12:11:52	1										CC-BY
2006510	Snapshot_Japan_2023_Fukushima_Forest_NIES_C23	7610047	0	Eiki Aikawa	f1856211-cfb7-4a5b-9158-c0f72fd09ee6						Blank		2023-10-22 17:15:18	2023-10-22 17:15:18	1										CC-BY
2006510	Snapshot_Japan_2023_Fukushima_Forest_NIES_C23	7610107	0	Eiki Aikawa	f1856211-cfb7-4a5b-9158-c0f72fd09ee6						Blank		2023-09-01 14:14:10	2023-09-01 14:14:10	1										CC-BY
2006510	Snapshot_Japan_2023_Fukushima_Forest_NIES_C23	7609929	0	Eiki Aikawa	f6ee4527-9f61-43ef-9194-f27df9054ce8	Mammalia	Rodentia	Sciuridae	Sciurus	lis	Japanese Squirrel		2023-08-30 12:03:41	2023-08-30 12:03:41	1										CC-BY
2006510	Snapshot_Japan_2023_Fukushima_Forest_NIES_C23	7609931	0	Eiki Aikawa	f6ee4527-9f61-43ef-9194-f27df9054ce8	Mammalia	Rodentia	Sciuridae	Sciurus	lis	Japanese Squirrel		2023-08-30 12:05:03	2023-08-30 12:05:07	1										CC-BY
2006510	Snapshot_Japan_2023_Fukushima_Forest_NIES_C23	7609940	0	Eiki Aikawa	f6ee4527-9f61-43ef-9194-f27df9054ce8	Mammalia	Rodentia	Sciuridae	Sciurus	lis	Japanese Squirrel		2023-08-31 16:51:53	2023-08-31 16:51:54	1										CC-BY
2006510	Snapshot_Japan_2023_Fukushima_Forest_NIES_C23	7609972	0	Eiki Aikawa	f6ee4527-9f61-43ef-9194-f27df9054ce8	Mammalia	Rodentia	Sciuridae	Sciurus	lis	Japanese Squirrel		2023-09-07 12:48:18	2023-09-07 12:48:18	1										CC-BY
2006510	Snapshot_Japan_2023_Fukushima_Forest_NIES_C23	7609973	0	Eiki Aikawa	f6ee4527-9f61-43ef-9194-f27df9054ce8	Mammalia	Rodentia	Sciuridae	Sciurus	lis	Japanese Squirrel		2023-09-09 15:16:46	2023-09-09 15:16:47	1										CC-BY
2006510	Snapshot_Japan_2023_Fukushima_Forest_NIES_C23	7609974	0	Eiki Aikawa	f6ee4527-9f61-43ef-9194-f27df9054ce8	Mammalia	Rodentia	Sciuridae	Sciurus	lis	Japanese Squirrel		2023-09-09 07:47:03	2023-09-09 07:47:03	1										CC-BY
2006510	Snapshot_Japan_2023_Fukushima_Forest_NIES_C23	7609978	0	Eiki Aikawa	f6ee4527-9f61-43ef-9194-f27df9054ce8	Mammalia	Rodentia	Sciuridae	Sciurus	lis	Japanese Squirrel		2023-09-12 05:59:26	2023-09-12 05:59:26	1										CC-BY
2006510	Snapshot_Japan_2023_Fukushima_Forest_NIES_C23	7609979	0	Eiki Aikawa	f6ee4527-9f61-43ef-9194-f27df9054ce8	Mammalia	Rodentia	Sciuridae	Sciurus	lis	Japanese Squirrel		2023-09-12 05:51:17	2023-09-12 05:51:17	1										CC-BY
2006510	Snapshot_Japan_2023_Fukushima_Forest_NIES_C23	7609992	0	Eiki Aikawa	f6ee4527-9f61-43ef-9194-f27df9054ce8	Mammalia	Rodentia	Sciuridae	Sciurus	lis	Japanese Squirrel		2023-09-15 14:31:17	2023-09-15 14:31:17	1										CC-BY
2006510	Snapshot_Japan_2023_Fukushima_Forest_NIES_C23	7609994	0	Eiki Aikawa	f6ee4527-9f61-43ef-9194-f27df9054ce8	Mammalia	Rodentia	Sciuridae	Sciurus	lis	Japanese Squirrel		2023-09-13 05:51:18	2023-09-13 05:51:18	1										CC-BY
2006510	Snapshot_Japan_2023_Fukushima_Forest_NIES_C23	7609996	0	Eiki Aikawa	f6ee4527-9f61-43ef-9194-f27df9054ce8	Mammalia	Rodentia	Sciuridae	Sciurus	lis	Japanese Squirrel		2023-09-18 07:40:21	2023-09-18 07:40:21	1										CC-BY
2006510	Snapshot_Japan_2023_Fukushima_Forest_NIES_C23	7610004	0	Eiki Aikawa	f6ee4527-9f61-43ef-9194-f27df9054ce8	Mammalia	Rodentia	Sciuridae	Sciurus	lis	Japanese Squirrel		2023-09-20 06:52:15	2023-09-20 06:52:16	1										CC-BY
2006510	Snapshot_Japan_2023_Fukushima_Forest_NIES_C23	7610020	0	Eiki Aikawa	f6ee4527-9f61-43ef-9194-f27df9054ce8	Mammalia	Rodentia	Sciuridae	Sciurus	lis	Japanese Squirrel		2023-10-10 12:39:23	2023-10-10 12:39:23	1										CC-BY
2006510	Snapshot_Japan_2023_Fukushima_Forest_NIES_C23	7610021	0	Eiki Aikawa	f6ee4527-9f61-43ef-9194-f27df9054ce8	Mammalia	Rodentia	Sciuridae	Sciurus	lis	Japanese Squirrel		2023-10-07 06:45:25	2023-10-07 06:45:25	1										CC-BY
2006510	Snapshot_Japan_2023_Fukushima_Forest_NIES_C23	7610022	0	Eiki Aikawa	f6ee4527-9f61-43ef-9194-f27df9054ce8	Mammalia	Rodentia	Sciuridae	Sciurus	lis	Japanese Squirrel		2023-10-16 14:45:08	2023-10-16 14:45:08	1										CC-BY
2006510	Snapshot_Japan_2023_Fukushima_Forest_NIES_C23	7610031	0	Eiki Aikawa	f6ee4527-9f61-43ef-9194-f27df9054ce8	Mammalia	Rodentia	Sciuridae	Sciurus	lis	Japanese Squirrel		2023-10-12 08:14:04	2023-10-12 08:14:04	1										CC-BY
2006510	Snapshot_Japan_2023_Fukushima_Forest_NIES_C23	7610034	0	Eiki Aikawa	f6ee4527-9f61-43ef-9194-f27df9054ce8	Mammalia	Rodentia	Sciuridae	Sciurus	lis	Japanese Squirrel		2023-10-18 09:10:46	2023-10-18 09:10:47	1										CC-BY
2006510	Snapshot_Japan_2023_Fukushima_Forest_NIES_C23	7610036	0	Eiki Aikawa	f6ee4527-9f61-43ef-9194-f27df9054ce8	Mammalia	Rodentia	Sciuridae	Sciurus	lis	Japanese Squirrel		2023-10-19 11:40:22	2023-10-19 11:41:07	1										CC-BY
2006510	Snapshot_Japan_2023_Fukushima_Forest_NIES_C23	7610108	0	Eiki Aikawa	f6ee4527-9f61-43ef-9194-f27df9054ce8	Mammalia	Rodentia	Sciuridae	Sciurus	lis	Japanese Squirrel		2023-09-22 06:40:00	2023-09-22 06:40:00	1										CC-BY
2006510	Snapshot_Japan_2023_Fukushima_Forest_NIES_C23	7610017	0	Yumeko Moriya	1cfe564f-e0a2-41d1-9111-774b84b69a17	Aves	Galliformes	Phasianidae	Syrmaticus	soemmerringii	Copper Pheasant		2023-10-04 13:34:45	2023-10-04 13:34:45	1										CC-BY
2006510	Snapshot_Japan_2023_Fukushima_Forest_NIES_C23	7609907	1	Eiki Aikawa	f1856211-cfb7-4a5b-9158-c0f72fd09ee6						Blank		2023-08-25 05:01:52	2023-08-25 05:01:52	1										CC-BY
2006510	Snapshot_Japan_2023_Fukushima_Forest_NIES_C23	7609908	1	Eiki Aikawa	f1856211-cfb7-4a5b-9158-c0f72fd09ee6						Blank		2023-08-25 15:01:32	2023-08-25 15:01:36	1										CC-BY
2006510	Snapshot_Japan_2023_Fukushima_Forest_NIES_C23	7609920	1	Eiki Aikawa	f1856211-cfb7-4a5b-9158-c0f72fd09ee6						Blank		2023-08-26 13:30:26	2023-08-26 13:30:33	1										CC-BY
2006510	Snapshot_Japan_2023_Fukushima_Forest_NIES_C23	7609980	1	Eiki Aikawa	f1856211-cfb7-4a5b-9158-c0f72fd09ee6						Blank		2023-09-12 11:06:50	2023-09-12 11:06:50	1										CC-BY
2006510	Snapshot_Japan_2023_Fukushima_Forest_NIES_C23	7609981	1	Eiki Aikawa	f1856211-cfb7-4a5b-9158-c0f72fd09ee6						Blank		2023-09-11 10:59:09	2023-09-11 10:59:09	1										CC-BY
2006510	Snapshot_Japan_2023_Fukushima_Forest_NIES_C23	7609995	1	Eiki Aikawa	f1856211-cfb7-4a5b-9158-c0f72fd09ee6						Blank		2023-09-12 18:21:10	2023-09-12 18:21:10	1										CC-BY
2006510	Snapshot_Japan_2023_Fukushima_Forest_NIES_C23	7610005	1	Eiki Aikawa	f1856211-cfb7-4a5b-9158-c0f72fd09ee6						Blank		2023-09-24 08:22:03	2023-09-24 08:22:03	1										CC-BY
2006510	Snapshot_Japan_2023_Fukushima_Forest_NIES_C23	7610018	1	Eiki Aikawa	f1856211-cfb7-4a5b-9158-c0f72fd09ee6						Blank		2023-10-01 09:25:37	2023-10-01 09:25:37	1										CC-BY
2006510	Snapshot_Japan_2023_Fukushima_Forest_NIES_C23	7610019	1	Eiki Aikawa	f1856211-cfb7-4a5b-9158-c0f72fd09ee6						Blank		2023-10-11 12:35:08	2023-10-11 12:35:08	1										CC-BY
2006510	Snapshot_Japan_2023_Fukushima_Forest_NIES_C24	7610364	0	Chiharu MORIGUCHI	9121e6e0-596f-4a29-b632-975132c0416e	Mammalia	Cetartiodactyla	Bovidae	Capricornis	crispus	Japanese Serow		2023-08-28 19:22:32	2023-08-28 19:22:37	1										CC-BY
2006510	Snapshot_Japan_2023_Fukushima_Forest_NIES_C24	7610367	0	Eiki Aikawa	05a177f4-8da4-400f-ad72-0a8437a1eea6	Mammalia	Carnivora	Viverridae	Paguma	larvata	Masked Palm Civet		2023-08-29 00:52:59	2023-08-29 00:53:00	1										CC-BY
2006510	Snapshot_Japan_2023_Fukushima_Forest_NIES_C24	7610550	0	Eiki Aikawa	05a177f4-8da4-400f-ad72-0a8437a1eea6	Mammalia	Carnivora	Viverridae	Paguma	larvata	Masked Palm Civet		2023-09-17 04:40:39	2023-09-17 04:41:00	1										CC-BY
2006510	Snapshot_Japan_2023_Fukushima_Forest_NIES_C24	7610585	0	Eiki Aikawa	05a177f4-8da4-400f-ad72-0a8437a1eea6	Mammalia	Carnivora	Viverridae	Paguma	larvata	Masked Palm Civet		2023-09-21 18:24:01	2023-09-21 18:24:02	1										CC-BY
2006510	Snapshot_Japan_2023_Fukushima_Forest_NIES_C24	7610920	0	Eiki Aikawa	066c4187-4a03-4531-9f62-ac585ad0a138	Mammalia	Primates	Hominidae	Homo	sapiens	Human-Camera Trapper		2023-10-23 16:23:27	2023-10-23 16:23:33	1										CC-BY
2006510	Snapshot_Japan_2023_Fukushima_Forest_NIES_C24	7610341	0	Eiki Aikawa	1f689929-883d-4dae-958c-3d57ab5b6c16						Animal		2023-08-28 00:34:08	2023-08-28 00:34:08	1										CC-BY
2006510	Snapshot_Japan_2023_Fukushima_Forest_NIES_C24	7610493	0	Eiki Aikawa	1f689929-883d-4dae-958c-3d57ab5b6c16						Animal		2023-09-03 19:56:16	2023-09-03 19:56:16	1										CC-BY
2006510	Snapshot_Japan_2023_Fukushima_Forest_NIES_C24	7610505	0	Eiki Aikawa	1f689929-883d-4dae-958c-3d57ab5b6c16						Animal		2023-09-07 23:57:55	2023-09-07 23:57:55	1										CC-BY
2006510	Snapshot_Japan_2023_Fukushima_Forest_NIES_C24	7610643	0	Eiki Aikawa	1f689929-883d-4dae-958c-3d57ab5b6c16						Animal		2023-10-08 21:55:22	2023-10-08 21:55:22	1										CC-BY
2006510	Snapshot_Japan_2023_Fukushima_Forest_NIES_C24	7610264	0	Eiki Aikawa	241042c0-ec31-4ae6-81dc-d2b785de1bb8	Mammalia	Lagomorpha	Leporidae	Lepus	brachyurus	Japanese Hare		2023-08-23 19:04:12	2023-08-23 19:04:29	1										CC-BY
2006510	Snapshot_Japan_2023_Fukushima_Forest_NIES_C24	7610310	0	Eiki Aikawa	241042c0-ec31-4ae6-81dc-d2b785de1bb8	Mammalia	Lagomorpha	Leporidae	Lepus	brachyurus	Japanese Hare		2023-08-26 18:40:53	2023-08-26 18:41:02	1										CC-BY
2006510	Snapshot_Japan_2023_Fukushima_Forest_NIES_C24	7610311	0	Eiki Aikawa	241042c0-ec31-4ae6-81dc-d2b785de1bb8	Mammalia	Lagomorpha	Leporidae	Lepus	brachyurus	Japanese Hare		2023-08-26 22:23:43	2023-08-26 22:23:44	1										CC-BY
2006510	Snapshot_Japan_2023_Fukushima_Forest_NIES_C24	7610323	0	Eiki Aikawa	241042c0-ec31-4ae6-81dc-d2b785de1bb8	Mammalia	Lagomorpha	Leporidae	Lepus	brachyurus	Japanese Hare		2023-08-27 16:35:32	2023-08-27 16:35:53	1										CC-BY
2006510	Snapshot_Japan_2023_Fukushima_Forest_NIES_C24	7610336	0	Eiki Aikawa	241042c0-ec31-4ae6-81dc-d2b785de1bb8	Mammalia	Lagomorpha	Leporidae	Lepus	brachyurus	Japanese Hare		2023-08-28 06:35:28	2023-08-28 06:35:28	1										CC-BY
2006510	Snapshot_Japan_2023_Fukushima_Forest_NIES_C24	7610342	0	Eiki Aikawa	241042c0-ec31-4ae6-81dc-d2b785de1bb8	Mammalia	Lagomorpha	Leporidae	Lepus	brachyurus	Japanese Hare		2023-08-28 10:25:05	2023-08-28 10:25:09	1										CC-BY
2006510	Snapshot_Japan_2023_Fukushima_Forest_NIES_C24	7610352	0	Eiki Aikawa	241042c0-ec31-4ae6-81dc-d2b785de1bb8	Mammalia	Lagomorpha	Leporidae	Lepus	brachyurus	Japanese Hare		2023-08-28 10:42:04	2023-08-28 10:42:04	1										CC-BY
2006510	Snapshot_Japan_2023_Fukushima_Forest_NIES_C24	7610353	0	Eiki Aikawa	241042c0-ec31-4ae6-81dc-d2b785de1bb8	Mammalia	Lagomorpha	Leporidae	Lepus	brachyurus	Japanese Hare		2023-08-28 14:55:37	2023-08-28 14:55:39	1										CC-BY
2006510	Snapshot_Japan_2023_Fukushima_Forest_NIES_C24	7610362	0	Eiki Aikawa	241042c0-ec31-4ae6-81dc-d2b785de1bb8	Mammalia	Lagomorpha	Leporidae	Lepus	brachyurus	Japanese Hare		2023-08-28 18:36:52	2023-08-28 18:37:05	1										CC-BY
2006510	Snapshot_Japan_2023_Fukushima_Forest_NIES_C24	7610377	0	Eiki Aikawa	241042c0-ec31-4ae6-81dc-d2b785de1bb8	Mammalia	Lagomorpha	Leporidae	Lepus	brachyurus	Japanese Hare		2023-09-01 03:11:01	2023-09-01 03:11:01	1										CC-BY
2006510	Snapshot_Japan_2023_Fukushima_Forest_NIES_C24	7610494	0	Eiki Aikawa	241042c0-ec31-4ae6-81dc-d2b785de1bb8	Mammalia	Lagomorpha	Leporidae	Lepus	brachyurus	Japanese Hare		2023-09-05 21:03:07	2023-09-05 21:03:08	1										CC-BY
2006510	Snapshot_Japan_2023_Fukushima_Forest_NIES_C24	7610504	0	Eiki Aikawa	241042c0-ec31-4ae6-81dc-d2b785de1bb8	Mammalia	Lagomorpha	Leporidae	Lepus	brachyurus	Japanese Hare		2023-09-10 01:14:46	2023-09-10 01:15:11	1										CC-BY
2006510	Snapshot_Japan_2023_Fukushima_Forest_NIES_C24	7610622	0	Eiki Aikawa	241042c0-ec31-4ae6-81dc-d2b785de1bb8	Mammalia	Lagomorpha	Leporidae	Lepus	brachyurus	Japanese Hare		2023-10-02 00:43:26	2023-10-02 00:43:29	1										CC-BY
2006510	Snapshot_Japan_2023_Fukushima_Forest_NIES_C24	7610624	0	Eiki Aikawa	241042c0-ec31-4ae6-81dc-d2b785de1bb8	Mammalia	Lagomorpha	Leporidae	Lepus	brachyurus	Japanese Hare		2023-10-02 00:12:55	2023-10-02 00:12:56	1										CC-BY
2006510	Snapshot_Japan_2023_Fukushima_Forest_NIES_C24	7610637	0	Eiki Aikawa	241042c0-ec31-4ae6-81dc-d2b785de1bb8	Mammalia	Lagomorpha	Leporidae	Lepus	brachyurus	Japanese Hare		2023-10-05 01:32:22	2023-10-05 01:32:27	1										CC-BY
2006510	Snapshot_Japan_2023_Fukushima_Forest_NIES_C24	7610650	0	Eiki Aikawa	241042c0-ec31-4ae6-81dc-d2b785de1bb8	Mammalia	Lagomorpha	Leporidae	Lepus	brachyurus	Japanese Hare		2023-10-13 04:14:02	2023-10-13 04:14:02	1										CC-BY
2006510	Snapshot_Japan_2023_Fukushima_Forest_NIES_C24	7610652	0	Eiki Aikawa	241042c0-ec31-4ae6-81dc-d2b785de1bb8	Mammalia	Lagomorpha	Leporidae	Lepus	brachyurus	Japanese Hare		2023-10-13 20:18:04	2023-10-13 20:18:21	1										CC-BY
2006510	Snapshot_Japan_2023_Fukushima_Forest_NIES_C24	7610667	0	Eiki Aikawa	241042c0-ec31-4ae6-81dc-d2b785de1bb8	Mammalia	Lagomorpha	Leporidae	Lepus	brachyurus	Japanese Hare		2023-10-17 18:38:02	2023-10-17 18:38:04	1										CC-BY
2006510	Snapshot_Japan_2023_Fukushima_Forest_NIES_C24	7610690	0	Eiki Aikawa	241042c0-ec31-4ae6-81dc-d2b785de1bb8	Mammalia	Lagomorpha	Leporidae	Lepus	brachyurus	Japanese Hare		2023-10-22 18:12:35	2023-10-22 18:12:35	1										CC-BY
2006510	Snapshot_Japan_2023_Fukushima_Forest_NIES_C24	7610322	0	Eiki Aikawa	241042c0-ec31-4ae6-81dc-d2b785de1bb8	Mammalia	Lagomorpha	Leporidae	Lepus	brachyurus	Japanese Hare		2023-08-27 14:47:22	2023-08-27 14:47:24	2										CC-BY
2006510	Snapshot_Japan_2023_Fukushima_Forest_NIES_C24	7610530	0	Eiki Aikawa	746d3e98-64af-4897-9cd3-c09b169a8c69	Mammalia	Carnivora	Canidae	Nyctereutes	procyonoides	Raccoon Dog		2023-09-13 20:03:02	2023-09-13 20:03:06	1										CC-BY
2006510	Snapshot_Japan_2023_Fukushima_Forest_NIES_C24	7610589	0	Eiki Aikawa	746d3e98-64af-4897-9cd3-c09b169a8c69	Mammalia	Carnivora	Canidae	Nyctereutes	procyonoides	Raccoon Dog		2023-09-22 08:55:06	2023-09-22 08:55:06	1										CC-BY
2006510	Snapshot_Japan_2023_Fukushima_Forest_NIES_C24	7610379	0	Eiki Aikawa	9121e6e0-596f-4a29-b632-975132c0416e	Mammalia	Cetartiodactyla	Bovidae	Capricornis	crispus	Japanese Serow		2023-09-02 20:51:02	2023-09-02 20:54:08	1										CC-BY
2006510	Snapshot_Japan_2023_Fukushima_Forest_NIES_C24	7610563	0	Eiki Aikawa	9121e6e0-596f-4a29-b632-975132c0416e	Mammalia	Cetartiodactyla	Bovidae	Capricornis	crispus	Japanese Serow		2023-09-17 15:18:14	2023-09-17 15:18:22	1										CC-BY
2006510	Snapshot_Japan_2023_Fukushima_Forest_NIES_C24	7610565	0	Eiki Aikawa	9121e6e0-596f-4a29-b632-975132c0416e	Mammalia	Cetartiodactyla	Bovidae	Capricornis	crispus	Japanese Serow		2023-09-17 23:49:41	2023-09-17 23:49:50	1										CC-BY
2006510	Snapshot_Japan_2023_Fukushima_Forest_NIES_C24	7610121	0	Eiki Aikawa	990ae9dd-7a59-4344-afcb-1b7b21368000	Mammalia	Primates	Hominidae	Homo	sapiens	Human		2023-08-23 11:43:43	2023-08-23 11:44:04	1										CC-BY
2006510	Snapshot_Japan_2023_Fukushima_Forest_NIES_C24	7610699	0	Eiki Aikawa	990ae9dd-7a59-4344-afcb-1b7b21368000	Mammalia	Primates	Hominidae	Homo	sapiens	Human		2023-10-23 16:08:34	2023-10-23 16:17:04	1										CC-BY
2006510	Snapshot_Japan_2023_Fukushima_Forest_NIES_C24	7610927	0	Eiki Aikawa	990ae9dd-7a59-4344-afcb-1b7b21368000	Mammalia	Primates	Hominidae	Homo	sapiens	Human		2023-10-23 16:25:50	2023-10-23 16:25:59	1										CC-BY
2006510	Snapshot_Japan_2023_Fukushima_Forest_NIES_C24	7610131	0	Eiki Aikawa	990ae9dd-7a59-4344-afcb-1b7b21368000	Mammalia	Primates	Hominidae	Homo	sapiens	Human		2023-08-23 11:45:09	2023-08-23 11:47:32	2										CC-BY
2006510	Snapshot_Japan_2023_Fukushima_Forest_NIES_C24	7610250	0	Eiki Aikawa	990ae9dd-7a59-4344-afcb-1b7b21368000	Mammalia	Primates	Hominidae	Homo	sapiens	Human		2023-08-23 11:49:09	2023-08-23 11:49:23	2										CC-BY
2006510	Snapshot_Japan_2023_Fukushima_Forest_NIES_C24	7610677	0	Eiki Aikawa	ac0e8ba7-7261-4d17-8645-11ed3d02165a	Mammalia	Carnivora	Canidae	Vulpes	vulpes	Red Fox		2023-10-21 08:24:30	2023-10-21 08:24:31	1										CC-BY
2006510	Snapshot_Japan_2023_Fukushima_Forest_NIES_C24	7610539	0	Eiki Aikawa	b1352069-a39c-4a84-a949-60044271c0c1	Aves					Bird		2023-09-14 13:09:49	2023-09-14 13:10:01	1										CC-BY
2006510	Snapshot_Japan_2023_Fukushima_Forest_NIES_C24	7610634	0	Eiki Aikawa	b1352069-a39c-4a84-a949-60044271c0c1	Aves					Bird		2023-10-02 15:24:17	2023-10-02 15:24:17	1										CC-BY
2006510	Snapshot_Japan_2023_Fukushima_Forest_NIES_C24	7610636	0	Eiki Aikawa	b1352069-a39c-4a84-a949-60044271c0c1	Aves					Bird		2023-10-02 11:03:12	2023-10-02 11:03:12	1										CC-BY
2006510	Snapshot_Japan_2023_Fukushima_Forest_NIES_C24	7610640	0	Eiki Aikawa	b1352069-a39c-4a84-a949-60044271c0c1	Aves					Bird		2023-10-05 08:06:04	2023-10-05 08:06:04	1										CC-BY
2006510	Snapshot_Japan_2023_Fukushima_Forest_NIES_C24	7610651	0	Eiki Aikawa	b1352069-a39c-4a84-a949-60044271c0c1	Aves					Bird		2023-10-10 10:49:06	2023-10-10 10:49:37	1										CC-BY
2006510	Snapshot_Japan_2023_Fukushima_Forest_NIES_C24	7610591	0	Eiki Aikawa	d372cda5-a8ca-4b7b-97ed-4e4fab9c9b4b	Mammalia	Cetartiodactyla	Suidae	Sus	scrofa	Wild Boar		2023-09-23 08:04:01	2023-09-23 08:04:04	1										CC-BY
2006510	Snapshot_Japan_2023_Fukushima_Forest_NIES_C24	7610661	0	Eiki Aikawa	d372cda5-a8ca-4b7b-97ed-4e4fab9c9b4b	Mammalia	Cetartiodactyla	Suidae	Sus	scrofa	Wild Boar		2023-10-15 08:22:39	2023-10-15 08:22:44	1										CC-BY
2006510	Snapshot_Japan_2023_Fukushima_Forest_NIES_C24	7610280	0	Eiki Aikawa	eeeb5d26-2a47-4d01-a3de-10b33ec0aee4	Mammalia	Carnivora				Carnivorous Mammal		2023-08-24 19:14:15	2023-08-24 19:14:15	1										CC-BY
2006510	Snapshot_Japan_2023_Fukushima_Forest_NIES_C24	7610590	0	Eiki Aikawa	eeeb5d26-2a47-4d01-a3de-10b33ec0aee4	Mammalia	Carnivora				Carnivorous Mammal		2023-09-22 08:43:48	2023-09-22 08:43:48	1										CC-BY
2006510	Snapshot_Japan_2023_Fukushima_Forest_NIES_C24	7610272	0	Eiki Aikawa	f1856211-cfb7-4a5b-9158-c0f72fd09ee6						Blank		2023-08-24 08:25:35	2023-08-24 08:26:14	1										CC-BY
2006510	Snapshot_Japan_2023_Fukushima_Forest_NIES_C24	7610273	0	Eiki Aikawa	f1856211-cfb7-4a5b-9158-c0f72fd09ee6						Blank		2023-08-24 08:23:45	2023-08-24 08:23:45	1										CC-BY
2006510	Snapshot_Japan_2023_Fukushima_Forest_NIES_C24	7610281	0	Eiki Aikawa	f1856211-cfb7-4a5b-9158-c0f72fd09ee6						Blank		2023-08-25 08:12:51	2023-08-25 08:12:51	1										CC-BY
2006510	Snapshot_Japan_2023_Fukushima_Forest_NIES_C24	7610284	0	Eiki Aikawa	f1856211-cfb7-4a5b-9158-c0f72fd09ee6						Blank		2023-08-24 08:36:31	2023-08-24 08:36:31	1										CC-BY
2006510	Snapshot_Japan_2023_Fukushima_Forest_NIES_C24	7610287	0	Eiki Aikawa	f1856211-cfb7-4a5b-9158-c0f72fd09ee6						Blank		2023-08-25 08:52:00	2023-08-25 08:52:09	1										CC-BY
2006510	Snapshot_Japan_2023_Fukushima_Forest_NIES_C24	7610289	0	Eiki Aikawa	f1856211-cfb7-4a5b-9158-c0f72fd09ee6						Blank		2023-08-25 08:55:50	2023-08-25 08:55:50	1										CC-BY
2006510	Snapshot_Japan_2023_Fukushima_Forest_NIES_C24	7610290	0	Eiki Aikawa	f1856211-cfb7-4a5b-9158-c0f72fd09ee6						Blank		2023-08-25 09:01:47	2023-08-25 09:01:51	1										CC-BY
2006510	Snapshot_Japan_2023_Fukushima_Forest_NIES_C24	7610338	0	Eiki Aikawa	f1856211-cfb7-4a5b-9158-c0f72fd09ee6						Blank		2023-08-28 08:09:01	2023-08-28 08:09:03	1										CC-BY
2006510	Snapshot_Japan_2023_Fukushima_Forest_NIES_C24	7610363	0	Eiki Aikawa	f1856211-cfb7-4a5b-9158-c0f72fd09ee6						Blank		2023-08-28 16:10:15	2023-08-28 16:10:15	1										CC-BY
2006510	Snapshot_Japan_2023_Fukushima_Forest_NIES_C24	7610491	0	Eiki Aikawa	f1856211-cfb7-4a5b-9158-c0f72fd09ee6						Blank		2023-09-07 08:13:27	2023-09-07 08:13:27	1										CC-BY
2006510	Snapshot_Japan_2023_Fukushima_Forest_NIES_C24	7610492	0	Eiki Aikawa	f1856211-cfb7-4a5b-9158-c0f72fd09ee6						Blank		2023-09-07 08:26:25	2023-09-07 08:26:28	1										CC-BY
2006510	Snapshot_Japan_2023_Fukushima_Forest_NIES_C24	7610506	0	Eiki Aikawa	f1856211-cfb7-4a5b-9158-c0f72fd09ee6						Blank		2023-09-07 10:44:31	2023-09-07 10:44:31	1										CC-BY
2006510	Snapshot_Japan_2023_Fukushima_Forest_NIES_C24	7610517	0	Eiki Aikawa	f1856211-cfb7-4a5b-9158-c0f72fd09ee6						Blank		2023-09-12 08:31:50	2023-09-12 08:32:40	1										CC-BY
2006510	Snapshot_Japan_2023_Fukushima_Forest_NIES_C24	7610529	0	Eiki Aikawa	f1856211-cfb7-4a5b-9158-c0f72fd09ee6						Blank		2023-09-13 08:11:04	2023-09-13 08:11:04	1										CC-BY
2006510	Snapshot_Japan_2023_Fukushima_Forest_NIES_C24	7610538	0	Eiki Aikawa	f1856211-cfb7-4a5b-9158-c0f72fd09ee6						Blank		2023-09-14 16:48:53	2023-09-14 16:48:53	1										CC-BY
2006510	Snapshot_Japan_2023_Fukushima_Forest_NIES_C24	7610552	0	Eiki Aikawa	f1856211-cfb7-4a5b-9158-c0f72fd09ee6						Blank		2023-09-17 13:51:32	2023-09-17 13:51:34	1										CC-BY
2006510	Snapshot_Japan_2023_Fukushima_Forest_NIES_C24	7610583	0	Eiki Aikawa	f1856211-cfb7-4a5b-9158-c0f72fd09ee6						Blank		2023-09-22 08:26:00	2023-09-22 08:26:01	1										CC-BY
2006510	Snapshot_Japan_2023_Fukushima_Forest_NIES_C24	7610584	0	Eiki Aikawa	f1856211-cfb7-4a5b-9158-c0f72fd09ee6						Blank		2023-09-18 11:52:42	2023-09-18 11:52:50	1										CC-BY
2006510	Snapshot_Japan_2023_Fukushima_Forest_NIES_C24	7610599	0	Eiki Aikawa	f1856211-cfb7-4a5b-9158-c0f72fd09ee6						Blank		2023-09-24 09:32:37	2023-09-24 09:32:37	1										CC-BY
2006510	Snapshot_Japan_2023_Fukushima_Forest_NIES_C24	7610611	0	Eiki Aikawa	f1856211-cfb7-4a5b-9158-c0f72fd09ee6						Blank		2023-09-28 13:49:14	2023-09-28 13:49:14	1										CC-BY
2006510	Snapshot_Japan_2023_Fukushima_Forest_NIES_C24	7610612	0	Eiki Aikawa	f1856211-cfb7-4a5b-9158-c0f72fd09ee6						Blank		2023-09-28 14:47:57	2023-09-28 14:47:57	1										CC-BY
2006510	Snapshot_Japan_2023_Fukushima_Forest_NIES_C24	7610613	0	Eiki Aikawa	f1856211-cfb7-4a5b-9158-c0f72fd09ee6						Blank		2023-09-29 14:48:46	2023-09-29 14:48:51	1										CC-BY
2006510	Snapshot_Japan_2023_Fukushima_Forest_NIES_C24	7610614	0	Eiki Aikawa	f1856211-cfb7-4a5b-9158-c0f72fd09ee6						Blank		2023-09-29 09:45:03	2023-09-29 09:45:03	1										CC-BY
2006510	Snapshot_Japan_2023_Fukushima_Forest_NIES_C24	7610633	0	Eiki Aikawa	f1856211-cfb7-4a5b-9158-c0f72fd09ee6						Blank		2023-10-03 12:25:21	2023-10-03 12:26:10	1										CC-BY
2006510	Snapshot_Japan_2023_Fukushima_Forest_NIES_C24	7610641	0	Eiki Aikawa	f1856211-cfb7-4a5b-9158-c0f72fd09ee6						Blank		2023-10-03 12:37:14	2023-10-03 12:37:14	1										CC-BY
2006510	Snapshot_Japan_2023_Fukushima_Forest_NIES_C24	7610666	0	Eiki Aikawa	f1856211-cfb7-4a5b-9158-c0f72fd09ee6						Blank		2023-10-18 09:38:21	2023-10-18 09:38:21	1										CC-BY
2006510	Snapshot_Japan_2023_Fukushima_Forest_NIES_C24	7610675	0	Eiki Aikawa	f1856211-cfb7-4a5b-9158-c0f72fd09ee6						Blank		2023-10-19 11:14:17	2023-10-19 11:14:17	1										CC-BY
2006510	Snapshot_Japan_2023_Fukushima_Forest_NIES_C24	7610676	0	Eiki Aikawa	f1856211-cfb7-4a5b-9158-c0f72fd09ee6						Blank		2023-10-19 11:01:29	2023-10-19 11:01:29	1										CC-BY
2006510	Snapshot_Japan_2023_Fukushima_Forest_NIES_C24	7610679	0	Eiki Aikawa	f1856211-cfb7-4a5b-9158-c0f72fd09ee6						Blank		2023-10-21 11:27:39	2023-10-21 11:27:39	1										CC-BY
2006510	Snapshot_Japan_2023_Fukushima_Forest_NIES_C24	7610680	0	Eiki Aikawa	f1856211-cfb7-4a5b-9158-c0f72fd09ee6						Blank		2023-10-21 09:34:49	2023-10-21 09:34:49	1										CC-BY
2006510	Snapshot_Japan_2023_Fukushima_Forest_NIES_C24	7610687	0	Eiki Aikawa	f1856211-cfb7-4a5b-9158-c0f72fd09ee6						Blank		2023-10-21 12:03:27	2023-10-21 12:03:28	1										CC-BY
2006510	Snapshot_Japan_2023_Fukushima_Forest_NIES_C24	7610688	0	Eiki Aikawa	f1856211-cfb7-4a5b-9158-c0f72fd09ee6						Blank		2023-10-22 10:26:56	2023-10-22 10:26:56	1										CC-BY
2006510	Snapshot_Japan_2023_Fukushima_Forest_NIES_C24	7610966	0	Eiki Aikawa	f1856211-cfb7-4a5b-9158-c0f72fd09ee6						Blank		2023-09-18 12:49:51	2023-09-18 12:49:51	1										CC-BY
2006510	Snapshot_Japan_2023_Fukushima_Forest_NIES_C24	7610977	0	Eiki Aikawa	f1856211-cfb7-4a5b-9158-c0f72fd09ee6						Blank		2023-09-20 07:05:35	2023-09-20 07:05:35	1										CC-BY
2006510	Snapshot_Japan_2023_Fukushima_Forest_NIES_C24	7610978	0	Eiki Aikawa	f1856211-cfb7-4a5b-9158-c0f72fd09ee6						Blank		2023-09-29 11:54:11	2023-09-29 11:54:11	1										CC-BY
2006510	Snapshot_Japan_2023_Fukushima_Forest_NIES_C24	7610351	0	Eiki Aikawa	f2d233e3-80e3-433d-9687-e29ecc7a467a	Mammalia					Mammal		2023-08-28 10:26:19	2023-08-28 10:26:19	1										CC-BY
2006510	Snapshot_Japan_2023_Fukushima_Forest_NIES_C24	7610550	0	Eiki Aikawa	f2d233e3-80e3-433d-9687-e29ecc7a467a	Mammalia					Mammal		2023-09-17 04:40:39	2023-09-17 04:41:00	1										CC-BY
2006510	Snapshot_Japan_2023_Fukushima_Forest_NIES_C24	7610642	0	Eiki Aikawa	f2d233e3-80e3-433d-9687-e29ecc7a467a	Mammalia					Mammal		2023-10-08 22:08:45	2023-10-08 22:08:46	1										CC-BY
2006510	Snapshot_Japan_2023_Fukushima_Forest_NIES_C24	7610678	0	Eiki Aikawa	f2d233e3-80e3-433d-9687-e29ecc7a467a	Mammalia					Mammal		2023-10-20 07:02:24	2023-10-20 07:02:25	1										CC-BY
2006510	Snapshot_Japan_2023_Fukushima_Forest_NIES_C24	7610265	0	Yumeko Moriya	50cfcdf3-1666-42a0-8cc0-a496a4faace7	Aves	Galliformes	Phasianidae	Phasianus	versicolor	Green Pheasant		2023-08-24 06:08:08	2023-08-24 06:08:12	1										CC-BY
2006510	Snapshot_Japan_2023_Fukushima_Forest_NIES_C24	7610307	0	Yumeko Moriya	50cfcdf3-1666-42a0-8cc0-a496a4faace7	Aves	Galliformes	Phasianidae	Phasianus	versicolor	Green Pheasant		2023-08-25 15:14:41	2023-08-25 15:14:42	1										CC-BY
2006510	Snapshot_Japan_2023_Fukushima_Forest_NIES_C24	7610503	0	Yumeko Moriya	50cfcdf3-1666-42a0-8cc0-a496a4faace7	Aves	Galliformes	Phasianidae	Phasianus	versicolor	Green Pheasant		2023-09-07 09:18:29	2023-09-07 09:18:32	1										CC-BY
2006510	Snapshot_Japan_2023_Fukushima_Forest_NIES_C24	7610507	0	Yumeko Moriya	50cfcdf3-1666-42a0-8cc0-a496a4faace7	Aves	Galliformes	Phasianidae	Phasianus	versicolor	Green Pheasant		2023-09-10 13:16:33	2023-09-10 13:16:34	1										CC-BY
2006510	Snapshot_Japan_2023_Fukushima_Forest_NIES_C24	7610623	0	Yumeko Moriya	dd6b4c46-c4b8-4f74-bb7c-425996ce12bd	Aves	Passeriformes	Corvidae	Garrulus	glandarius	Jay		2023-10-02 06:14:26	2023-10-02 06:14:26	1										CC-BY
2006510	Snapshot_Japan_2023_Fukushima_Forest_NIES_C24	7610635	0	Yumeko Moriya	dd6b4c46-c4b8-4f74-bb7c-425996ce12bd	Aves	Passeriformes	Corvidae	Garrulus	glandarius	Jay		2023-10-03 10:25:22	2023-10-03 10:25:22	1										CC-BY
2006510	Snapshot_Japan_2023_Fukushima_Forest_NIES_C24	7610689	0	Yumeko Moriya	dd6b4c46-c4b8-4f74-bb7c-425996ce12bd	Aves	Passeriformes	Corvidae	Garrulus	glandarius	Jay		2023-10-22 10:06:57	2023-10-22 10:06:57	1										CC-BY
2006510	Snapshot_Japan_2023_Fukushima_Forest_NIES_C24	7610282	1	Eiki Aikawa	f1856211-cfb7-4a5b-9158-c0f72fd09ee6						Blank		2023-08-24 08:29:45	2023-08-24 08:29:45	1										CC-BY
2006510	Snapshot_Japan_2023_Fukushima_Forest_NIES_C24	7610285	1	Eiki Aikawa	f1856211-cfb7-4a5b-9158-c0f72fd09ee6						Blank		2023-08-24 08:27:53	2023-08-24 08:27:53	1										CC-BY
2006510	Snapshot_Japan_2023_Fukushima_Forest_NIES_C24	7610308	1	Eiki Aikawa	f1856211-cfb7-4a5b-9158-c0f72fd09ee6						Blank		2023-08-26 08:29:18	2023-08-26 08:29:18	1										CC-BY
2006510	Snapshot_Japan_2023_Fukushima_Forest_NIES_C24	7610309	1	Eiki Aikawa	f1856211-cfb7-4a5b-9158-c0f72fd09ee6						Blank		2023-08-26 08:40:32	2023-08-26 08:40:32	1										CC-BY
2006510	Snapshot_Japan_2023_Fukushima_Forest_NIES_C24	7610329	1	Eiki Aikawa	f1856211-cfb7-4a5b-9158-c0f72fd09ee6						Blank		2023-08-27 21:15:01	2023-08-27 21:15:01	1										CC-BY
2006510	Snapshot_Japan_2023_Fukushima_Forest_NIES_C24	7610337	1	Eiki Aikawa	f1856211-cfb7-4a5b-9158-c0f72fd09ee6						Blank		2023-08-28 02:46:28	2023-08-28 02:46:28	1										CC-BY
2006510	Snapshot_Japan_2023_Fukushima_Forest_NIES_C24	7610516	1	Eiki Aikawa	f1856211-cfb7-4a5b-9158-c0f72fd09ee6						Blank		2023-09-11 18:41:57	2023-09-11 18:41:57	1										CC-BY
2006510	Snapshot_Japan_2023_Fukushima_Forest_NIES_C24	7610586	1	Eiki Aikawa	f1856211-cfb7-4a5b-9158-c0f72fd09ee6						Blank		2023-09-18 00:47:03	2023-09-18 00:47:03	1										CC-BY
2006510	Snapshot_Japan_2023_Fukushima_Forest_NIES_C24	7610283	1	Keita Fukasawa	f1856211-cfb7-4a5b-9158-c0f72fd09ee6						Blank		2023-08-24 10:26:00	2023-08-24 10:26:00	1										CC-BY
2006510	Snapshot_Japan_2023_Fukushima_Forest_NIES_C24	7610286	1	Keita Fukasawa	f1856211-cfb7-4a5b-9158-c0f72fd09ee6						Blank		2023-08-25 08:53:43	2023-08-25 08:53:43	1										CC-BY
2006510	Snapshot_Japan_2023_Fukushima_Forest_NIES_C24	7610288	1	Keita Fukasawa	f1856211-cfb7-4a5b-9158-c0f72fd09ee6						Blank		2023-08-25 08:14:44	2023-08-25 08:14:44	1										CC-BY
2006510	Snapshot_Japan_2023_Fukushima_Forest_NIES_C24	7610306	1	Keita Fukasawa	f1856211-cfb7-4a5b-9158-c0f72fd09ee6						Blank		2023-08-26 07:58:09	2023-08-26 07:58:09	1										CC-BY
2006510	Snapshot_Japan_2023_Fukushima_Forest_NIES_C24	7610368	1	Keita Fukasawa	f1856211-cfb7-4a5b-9158-c0f72fd09ee6						Blank		2023-08-29 12:19:45	2023-08-29 12:19:45	1										CC-BY
2006510	Snapshot_Japan_2023_Fukushima_Forest_NIES_C24	7610378	1	Keita Fukasawa	f1856211-cfb7-4a5b-9158-c0f72fd09ee6						Blank		2023-09-02 08:15:25	2023-09-02 08:15:25	1										CC-BY
2006510	Snapshot_Japan_2023_Fukushima_Forest_NIES_C24	7610518	1	Keita Fukasawa	f1856211-cfb7-4a5b-9158-c0f72fd09ee6						Blank		2023-09-13 08:04:02	2023-09-13 08:04:52	1										CC-BY
2006510	Snapshot_Japan_2023_Fukushima_Forest_NIES_C24	7610549	1	Keita Fukasawa	f1856211-cfb7-4a5b-9158-c0f72fd09ee6						Blank		2023-09-15 09:38:30	2023-09-15 09:38:30	1										CC-BY
2006510	Snapshot_Japan_2023_Fukushima_Forest_NIES_C24	7610600	1	Keita Fukasawa	f1856211-cfb7-4a5b-9158-c0f72fd09ee6						Blank		2023-09-23 15:04:07	2023-09-23 15:04:07	1										CC-BY
2006510	Snapshot_Japan_2023_Fukushima_Forest_NIES_C24	7610601	1	Keita Fukasawa	f1856211-cfb7-4a5b-9158-c0f72fd09ee6						Blank		2023-09-25 09:44:08	2023-09-25 09:44:14	1										CC-BY
2006510	Snapshot_Japan_2023_Fukushima_Forest_NIES_C24	7610639	1	Keita Fukasawa	f1856211-cfb7-4a5b-9158-c0f72fd09ee6						Blank		2023-10-08 10:04:14	2023-10-08 10:04:14	1										CC-BY
2006510	Snapshot_Japan_2023_Fukushima_Forest_NIES_C24	7610668	1	Keita Fukasawa	f1856211-cfb7-4a5b-9158-c0f72fd09ee6						Blank		2023-10-18 08:14:37	2023-10-18 08:14:37	1										CC-BY
2006510	Snapshot_Japan_2023_Fukushima_Forest_NIES_C25	7611388	0	Chiharu MORIGUCHI	ac0e8ba7-7261-4d17-8645-11ed3d02165a	Mammalia	Carnivora	Canidae	Vulpes	vulpes	Red Fox		2023-09-13 18:42:37	2023-09-13 18:42:38	1										CC-BY
2006510	Snapshot_Japan_2023_Fukushima_Forest_NIES_C25	7611294	0	Chiharu MORIGUCHI	d372cda5-a8ca-4b7b-97ed-4e4fab9c9b4b	Mammalia	Cetartiodactyla	Suidae	Sus	scrofa	Wild Boar		2023-09-05 23:27:57	2023-09-05 23:27:57	1										CC-BY
2006510	Snapshot_Japan_2023_Fukushima_Forest_NIES_C25	7611143	0	Eiki Aikawa	05a177f4-8da4-400f-ad72-0a8437a1eea6	Mammalia	Carnivora	Viverridae	Paguma	larvata	Masked Palm Civet		2023-08-27 03:01:34	2023-08-27 03:01:42	1										CC-BY
2006510	Snapshot_Japan_2023_Fukushima_Forest_NIES_C25	7611144	0	Eiki Aikawa	05a177f4-8da4-400f-ad72-0a8437a1eea6	Mammalia	Carnivora	Viverridae	Paguma	larvata	Masked Palm Civet		2023-08-27 02:41:06	2023-08-27 02:41:06	1										CC-BY
2006510	Snapshot_Japan_2023_Fukushima_Forest_NIES_C25	7611154	0	Eiki Aikawa	05a177f4-8da4-400f-ad72-0a8437a1eea6	Mammalia	Carnivora	Viverridae	Paguma	larvata	Masked Palm Civet		2023-08-27 03:04:06	2023-08-27 03:04:21	1										CC-BY
2006510	Snapshot_Japan_2023_Fukushima_Forest_NIES_C25	7611248	0	Eiki Aikawa	05a177f4-8da4-400f-ad72-0a8437a1eea6	Mammalia	Carnivora	Viverridae	Paguma	larvata	Masked Palm Civet		2023-08-31 22:46:16	2023-08-31 22:46:23	1										CC-BY
2006510	Snapshot_Japan_2023_Fukushima_Forest_NIES_C25	7611344	0	Eiki Aikawa	05a177f4-8da4-400f-ad72-0a8437a1eea6	Mammalia	Carnivora	Viverridae	Paguma	larvata	Masked Palm Civet		2023-09-12 03:04:09	2023-09-12 03:04:11	1										CC-BY
2006510	Snapshot_Japan_2023_Fukushima_Forest_NIES_C25	7611597	0	Eiki Aikawa	05a177f4-8da4-400f-ad72-0a8437a1eea6	Mammalia	Carnivora	Viverridae	Paguma	larvata	Masked Palm Civet		2023-09-22 19:57:40	2023-09-22 19:57:42	1										CC-BY
2006510	Snapshot_Japan_2023_Fukushima_Forest_NIES_C25	7611991	0	Eiki Aikawa	05a177f4-8da4-400f-ad72-0a8437a1eea6	Mammalia	Carnivora	Viverridae	Paguma	larvata	Masked Palm Civet		2023-10-14 01:00:22	2023-10-14 01:00:24	1										CC-BY
2006510	Snapshot_Japan_2023_Fukushima_Forest_NIES_C25	7612048	0	Eiki Aikawa	05a177f4-8da4-400f-ad72-0a8437a1eea6	Mammalia	Carnivora	Viverridae	Paguma	larvata	Masked Palm Civet		2023-10-19 19:15:04	2023-10-19 19:15:14	1										CC-BY
2006510	Snapshot_Japan_2023_Fukushima_Forest_NIES_C25	7612060	0	Eiki Aikawa	241042c0-ec31-4ae6-81dc-d2b785de1bb8	Mammalia	Lagomorpha	Leporidae	Lepus	brachyurus	Japanese Hare		2023-10-22 03:33:12	2023-10-22 03:37:12	1										CC-BY
2006510	Snapshot_Japan_2023_Fukushima_Forest_NIES_C25	7612115	0	Eiki Aikawa	241042c0-ec31-4ae6-81dc-d2b785de1bb8	Mammalia	Lagomorpha	Leporidae	Lepus	brachyurus	Japanese Hare		2023-10-22 03:38:12	2023-10-22 03:39:06	1										CC-BY
2006510	Snapshot_Japan_2023_Fukushima_Forest_NIES_C25	7611284	0	Eiki Aikawa	746d3e98-64af-4897-9cd3-c09b169a8c69	Mammalia	Carnivora	Canidae	Nyctereutes	procyonoides	Raccoon Dog		2023-09-03 23:48:52	2023-09-03 23:49:07	1										CC-BY
2006510	Snapshot_Japan_2023_Fukushima_Forest_NIES_C25	7611295	0	Eiki Aikawa	746d3e98-64af-4897-9cd3-c09b169a8c69	Mammalia	Carnivora	Canidae	Nyctereutes	procyonoides	Raccoon Dog		2023-09-06 21:45:08	2023-09-06 21:45:09	1										CC-BY
2006510	Snapshot_Japan_2023_Fukushima_Forest_NIES_C25	7611321	0	Eiki Aikawa	746d3e98-64af-4897-9cd3-c09b169a8c69	Mammalia	Carnivora	Canidae	Nyctereutes	procyonoides	Raccoon Dog		2023-09-09 19:30:47	2023-09-09 19:30:50	1										CC-BY
2006510	Snapshot_Japan_2023_Fukushima_Forest_NIES_C25	7611333	0	Eiki Aikawa	746d3e98-64af-4897-9cd3-c09b169a8c69	Mammalia	Carnivora	Canidae	Nyctereutes	procyonoides	Raccoon Dog		2023-09-10 05:34:46	2023-09-10 05:34:51	1										CC-BY
2006510	Snapshot_Japan_2023_Fukushima_Forest_NIES_C25	7611483	0	Eiki Aikawa	746d3e98-64af-4897-9cd3-c09b169a8c69	Mammalia	Carnivora	Canidae	Nyctereutes	procyonoides	Raccoon Dog		2023-09-18 01:30:38	2023-09-18 01:31:11	1										CC-BY
2006510	Snapshot_Japan_2023_Fukushima_Forest_NIES_C25	7611492	0	Eiki Aikawa	746d3e98-64af-4897-9cd3-c09b169a8c69	Mammalia	Carnivora	Canidae	Nyctereutes	procyonoides	Raccoon Dog		2023-09-18 01:33:37	2023-09-18 01:37:59	1										CC-BY
2006510	Snapshot_Japan_2023_Fukushima_Forest_NIES_C25	7611547	0	Eiki Aikawa	746d3e98-64af-4897-9cd3-c09b169a8c69	Mammalia	Carnivora	Canidae	Nyctereutes	procyonoides	Raccoon Dog		2023-09-18 02:43:44	2023-09-18 02:43:48	1										CC-BY
2006510	Snapshot_Japan_2023_Fukushima_Forest_NIES_C25	7611553	0	Eiki Aikawa	746d3e98-64af-4897-9cd3-c09b169a8c69	Mammalia	Carnivora	Canidae	Nyctereutes	procyonoides	Raccoon Dog		2023-09-19 05:23:57	2023-09-19 05:23:59	1										CC-BY
2006510	Snapshot_Japan_2023_Fukushima_Forest_NIES_C25	7611596	0	Eiki Aikawa	746d3e98-64af-4897-9cd3-c09b169a8c69	Mammalia	Carnivora	Canidae	Nyctereutes	procyonoides	Raccoon Dog		2023-09-23 00:17:33	2023-09-23 00:17:34	1										CC-BY
2006510	Snapshot_Japan_2023_Fukushima_Forest_NIES_C25	7611605	0	Eiki Aikawa	746d3e98-64af-4897-9cd3-c09b169a8c69	Mammalia	Carnivora	Canidae	Nyctereutes	procyonoides	Raccoon Dog		2023-09-23 03:59:13	2023-09-23 03:59:30	1										CC-BY
2006510	Snapshot_Japan_2023_Fukushima_Forest_NIES_C25	7611614	0	Eiki Aikawa	746d3e98-64af-4897-9cd3-c09b169a8c69	Mammalia	Carnivora	Canidae	Nyctereutes	procyonoides	Raccoon Dog		2023-09-23 23:01:21	2023-09-23 23:01:22	1										CC-BY
2006510	Snapshot_Japan_2023_Fukushima_Forest_NIES_C25	7611626	0	Eiki Aikawa	746d3e98-64af-4897-9cd3-c09b169a8c69	Mammalia	Carnivora	Canidae	Nyctereutes	procyonoides	Raccoon Dog		2023-09-24 19:45:57	2023-09-24 19:46:00	1										CC-BY
2006510	Snapshot_Japan_2023_Fukushima_Forest_NIES_C25	7611634	0	Eiki Aikawa	746d3e98-64af-4897-9cd3-c09b169a8c69	Mammalia	Carnivora	Canidae	Nyctereutes	procyonoides	Raccoon Dog		2023-09-26 15:09:31	2023-09-26 15:09:39	1										CC-BY
2006510	Snapshot_Japan_2023_Fukushima_Forest_NIES_C25	7611635	0	Eiki Aikawa	746d3e98-64af-4897-9cd3-c09b169a8c69	Mammalia	Carnivora	Canidae	Nyctereutes	procyonoides	Raccoon Dog		2023-09-26 05:46:33	2023-09-26 05:46:35	1										CC-BY
2006510	Snapshot_Japan_2023_Fukushima_Forest_NIES_C25	7611647	0	Eiki Aikawa	746d3e98-64af-4897-9cd3-c09b169a8c69	Mammalia	Carnivora	Canidae	Nyctereutes	procyonoides	Raccoon Dog		2023-09-28 12:36:25	2023-09-28 12:36:30	1										CC-BY
2006510	Snapshot_Japan_2023_Fukushima_Forest_NIES_C25	7611656	0	Eiki Aikawa	746d3e98-64af-4897-9cd3-c09b169a8c69	Mammalia	Carnivora	Canidae	Nyctereutes	procyonoides	Raccoon Dog		2023-09-29 06:12:16	2023-09-29 06:12:24	1										CC-BY
2006510	Snapshot_Japan_2023_Fukushima_Forest_NIES_C25	7611676	0	Eiki Aikawa	746d3e98-64af-4897-9cd3-c09b169a8c69	Mammalia	Carnivora	Canidae	Nyctereutes	procyonoides	Raccoon Dog		2023-09-29 19:29:43	2023-09-29 19:29:46	1										CC-BY
2006510	Snapshot_Japan_2023_Fukushima_Forest_NIES_C25	7611037	0	Eiki Aikawa	90d950db-2106-4bd9-a4c1-777604c3eada	Mammalia	Rodentia				Rodent		2023-08-24 19:19:23	2023-08-24 19:19:23	1										CC-BY
2006510	Snapshot_Japan_2023_Fukushima_Forest_NIES_C25	7611038	0	Eiki Aikawa	90d950db-2106-4bd9-a4c1-777604c3eada	Mammalia	Rodentia				Rodent		2023-08-24 01:21:03	2023-08-24 01:21:03	1										CC-BY
2006510	Snapshot_Japan_2023_Fukushima_Forest_NIES_C25	7611140	0	Eiki Aikawa	90d950db-2106-4bd9-a4c1-777604c3eada	Mammalia	Rodentia				Rodent		2023-08-25 22:46:51	2023-08-25 22:46:51	1										CC-BY
2006510	Snapshot_Japan_2023_Fukushima_Forest_NIES_C25	7611141	0	Eiki Aikawa	90d950db-2106-4bd9-a4c1-777604c3eada	Mammalia	Rodentia				Rodent		2023-08-27 01:39:45	2023-08-27 01:39:45	1										CC-BY
2006510	Snapshot_Japan_2023_Fukushima_Forest_NIES_C25	7611163	0	Eiki Aikawa	90d950db-2106-4bd9-a4c1-777604c3eada	Mammalia	Rodentia				Rodent		2023-08-27 04:03:03	2023-08-27 04:03:04	1										CC-BY
2006510	Snapshot_Japan_2023_Fukushima_Forest_NIES_C25	7611186	0	Eiki Aikawa	90d950db-2106-4bd9-a4c1-777604c3eada	Mammalia	Rodentia				Rodent		2023-08-28 22:16:47	2023-08-28 22:17:02	1										CC-BY
2006510	Snapshot_Japan_2023_Fukushima_Forest_NIES_C25	7611187	0	Eiki Aikawa	90d950db-2106-4bd9-a4c1-777604c3eada	Mammalia	Rodentia				Rodent		2023-08-28 03:48:38	2023-08-28 03:48:38	1										CC-BY
2006510	Snapshot_Japan_2023_Fukushima_Forest_NIES_C25	7611196	0	Eiki Aikawa	90d950db-2106-4bd9-a4c1-777604c3eada	Mammalia	Rodentia				Rodent		2023-08-28 23:16:23	2023-08-28 23:17:16	1										CC-BY
2006510	Snapshot_Japan_2023_Fukushima_Forest_NIES_C25	7611204	0	Eiki Aikawa	90d950db-2106-4bd9-a4c1-777604c3eada	Mammalia	Rodentia				Rodent		2023-08-29 20:23:45	2023-08-29 20:24:27	1										CC-BY
2006510	Snapshot_Japan_2023_Fukushima_Forest_NIES_C25	7611216	0	Eiki Aikawa	90d950db-2106-4bd9-a4c1-777604c3eada	Mammalia	Rodentia				Rodent		2023-08-29 20:52:32	2023-08-29 20:52:32	1										CC-BY
2006510	Snapshot_Japan_2023_Fukushima_Forest_NIES_C25	7611217	0	Eiki Aikawa	90d950db-2106-4bd9-a4c1-777604c3eada	Mammalia	Rodentia				Rodent		2023-08-29 21:30:37	2023-08-29 21:31:54	1										CC-BY
2006510	Snapshot_Japan_2023_Fukushima_Forest_NIES_C25	7611218	0	Eiki Aikawa	90d950db-2106-4bd9-a4c1-777604c3eada	Mammalia	Rodentia				Rodent		2023-08-29 23:10:17	2023-08-29 23:10:17	1										CC-BY
2006510	Snapshot_Japan_2023_Fukushima_Forest_NIES_C25	7611219	0	Eiki Aikawa	90d950db-2106-4bd9-a4c1-777604c3eada	Mammalia	Rodentia				Rodent		2023-08-30 01:44:12	2023-08-30 01:44:12	1										CC-BY
2006510	Snapshot_Japan_2023_Fukushima_Forest_NIES_C25	7611232	0	Eiki Aikawa	90d950db-2106-4bd9-a4c1-777604c3eada	Mammalia	Rodentia				Rodent		2023-08-30 04:12:50	2023-08-30 04:12:50	1										CC-BY
2006510	Snapshot_Japan_2023_Fukushima_Forest_NIES_C25	7611235	0	Eiki Aikawa	90d950db-2106-4bd9-a4c1-777604c3eada	Mammalia	Rodentia				Rodent		2023-08-31 04:20:19	2023-08-31 04:20:26	1										CC-BY
2006510	Snapshot_Japan_2023_Fukushima_Forest_NIES_C25	7611258	0	Eiki Aikawa	90d950db-2106-4bd9-a4c1-777604c3eada	Mammalia	Rodentia				Rodent		2023-09-01 23:35:28	2023-09-01 23:35:28	1										CC-BY
2006510	Snapshot_Japan_2023_Fukushima_Forest_NIES_C25	7611287	0	Eiki Aikawa	90d950db-2106-4bd9-a4c1-777604c3eada	Mammalia	Rodentia				Rodent		2023-09-05 18:53:42	2023-09-05 18:53:42	1										CC-BY
2006510	Snapshot_Japan_2023_Fukushima_Forest_NIES_C25	7611293	0	Eiki Aikawa	90d950db-2106-4bd9-a4c1-777604c3eada	Mammalia	Rodentia				Rodent		2023-09-05 22:47:56	2023-09-05 22:48:37	1										CC-BY
2006510	Snapshot_Japan_2023_Fukushima_Forest_NIES_C25	7611311	0	Eiki Aikawa	90d950db-2106-4bd9-a4c1-777604c3eada	Mammalia	Rodentia				Rodent		2023-09-07 20:00:42	2023-09-07 20:01:08	1										CC-BY
2006510	Snapshot_Japan_2023_Fukushima_Forest_NIES_C25	7611323	0	Eiki Aikawa	90d950db-2106-4bd9-a4c1-777604c3eada	Mammalia	Rodentia				Rodent		2023-09-09 01:22:43	2023-09-09 01:22:43	1										CC-BY
2006510	Snapshot_Japan_2023_Fukushima_Forest_NIES_C25	7611324	0	Eiki Aikawa	90d950db-2106-4bd9-a4c1-777604c3eada	Mammalia	Rodentia				Rodent		2023-09-10 01:25:17	2023-09-10 01:25:17	1										CC-BY
2006510	Snapshot_Japan_2023_Fukushima_Forest_NIES_C25	7611332	0	Eiki Aikawa	90d950db-2106-4bd9-a4c1-777604c3eada	Mammalia	Rodentia				Rodent		2023-09-10 04:29:57	2023-09-10 04:29:57	1										CC-BY
2006510	Snapshot_Japan_2023_Fukushima_Forest_NIES_C25	7611343	0	Eiki Aikawa	90d950db-2106-4bd9-a4c1-777604c3eada	Mammalia	Rodentia				Rodent		2023-09-10 22:22:33	2023-09-10 22:22:33	1										CC-BY
2006510	Snapshot_Japan_2023_Fukushima_Forest_NIES_C25	7611387	0	Eiki Aikawa	90d950db-2106-4bd9-a4c1-777604c3eada	Mammalia	Rodentia				Rodent		2023-09-13 01:53:17	2023-09-13 01:53:26	1										CC-BY
2006510	Snapshot_Japan_2023_Fukushima_Forest_NIES_C25	7611439	0	Eiki Aikawa	90d950db-2106-4bd9-a4c1-777604c3eada	Mammalia	Rodentia				Rodent		2023-09-14 20:46:45	2023-09-14 20:46:46	1										CC-BY
2006510	Snapshot_Japan_2023_Fukushima_Forest_NIES_C25	7611448	0	Eiki Aikawa	90d950db-2106-4bd9-a4c1-777604c3eada	Mammalia	Rodentia				Rodent		2023-09-15 03:28:49	2023-09-15 03:28:49	1										CC-BY
2006510	Snapshot_Japan_2023_Fukushima_Forest_NIES_C25	7611449	0	Eiki Aikawa	90d950db-2106-4bd9-a4c1-777604c3eada	Mammalia	Rodentia				Rodent		2023-09-15 03:27:25	2023-09-15 03:27:25	1										CC-BY
2006510	Snapshot_Japan_2023_Fukushima_Forest_NIES_C25	7611475	0	Eiki Aikawa	90d950db-2106-4bd9-a4c1-777604c3eada	Mammalia	Rodentia				Rodent		2023-09-17 01:49:27	2023-09-17 01:49:27	1										CC-BY
2006510	Snapshot_Japan_2023_Fukushima_Forest_NIES_C25	7611575	0	Eiki Aikawa	90d950db-2106-4bd9-a4c1-777604c3eada	Mammalia	Rodentia				Rodent		2023-09-20 23:48:53	2023-09-20 23:48:55	1										CC-BY
2006510	Snapshot_Japan_2023_Fukushima_Forest_NIES_C25	7611576	0	Eiki Aikawa	90d950db-2106-4bd9-a4c1-777604c3eada	Mammalia	Rodentia				Rodent		2023-09-21 02:31:36	2023-09-21 02:31:36	1										CC-BY
2006510	Snapshot_Japan_2023_Fukushima_Forest_NIES_C25	7611615	0	Eiki Aikawa	90d950db-2106-4bd9-a4c1-777604c3eada	Mammalia	Rodentia				Rodent		2023-09-23 04:00:34	2023-09-23 04:00:34	1										CC-BY
2006510	Snapshot_Japan_2023_Fukushima_Forest_NIES_C25	7611636	0	Eiki Aikawa	90d950db-2106-4bd9-a4c1-777604c3eada	Mammalia	Rodentia				Rodent		2023-09-26 03:01:58	2023-09-26 03:01:58	1										CC-BY
2006510	Snapshot_Japan_2023_Fukushima_Forest_NIES_C25	7611682	0	Eiki Aikawa	90d950db-2106-4bd9-a4c1-777604c3eada	Mammalia	Rodentia				Rodent		2023-09-30 05:13:54	2023-09-30 05:13:54	1										CC-BY
2006510	Snapshot_Japan_2023_Fukushima_Forest_NIES_C25	7611722	0	Eiki Aikawa	90d950db-2106-4bd9-a4c1-777604c3eada	Mammalia	Rodentia				Rodent		2023-10-03 01:05:46	2023-10-03 01:05:46	1										CC-BY
2006510	Snapshot_Japan_2023_Fukushima_Forest_NIES_C25	7611754	0	Eiki Aikawa	90d950db-2106-4bd9-a4c1-777604c3eada	Mammalia	Rodentia				Rodent		2023-10-05 23:16:20	2023-10-05 23:16:20	1										CC-BY
2006510	Snapshot_Japan_2023_Fukushima_Forest_NIES_C25	7611874	0	Eiki Aikawa	90d950db-2106-4bd9-a4c1-777604c3eada	Mammalia	Rodentia				Rodent		2023-10-06 19:24:40	2023-10-06 19:24:40	1										CC-BY
2006510	Snapshot_Japan_2023_Fukushima_Forest_NIES_C25	7611879	0	Eiki Aikawa	90d950db-2106-4bd9-a4c1-777604c3eada	Mammalia	Rodentia				Rodent		2023-10-07 03:30:41	2023-10-07 03:30:41	1										CC-BY
2006510	Snapshot_Japan_2023_Fukushima_Forest_NIES_C25	7611917	0	Eiki Aikawa	90d950db-2106-4bd9-a4c1-777604c3eada	Mammalia	Rodentia				Rodent		2023-10-08 21:07:31	2023-10-08 21:07:31	1										CC-BY
2006510	Snapshot_Japan_2023_Fukushima_Forest_NIES_C25	7611918	0	Eiki Aikawa	90d950db-2106-4bd9-a4c1-777604c3eada	Mammalia	Rodentia				Rodent		2023-10-09 01:11:01	2023-10-09 01:11:01	1										CC-BY
2006510	Snapshot_Japan_2023_Fukushima_Forest_NIES_C25	7612002	0	Eiki Aikawa	90d950db-2106-4bd9-a4c1-777604c3eada	Mammalia	Rodentia				Rodent		2023-10-14 04:34:13	2023-10-14 04:34:13	1										CC-BY
2006510	Snapshot_Japan_2023_Fukushima_Forest_NIES_C25	7612184	0	Eiki Aikawa	90d950db-2106-4bd9-a4c1-777604c3eada	Mammalia	Rodentia				Rodent		2023-08-28 01:03:01	2023-08-28 01:03:01	1										CC-BY
2006510	Snapshot_Japan_2023_Fukushima_Forest_NIES_C25	7612193	0	Eiki Aikawa	90d950db-2106-4bd9-a4c1-777604c3eada	Mammalia	Rodentia				Rodent		2023-09-11 21:46:09	2023-09-11 21:46:09	1										CC-BY
2006510	Snapshot_Japan_2023_Fukushima_Forest_NIES_C25	7612194	0	Eiki Aikawa	90d950db-2106-4bd9-a4c1-777604c3eada	Mammalia	Rodentia				Rodent		2023-09-12 01:06:05	2023-09-12 01:06:05	1										CC-BY
2006510	Snapshot_Japan_2023_Fukushima_Forest_NIES_C25	7612195	0	Eiki Aikawa	90d950db-2106-4bd9-a4c1-777604c3eada	Mammalia	Rodentia				Rodent		2023-09-11 04:27:54	2023-09-11 04:27:54	1										CC-BY
2006510	Snapshot_Japan_2023_Fukushima_Forest_NIES_C25	7611437	0	Eiki Aikawa	90d950db-2106-4bd9-a4c1-777604c3eada	Mammalia	Rodentia				Rodent		2023-09-15 01:00:16	2023-09-15 01:02:11	2										CC-BY
2006510	Snapshot_Japan_2023_Fukushima_Forest_NIES_C25	7611185	0	Eiki Aikawa	9121e6e0-596f-4a29-b632-975132c0416e	Mammalia	Cetartiodactyla	Bovidae	Capricornis	crispus	Japanese Serow		2023-08-28 13:26:34	2023-08-28 13:26:34	1										CC-BY
2006510	Snapshot_Japan_2023_Fukushima_Forest_NIES_C25	7611456	0	Eiki Aikawa	9121e6e0-596f-4a29-b632-975132c0416e	Mammalia	Cetartiodactyla	Bovidae	Capricornis	crispus	Japanese Serow		2023-09-15 12:33:38	2023-09-15 12:34:02	1										CC-BY
2006510	Snapshot_Japan_2023_Fukushima_Forest_NIES_C25	7611940	0	Eiki Aikawa	9121e6e0-596f-4a29-b632-975132c0416e	Mammalia	Cetartiodactyla	Bovidae	Capricornis	crispus	Japanese Serow		2023-10-11 17:01:30	2023-10-11 17:03:05	1										CC-BY
2006510	Snapshot_Japan_2023_Fukushima_Forest_NIES_C25	7612025	0	Eiki Aikawa	9121e6e0-596f-4a29-b632-975132c0416e	Mammalia	Cetartiodactyla	Bovidae	Capricornis	crispus	Japanese Serow		2023-10-18 14:57:54	2023-10-18 14:58:09	1										CC-BY
2006510	Snapshot_Japan_2023_Fukushima_Forest_NIES_C25	7612050	0	Eiki Aikawa	94b618e1-826c-4d43-b951-25b9c58092da	Mammalia	Carnivora	Mustelidae	Martes	melampus	Japanese Marten		2023-10-20 01:25:56	2023-10-20 01:25:56	1										CC-BY
2006510	Snapshot_Japan_2023_Fukushima_Forest_NIES_C25	7611014	0	Eiki Aikawa	990ae9dd-7a59-4344-afcb-1b7b21368000	Mammalia	Primates	Hominidae	Homo	sapiens	Human		2023-08-23 10:39:25	2023-08-23 10:41:04	1										CC-BY
2006510	Snapshot_Japan_2023_Fukushima_Forest_NIES_C25	7612124	0	Eiki Aikawa	990ae9dd-7a59-4344-afcb-1b7b21368000	Mammalia	Primates	Hominidae	Homo	sapiens	Human		2023-10-23 13:27:33	2023-10-23 13:28:30	1										CC-BY
2006510	Snapshot_Japan_2023_Fukushima_Forest_NIES_C25	7611646	0	Eiki Aikawa	ac0e8ba7-7261-4d17-8645-11ed3d02165a	Mammalia	Carnivora	Canidae	Vulpes	vulpes	Red Fox		2023-09-27 04:22:04	2023-09-27 04:22:04	1										CC-BY
2006510	Snapshot_Japan_2023_Fukushima_Forest_NIES_C25	7611064	0	Eiki Aikawa	c51abc05-24e4-4d97-b9d3-0f7efe7a8303	Mammalia	Primates	Cercopithecidae	Macaca	fuscata	Japanese Macaque		2023-08-25 17:22:32	2023-08-25 17:22:32	1										CC-BY
2006510	Snapshot_Japan_2023_Fukushima_Forest_NIES_C25	7611080	0	Eiki Aikawa	c51abc05-24e4-4d97-b9d3-0f7efe7a8303	Mammalia	Primates	Cercopithecidae	Macaca	fuscata	Japanese Macaque		2023-08-25 17:25:24	2023-08-25 17:26:00	1										CC-BY
2006510	Snapshot_Japan_2023_Fukushima_Forest_NIES_C25	7611130	0	Eiki Aikawa	c51abc05-24e4-4d97-b9d3-0f7efe7a8303	Mammalia	Primates	Cercopithecidae	Macaca	fuscata	Japanese Macaque		2023-08-25 17:32:23	2023-08-25 17:32:24	1										CC-BY
2006510	Snapshot_Japan_2023_Fukushima_Forest_NIES_C25	7612157	0	Eiki Aikawa	c51abc05-24e4-4d97-b9d3-0f7efe7a8303	Mammalia	Primates	Cercopithecidae	Macaca	fuscata	Japanese Macaque		2023-10-23 12:23:10	2023-10-23 12:23:10	1										CC-BY
2006510	Snapshot_Japan_2023_Fukushima_Forest_NIES_C25	7611413	0	Eiki Aikawa	c51abc05-24e4-4d97-b9d3-0f7efe7a8303	Mammalia	Primates	Cercopithecidae	Macaca	fuscata	Japanese Macaque		2023-09-14 09:14:34	2023-09-14 09:14:53	2										CC-BY
2006510	Snapshot_Japan_2023_Fukushima_Forest_NIES_C25	7611732	0	Eiki Aikawa	c51abc05-24e4-4d97-b9d3-0f7efe7a8303	Mammalia	Primates	Cercopithecidae	Macaca	fuscata	Japanese Macaque		2023-10-05 09:37:39	2023-10-05 09:37:49	2										CC-BY
2006510	Snapshot_Japan_2023_Fukushima_Forest_NIES_C25	7611742	0	Eiki Aikawa	c51abc05-24e4-4d97-b9d3-0f7efe7a8303	Mammalia	Primates	Cercopithecidae	Macaca	fuscata	Japanese Macaque		2023-10-05 09:38:53	2023-10-05 09:38:54	2										CC-BY
2006510	Snapshot_Japan_2023_Fukushima_Forest_NIES_C25	7611420	0	Eiki Aikawa	c51abc05-24e4-4d97-b9d3-0f7efe7a8303	Mammalia	Primates	Cercopithecidae	Macaca	fuscata	Japanese Macaque		2023-09-14 09:16:14	2023-09-14 09:17:02	3										CC-BY
2006510	Snapshot_Japan_2023_Fukushima_Forest_NIES_C25	7611396	0	Eiki Aikawa	c51abc05-24e4-4d97-b9d3-0f7efe7a8303	Mammalia	Primates	Cercopithecidae	Macaca	fuscata	Japanese Macaque		2023-09-14 09:09:56	2023-09-14 09:12:42	4										CC-BY
2006510	Snapshot_Japan_2023_Fukushima_Forest_NIES_C25	7611683	0	Eiki Aikawa	d372cda5-a8ca-4b7b-97ed-4e4fab9c9b4b	Mammalia	Cetartiodactyla	Suidae	Sus	scrofa	Wild Boar		2023-09-30 15:36:14	2023-09-30 15:38:08	4										CC-BY
2006510	Snapshot_Japan_2023_Fukushima_Forest_NIES_C25	7611039	0	Eiki Aikawa	d8dbc5dd-07c4-4ec8-90c4-9b8045746eeb	Mammalia	Carnivora	Mustelidae	Meles	anakuma	Japanese Badger		2023-08-25 00:10:56	2023-08-25 00:11:57	1										CC-BY
2006510	Snapshot_Japan_2023_Fukushima_Forest_NIES_C25	7611174	0	Eiki Aikawa	d8dbc5dd-07c4-4ec8-90c4-9b8045746eeb	Mammalia	Carnivora	Mustelidae	Meles	anakuma	Japanese Badger		2023-08-28 01:56:22	2023-08-28 01:56:40	1										CC-BY
2006510	Snapshot_Japan_2023_Fukushima_Forest_NIES_C25	7611554	0	Eiki Aikawa	d8dbc5dd-07c4-4ec8-90c4-9b8045746eeb	Mammalia	Carnivora	Mustelidae	Meles	anakuma	Japanese Badger		2023-09-18 13:38:22	2023-09-18 13:38:25	1										CC-BY
2006510	Snapshot_Japan_2023_Fukushima_Forest_NIES_C25	7611562	0	Eiki Aikawa	d8dbc5dd-07c4-4ec8-90c4-9b8045746eeb	Mammalia	Carnivora	Mustelidae	Meles	anakuma	Japanese Badger		2023-09-20 00:26:02	2023-09-20 00:26:13	1										CC-BY
2006510	Snapshot_Japan_2023_Fukushima_Forest_NIES_C25	7611907	0	Eiki Aikawa	d8dbc5dd-07c4-4ec8-90c4-9b8045746eeb	Mammalia	Carnivora	Mustelidae	Meles	anakuma	Japanese Badger		2023-10-10 21:37:49	2023-10-10 21:39:57	1										CC-BY
2006510	Snapshot_Japan_2023_Fukushima_Forest_NIES_C25	7611164	0	Eiki Aikawa	eeeb5d26-2a47-4d01-a3de-10b33ec0aee4	Mammalia	Carnivora				Carnivorous Mammal		2023-08-27 18:27:54	2023-08-27 18:28:19	1										CC-BY
2006510	Snapshot_Japan_2023_Fukushima_Forest_NIES_C25	7611438	0	Eiki Aikawa	eeeb5d26-2a47-4d01-a3de-10b33ec0aee4	Mammalia	Carnivora				Carnivorous Mammal		2023-09-14 19:32:07	2023-09-14 19:32:07	1										CC-BY
2006510	Snapshot_Japan_2023_Fukushima_Forest_NIES_C25	7611876	0	Eiki Aikawa	eeeb5d26-2a47-4d01-a3de-10b33ec0aee4	Mammalia	Carnivora				Carnivorous Mammal		2023-10-06 22:55:51	2023-10-06 22:55:51	1										CC-BY
2006510	Snapshot_Japan_2023_Fukushima_Forest_NIES_C25	7611040	0	Eiki Aikawa	f1856211-cfb7-4a5b-9158-c0f72fd09ee6						Blank		2023-08-23 19:20:51	2023-08-23 19:20:51	1										CC-BY
2006510	Snapshot_Japan_2023_Fukushima_Forest_NIES_C25	7611142	0	Eiki Aikawa	f1856211-cfb7-4a5b-9158-c0f72fd09ee6						Blank		2023-08-25 22:31:30	2023-08-25 22:31:30	1										CC-BY
2006510	Snapshot_Japan_2023_Fukushima_Forest_NIES_C25	7611184	0	Eiki Aikawa	f1856211-cfb7-4a5b-9158-c0f72fd09ee6						Blank		2023-08-28 05:50:42	2023-08-28 05:50:42	1										CC-BY
2006510	Snapshot_Japan_2023_Fukushima_Forest_NIES_C25	7611215	0	Eiki Aikawa	f1856211-cfb7-4a5b-9158-c0f72fd09ee6						Blank		2023-08-29 20:26:56	2023-08-29 20:26:56	1										CC-BY
2006510	Snapshot_Japan_2023_Fukushima_Forest_NIES_C25	7611268	0	Eiki Aikawa	f1856211-cfb7-4a5b-9158-c0f72fd09ee6						Blank		2023-09-03 09:46:37	2023-09-03 09:46:37	1										CC-BY
2006510	Snapshot_Japan_2023_Fukushima_Forest_NIES_C25	7611269	0	Eiki Aikawa	f1856211-cfb7-4a5b-9158-c0f72fd09ee6						Blank		2023-09-03 20:44:47	2023-09-03 20:44:48	1										CC-BY
2006510	Snapshot_Japan_2023_Fukushima_Forest_NIES_C25	7611270	0	Eiki Aikawa	f1856211-cfb7-4a5b-9158-c0f72fd09ee6						Blank		2023-09-03 18:45:31	2023-09-03 18:45:31	1										CC-BY
2006510	Snapshot_Japan_2023_Fukushima_Forest_NIES_C25	7611288	0	Eiki Aikawa	f1856211-cfb7-4a5b-9158-c0f72fd09ee6						Blank		2023-09-04 02:52:54	2023-09-04 02:52:54	1										CC-BY
2006510	Snapshot_Japan_2023_Fukushima_Forest_NIES_C25	7611300	0	Eiki Aikawa	f1856211-cfb7-4a5b-9158-c0f72fd09ee6						Blank		2023-09-07 18:15:08	2023-09-07 18:15:08	1										CC-BY
2006510	Snapshot_Japan_2023_Fukushima_Forest_NIES_C25	7611310	0	Eiki Aikawa	f1856211-cfb7-4a5b-9158-c0f72fd09ee6						Blank		2023-09-07 23:54:20	2023-09-07 23:54:20	1										CC-BY
2006510	Snapshot_Japan_2023_Fukushima_Forest_NIES_C25	7611574	0	Eiki Aikawa	f1856211-cfb7-4a5b-9158-c0f72fd09ee6						Blank		2023-09-20 15:54:14	2023-09-20 15:54:14	1										CC-BY
2006510	Snapshot_Japan_2023_Fukushima_Forest_NIES_C25	7611577	0	Eiki Aikawa	f1856211-cfb7-4a5b-9158-c0f72fd09ee6						Blank		2023-09-21 01:19:59	2023-09-21 01:19:59	1										CC-BY
2006510	Snapshot_Japan_2023_Fukushima_Forest_NIES_C25	7611617	0	Eiki Aikawa	f1856211-cfb7-4a5b-9158-c0f72fd09ee6						Blank		2023-09-24 03:44:08	2023-09-24 03:44:08	1										CC-BY
2006510	Snapshot_Japan_2023_Fukushima_Forest_NIES_C25	7611618	0	Eiki Aikawa	f1856211-cfb7-4a5b-9158-c0f72fd09ee6						Blank		2023-09-24 00:55:50	2023-09-24 00:55:50	1										CC-BY
2006510	Snapshot_Japan_2023_Fukushima_Forest_NIES_C25	7611655	0	Eiki Aikawa	f1856211-cfb7-4a5b-9158-c0f72fd09ee6						Blank		2023-09-28 13:22:01	2023-09-28 13:22:01	1										CC-BY
2006510	Snapshot_Japan_2023_Fukushima_Forest_NIES_C25	7611665	0	Eiki Aikawa	f1856211-cfb7-4a5b-9158-c0f72fd09ee6						Blank		2023-09-29 12:33:56	2023-09-29 12:33:56	1										CC-BY
2006510	Snapshot_Japan_2023_Fukushima_Forest_NIES_C25	7611752	0	Eiki Aikawa	f1856211-cfb7-4a5b-9158-c0f72fd09ee6						Blank		2023-10-06 02:46:22	2023-10-06 02:46:44	1										CC-BY
2006510	Snapshot_Japan_2023_Fukushima_Forest_NIES_C25	7611753	0	Eiki Aikawa	f1856211-cfb7-4a5b-9158-c0f72fd09ee6						Blank		2023-10-06 02:54:38	2023-10-06 02:54:57	1										CC-BY
2006510	Snapshot_Japan_2023_Fukushima_Forest_NIES_C25	7611755	0	Eiki Aikawa	f1856211-cfb7-4a5b-9158-c0f72fd09ee6						Blank		2023-10-06 10:26:36	2023-10-06 10:26:36	1										CC-BY
2006510	Snapshot_Japan_2023_Fukushima_Forest_NIES_C25	7611761	0	Eiki Aikawa	f1856211-cfb7-4a5b-9158-c0f72fd09ee6						Blank		2023-10-06 10:52:13	2023-10-06 10:52:13	1										CC-BY
2006510	Snapshot_Japan_2023_Fukushima_Forest_NIES_C25	7611762	0	Eiki Aikawa	f1856211-cfb7-4a5b-9158-c0f72fd09ee6						Blank		2023-10-06 11:07:10	2023-10-06 11:07:20	1										CC-BY
2006510	Snapshot_Japan_2023_Fukushima_Forest_NIES_C25	7611763	0	Eiki Aikawa	f1856211-cfb7-4a5b-9158-c0f72fd09ee6						Blank		2023-10-06 10:58:55	2023-10-06 10:58:56	1										CC-BY
2006510	Snapshot_Japan_2023_Fukushima_Forest_NIES_C25	7611764	0	Eiki Aikawa	f1856211-cfb7-4a5b-9158-c0f72fd09ee6						Blank		2023-10-06 11:09:26	2023-10-06 11:10:08	1										CC-BY
2006510	Snapshot_Japan_2023_Fukushima_Forest_NIES_C25	7611765	0	Eiki Aikawa	f1856211-cfb7-4a5b-9158-c0f72fd09ee6						Blank		2023-10-06 11:02:32	2023-10-06 11:02:32	1										CC-BY
2006510	Snapshot_Japan_2023_Fukushima_Forest_NIES_C25	7611776	0	Eiki Aikawa	f1856211-cfb7-4a5b-9158-c0f72fd09ee6						Blank		2023-10-06 11:16:27	2023-10-06 11:16:44	1										CC-BY
2006510	Snapshot_Japan_2023_Fukushima_Forest_NIES_C25	7611778	0	Eiki Aikawa	f1856211-cfb7-4a5b-9158-c0f72fd09ee6						Blank		2023-10-06 11:20:34	2023-10-06 11:20:51	1										CC-BY
2006510	Snapshot_Japan_2023_Fukushima_Forest_NIES_C25	7611788	0	Eiki Aikawa	f1856211-cfb7-4a5b-9158-c0f72fd09ee6						Blank		2023-10-06 11:23:11	2023-10-06 11:29:57	1										CC-BY
2006510	Snapshot_Japan_2023_Fukushima_Forest_NIES_C25	7611789	0	Eiki Aikawa	f1856211-cfb7-4a5b-9158-c0f72fd09ee6						Blank		2023-10-06 11:21:59	2023-10-06 11:21:59	1										CC-BY
2006510	Snapshot_Japan_2023_Fukushima_Forest_NIES_C25	7611861	0	Eiki Aikawa	f1856211-cfb7-4a5b-9158-c0f72fd09ee6						Blank		2023-10-06 14:02:39	2023-10-06 14:02:39	1										CC-BY
2006510	Snapshot_Japan_2023_Fukushima_Forest_NIES_C25	7611862	0	Eiki Aikawa	f1856211-cfb7-4a5b-9158-c0f72fd09ee6						Blank		2023-10-06 11:32:48	2023-10-06 11:32:48	1										CC-BY
2006510	Snapshot_Japan_2023_Fukushima_Forest_NIES_C25	7611863	0	Eiki Aikawa	f1856211-cfb7-4a5b-9158-c0f72fd09ee6						Blank		2023-10-06 11:31:48	2023-10-06 11:31:48	1										CC-BY
2006510	Snapshot_Japan_2023_Fukushima_Forest_NIES_C25	7611875	0	Eiki Aikawa	f1856211-cfb7-4a5b-9158-c0f72fd09ee6						Blank		2023-10-06 21:10:52	2023-10-06 21:10:52	1										CC-BY
2006510	Snapshot_Japan_2023_Fukushima_Forest_NIES_C25	7611886	0	Eiki Aikawa	f1856211-cfb7-4a5b-9158-c0f72fd09ee6						Blank		2023-10-07 11:22:23	2023-10-07 11:24:20	1										CC-BY
2006510	Snapshot_Japan_2023_Fukushima_Forest_NIES_C25	7611992	0	Eiki Aikawa	f1856211-cfb7-4a5b-9158-c0f72fd09ee6						Blank		2023-10-13 11:30:05	2023-10-13 11:30:05	1										CC-BY
2006510	Snapshot_Japan_2023_Fukushima_Forest_NIES_C25	7612012	0	Eiki Aikawa	f1856211-cfb7-4a5b-9158-c0f72fd09ee6						Blank		2023-10-17 10:52:51	2023-10-17 10:52:51	1										CC-BY
2006510	Snapshot_Japan_2023_Fukushima_Forest_NIES_C25	7612014	0	Eiki Aikawa	f1856211-cfb7-4a5b-9158-c0f72fd09ee6						Blank		2023-10-17 11:00:46	2023-10-17 11:00:56	1										CC-BY
2006510	Snapshot_Japan_2023_Fukushima_Forest_NIES_C25	7612015	0	Eiki Aikawa	f1856211-cfb7-4a5b-9158-c0f72fd09ee6						Blank		2023-10-17 10:58:28	2023-10-17 10:58:52	1										CC-BY
2006510	Snapshot_Japan_2023_Fukushima_Forest_NIES_C25	7612024	0	Eiki Aikawa	f1856211-cfb7-4a5b-9158-c0f72fd09ee6						Blank		2023-10-17 11:24:14	2023-10-17 11:24:14	1										CC-BY
2006510	Snapshot_Japan_2023_Fukushima_Forest_NIES_C25	7612054	0	Eiki Aikawa	f1856211-cfb7-4a5b-9158-c0f72fd09ee6						Blank		2023-10-21 11:11:23	2023-10-21 11:13:19	1										CC-BY
2006510	Snapshot_Japan_2023_Fukushima_Forest_NIES_C25	7612058	0	Eiki Aikawa	f1856211-cfb7-4a5b-9158-c0f72fd09ee6						Blank		2023-10-21 11:17:43	2023-10-21 11:17:43	1										CC-BY
2006510	Snapshot_Japan_2023_Fukushima_Forest_NIES_C25	7612059	0	Eiki Aikawa	f1856211-cfb7-4a5b-9158-c0f72fd09ee6						Blank		2023-10-21 14:15:07	2023-10-21 14:15:07	1										CC-BY
2006510	Snapshot_Japan_2023_Fukushima_Forest_NIES_C25	7612061	0	Eiki Aikawa	f1856211-cfb7-4a5b-9158-c0f72fd09ee6						Blank		2023-10-21 15:27:07	2023-10-21 15:27:08	1										CC-BY
2006510	Snapshot_Japan_2023_Fukushima_Forest_NIES_C25	7612062	0	Eiki Aikawa	f1856211-cfb7-4a5b-9158-c0f72fd09ee6						Blank		2023-10-21 14:17:13	2023-10-21 14:17:13	1										CC-BY
2006510	Snapshot_Japan_2023_Fukushima_Forest_NIES_C25	7612123	0	Eiki Aikawa	f1856211-cfb7-4a5b-9158-c0f72fd09ee6						Blank		2023-10-22 11:03:26	2023-10-22 11:04:03	1										CC-BY
2006510	Snapshot_Japan_2023_Fukushima_Forest_NIES_C25	7612125	0	Eiki Aikawa	f1856211-cfb7-4a5b-9158-c0f72fd09ee6						Blank		2023-10-22 13:11:20	2023-10-22 13:11:20	1										CC-BY
2006510	Snapshot_Japan_2023_Fukushima_Forest_NIES_C25	7612232	0	Eiki Aikawa	f1856211-cfb7-4a5b-9158-c0f72fd09ee6						Blank		2023-10-06 11:00:39	2023-10-06 11:00:42	1										CC-BY
2006510	Snapshot_Japan_2023_Fukushima_Forest_NIES_C25	7612248	0	Eiki Aikawa	f1856211-cfb7-4a5b-9158-c0f72fd09ee6						Blank		2023-10-07 11:27:04	2023-10-07 11:27:04	1										CC-BY
2006510	Snapshot_Japan_2023_Fukushima_Forest_NIES_C25	7611233	0	Eiki Aikawa	f6ee4527-9f61-43ef-9194-f27df9054ce8	Mammalia	Rodentia	Sciuridae	Sciurus	lis	Japanese Squirrel		2023-08-30 10:14:38	2023-08-30 10:14:40	1										CC-BY
2006510	Snapshot_Japan_2023_Fukushima_Forest_NIES_C25	7611234	0	Eiki Aikawa	f6ee4527-9f61-43ef-9194-f27df9054ce8	Mammalia	Rodentia	Sciuridae	Sciurus	lis	Japanese Squirrel		2023-08-30 05:47:31	2023-08-30 05:47:32	1										CC-BY
2006510	Snapshot_Japan_2023_Fukushima_Forest_NIES_C25	7611247	0	Eiki Aikawa	f6ee4527-9f61-43ef-9194-f27df9054ce8	Mammalia	Rodentia	Sciuridae	Sciurus	lis	Japanese Squirrel		2023-09-01 10:22:52	2023-09-01 10:22:52	1										CC-BY
2006510	Snapshot_Japan_2023_Fukushima_Forest_NIES_C25	7611259	0	Eiki Aikawa	f6ee4527-9f61-43ef-9194-f27df9054ce8	Mammalia	Rodentia	Sciuridae	Sciurus	lis	Japanese Squirrel		2023-09-02 07:24:10	2023-09-02 07:24:10	1										CC-BY
2006510	Snapshot_Japan_2023_Fukushima_Forest_NIES_C25	7611299	0	Eiki Aikawa	f6ee4527-9f61-43ef-9194-f27df9054ce8	Mammalia	Rodentia	Sciuridae	Sciurus	lis	Japanese Squirrel		2023-09-07 11:23:46	2023-09-07 11:23:47	1										CC-BY
2006510	Snapshot_Japan_2023_Fukushima_Forest_NIES_C25	7611301	0	Eiki Aikawa	f6ee4527-9f61-43ef-9194-f27df9054ce8	Mammalia	Rodentia	Sciuridae	Sciurus	lis	Japanese Squirrel		2023-09-07 13:20:23	2023-09-07 13:20:23	1										CC-BY
2006510	Snapshot_Japan_2023_Fukushima_Forest_NIES_C25	7611312	0	Eiki Aikawa	f6ee4527-9f61-43ef-9194-f27df9054ce8	Mammalia	Rodentia	Sciuridae	Sciurus	lis	Japanese Squirrel		2023-09-08 13:52:30	2023-09-08 13:52:31	1										CC-BY
2006510	Snapshot_Japan_2023_Fukushima_Forest_NIES_C25	7611353	0	Eiki Aikawa	f6ee4527-9f61-43ef-9194-f27df9054ce8	Mammalia	Rodentia	Sciuridae	Sciurus	lis	Japanese Squirrel		2023-09-12 06:39:15	2023-09-12 06:39:15	1										CC-BY
2006510	Snapshot_Japan_2023_Fukushima_Forest_NIES_C25	7611354	0	Eiki Aikawa	f6ee4527-9f61-43ef-9194-f27df9054ce8	Mammalia	Rodentia	Sciuridae	Sciurus	lis	Japanese Squirrel		2023-09-12 14:47:51	2023-09-12 14:47:51	1										CC-BY
2006510	Snapshot_Japan_2023_Fukushima_Forest_NIES_C25	7611355	0	Eiki Aikawa	f6ee4527-9f61-43ef-9194-f27df9054ce8	Mammalia	Rodentia	Sciuridae	Sciurus	lis	Japanese Squirrel		2023-09-12 16:31:44	2023-09-12 16:31:44	1										CC-BY
2006510	Snapshot_Japan_2023_Fukushima_Forest_NIES_C25	7611356	0	Eiki Aikawa	f6ee4527-9f61-43ef-9194-f27df9054ce8	Mammalia	Rodentia	Sciuridae	Sciurus	lis	Japanese Squirrel		2023-09-12 16:35:40	2023-09-12 16:36:10	1										CC-BY
2006510	Snapshot_Japan_2023_Fukushima_Forest_NIES_C25	7611362	0	Eiki Aikawa	f6ee4527-9f61-43ef-9194-f27df9054ce8	Mammalia	Rodentia	Sciuridae	Sciurus	lis	Japanese Squirrel		2023-09-12 16:37:26	2023-09-12 16:39:34	1										CC-BY
2006510	Snapshot_Japan_2023_Fukushima_Forest_NIES_C25	7611375	0	Eiki Aikawa	f6ee4527-9f61-43ef-9194-f27df9054ce8	Mammalia	Rodentia	Sciuridae	Sciurus	lis	Japanese Squirrel		2023-09-12 16:45:47	2023-09-12 16:46:18	1										CC-BY
2006510	Snapshot_Japan_2023_Fukushima_Forest_NIES_C25	7611376	0	Eiki Aikawa	f6ee4527-9f61-43ef-9194-f27df9054ce8	Mammalia	Rodentia	Sciuridae	Sciurus	lis	Japanese Squirrel		2023-09-12 16:43:53	2023-09-12 16:43:53	1										CC-BY
2006510	Snapshot_Japan_2023_Fukushima_Forest_NIES_C25	7611464	0	Eiki Aikawa	f6ee4527-9f61-43ef-9194-f27df9054ce8	Mammalia	Rodentia	Sciuridae	Sciurus	lis	Japanese Squirrel		2023-09-15 13:33:08	2023-09-15 13:33:09	1										CC-BY
2006510	Snapshot_Japan_2023_Fukushima_Forest_NIES_C25	7611473	0	Eiki Aikawa	f6ee4527-9f61-43ef-9194-f27df9054ce8	Mammalia	Rodentia	Sciuridae	Sciurus	lis	Japanese Squirrel		2023-09-15 13:40:43	2023-09-15 13:40:44	1										CC-BY
2006510	Snapshot_Japan_2023_Fukushima_Forest_NIES_C25	7611474	0	Eiki Aikawa	f6ee4527-9f61-43ef-9194-f27df9054ce8	Mammalia	Rodentia	Sciuridae	Sciurus	lis	Japanese Squirrel		2023-09-17 12:03:42	2023-09-17 12:03:43	1										CC-BY
2006510	Snapshot_Japan_2023_Fukushima_Forest_NIES_C25	7611482	0	Eiki Aikawa	f6ee4527-9f61-43ef-9194-f27df9054ce8	Mammalia	Rodentia	Sciuridae	Sciurus	lis	Japanese Squirrel		2023-09-17 12:07:00	2023-09-17 12:07:00	1										CC-BY
2006510	Snapshot_Japan_2023_Fukushima_Forest_NIES_C25	7611563	0	Eiki Aikawa	f6ee4527-9f61-43ef-9194-f27df9054ce8	Mammalia	Rodentia	Sciuridae	Sciurus	lis	Japanese Squirrel		2023-09-20 08:18:03	2023-09-20 08:18:05	1										CC-BY
2006510	Snapshot_Japan_2023_Fukushima_Forest_NIES_C25	7611573	0	Eiki Aikawa	f6ee4527-9f61-43ef-9194-f27df9054ce8	Mammalia	Rodentia	Sciuridae	Sciurus	lis	Japanese Squirrel		2023-09-20 17:17:14	2023-09-20 17:17:14	1										CC-BY
2006510	Snapshot_Japan_2023_Fukushima_Forest_NIES_C25	7611586	0	Eiki Aikawa	f6ee4527-9f61-43ef-9194-f27df9054ce8	Mammalia	Rodentia	Sciuridae	Sciurus	lis	Japanese Squirrel		2023-09-22 12:01:49	2023-09-22 12:02:05	1										CC-BY
2006510	Snapshot_Japan_2023_Fukushima_Forest_NIES_C25	7611587	0	Eiki Aikawa	f6ee4527-9f61-43ef-9194-f27df9054ce8	Mammalia	Rodentia	Sciuridae	Sciurus	lis	Japanese Squirrel		2023-09-21 16:57:40	2023-09-21 16:57:40	1										CC-BY
2006510	Snapshot_Japan_2023_Fukushima_Forest_NIES_C25	7611598	0	Eiki Aikawa	f6ee4527-9f61-43ef-9194-f27df9054ce8	Mammalia	Rodentia	Sciuridae	Sciurus	lis	Japanese Squirrel		2023-09-22 13:35:22	2023-09-22 13:35:22	1										CC-BY
2006510	Snapshot_Japan_2023_Fukushima_Forest_NIES_C25	7611616	0	Eiki Aikawa	f6ee4527-9f61-43ef-9194-f27df9054ce8	Mammalia	Rodentia	Sciuridae	Sciurus	lis	Japanese Squirrel		2023-09-24 12:37:38	2023-09-24 12:37:39	1										CC-BY
2006510	Snapshot_Japan_2023_Fukushima_Forest_NIES_C25	7611721	0	Eiki Aikawa	f6ee4527-9f61-43ef-9194-f27df9054ce8	Mammalia	Rodentia	Sciuridae	Sciurus	lis	Japanese Squirrel		2023-10-02 10:45:42	2023-10-02 10:45:44	1										CC-BY
2006510	Snapshot_Japan_2023_Fukushima_Forest_NIES_C25	7611731	0	Eiki Aikawa	f6ee4527-9f61-43ef-9194-f27df9054ce8	Mammalia	Rodentia	Sciuridae	Sciurus	lis	Japanese Squirrel		2023-10-05 08:00:11	2023-10-05 08:00:11	1										CC-BY
2006510	Snapshot_Japan_2023_Fukushima_Forest_NIES_C25	7611908	0	Eiki Aikawa	f6ee4527-9f61-43ef-9194-f27df9054ce8	Mammalia	Rodentia	Sciuridae	Sciurus	lis	Japanese Squirrel		2023-10-08 08:07:14	2023-10-08 08:07:14	1										CC-BY
2006510	Snapshot_Japan_2023_Fukushima_Forest_NIES_C25	7612000	0	Eiki Aikawa	f6ee4527-9f61-43ef-9194-f27df9054ce8	Mammalia	Rodentia	Sciuridae	Sciurus	lis	Japanese Squirrel		2023-10-15 16:42:45	2023-10-15 16:42:45	1										CC-BY
2006510	Snapshot_Japan_2023_Fukushima_Forest_NIES_C25	7612001	0	Eiki Aikawa	f6ee4527-9f61-43ef-9194-f27df9054ce8	Mammalia	Rodentia	Sciuridae	Sciurus	lis	Japanese Squirrel		2023-10-15 06:53:04	2023-10-15 06:53:04	1										CC-BY
2006510	Snapshot_Japan_2023_Fukushima_Forest_NIES_C25	7612003	0	Eiki Aikawa	f6ee4527-9f61-43ef-9194-f27df9054ce8	Mammalia	Rodentia	Sciuridae	Sciurus	lis	Japanese Squirrel		2023-10-16 06:43:41	2023-10-16 06:43:41	1										CC-BY
2006510	Snapshot_Japan_2023_Fukushima_Forest_NIES_C25	7612023	0	Eiki Aikawa	f6ee4527-9f61-43ef-9194-f27df9054ce8	Mammalia	Rodentia	Sciuridae	Sciurus	lis	Japanese Squirrel		2023-10-18 07:45:22	2023-10-18 07:45:22	1										CC-BY
2006510	Snapshot_Japan_2023_Fukushima_Forest_NIES_C25	7612053	0	Eiki Aikawa	f6ee4527-9f61-43ef-9194-f27df9054ce8	Mammalia	Rodentia	Sciuridae	Sciurus	lis	Japanese Squirrel		2023-10-20 16:23:22	2023-10-20 16:23:22	1										CC-BY
2006510	Snapshot_Japan_2023_Fukushima_Forest_NIES_C25	7612210	0	Eiki Aikawa	f6ee4527-9f61-43ef-9194-f27df9054ce8	Mammalia	Rodentia	Sciuridae	Sciurus	lis	Japanese Squirrel		2023-09-17 12:02:40	2023-09-17 12:02:41	1										CC-BY
2006510	Snapshot_Japan_2023_Fukushima_Forest_NIES_C25	7612224	0	Eiki Aikawa	f6ee4527-9f61-43ef-9194-f27df9054ce8	Mammalia	Rodentia	Sciuridae	Sciurus	lis	Japanese Squirrel		2023-09-25 06:02:47	2023-09-25 06:02:47	1										CC-BY
2006510	Snapshot_Japan_2023_Fukushima_Forest_NIES_C25	7611090	0	Keita Fukasawa	c51abc05-24e4-4d97-b9d3-0f7efe7a8303	Mammalia	Primates	Cercopithecidae	Macaca	fuscata	Japanese Macaque		2023-08-25 17:28:54	2023-08-25 17:30:30	2										CC-BY
2006510	Snapshot_Japan_2023_Fukushima_Forest_NIES_C25	7611257	0	Yumeko Moriya	1cfe564f-e0a2-41d1-9111-774b84b69a17	Aves	Galliformes	Phasianidae	Syrmaticus	soemmerringii	Copper Pheasant		2023-09-03 09:40:18	2023-09-03 09:40:28	1										CC-BY
2006510	Snapshot_Japan_2023_Fukushima_Forest_NIES_C25	7611261	0	Yumeko Moriya	1cfe564f-e0a2-41d1-9111-774b84b69a17	Aves	Galliformes	Phasianidae	Syrmaticus	soemmerringii	Copper Pheasant		2023-09-03 09:43:54	2023-09-03 09:45:00	1										CC-BY
2006510	Snapshot_Japan_2023_Fukushima_Forest_NIES_C25	7611675	0	Yumeko Moriya	1cfe564f-e0a2-41d1-9111-774b84b69a17	Aves	Galliformes	Phasianidae	Syrmaticus	soemmerringii	Copper Pheasant		2023-09-29 12:48:41	2023-09-29 12:48:49	1										CC-BY
2006510	Snapshot_Japan_2023_Fukushima_Forest_NIES_C25	7611723	0	Yumeko Moriya	1cfe564f-e0a2-41d1-9111-774b84b69a17	Aves	Galliformes	Phasianidae	Syrmaticus	soemmerringii	Copper Pheasant		2023-10-05 06:07:58	2023-10-05 06:08:05	1										CC-BY
2006510	Snapshot_Japan_2023_Fukushima_Forest_NIES_C25	7611436	0	Yumeko Moriya	7dbe4ecb-0040-4ce6-aa84-c186f3a36f90	Aves	Piciformes	Picidae	Dendrocopos		Dendrocopos Species		2023-09-14 13:06:56	2023-09-14 13:07:03	1										CC-BY
2006510	Snapshot_Japan_2023_Fukushima_Forest_NIES_C25	7611436	0	Yumeko Moriya	b1352069-a39c-4a84-a949-60044271c0c1	Aves					Bird		2023-09-14 13:06:56	2023-09-14 13:07:03	1										CC-BY
2006510	Snapshot_Japan_2023_Fukushima_Forest_NIES_C25	7611900	1	Eiki Aikawa	f1856211-cfb7-4a5b-9158-c0f72fd09ee6						Blank		2023-10-07 11:25:30	2023-10-07 11:25:32	1										CC-BY
2006510	Snapshot_Japan_2023_Fukushima_Forest_NIES_C25	7612013	1	Eiki Aikawa	f1856211-cfb7-4a5b-9158-c0f72fd09ee6						Blank		2023-10-17 03:08:25	2023-10-17 03:08:25	1										CC-BY
2006510	Snapshot_Japan_2023_Fukushima_Forest_NIES_C25	7611188	1	Keita Fukasawa	f1856211-cfb7-4a5b-9158-c0f72fd09ee6						Blank		2023-08-28 07:10:26	2023-08-28 07:10:26	1										CC-BY
2006510	Snapshot_Japan_2023_Fukushima_Forest_NIES_C25	7611322	1	Keita Fukasawa	f1856211-cfb7-4a5b-9158-c0f72fd09ee6						Blank		2023-09-09 04:37:13	2023-09-09 04:37:13	1										CC-BY
2006510	Snapshot_Japan_2023_Fukushima_Forest_NIES_C25	7611386	1	Keita Fukasawa	f1856211-cfb7-4a5b-9158-c0f72fd09ee6						Blank		2023-09-13 14:16:30	2023-09-13 14:16:30	1										CC-BY
2006510	Snapshot_Japan_2023_Fukushima_Forest_NIES_C25	7611775	1	Keita Fukasawa	f1856211-cfb7-4a5b-9158-c0f72fd09ee6						Blank		2023-10-06 11:13:09	2023-10-06 11:13:09	1										CC-BY
2006510	Snapshot_Japan_2023_Fukushima_Forest_NIES_C25	7611877	1	Keita Fukasawa	f1856211-cfb7-4a5b-9158-c0f72fd09ee6						Blank		2023-10-07 11:09:36	2023-10-07 11:09:36	1										CC-BY
2006510	Snapshot_Japan_2023_Fukushima_Forest_NIES_C25	7611878	1	Keita Fukasawa	f1856211-cfb7-4a5b-9158-c0f72fd09ee6						Blank		2023-10-07 11:21:04	2023-10-07 11:21:10	1										CC-BY
2006510	Snapshot_Japan_2023_Fukushima_Forest_NIES_C27	7612548	0	Eiki Aikawa	9121e6e0-596f-4a29-b632-975132c0416e	Mammalia	Cetartiodactyla	Bovidae	Capricornis	crispus	Japanese Serow		2023-09-17 05:18:34	2023-09-17 05:19:21	1										CC-BY
2006510	Snapshot_Japan_2023_Fukushima_Forest_NIES_C27	7612389	0	Eiki Aikawa	990ae9dd-7a59-4344-afcb-1b7b21368000	Mammalia	Primates	Hominidae	Homo	sapiens	Human		2023-08-23 13:13:49	2023-08-23 13:17:50	2										CC-BY
2006510	Snapshot_Japan_2023_Fukushima_Forest_NIES_C27	7612604	0	Eiki Aikawa	990ae9dd-7a59-4344-afcb-1b7b21368000	Mammalia	Primates	Hominidae	Homo	sapiens	Human		2023-10-26 12:03:40	2023-10-26 12:04:42	2										CC-BY
2006510	Snapshot_Japan_2023_Fukushima_Forest_NIES_C27	7612493	0	Eiki Aikawa	f1856211-cfb7-4a5b-9158-c0f72fd09ee6						Blank		2023-08-28 08:10:39	2023-08-28 08:10:39	1										CC-BY
2006510	Snapshot_Japan_2023_Fukushima_Forest_NIES_C27	7612515	0	Eiki Aikawa	f1856211-cfb7-4a5b-9158-c0f72fd09ee6						Blank		2023-08-31 08:28:26	2023-08-31 08:28:26	1										CC-BY
2006510	Snapshot_Japan_2023_Fukushima_Forest_NIES_C27	7612525	0	Eiki Aikawa	f1856211-cfb7-4a5b-9158-c0f72fd09ee6						Blank		2023-09-03 09:07:15	2023-09-03 09:07:15	1										CC-BY
2006510	Snapshot_Japan_2023_Fukushima_Forest_NIES_C27	7612583	0	Eiki Aikawa	f1856211-cfb7-4a5b-9158-c0f72fd09ee6						Blank		2023-10-06 00:40:06	2023-10-06 00:40:06	1										CC-BY
2006510	Snapshot_Japan_2023_Fukushima_Forest_NIES_C27	7612584	0	Eiki Aikawa	f1856211-cfb7-4a5b-9158-c0f72fd09ee6						Blank		2023-10-10 23:37:38	2023-10-10 23:37:38	1										CC-BY
2006510	Snapshot_Japan_2023_Fukushima_Forest_NIES_C27	7612492	0	Eiki Aikawa	f6ee4527-9f61-43ef-9194-f27df9054ce8	Mammalia	Rodentia	Sciuridae	Sciurus	lis	Japanese Squirrel		2023-08-28 07:44:31	2023-08-28 07:44:36	1										CC-BY
2006510	Snapshot_Japan_2023_Fukushima_Forest_NIES_C27	7612503	0	Eiki Aikawa	f6ee4527-9f61-43ef-9194-f27df9054ce8	Mammalia	Rodentia	Sciuridae	Sciurus	lis	Japanese Squirrel		2023-08-30 13:49:23	2023-08-30 13:49:24	1										CC-BY
2006510	Snapshot_Japan_2023_Fukushima_Forest_NIES_C27	7612504	0	Eiki Aikawa	f6ee4527-9f61-43ef-9194-f27df9054ce8	Mammalia	Rodentia	Sciuridae	Sciurus	lis	Japanese Squirrel		2023-08-30 13:53:52	2023-08-30 13:53:55	1										CC-BY
2006510	Snapshot_Japan_2023_Fukushima_Forest_NIES_C27	7612505	0	Eiki Aikawa	f6ee4527-9f61-43ef-9194-f27df9054ce8	Mammalia	Rodentia	Sciuridae	Sciurus	lis	Japanese Squirrel		2023-08-31 07:15:28	2023-08-31 07:15:34	1										CC-BY
2006510	Snapshot_Japan_2023_Fukushima_Forest_NIES_C27	7612506	0	Eiki Aikawa	f6ee4527-9f61-43ef-9194-f27df9054ce8	Mammalia	Rodentia	Sciuridae	Sciurus	lis	Japanese Squirrel		2023-08-30 15:12:32	2023-08-30 15:12:59	1										CC-BY
2006510	Snapshot_Japan_2023_Fukushima_Forest_NIES_C27	7612514	0	Eiki Aikawa	f6ee4527-9f61-43ef-9194-f27df9054ce8	Mammalia	Rodentia	Sciuridae	Sciurus	lis	Japanese Squirrel		2023-09-01 16:12:21	2023-09-01 16:12:21	1										CC-BY
2006510	Snapshot_Japan_2023_Fukushima_Forest_NIES_C27	7612517	0	Eiki Aikawa	f6ee4527-9f61-43ef-9194-f27df9054ce8	Mammalia	Rodentia	Sciuridae	Sciurus	lis	Japanese Squirrel		2023-09-03 08:20:58	2023-09-03 08:21:00	1										CC-BY
2006510	Snapshot_Japan_2023_Fukushima_Forest_NIES_C27	7612526	0	Eiki Aikawa	f6ee4527-9f61-43ef-9194-f27df9054ce8	Mammalia	Rodentia	Sciuridae	Sciurus	lis	Japanese Squirrel		2023-09-09 10:44:29	2023-09-09 10:44:29	1										CC-BY
2006510	Snapshot_Japan_2023_Fukushima_Forest_NIES_C27	7612527	0	Eiki Aikawa	f6ee4527-9f61-43ef-9194-f27df9054ce8	Mammalia	Rodentia	Sciuridae	Sciurus	lis	Japanese Squirrel		2023-09-03 08:44:05	2023-09-03 08:44:05	1										CC-BY
2006510	Snapshot_Japan_2023_Fukushima_Forest_NIES_C27	7612536	0	Eiki Aikawa	f6ee4527-9f61-43ef-9194-f27df9054ce8	Mammalia	Rodentia	Sciuridae	Sciurus	lis	Japanese Squirrel		2023-09-12 12:33:30	2023-09-12 12:33:32	1										CC-BY
2006510	Snapshot_Japan_2023_Fukushima_Forest_NIES_C27	7612538	0	Eiki Aikawa	f6ee4527-9f61-43ef-9194-f27df9054ce8	Mammalia	Rodentia	Sciuridae	Sciurus	lis	Japanese Squirrel		2023-09-16 07:52:57	2023-09-16 07:53:01	1										CC-BY
2006510	Snapshot_Japan_2023_Fukushima_Forest_NIES_C27	7612540	0	Eiki Aikawa	f6ee4527-9f61-43ef-9194-f27df9054ce8	Mammalia	Rodentia	Sciuridae	Sciurus	lis	Japanese Squirrel		2023-09-15 13:40:38	2023-09-15 13:40:49	1										CC-BY
2006510	Snapshot_Japan_2023_Fukushima_Forest_NIES_C27	7612569	0	Eiki Aikawa	f6ee4527-9f61-43ef-9194-f27df9054ce8	Mammalia	Rodentia	Sciuridae	Sciurus	lis	Japanese Squirrel		2023-09-18 09:18:53	2023-09-18 09:18:53	1										CC-BY
2006510	Snapshot_Japan_2023_Fukushima_Forest_NIES_C27	7612570	0	Eiki Aikawa	f6ee4527-9f61-43ef-9194-f27df9054ce8	Mammalia	Rodentia	Sciuridae	Sciurus	lis	Japanese Squirrel		2023-09-18 09:26:26	2023-09-18 09:26:35	1										CC-BY
2006510	Snapshot_Japan_2023_Fukushima_Forest_NIES_C27	7612571	0	Eiki Aikawa	f6ee4527-9f61-43ef-9194-f27df9054ce8	Mammalia	Rodentia	Sciuridae	Sciurus	lis	Japanese Squirrel		2023-09-17 10:21:22	2023-09-17 10:21:23	1										CC-BY
2006510	Snapshot_Japan_2023_Fukushima_Forest_NIES_C27	7612580	0	Eiki Aikawa	f6ee4527-9f61-43ef-9194-f27df9054ce8	Mammalia	Rodentia	Sciuridae	Sciurus	lis	Japanese Squirrel		2023-09-19 06:17:22	2023-09-19 06:17:24	1										CC-BY
2006510	Snapshot_Japan_2023_Fukushima_Forest_NIES_C27	7612581	0	Eiki Aikawa	f6ee4527-9f61-43ef-9194-f27df9054ce8	Mammalia	Rodentia	Sciuridae	Sciurus	lis	Japanese Squirrel		2023-10-02 06:44:28	2023-10-02 06:44:28	1										CC-BY
2006510	Snapshot_Japan_2023_Fukushima_Forest_NIES_C27	7612582	0	Eiki Aikawa	f6ee4527-9f61-43ef-9194-f27df9054ce8	Mammalia	Rodentia	Sciuridae	Sciurus	lis	Japanese Squirrel		2023-10-08 10:58:07	2023-10-08 10:58:08	1										CC-BY
2006510	Snapshot_Japan_2023_Fukushima_Forest_NIES_C27	7612593	0	Eiki Aikawa	f6ee4527-9f61-43ef-9194-f27df9054ce8	Mammalia	Rodentia	Sciuridae	Sciurus	lis	Japanese Squirrel		2023-10-18 09:23:15	2023-10-18 09:23:15	1										CC-BY
2006510	Snapshot_Japan_2023_Fukushima_Forest_NIES_C27	7612594	0	Eiki Aikawa	f6ee4527-9f61-43ef-9194-f27df9054ce8	Mammalia	Rodentia	Sciuridae	Sciurus	lis	Japanese Squirrel		2023-10-18 11:51:40	2023-10-18 11:52:01	1										CC-BY
2006510	Snapshot_Japan_2023_Fukushima_Forest_NIES_C27	7612596	0	Eiki Aikawa	f6ee4527-9f61-43ef-9194-f27df9054ce8	Mammalia	Rodentia	Sciuridae	Sciurus	lis	Japanese Squirrel		2023-10-18 12:07:33	2023-10-18 12:07:40	1										CC-BY
2006510	Snapshot_Japan_2023_Fukushima_Forest_NIES_C27	7612528	0	Yumeko Moriya	1cfe564f-e0a2-41d1-9111-774b84b69a17	Aves	Galliformes	Phasianidae	Syrmaticus	soemmerringii	Copper Pheasant		2023-09-10 16:47:44	2023-09-10 16:48:18	4										CC-BY
2006510	Snapshot_Japan_2023_Fukushima_Forest_NIES_C27	7612491	1	Eiki Aikawa	f1856211-cfb7-4a5b-9158-c0f72fd09ee6						Blank		2023-08-30 04:48:36	2023-08-30 04:48:36	1										CC-BY
2006510	Snapshot_Japan_2023_Fukushima_Forest_NIES_C27	7612539	1	Eiki Aikawa	f1856211-cfb7-4a5b-9158-c0f72fd09ee6						Blank		2023-09-15 03:29:11	2023-09-15 03:29:11	1										CC-BY
2006510	Snapshot_Japan_2023_Fukushima_Forest_NIES_C27	7612494	1	Keita Fukasawa	f1856211-cfb7-4a5b-9158-c0f72fd09ee6						Blank		2023-08-27 05:50:20	2023-08-27 05:50:20	1										CC-BY
2006510	Snapshot_Japan_2023_Fukushima_Forest_NIES_C27	7612513	1	Keita Fukasawa	f1856211-cfb7-4a5b-9158-c0f72fd09ee6						Blank		2023-09-01 16:31:17	2023-09-01 16:32:13	1										CC-BY
2006510	Snapshot_Japan_2023_Fukushima_Forest_NIES_C27	7612595	1	Keita Fukasawa	f1856211-cfb7-4a5b-9158-c0f72fd09ee6						Blank		2023-10-24 14:03:40	2023-10-24 14:03:40	1										CC-BY
2006510	Snapshot_Japan_2023_Fukushima_Forest_NIES_CX01	7655882	0	Eiki Aikawa	05a177f4-8da4-400f-ad72-0a8437a1eea6	Mammalia	Carnivora	Viverridae	Paguma	larvata	Masked Palm Civet		2023-10-22 22:48:22	2023-10-22 22:48:27	1										CC-BY
2006510	Snapshot_Japan_2023_Fukushima_Forest_NIES_CX01	7655790	0	Eiki Aikawa	1f689929-883d-4dae-958c-3d57ab5b6c16						Animal		2023-09-15 19:12:28	2023-09-15 19:12:28	1										CC-BY
2006510	Snapshot_Japan_2023_Fukushima_Forest_NIES_CX01	7655812	0	Eiki Aikawa	1f689929-883d-4dae-958c-3d57ab5b6c16						Animal		2023-09-18 21:42:39	2023-09-18 21:42:39	1										CC-BY
2006510	Snapshot_Japan_2023_Fukushima_Forest_NIES_CX01	7655818	0	Eiki Aikawa	1f689929-883d-4dae-958c-3d57ab5b6c16						Animal		2023-09-21 00:01:07	2023-09-21 00:01:07	1										CC-BY
2006510	Snapshot_Japan_2023_Fukushima_Forest_NIES_CX01	7655828	0	Eiki Aikawa	1f689929-883d-4dae-958c-3d57ab5b6c16						Animal		2023-09-23 06:26:22	2023-09-23 06:26:22	1										CC-BY
2006510	Snapshot_Japan_2023_Fukushima_Forest_NIES_CX01	7655796	0	Eiki Aikawa	241042c0-ec31-4ae6-81dc-d2b785de1bb8	Mammalia	Lagomorpha	Leporidae	Lepus	brachyurus	Japanese Hare		2023-09-16 20:49:32	2023-09-16 20:49:32	1										CC-BY
2006510	Snapshot_Japan_2023_Fukushima_Forest_NIES_CX01	7655879	0	Eiki Aikawa	241042c0-ec31-4ae6-81dc-d2b785de1bb8	Mammalia	Lagomorpha	Leporidae	Lepus	brachyurus	Japanese Hare		2023-10-22 03:57:32	2023-10-22 03:57:32	1										CC-BY
2006510	Snapshot_Japan_2023_Fukushima_Forest_NIES_CX01	7655744	0	Eiki Aikawa	746d3e98-64af-4897-9cd3-c09b169a8c69	Mammalia	Carnivora	Canidae	Nyctereutes	procyonoides	Raccoon Dog		2023-08-28 01:27:48	2023-08-28 01:28:53	1										CC-BY
2006510	Snapshot_Japan_2023_Fukushima_Forest_NIES_CX01	7655747	0	Eiki Aikawa	746d3e98-64af-4897-9cd3-c09b169a8c69	Mammalia	Carnivora	Canidae	Nyctereutes	procyonoides	Raccoon Dog		2023-08-28 01:30:01	2023-08-28 01:30:35	1										CC-BY
2006510	Snapshot_Japan_2023_Fukushima_Forest_NIES_CX01	7655758	0	Eiki Aikawa	746d3e98-64af-4897-9cd3-c09b169a8c69	Mammalia	Carnivora	Canidae	Nyctereutes	procyonoides	Raccoon Dog		2023-09-03 18:50:41	2023-09-03 18:50:41	1										CC-BY
2006510	Snapshot_Japan_2023_Fukushima_Forest_NIES_CX01	7655767	0	Eiki Aikawa	746d3e98-64af-4897-9cd3-c09b169a8c69	Mammalia	Carnivora	Canidae	Nyctereutes	procyonoides	Raccoon Dog		2023-09-07 22:28:25	2023-09-07 22:28:33	1										CC-BY
2006510	Snapshot_Japan_2023_Fukushima_Forest_NIES_CX01	7655783	0	Eiki Aikawa	746d3e98-64af-4897-9cd3-c09b169a8c69	Mammalia	Carnivora	Canidae	Nyctereutes	procyonoides	Raccoon Dog		2023-09-12 21:27:42	2023-09-12 21:27:42	1										CC-BY
2006510	Snapshot_Japan_2023_Fukushima_Forest_NIES_CX01	7655785	0	Eiki Aikawa	746d3e98-64af-4897-9cd3-c09b169a8c69	Mammalia	Carnivora	Canidae	Nyctereutes	procyonoides	Raccoon Dog		2023-09-15 03:31:37	2023-09-15 03:31:41	1										CC-BY
2006510	Snapshot_Japan_2023_Fukushima_Forest_NIES_CX01	7655810	0	Eiki Aikawa	746d3e98-64af-4897-9cd3-c09b169a8c69	Mammalia	Carnivora	Canidae	Nyctereutes	procyonoides	Raccoon Dog		2023-09-19 04:22:39	2023-09-19 04:22:40	1										CC-BY
2006510	Snapshot_Japan_2023_Fukushima_Forest_NIES_CX01	7655833	0	Eiki Aikawa	746d3e98-64af-4897-9cd3-c09b169a8c69	Mammalia	Carnivora	Canidae	Nyctereutes	procyonoides	Raccoon Dog		2023-09-24 18:30:59	2023-09-24 18:31:08	1										CC-BY
2006510	Snapshot_Japan_2023_Fukushima_Forest_NIES_CX01	7655834	0	Eiki Aikawa	746d3e98-64af-4897-9cd3-c09b169a8c69	Mammalia	Carnivora	Canidae	Nyctereutes	procyonoides	Raccoon Dog		2023-09-26 03:41:11	2023-09-26 03:41:20	1										CC-BY
2006510	Snapshot_Japan_2023_Fukushima_Forest_NIES_CX01	7655995	0	Eiki Aikawa	746d3e98-64af-4897-9cd3-c09b169a8c69	Mammalia	Carnivora	Canidae	Nyctereutes	procyonoides	Raccoon Dog		2023-09-06 03:40:19	2023-09-06 03:40:19	1										CC-BY
2006510	Snapshot_Japan_2023_Fukushima_Forest_NIES_CX01	7655777	0	Eiki Aikawa	80d82668-81f1-4ffe-96a5-2325ce78ecf1	Mammalia	Carnivora	Mustelidae			Weasel Family		2023-09-09 20:15:51	2023-09-09 20:15:51	1										CC-BY
2006510	Snapshot_Japan_2023_Fukushima_Forest_NIES_CX01	7655759	0	Eiki Aikawa	90d950db-2106-4bd9-a4c1-777604c3eada	Mammalia	Rodentia				Rodent		2023-09-04 23:15:31	2023-09-04 23:15:40	1										CC-BY
2006510	Snapshot_Japan_2023_Fukushima_Forest_NIES_CX01	7655753	0	Eiki Aikawa	9121e6e0-596f-4a29-b632-975132c0416e	Mammalia	Cetartiodactyla	Bovidae	Capricornis	crispus	Japanese Serow		2023-08-31 16:12:45	2023-08-31 16:12:50	1										CC-BY
2006510	Snapshot_Japan_2023_Fukushima_Forest_NIES_CX01	7655801	0	Eiki Aikawa	9121e6e0-596f-4a29-b632-975132c0416e	Mammalia	Cetartiodactyla	Bovidae	Capricornis	crispus	Japanese Serow		2023-09-17 09:39:13	2023-09-17 09:39:36	1										CC-BY
2006510	Snapshot_Japan_2023_Fukushima_Forest_NIES_CX01	7655866	0	Eiki Aikawa	9121e6e0-596f-4a29-b632-975132c0416e	Mammalia	Cetartiodactyla	Bovidae	Capricornis	crispus	Japanese Serow		2023-10-12 22:59:06	2023-10-12 22:59:13	1										CC-BY
2006510	Snapshot_Japan_2023_Fukushima_Forest_NIES_CX01	7655730	0	Eiki Aikawa	990ae9dd-7a59-4344-afcb-1b7b21368000	Mammalia	Primates	Hominidae	Homo	sapiens	Human		2023-08-22 10:49:32	2023-08-22 10:49:32	1										CC-BY
2006510	Snapshot_Japan_2023_Fukushima_Forest_NIES_CX01	7655741	0	Eiki Aikawa	990ae9dd-7a59-4344-afcb-1b7b21368000	Mammalia	Primates	Hominidae	Homo	sapiens	Human		2023-08-22 10:56:40	2023-08-22 10:56:49	1										CC-BY
2006510	Snapshot_Japan_2023_Fukushima_Forest_NIES_CX01	7655883	0	Eiki Aikawa	990ae9dd-7a59-4344-afcb-1b7b21368000	Mammalia	Primates	Hominidae	Homo	sapiens	Human		2023-10-23 12:19:49	2023-10-23 12:26:49	1										CC-BY
2006510	Snapshot_Japan_2023_Fukushima_Forest_NIES_CX01	7655979	0	Eiki Aikawa	990ae9dd-7a59-4344-afcb-1b7b21368000	Mammalia	Primates	Hominidae	Homo	sapiens	Human		2023-08-22 10:54:57	2023-08-22 10:55:40	1										CC-BY
2006510	Snapshot_Japan_2023_Fukushima_Forest_NIES_CX01	7655731	0	Eiki Aikawa	990ae9dd-7a59-4344-afcb-1b7b21368000	Mammalia	Primates	Hominidae	Homo	sapiens	Human		2023-08-22 10:53:31	2023-08-22 10:53:40	2										CC-BY
2006510	Snapshot_Japan_2023_Fukushima_Forest_NIES_CX01	7655871	0	Eiki Aikawa	a45906ce-5938-433a-bc82-4d0e60d2ebab	Mammalia	Chiroptera				Bat		2023-10-20 17:49:57	2023-10-20 17:49:57	1										CC-BY
2006510	Snapshot_Japan_2023_Fukushima_Forest_NIES_CX01	7655873	0	Eiki Aikawa	a45906ce-5938-433a-bc82-4d0e60d2ebab	Mammalia	Chiroptera				Bat		2023-10-21 03:22:52	2023-10-21 03:23:12	1										CC-BY
2006510	Snapshot_Japan_2023_Fukushima_Forest_NIES_CX01	7655875	0	Eiki Aikawa	a45906ce-5938-433a-bc82-4d0e60d2ebab	Mammalia	Chiroptera				Bat		2023-10-21 03:43:43	2023-10-21 03:43:44	1										CC-BY
2006510	Snapshot_Japan_2023_Fukushima_Forest_NIES_CX01	7655876	0	Eiki Aikawa	a45906ce-5938-433a-bc82-4d0e60d2ebab	Mammalia	Chiroptera				Bat		2023-10-21 03:34:34	2023-10-21 03:34:34	1										CC-BY
2006510	Snapshot_Japan_2023_Fukushima_Forest_NIES_CX01	7655789	0	Eiki Aikawa	b1352069-a39c-4a84-a949-60044271c0c1	Aves					Bird		2023-09-15 07:31:11	2023-09-15 07:31:11	1										CC-BY
2006510	Snapshot_Japan_2023_Fukushima_Forest_NIES_CX01	7655816	0	Eiki Aikawa	b1352069-a39c-4a84-a949-60044271c0c1	Aves					Bird		2023-09-20 16:54:26	2023-09-20 16:54:26	1										CC-BY
2006510	Snapshot_Japan_2023_Fukushima_Forest_NIES_CX01	7655837	0	Eiki Aikawa	b1352069-a39c-4a84-a949-60044271c0c1	Aves					Bird		2023-09-26 13:01:15	2023-09-26 13:01:16	1										CC-BY
2006510	Snapshot_Japan_2023_Fukushima_Forest_NIES_CX01	7655852	0	Eiki Aikawa	b1352069-a39c-4a84-a949-60044271c0c1	Aves					Bird		2023-10-03 11:07:14	2023-10-03 11:07:14	1										CC-BY
2006510	Snapshot_Japan_2023_Fukushima_Forest_NIES_CX01	7655854	0	Eiki Aikawa	b1352069-a39c-4a84-a949-60044271c0c1	Aves					Bird		2023-10-06 09:54:17	2023-10-06 09:54:17	1										CC-BY
2006510	Snapshot_Japan_2023_Fukushima_Forest_NIES_CX01	7655858	0	Eiki Aikawa	b1352069-a39c-4a84-a949-60044271c0c1	Aves					Bird		2023-10-12 15:11:52	2023-10-12 15:11:52	2										CC-BY
2006510	Snapshot_Japan_2023_Fukushima_Forest_NIES_CX01	7655770	0	Eiki Aikawa	c51abc05-24e4-4d97-b9d3-0f7efe7a8303	Mammalia	Primates	Cercopithecidae	Macaca	fuscata	Japanese Macaque		2023-09-08 11:43:47	2023-09-08 11:43:47	1										CC-BY
2006510	Snapshot_Japan_2023_Fukushima_Forest_NIES_CX01	7655793	0	Eiki Aikawa	c51abc05-24e4-4d97-b9d3-0f7efe7a8303	Mammalia	Primates	Cercopithecidae	Macaca	fuscata	Japanese Macaque		2023-09-16 05:48:54	2023-09-16 05:48:54	1										CC-BY
2006510	Snapshot_Japan_2023_Fukushima_Forest_NIES_CX01	7655842	0	Eiki Aikawa	c51abc05-24e4-4d97-b9d3-0f7efe7a8303	Mammalia	Primates	Cercopithecidae	Macaca	fuscata	Japanese Macaque		2023-09-28 16:08:16	2023-09-28 16:08:19	1										CC-BY
2006510	Snapshot_Japan_2023_Fukushima_Forest_NIES_CX01	7655855	0	Eiki Aikawa	c51abc05-24e4-4d97-b9d3-0f7efe7a8303	Mammalia	Primates	Cercopithecidae	Macaca	fuscata	Japanese Macaque		2023-10-06 10:16:47	2023-10-06 10:16:51	1										CC-BY
2006510	Snapshot_Japan_2023_Fukushima_Forest_NIES_CX01	7655766	0	Eiki Aikawa	c51abc05-24e4-4d97-b9d3-0f7efe7a8303	Mammalia	Primates	Cercopithecidae	Macaca	fuscata	Japanese Macaque		2023-09-05 13:46:36	2023-09-05 13:48:28	2										CC-BY
2006510	Snapshot_Japan_2023_Fukushima_Forest_NIES_CX01	7655778	0	Eiki Aikawa	c51abc05-24e4-4d97-b9d3-0f7efe7a8303	Mammalia	Primates	Cercopithecidae	Macaca	fuscata	Japanese Macaque		2023-09-08 11:44:58	2023-09-08 11:44:59	2										CC-BY
2006510	Snapshot_Japan_2023_Fukushima_Forest_NIES_CX01	7655829	0	Eiki Aikawa	d372cda5-a8ca-4b7b-97ed-4e4fab9c9b4b	Mammalia	Cetartiodactyla	Suidae	Sus	scrofa	Wild Boar		2023-09-23 06:20:40	2023-09-23 06:20:41	1										CC-BY
2006510	Snapshot_Japan_2023_Fukushima_Forest_NIES_CX01	7655846	0	Eiki Aikawa	d372cda5-a8ca-4b7b-97ed-4e4fab9c9b4b	Mammalia	Cetartiodactyla	Suidae	Sus	scrofa	Wild Boar		2023-09-29 23:42:29	2023-09-29 23:42:41	1										CC-BY
2006510	Snapshot_Japan_2023_Fukushima_Forest_NIES_CX01	7655819	0	Eiki Aikawa	d372cda5-a8ca-4b7b-97ed-4e4fab9c9b4b	Mammalia	Cetartiodactyla	Suidae	Sus	scrofa	Wild Boar		2023-09-21 18:09:03	2023-09-21 18:09:17	3										CC-BY
2006510	Snapshot_Japan_2023_Fukushima_Forest_NIES_CX01	7655756	0	Eiki Aikawa	f1856211-cfb7-4a5b-9158-c0f72fd09ee6						Blank		2023-09-03 00:09:33	2023-09-03 00:09:33	1										CC-BY
2006510	Snapshot_Japan_2023_Fukushima_Forest_NIES_CX01	7655771	0	Eiki Aikawa	f1856211-cfb7-4a5b-9158-c0f72fd09ee6						Blank		2023-09-09 03:23:02	2023-09-09 03:23:02	1										CC-BY
2006510	Snapshot_Japan_2023_Fukushima_Forest_NIES_CX01	7655779	0	Eiki Aikawa	f1856211-cfb7-4a5b-9158-c0f72fd09ee6						Blank		2023-09-10 04:03:59	2023-09-10 04:04:04	1										CC-BY
2006510	Snapshot_Japan_2023_Fukushima_Forest_NIES_CX01	7655786	0	Eiki Aikawa	f1856211-cfb7-4a5b-9158-c0f72fd09ee6						Blank		2023-09-11 21:39:14	2023-09-11 21:39:14	1										CC-BY
2006510	Snapshot_Japan_2023_Fukushima_Forest_NIES_CX01	7655792	0	Eiki Aikawa	f1856211-cfb7-4a5b-9158-c0f72fd09ee6						Blank		2023-09-16 05:11:23	2023-09-16 05:11:23	1										CC-BY
2006510	Snapshot_Japan_2023_Fukushima_Forest_NIES_CX01	7655808	0	Eiki Aikawa	f1856211-cfb7-4a5b-9158-c0f72fd09ee6						Blank		2023-09-18 20:29:51	2023-09-18 20:29:53	1										CC-BY
2006510	Snapshot_Japan_2023_Fukushima_Forest_NIES_CX01	7655823	0	Eiki Aikawa	f1856211-cfb7-4a5b-9158-c0f72fd09ee6						Blank		2023-09-22 17:06:51	2023-09-22 17:06:51	1										CC-BY
2006510	Snapshot_Japan_2023_Fukushima_Forest_NIES_CX01	7655872	0	Eiki Aikawa	f1856211-cfb7-4a5b-9158-c0f72fd09ee6						Blank		2023-10-18 21:45:44	2023-10-18 21:45:44	1										CC-BY
2006510	Snapshot_Japan_2023_Fukushima_Forest_NIES_CX01	7655750	0	Eiki Aikawa	f2d233e3-80e3-433d-9687-e29ecc7a467a	Mammalia					Mammal		2023-08-30 01:21:17	2023-08-30 01:21:19	1										CC-BY
2006510	Snapshot_Japan_2023_Fukushima_Forest_NIES_CX01	7655878	0	Eiki Aikawa	f2d233e3-80e3-433d-9687-e29ecc7a467a	Mammalia					Mammal		2023-10-21 21:52:59	2023-10-21 21:53:00	1										CC-BY
2006510	Snapshot_Japan_2023_Fukushima_Forest_NIES_CX01	7655743	0	Eiki Aikawa	f6ee4527-9f61-43ef-9194-f27df9054ce8	Mammalia	Rodentia	Sciuridae	Sciurus	lis	Japanese Squirrel		2023-08-26 06:34:07	2023-08-26 06:34:07	1										CC-BY
2006510	Snapshot_Japan_2023_Fukushima_Forest_NIES_CX01	7655851	0	Eiki Aikawa	f6ee4527-9f61-43ef-9194-f27df9054ce8	Mammalia	Rodentia	Sciuridae	Sciurus	lis	Japanese Squirrel		2023-10-02 13:00:51	2023-10-02 13:00:51	1										CC-BY
2006510	Snapshot_Japan_2023_Fukushima_Forest_NIES_CX01	7655984	0	Eiki Aikawa	f6ee4527-9f61-43ef-9194-f27df9054ce8	Mammalia	Rodentia	Sciuridae	Sciurus	lis	Japanese Squirrel		2023-10-02 15:05:59	2023-10-02 15:05:59	1										CC-BY
2006510	Snapshot_Japan_2023_Fukushima_Forest_NIES_CX01	7655797	0	Keita Fukasawa	b1352069-a39c-4a84-a949-60044271c0c1	Aves					Bird		2023-09-16 16:32:20	2023-09-16 16:32:20	1										CC-BY
2006510	Snapshot_Japan_2023_Fukushima_Forest_NIES_CX01	7655811	0	Keita Fukasawa	f6ee4527-9f61-43ef-9194-f27df9054ce8	Mammalia	Rodentia	Sciuridae	Sciurus	lis	Japanese Squirrel		2023-09-19 10:55:20	2023-09-19 10:55:30	1										CC-BY
2006510	Snapshot_Japan_2023_Fukushima_Forest_NIES_CX01	7655847	0	Yumeko Moriya	1cfe564f-e0a2-41d1-9111-774b84b69a17	Aves	Galliformes	Phasianidae	Syrmaticus	soemmerringii	Copper Pheasant		2023-09-30 13:40:47	2023-09-30 13:40:54	1										CC-BY
2006510	Snapshot_Japan_2023_Fukushima_Forest_NIES_CX01	7655853	0	Yumeko Moriya	1cfe564f-e0a2-41d1-9111-774b84b69a17	Aves	Galliformes	Phasianidae	Syrmaticus	soemmerringii	Copper Pheasant		2023-10-02 13:08:28	2023-10-02 13:08:28	1										CC-BY
2006510	Snapshot_Japan_2023_Fukushima_Forest_NIES_CX01	7655857	0	Yumeko Moriya	1cfe564f-e0a2-41d1-9111-774b84b69a17	Aves	Galliformes	Phasianidae	Syrmaticus	soemmerringii	Copper Pheasant		2023-10-12 15:05:40	2023-10-12 15:05:40	1										CC-BY
2006510	Snapshot_Japan_2023_Fukushima_Forest_NIES_CX01	7655867	0	Yumeko Moriya	1cfe564f-e0a2-41d1-9111-774b84b69a17	Aves	Galliformes	Phasianidae	Syrmaticus	soemmerringii	Copper Pheasant		2023-10-16 12:19:37	2023-10-16 12:19:37	1										CC-BY
2006510	Snapshot_Japan_2023_Fukushima_Forest_NIES_CX01	7655824	0	Yumeko Moriya	4eae4c62-e867-465a-a1f3-536791efa6c4	Aves	Galliformes	Phasianidae			Phasianidae Family		2023-09-22 16:54:59	2023-09-22 16:54:59	1										CC-BY
2006510	Snapshot_Japan_2023_Fukushima_Forest_NIES_CX01	7655857	0	Yumeko Moriya	b1352069-a39c-4a84-a949-60044271c0c1	Aves					Bird		2023-10-12 15:05:40	2023-10-12 15:05:40	1										CC-BY
2006510	Snapshot_Japan_2023_Fukushima_Forest_NIES_CX01	7655798	0	Yumeko Moriya	dd6b4c46-c4b8-4f74-bb7c-425996ce12bd	Aves	Passeriformes	Corvidae	Garrulus	glandarius	Jay		2023-09-16 07:40:33	2023-09-16 07:40:33	1										CC-BY
2006510	Snapshot_Japan_2023_Fukushima_Forest_NIES_CX01	7655752	1	Eiki Aikawa	f1856211-cfb7-4a5b-9158-c0f72fd09ee6						Blank		2023-08-30 03:24:39	2023-08-30 03:24:39	1										CC-BY
2006510	Snapshot_Japan_2023_Fukushima_Forest_NIES_CX01	7655757	1	Keita Fukasawa	f1856211-cfb7-4a5b-9158-c0f72fd09ee6						Blank		2023-09-02 07:45:06	2023-09-02 07:45:06	1										CC-BY
2006510	Snapshot_Japan_2023_Fukushima_Forest_NIES_CX01	7655776	1	Keita Fukasawa	f1856211-cfb7-4a5b-9158-c0f72fd09ee6						Blank		2023-09-11 15:23:50	2023-09-11 15:23:50	1										CC-BY
2006510	Snapshot_Japan_2023_Fukushima_Forest_NIES_CX01	7655784	1	Keita Fukasawa	f1856211-cfb7-4a5b-9158-c0f72fd09ee6						Blank		2023-09-10 14:11:23	2023-09-10 14:11:23	1										CC-BY
2006510	Snapshot_Japan_2023_Fukushima_Forest_NIES_CX01	7655791	1	Keita Fukasawa	f1856211-cfb7-4a5b-9158-c0f72fd09ee6						Blank		2023-09-15 04:50:25	2023-09-15 04:50:25	1										CC-BY
2006510	Snapshot_Japan_2023_Fukushima_Forest_NIES_CX01	7655817	1	Keita Fukasawa	f1856211-cfb7-4a5b-9158-c0f72fd09ee6						Blank		2023-09-19 11:28:03	2023-09-19 11:28:11	1										CC-BY
2006510	Snapshot_Japan_2023_Fukushima_Forest_NIES_CX01	7655832	1	Keita Fukasawa	f1856211-cfb7-4a5b-9158-c0f72fd09ee6						Blank		2023-09-24 07:20:12	2023-09-24 07:20:12	1										CC-BY
2006510	Snapshot_Japan_2023_Fukushima_Forest_NIES_CX04	7656297	0	Chiharu MORIGUCHI	746d3e98-64af-4897-9cd3-c09b169a8c69	Mammalia	Carnivora	Canidae	Nyctereutes	procyonoides	Raccoon Dog		2023-10-01 02:25:07	2023-10-01 02:25:07	1										CC-BY
2006510	Snapshot_Japan_2023_Fukushima_Forest_NIES_CX04	7656042	0	Eiki Aikawa	746d3e98-64af-4897-9cd3-c09b169a8c69	Mammalia	Carnivora	Canidae	Nyctereutes	procyonoides	Raccoon Dog		2023-08-26 21:17:48	2023-08-26 21:18:01	1										CC-BY
2006510	Snapshot_Japan_2023_Fukushima_Forest_NIES_CX04	7656053	0	Eiki Aikawa	746d3e98-64af-4897-9cd3-c09b169a8c69	Mammalia	Carnivora	Canidae	Nyctereutes	procyonoides	Raccoon Dog		2023-08-27 07:19:12	2023-08-27 07:19:13	1										CC-BY
2006510	Snapshot_Japan_2023_Fukushima_Forest_NIES_CX04	7656111	0	Eiki Aikawa	746d3e98-64af-4897-9cd3-c09b169a8c69	Mammalia	Carnivora	Canidae	Nyctereutes	procyonoides	Raccoon Dog		2023-09-04 14:37:27	2023-09-04 14:37:27	1										CC-BY
2006510	Snapshot_Japan_2023_Fukushima_Forest_NIES_CX04	7656180	0	Eiki Aikawa	746d3e98-64af-4897-9cd3-c09b169a8c69	Mammalia	Carnivora	Canidae	Nyctereutes	procyonoides	Raccoon Dog		2023-09-10 15:24:43	2023-09-10 15:24:45	1										CC-BY
2006510	Snapshot_Japan_2023_Fukushima_Forest_NIES_CX04	7656185	0	Eiki Aikawa	746d3e98-64af-4897-9cd3-c09b169a8c69	Mammalia	Carnivora	Canidae	Nyctereutes	procyonoides	Raccoon Dog		2023-09-11 05:42:01	2023-09-11 05:42:07	1										CC-BY
2006510	Snapshot_Japan_2023_Fukushima_Forest_NIES_CX04	7656204	0	Eiki Aikawa	746d3e98-64af-4897-9cd3-c09b169a8c69	Mammalia	Carnivora	Canidae	Nyctereutes	procyonoides	Raccoon Dog		2023-09-13 05:40:16	2023-09-13 05:40:18	1										CC-BY
2006510	Snapshot_Japan_2023_Fukushima_Forest_NIES_CX04	7656205	0	Eiki Aikawa	746d3e98-64af-4897-9cd3-c09b169a8c69	Mammalia	Carnivora	Canidae	Nyctereutes	procyonoides	Raccoon Dog		2023-09-12 17:35:00	2023-09-12 17:35:01	1										CC-BY
2006510	Snapshot_Japan_2023_Fukushima_Forest_NIES_CX04	7656236	0	Eiki Aikawa	746d3e98-64af-4897-9cd3-c09b169a8c69	Mammalia	Carnivora	Canidae	Nyctereutes	procyonoides	Raccoon Dog		2023-09-15 05:09:41	2023-09-15 05:09:42	1										CC-BY
2006510	Snapshot_Japan_2023_Fukushima_Forest_NIES_CX04	7656385	0	Eiki Aikawa	746d3e98-64af-4897-9cd3-c09b169a8c69	Mammalia	Carnivora	Canidae	Nyctereutes	procyonoides	Raccoon Dog		2023-10-14 20:05:43	2023-10-14 20:05:44	1										CC-BY
2006510	Snapshot_Japan_2023_Fukushima_Forest_NIES_CX04	7656432	0	Eiki Aikawa	746d3e98-64af-4897-9cd3-c09b169a8c69	Mammalia	Carnivora	Canidae	Nyctereutes	procyonoides	Raccoon Dog		2023-10-19 04:59:53	2023-10-19 04:59:54	1										CC-BY
2006510	Snapshot_Japan_2023_Fukushima_Forest_NIES_CX04	7656435	0	Eiki Aikawa	746d3e98-64af-4897-9cd3-c09b169a8c69	Mammalia	Carnivora	Canidae	Nyctereutes	procyonoides	Raccoon Dog		2023-10-20 00:26:20	2023-10-20 00:26:21	1										CC-BY
2006510	Snapshot_Japan_2023_Fukushima_Forest_NIES_CX04	7656453	0	Eiki Aikawa	746d3e98-64af-4897-9cd3-c09b169a8c69	Mammalia	Carnivora	Canidae	Nyctereutes	procyonoides	Raccoon Dog		2023-10-22 16:09:02	2023-10-22 16:09:03	1										CC-BY
2006510	Snapshot_Japan_2023_Fukushima_Forest_NIES_CX04	7656463	0	Eiki Aikawa	746d3e98-64af-4897-9cd3-c09b169a8c69	Mammalia	Carnivora	Canidae	Nyctereutes	procyonoides	Raccoon Dog		2023-10-23 05:12:17	2023-10-23 05:12:21	1										CC-BY
2006510	Snapshot_Japan_2023_Fukushima_Forest_NIES_CX04	7656276	0	Eiki Aikawa	746d3e98-64af-4897-9cd3-c09b169a8c69	Mammalia	Carnivora	Canidae	Nyctereutes	procyonoides	Raccoon Dog		2023-09-25 14:51:03	2023-09-25 14:51:07	2										CC-BY
2006510	Snapshot_Japan_2023_Fukushima_Forest_NIES_CX04	7656033	0	Eiki Aikawa	90d950db-2106-4bd9-a4c1-777604c3eada	Mammalia	Rodentia				Rodent		2023-08-23 22:12:03	2023-08-23 22:12:03	1										CC-BY
2006510	Snapshot_Japan_2023_Fukushima_Forest_NIES_CX04	7656035	0	Eiki Aikawa	90d950db-2106-4bd9-a4c1-777604c3eada	Mammalia	Rodentia				Rodent		2023-08-23 19:54:41	2023-08-23 19:54:41	1										CC-BY
2006510	Snapshot_Japan_2023_Fukushima_Forest_NIES_CX04	7656043	0	Eiki Aikawa	90d950db-2106-4bd9-a4c1-777604c3eada	Mammalia	Rodentia				Rodent		2023-08-26 20:10:36	2023-08-26 20:10:36	1										CC-BY
2006510	Snapshot_Japan_2023_Fukushima_Forest_NIES_CX04	7656051	0	Eiki Aikawa	90d950db-2106-4bd9-a4c1-777604c3eada	Mammalia	Rodentia				Rodent		2023-08-27 01:04:11	2023-08-27 01:04:12	1										CC-BY
2006510	Snapshot_Japan_2023_Fukushima_Forest_NIES_CX04	7656073	0	Eiki Aikawa	90d950db-2106-4bd9-a4c1-777604c3eada	Mammalia	Rodentia				Rodent		2023-08-31 19:38:24	2023-08-31 19:38:25	1										CC-BY
2006510	Snapshot_Japan_2023_Fukushima_Forest_NIES_CX04	7656075	0	Eiki Aikawa	90d950db-2106-4bd9-a4c1-777604c3eada	Mammalia	Rodentia				Rodent		2023-08-31 02:47:00	2023-08-31 02:47:00	1										CC-BY
2006510	Snapshot_Japan_2023_Fukushima_Forest_NIES_CX04	7656078	0	Eiki Aikawa	90d950db-2106-4bd9-a4c1-777604c3eada	Mammalia	Rodentia				Rodent		2023-09-01 03:45:27	2023-09-01 03:45:28	1										CC-BY
2006510	Snapshot_Japan_2023_Fukushima_Forest_NIES_CX04	7656079	0	Eiki Aikawa	90d950db-2106-4bd9-a4c1-777604c3eada	Mammalia	Rodentia				Rodent		2023-09-02 00:34:39	2023-09-02 00:34:40	1										CC-BY
2006510	Snapshot_Japan_2023_Fukushima_Forest_NIES_CX04	7656082	0	Eiki Aikawa	90d950db-2106-4bd9-a4c1-777604c3eada	Mammalia	Rodentia				Rodent		2023-09-02 01:14:23	2023-09-02 01:14:23	1										CC-BY
2006510	Snapshot_Japan_2023_Fukushima_Forest_NIES_CX04	7656089	0	Eiki Aikawa	90d950db-2106-4bd9-a4c1-777604c3eada	Mammalia	Rodentia				Rodent		2023-09-02 19:05:45	2023-09-02 19:05:45	1										CC-BY
2006510	Snapshot_Japan_2023_Fukushima_Forest_NIES_CX04	7656091	0	Eiki Aikawa	90d950db-2106-4bd9-a4c1-777604c3eada	Mammalia	Rodentia				Rodent		2023-09-02 19:41:32	2023-09-02 19:41:37	1										CC-BY
2006510	Snapshot_Japan_2023_Fukushima_Forest_NIES_CX04	7656097	0	Eiki Aikawa	90d950db-2106-4bd9-a4c1-777604c3eada	Mammalia	Rodentia				Rodent		2023-09-02 20:32:23	2023-09-02 20:32:24	1										CC-BY
2006510	Snapshot_Japan_2023_Fukushima_Forest_NIES_CX04	7656105	0	Eiki Aikawa	90d950db-2106-4bd9-a4c1-777604c3eada	Mammalia	Rodentia				Rodent		2023-09-03 21:40:06	2023-09-03 21:40:06	1										CC-BY
2006510	Snapshot_Japan_2023_Fukushima_Forest_NIES_CX04	7656110	0	Eiki Aikawa	90d950db-2106-4bd9-a4c1-777604c3eada	Mammalia	Rodentia				Rodent		2023-09-04 00:29:34	2023-09-04 00:29:35	1										CC-BY
2006510	Snapshot_Japan_2023_Fukushima_Forest_NIES_CX04	7656113	0	Eiki Aikawa	90d950db-2106-4bd9-a4c1-777604c3eada	Mammalia	Rodentia				Rodent		2023-09-04 02:19:23	2023-09-04 02:19:23	1										CC-BY
2006510	Snapshot_Japan_2023_Fukushima_Forest_NIES_CX04	7656129	0	Eiki Aikawa	90d950db-2106-4bd9-a4c1-777604c3eada	Mammalia	Rodentia				Rodent		2023-09-05 22:42:06	2023-09-05 22:42:12	1										CC-BY
2006510	Snapshot_Japan_2023_Fukushima_Forest_NIES_CX04	7656132	0	Eiki Aikawa	90d950db-2106-4bd9-a4c1-777604c3eada	Mammalia	Rodentia				Rodent		2023-09-06 00:15:59	2023-09-06 00:16:00	1										CC-BY
2006510	Snapshot_Japan_2023_Fukushima_Forest_NIES_CX04	7656136	0	Eiki Aikawa	90d950db-2106-4bd9-a4c1-777604c3eada	Mammalia	Rodentia				Rodent		2023-09-06 19:50:42	2023-09-06 19:50:42	1										CC-BY
2006510	Snapshot_Japan_2023_Fukushima_Forest_NIES_CX04	7656142	0	Eiki Aikawa	90d950db-2106-4bd9-a4c1-777604c3eada	Mammalia	Rodentia				Rodent		2023-09-09 18:58:42	2023-09-09 18:59:10	1										CC-BY
2006510	Snapshot_Japan_2023_Fukushima_Forest_NIES_CX04	7656145	0	Eiki Aikawa	90d950db-2106-4bd9-a4c1-777604c3eada	Mammalia	Rodentia				Rodent		2023-09-09 19:12:03	2023-09-09 19:12:03	1										CC-BY
2006510	Snapshot_Japan_2023_Fukushima_Forest_NIES_CX04	7656146	0	Eiki Aikawa	90d950db-2106-4bd9-a4c1-777604c3eada	Mammalia	Rodentia				Rodent		2023-09-09 19:39:32	2023-09-09 19:40:14	1										CC-BY
2006510	Snapshot_Japan_2023_Fukushima_Forest_NIES_CX04	7656153	0	Eiki Aikawa	90d950db-2106-4bd9-a4c1-777604c3eada	Mammalia	Rodentia				Rodent		2023-09-09 20:10:31	2023-09-09 20:10:31	1										CC-BY
2006510	Snapshot_Japan_2023_Fukushima_Forest_NIES_CX04	7656179	0	Eiki Aikawa	90d950db-2106-4bd9-a4c1-777604c3eada	Mammalia	Rodentia				Rodent		2023-09-10 20:23:25	2023-09-10 20:23:25	1										CC-BY
2006510	Snapshot_Japan_2023_Fukushima_Forest_NIES_CX04	7656184	0	Eiki Aikawa	90d950db-2106-4bd9-a4c1-777604c3eada	Mammalia	Rodentia				Rodent		2023-09-10 22:12:59	2023-09-10 22:12:59	1										CC-BY
2006510	Snapshot_Japan_2023_Fukushima_Forest_NIES_CX04	7656191	0	Eiki Aikawa	90d950db-2106-4bd9-a4c1-777604c3eada	Mammalia	Rodentia				Rodent		2023-09-11 19:52:50	2023-09-11 19:52:50	1										CC-BY
2006510	Snapshot_Japan_2023_Fukushima_Forest_NIES_CX04	7656193	0	Eiki Aikawa	90d950db-2106-4bd9-a4c1-777604c3eada	Mammalia	Rodentia				Rodent		2023-09-11 23:47:14	2023-09-11 23:47:14	1										CC-BY
2006510	Snapshot_Japan_2023_Fukushima_Forest_NIES_CX04	7656194	0	Eiki Aikawa	90d950db-2106-4bd9-a4c1-777604c3eada	Mammalia	Rodentia				Rodent		2023-09-12 00:28:09	2023-09-12 00:29:06	1										CC-BY
2006510	Snapshot_Japan_2023_Fukushima_Forest_NIES_CX04	7656195	0	Eiki Aikawa	90d950db-2106-4bd9-a4c1-777604c3eada	Mammalia	Rodentia				Rodent		2023-09-12 00:13:55	2023-09-12 00:13:55	1										CC-BY
2006510	Snapshot_Japan_2023_Fukushima_Forest_NIES_CX04	7656209	0	Eiki Aikawa	90d950db-2106-4bd9-a4c1-777604c3eada	Mammalia	Rodentia				Rodent		2023-09-14 00:14:13	2023-09-14 00:14:13	1										CC-BY
2006510	Snapshot_Japan_2023_Fukushima_Forest_NIES_CX04	7656210	0	Eiki Aikawa	90d950db-2106-4bd9-a4c1-777604c3eada	Mammalia	Rodentia				Rodent		2023-09-14 03:04:32	2023-09-14 03:04:41	1										CC-BY
2006510	Snapshot_Japan_2023_Fukushima_Forest_NIES_CX04	7656220	0	Eiki Aikawa	90d950db-2106-4bd9-a4c1-777604c3eada	Mammalia	Rodentia				Rodent		2023-09-14 22:08:22	2023-09-14 22:08:22	1										CC-BY
2006510	Snapshot_Japan_2023_Fukushima_Forest_NIES_CX04	7656222	0	Eiki Aikawa	90d950db-2106-4bd9-a4c1-777604c3eada	Mammalia	Rodentia				Rodent		2023-09-14 22:10:34	2023-09-14 22:10:55	1										CC-BY
2006510	Snapshot_Japan_2023_Fukushima_Forest_NIES_CX04	7656225	0	Eiki Aikawa	90d950db-2106-4bd9-a4c1-777604c3eada	Mammalia	Rodentia				Rodent		2023-09-14 22:22:09	2023-09-14 22:22:59	1										CC-BY
2006510	Snapshot_Japan_2023_Fukushima_Forest_NIES_CX04	7656229	0	Eiki Aikawa	90d950db-2106-4bd9-a4c1-777604c3eada	Mammalia	Rodentia				Rodent		2023-09-14 23:49:14	2023-09-14 23:49:14	1										CC-BY
2006510	Snapshot_Japan_2023_Fukushima_Forest_NIES_CX04	7656230	0	Eiki Aikawa	90d950db-2106-4bd9-a4c1-777604c3eada	Mammalia	Rodentia				Rodent		2023-09-15 02:55:03	2023-09-15 02:55:19	1										CC-BY
2006510	Snapshot_Japan_2023_Fukushima_Forest_NIES_CX04	7656235	0	Eiki Aikawa	90d950db-2106-4bd9-a4c1-777604c3eada	Mammalia	Rodentia				Rodent		2023-09-18 02:16:47	2023-09-18 02:16:48	1										CC-BY
2006510	Snapshot_Japan_2023_Fukushima_Forest_NIES_CX04	7656241	0	Eiki Aikawa	90d950db-2106-4bd9-a4c1-777604c3eada	Mammalia	Rodentia				Rodent		2023-09-18 20:08:59	2023-09-18 20:09:04	1										CC-BY
2006510	Snapshot_Japan_2023_Fukushima_Forest_NIES_CX04	7656242	0	Eiki Aikawa	90d950db-2106-4bd9-a4c1-777604c3eada	Mammalia	Rodentia				Rodent		2023-09-19 01:12:17	2023-09-19 01:12:24	1										CC-BY
2006510	Snapshot_Japan_2023_Fukushima_Forest_NIES_CX04	7656245	0	Eiki Aikawa	90d950db-2106-4bd9-a4c1-777604c3eada	Mammalia	Rodentia				Rodent		2023-09-20 01:56:11	2023-09-20 01:56:48	1										CC-BY
2006510	Snapshot_Japan_2023_Fukushima_Forest_NIES_CX04	7656249	0	Eiki Aikawa	90d950db-2106-4bd9-a4c1-777604c3eada	Mammalia	Rodentia				Rodent		2023-09-20 02:05:48	2023-09-20 02:05:48	1										CC-BY
2006510	Snapshot_Japan_2023_Fukushima_Forest_NIES_CX04	7656250	0	Eiki Aikawa	90d950db-2106-4bd9-a4c1-777604c3eada	Mammalia	Rodentia				Rodent		2023-09-20 04:19:29	2023-09-20 04:19:30	1										CC-BY
2006510	Snapshot_Japan_2023_Fukushima_Forest_NIES_CX04	7656254	0	Eiki Aikawa	90d950db-2106-4bd9-a4c1-777604c3eada	Mammalia	Rodentia				Rodent		2023-09-21 00:27:50	2023-09-21 00:27:50	1										CC-BY
2006510	Snapshot_Japan_2023_Fukushima_Forest_NIES_CX04	7656257	0	Eiki Aikawa	90d950db-2106-4bd9-a4c1-777604c3eada	Mammalia	Rodentia				Rodent		2023-09-22 20:50:03	2023-09-22 20:50:03	1										CC-BY
2006510	Snapshot_Japan_2023_Fukushima_Forest_NIES_CX04	7656260	0	Eiki Aikawa	90d950db-2106-4bd9-a4c1-777604c3eada	Mammalia	Rodentia				Rodent		2023-09-23 19:07:10	2023-09-23 19:07:15	1										CC-BY
2006510	Snapshot_Japan_2023_Fukushima_Forest_NIES_CX04	7656261	0	Eiki Aikawa	90d950db-2106-4bd9-a4c1-777604c3eada	Mammalia	Rodentia				Rodent		2023-09-23 19:20:42	2023-09-23 19:20:42	1										CC-BY
2006510	Snapshot_Japan_2023_Fukushima_Forest_NIES_CX04	7656263	0	Eiki Aikawa	90d950db-2106-4bd9-a4c1-777604c3eada	Mammalia	Rodentia				Rodent		2023-09-23 21:20:49	2023-09-23 21:20:51	1										CC-BY
2006510	Snapshot_Japan_2023_Fukushima_Forest_NIES_CX04	7656267	0	Eiki Aikawa	90d950db-2106-4bd9-a4c1-777604c3eada	Mammalia	Rodentia				Rodent		2023-09-23 23:40:12	2023-09-23 23:40:15	1										CC-BY
2006510	Snapshot_Japan_2023_Fukushima_Forest_NIES_CX04	7656268	0	Eiki Aikawa	90d950db-2106-4bd9-a4c1-777604c3eada	Mammalia	Rodentia				Rodent		2023-09-24 20:39:13	2023-09-24 20:39:14	1										CC-BY
2006510	Snapshot_Japan_2023_Fukushima_Forest_NIES_CX04	7656275	0	Eiki Aikawa	90d950db-2106-4bd9-a4c1-777604c3eada	Mammalia	Rodentia				Rodent		2023-09-25 04:16:51	2023-09-25 04:16:51	1										CC-BY
2006510	Snapshot_Japan_2023_Fukushima_Forest_NIES_CX04	7656280	0	Eiki Aikawa	90d950db-2106-4bd9-a4c1-777604c3eada	Mammalia	Rodentia				Rodent		2023-09-25 18:19:43	2023-09-25 18:19:53	1										CC-BY
2006510	Snapshot_Japan_2023_Fukushima_Forest_NIES_CX04	7656287	0	Eiki Aikawa	90d950db-2106-4bd9-a4c1-777604c3eada	Mammalia	Rodentia				Rodent		2023-09-28 04:42:05	2023-09-28 04:42:05	1										CC-BY
2006510	Snapshot_Japan_2023_Fukushima_Forest_NIES_CX04	7656290	0	Eiki Aikawa	90d950db-2106-4bd9-a4c1-777604c3eada	Mammalia	Rodentia				Rodent		2023-09-28 21:50:54	2023-09-28 21:51:02	1										CC-BY
2006510	Snapshot_Japan_2023_Fukushima_Forest_NIES_CX04	7656293	0	Eiki Aikawa	90d950db-2106-4bd9-a4c1-777604c3eada	Mammalia	Rodentia				Rodent		2023-09-29 04:23:08	2023-09-29 04:23:11	1										CC-BY
2006510	Snapshot_Japan_2023_Fukushima_Forest_NIES_CX04	7656294	0	Eiki Aikawa	90d950db-2106-4bd9-a4c1-777604c3eada	Mammalia	Rodentia				Rodent		2023-09-29 20:28:11	2023-09-29 20:28:11	1										CC-BY
2006510	Snapshot_Japan_2023_Fukushima_Forest_NIES_CX04	7656298	0	Eiki Aikawa	90d950db-2106-4bd9-a4c1-777604c3eada	Mammalia	Rodentia				Rodent		2023-09-30 18:28:10	2023-09-30 18:28:10	1										CC-BY
2006510	Snapshot_Japan_2023_Fukushima_Forest_NIES_CX04	7656299	0	Eiki Aikawa	90d950db-2106-4bd9-a4c1-777604c3eada	Mammalia	Rodentia				Rodent		2023-09-30 21:22:49	2023-09-30 21:22:50	1										CC-BY
2006510	Snapshot_Japan_2023_Fukushima_Forest_NIES_CX04	7656300	0	Eiki Aikawa	90d950db-2106-4bd9-a4c1-777604c3eada	Mammalia	Rodentia				Rodent		2023-09-30 19:02:52	2023-09-30 19:02:52	1										CC-BY
2006510	Snapshot_Japan_2023_Fukushima_Forest_NIES_CX04	7656301	0	Eiki Aikawa	90d950db-2106-4bd9-a4c1-777604c3eada	Mammalia	Rodentia				Rodent		2023-10-01 18:28:06	2023-10-01 18:28:07	1										CC-BY
2006510	Snapshot_Japan_2023_Fukushima_Forest_NIES_CX04	7656304	0	Eiki Aikawa	90d950db-2106-4bd9-a4c1-777604c3eada	Mammalia	Rodentia				Rodent		2023-10-01 20:09:37	2023-10-01 20:09:37	1										CC-BY
2006510	Snapshot_Japan_2023_Fukushima_Forest_NIES_CX04	7656309	0	Eiki Aikawa	90d950db-2106-4bd9-a4c1-777604c3eada	Mammalia	Rodentia				Rodent		2023-10-01 21:09:24	2023-10-01 21:09:24	1										CC-BY
2006510	Snapshot_Japan_2023_Fukushima_Forest_NIES_CX04	7656310	0	Eiki Aikawa	90d950db-2106-4bd9-a4c1-777604c3eada	Mammalia	Rodentia				Rodent		2023-10-02 00:54:20	2023-10-02 00:54:20	1										CC-BY
2006510	Snapshot_Japan_2023_Fukushima_Forest_NIES_CX04	7656312	0	Eiki Aikawa	90d950db-2106-4bd9-a4c1-777604c3eada	Mammalia	Rodentia				Rodent		2023-10-02 23:21:59	2023-10-02 23:21:59	1										CC-BY
2006510	Snapshot_Japan_2023_Fukushima_Forest_NIES_CX04	7656313	0	Eiki Aikawa	90d950db-2106-4bd9-a4c1-777604c3eada	Mammalia	Rodentia				Rodent		2023-10-02 19:16:19	2023-10-02 19:16:19	1										CC-BY
2006510	Snapshot_Japan_2023_Fukushima_Forest_NIES_CX04	7656316	0	Eiki Aikawa	90d950db-2106-4bd9-a4c1-777604c3eada	Mammalia	Rodentia				Rodent		2023-10-03 20:33:26	2023-10-03 20:33:26	1										CC-BY
2006510	Snapshot_Japan_2023_Fukushima_Forest_NIES_CX04	7656318	0	Eiki Aikawa	90d950db-2106-4bd9-a4c1-777604c3eada	Mammalia	Rodentia				Rodent		2023-10-04 19:43:02	2023-10-04 19:43:02	1										CC-BY
2006510	Snapshot_Japan_2023_Fukushima_Forest_NIES_CX04	7656324	0	Eiki Aikawa	90d950db-2106-4bd9-a4c1-777604c3eada	Mammalia	Rodentia				Rodent		2023-10-04 20:51:13	2023-10-04 20:51:14	1										CC-BY
2006510	Snapshot_Japan_2023_Fukushima_Forest_NIES_CX04	7656325	0	Eiki Aikawa	90d950db-2106-4bd9-a4c1-777604c3eada	Mammalia	Rodentia				Rodent		2023-10-04 22:28:15	2023-10-04 22:28:15	1										CC-BY
2006510	Snapshot_Japan_2023_Fukushima_Forest_NIES_CX04	7656329	0	Eiki Aikawa	90d950db-2106-4bd9-a4c1-777604c3eada	Mammalia	Rodentia				Rodent		2023-10-05 23:19:47	2023-10-05 23:19:47	1										CC-BY
2006510	Snapshot_Japan_2023_Fukushima_Forest_NIES_CX04	7656332	0	Eiki Aikawa	90d950db-2106-4bd9-a4c1-777604c3eada	Mammalia	Rodentia				Rodent		2023-10-06 02:40:40	2023-10-06 02:40:46	1										CC-BY
2006510	Snapshot_Japan_2023_Fukushima_Forest_NIES_CX04	7656337	0	Eiki Aikawa	90d950db-2106-4bd9-a4c1-777604c3eada	Mammalia	Rodentia				Rodent		2023-10-06 22:27:20	2023-10-06 22:27:59	1										CC-BY
2006510	Snapshot_Japan_2023_Fukushima_Forest_NIES_CX04	7656339	0	Eiki Aikawa	90d950db-2106-4bd9-a4c1-777604c3eada	Mammalia	Rodentia				Rodent		2023-10-06 23:35:39	2023-10-06 23:35:39	1										CC-BY
2006510	Snapshot_Japan_2023_Fukushima_Forest_NIES_CX04	7656345	0	Eiki Aikawa	90d950db-2106-4bd9-a4c1-777604c3eada	Mammalia	Rodentia				Rodent		2023-10-07 00:56:00	2023-10-07 00:56:13	1										CC-BY
2006510	Snapshot_Japan_2023_Fukushima_Forest_NIES_CX04	7656347	0	Eiki Aikawa	90d950db-2106-4bd9-a4c1-777604c3eada	Mammalia	Rodentia				Rodent		2023-10-08 23:25:10	2023-10-08 23:25:41	1										CC-BY
2006510	Snapshot_Japan_2023_Fukushima_Forest_NIES_CX04	7656352	0	Eiki Aikawa	90d950db-2106-4bd9-a4c1-777604c3eada	Mammalia	Rodentia				Rodent		2023-10-09 03:00:32	2023-10-09 03:00:32	1										CC-BY
2006510	Snapshot_Japan_2023_Fukushima_Forest_NIES_CX04	7656354	0	Eiki Aikawa	90d950db-2106-4bd9-a4c1-777604c3eada	Mammalia	Rodentia				Rodent		2023-10-10 22:08:41	2023-10-10 22:08:53	1										CC-BY
2006510	Snapshot_Japan_2023_Fukushima_Forest_NIES_CX04	7656359	0	Eiki Aikawa	90d950db-2106-4bd9-a4c1-777604c3eada	Mammalia	Rodentia				Rodent		2023-10-10 23:57:34	2023-10-10 23:57:41	1										CC-BY
2006510	Snapshot_Japan_2023_Fukushima_Forest_NIES_CX04	7656363	0	Eiki Aikawa	90d950db-2106-4bd9-a4c1-777604c3eada	Mammalia	Rodentia				Rodent		2023-10-11 19:41:19	2023-10-11 19:41:19	1										CC-BY
2006510	Snapshot_Japan_2023_Fukushima_Forest_NIES_CX04	7656367	0	Eiki Aikawa	90d950db-2106-4bd9-a4c1-777604c3eada	Mammalia	Rodentia				Rodent		2023-10-11 20:29:22	2023-10-11 20:30:13	1										CC-BY
2006510	Snapshot_Japan_2023_Fukushima_Forest_NIES_CX04	7656376	0	Eiki Aikawa	90d950db-2106-4bd9-a4c1-777604c3eada	Mammalia	Rodentia				Rodent		2023-10-13 19:51:50	2023-10-13 19:51:50	1										CC-BY
2006510	Snapshot_Japan_2023_Fukushima_Forest_NIES_CX04	7656378	0	Eiki Aikawa	90d950db-2106-4bd9-a4c1-777604c3eada	Mammalia	Rodentia				Rodent		2023-10-12 19:25:03	2023-10-12 19:25:03	1										CC-BY
2006510	Snapshot_Japan_2023_Fukushima_Forest_NIES_CX04	7656379	0	Eiki Aikawa	90d950db-2106-4bd9-a4c1-777604c3eada	Mammalia	Rodentia				Rodent		2023-10-13 04:16:37	2023-10-13 04:16:37	1										CC-BY
2006510	Snapshot_Japan_2023_Fukushima_Forest_NIES_CX04	7656386	0	Eiki Aikawa	90d950db-2106-4bd9-a4c1-777604c3eada	Mammalia	Rodentia				Rodent		2023-10-10 19:08:23	2023-10-10 19:08:23	1										CC-BY
2006510	Snapshot_Japan_2023_Fukushima_Forest_NIES_CX04	7656392	0	Eiki Aikawa	90d950db-2106-4bd9-a4c1-777604c3eada	Mammalia	Rodentia				Rodent		2023-10-14 20:45:04	2023-10-14 20:45:04	1										CC-BY
2006510	Snapshot_Japan_2023_Fukushima_Forest_NIES_CX04	7656393	0	Eiki Aikawa	90d950db-2106-4bd9-a4c1-777604c3eada	Mammalia	Rodentia				Rodent		2023-10-16 18:30:23	2023-10-16 18:30:24	1										CC-BY
2006510	Snapshot_Japan_2023_Fukushima_Forest_NIES_CX04	7656397	0	Eiki Aikawa	90d950db-2106-4bd9-a4c1-777604c3eada	Mammalia	Rodentia				Rodent		2023-10-15 17:34:47	2023-10-15 17:34:47	1										CC-BY
2006510	Snapshot_Japan_2023_Fukushima_Forest_NIES_CX04	7656400	0	Eiki Aikawa	90d950db-2106-4bd9-a4c1-777604c3eada	Mammalia	Rodentia				Rodent		2023-10-17 04:29:22	2023-10-17 04:29:22	1										CC-BY
2006510	Snapshot_Japan_2023_Fukushima_Forest_NIES_CX04	7656408	0	Eiki Aikawa	90d950db-2106-4bd9-a4c1-777604c3eada	Mammalia	Rodentia				Rodent		2023-10-17 18:37:45	2023-10-17 18:37:45	1										CC-BY
2006510	Snapshot_Japan_2023_Fukushima_Forest_NIES_CX04	7656412	0	Eiki Aikawa	90d950db-2106-4bd9-a4c1-777604c3eada	Mammalia	Rodentia				Rodent		2023-10-17 21:22:51	2023-10-17 21:23:14	1										CC-BY
2006510	Snapshot_Japan_2023_Fukushima_Forest_NIES_CX04	7656424	0	Eiki Aikawa	90d950db-2106-4bd9-a4c1-777604c3eada	Mammalia	Rodentia				Rodent		2023-10-18 19:06:43	2023-10-18 19:06:43	1										CC-BY
2006510	Snapshot_Japan_2023_Fukushima_Forest_NIES_CX04	7656425	0	Eiki Aikawa	90d950db-2106-4bd9-a4c1-777604c3eada	Mammalia	Rodentia				Rodent		2023-10-18 22:03:12	2023-10-18 22:03:12	1										CC-BY
2006510	Snapshot_Japan_2023_Fukushima_Forest_NIES_CX04	7656426	0	Eiki Aikawa	90d950db-2106-4bd9-a4c1-777604c3eada	Mammalia	Rodentia				Rodent		2023-10-18 20:05:21	2023-10-18 20:05:21	1										CC-BY
2006510	Snapshot_Japan_2023_Fukushima_Forest_NIES_CX04	7656430	0	Eiki Aikawa	90d950db-2106-4bd9-a4c1-777604c3eada	Mammalia	Rodentia				Rodent		2023-10-19 03:18:17	2023-10-19 03:18:17	1										CC-BY
2006510	Snapshot_Japan_2023_Fukushima_Forest_NIES_CX04	7656431	0	Eiki Aikawa	90d950db-2106-4bd9-a4c1-777604c3eada	Mammalia	Rodentia				Rodent		2023-10-19 01:22:01	2023-10-19 01:22:01	1										CC-BY
2006510	Snapshot_Japan_2023_Fukushima_Forest_NIES_CX04	7656434	0	Eiki Aikawa	90d950db-2106-4bd9-a4c1-777604c3eada	Mammalia	Rodentia				Rodent		2023-10-20 01:38:00	2023-10-20 01:38:00	1										CC-BY
2006510	Snapshot_Japan_2023_Fukushima_Forest_NIES_CX04	7656440	0	Eiki Aikawa	90d950db-2106-4bd9-a4c1-777604c3eada	Mammalia	Rodentia				Rodent		2023-10-20 02:15:13	2023-10-20 02:15:15	1										CC-BY
2006510	Snapshot_Japan_2023_Fukushima_Forest_NIES_CX04	7656441	0	Eiki Aikawa	90d950db-2106-4bd9-a4c1-777604c3eada	Mammalia	Rodentia				Rodent		2023-10-20 03:07:49	2023-10-20 03:08:16	1										CC-BY
2006510	Snapshot_Japan_2023_Fukushima_Forest_NIES_CX04	7656442	0	Eiki Aikawa	90d950db-2106-4bd9-a4c1-777604c3eada	Mammalia	Rodentia				Rodent		2023-10-20 02:53:10	2023-10-20 02:53:10	1										CC-BY
2006510	Snapshot_Japan_2023_Fukushima_Forest_NIES_CX04	7656443	0	Eiki Aikawa	90d950db-2106-4bd9-a4c1-777604c3eada	Mammalia	Rodentia				Rodent		2023-10-20 02:17:50	2023-10-20 02:17:50	1										CC-BY
2006510	Snapshot_Japan_2023_Fukushima_Forest_NIES_CX04	7656444	0	Eiki Aikawa	90d950db-2106-4bd9-a4c1-777604c3eada	Mammalia	Rodentia				Rodent		2023-10-20 22:39:35	2023-10-20 22:39:36	1										CC-BY
2006510	Snapshot_Japan_2023_Fukushima_Forest_NIES_CX04	7656448	0	Eiki Aikawa	90d950db-2106-4bd9-a4c1-777604c3eada	Mammalia	Rodentia				Rodent		2023-10-21 19:49:14	2023-10-21 19:49:34	1										CC-BY
2006510	Snapshot_Japan_2023_Fukushima_Forest_NIES_CX04	7656450	0	Eiki Aikawa	90d950db-2106-4bd9-a4c1-777604c3eada	Mammalia	Rodentia				Rodent		2023-10-21 18:14:53	2023-10-21 18:14:53	1										CC-BY
2006510	Snapshot_Japan_2023_Fukushima_Forest_NIES_CX04	7656455	0	Eiki Aikawa	90d950db-2106-4bd9-a4c1-777604c3eada	Mammalia	Rodentia				Rodent		2023-10-22 23:26:24	2023-10-22 23:26:31	1										CC-BY
2006510	Snapshot_Japan_2023_Fukushima_Forest_NIES_CX04	7656456	0	Eiki Aikawa	90d950db-2106-4bd9-a4c1-777604c3eada	Mammalia	Rodentia				Rodent		2023-10-22 23:32:42	2023-10-22 23:32:42	1										CC-BY
2006510	Snapshot_Japan_2023_Fukushima_Forest_NIES_CX04	7656463	0	Eiki Aikawa	90d950db-2106-4bd9-a4c1-777604c3eada	Mammalia	Rodentia				Rodent		2023-10-23 05:12:17	2023-10-23 05:12:21	1										CC-BY
2006510	Snapshot_Japan_2023_Fukushima_Forest_NIES_CX04	7656464	0	Eiki Aikawa	90d950db-2106-4bd9-a4c1-777604c3eada	Mammalia	Rodentia				Rodent		2023-10-23 03:26:15	2023-10-23 03:26:18	1										CC-BY
2006510	Snapshot_Japan_2023_Fukushima_Forest_NIES_CX04	7656466	0	Eiki Aikawa	90d950db-2106-4bd9-a4c1-777604c3eada	Mammalia	Rodentia				Rodent		2023-10-24 01:19:33	2023-10-24 01:19:33	1										CC-BY
2006510	Snapshot_Japan_2023_Fukushima_Forest_NIES_CX04	7656470	0	Eiki Aikawa	90d950db-2106-4bd9-a4c1-777604c3eada	Mammalia	Rodentia				Rodent		2023-10-24 01:55:34	2023-10-24 01:55:34	1										CC-BY
2006510	Snapshot_Japan_2023_Fukushima_Forest_NIES_CX04	7656471	0	Eiki Aikawa	90d950db-2106-4bd9-a4c1-777604c3eada	Mammalia	Rodentia				Rodent		2023-10-24 01:22:18	2023-10-24 01:22:18	1										CC-BY
2006510	Snapshot_Japan_2023_Fukushima_Forest_NIES_CX04	7656472	0	Eiki Aikawa	90d950db-2106-4bd9-a4c1-777604c3eada	Mammalia	Rodentia				Rodent		2023-10-24 03:21:16	2023-10-24 03:21:18	1										CC-BY
2006510	Snapshot_Japan_2023_Fukushima_Forest_NIES_CX04	7656473	0	Eiki Aikawa	90d950db-2106-4bd9-a4c1-777604c3eada	Mammalia	Rodentia				Rodent		2023-10-24 01:29:01	2023-10-24 01:29:01	1										CC-BY
2006510	Snapshot_Japan_2023_Fukushima_Forest_NIES_CX04	7656474	0	Eiki Aikawa	90d950db-2106-4bd9-a4c1-777604c3eada	Mammalia	Rodentia				Rodent		2023-10-25 02:06:37	2023-10-25 02:06:41	1										CC-BY
2006510	Snapshot_Japan_2023_Fukushima_Forest_NIES_CX04	7656475	0	Eiki Aikawa	90d950db-2106-4bd9-a4c1-777604c3eada	Mammalia	Rodentia				Rodent		2023-10-24 04:20:50	2023-10-24 04:21:36	1										CC-BY
2006510	Snapshot_Japan_2023_Fukushima_Forest_NIES_CX04	7656483	0	Eiki Aikawa	90d950db-2106-4bd9-a4c1-777604c3eada	Mammalia	Rodentia				Rodent		2023-10-26 00:02:20	2023-10-26 00:02:20	1										CC-BY
2006510	Snapshot_Japan_2023_Fukushima_Forest_NIES_CX04	7656514	0	Eiki Aikawa	90d950db-2106-4bd9-a4c1-777604c3eada	Mammalia	Rodentia				Rodent		2023-10-17 18:01:01	2023-10-17 18:01:01	1										CC-BY
2006510	Snapshot_Japan_2023_Fukushima_Forest_NIES_CX04	7656077	0	Eiki Aikawa	90d950db-2106-4bd9-a4c1-777604c3eada	Mammalia	Rodentia				Rodent		2023-08-31 20:47:24	2023-08-31 20:47:24	2										CC-BY
2006510	Snapshot_Japan_2023_Fukushima_Forest_NIES_CX04	7656096	0	Eiki Aikawa	90d950db-2106-4bd9-a4c1-777604c3eada	Mammalia	Rodentia				Rodent		2023-09-02 22:31:57	2023-09-02 22:32:12	2										CC-BY
2006510	Snapshot_Japan_2023_Fukushima_Forest_NIES_CX04	7656102	0	Eiki Aikawa	90d950db-2106-4bd9-a4c1-777604c3eada	Mammalia	Rodentia				Rodent		2023-09-03 00:51:21	2023-09-03 00:51:28	2										CC-BY
2006510	Snapshot_Japan_2023_Fukushima_Forest_NIES_CX04	7656125	0	Eiki Aikawa	90d950db-2106-4bd9-a4c1-777604c3eada	Mammalia	Rodentia				Rodent		2023-09-05 21:02:45	2023-09-05 21:03:43	2										CC-BY
2006510	Snapshot_Japan_2023_Fukushima_Forest_NIES_CX04	7656228	0	Eiki Aikawa	90d950db-2106-4bd9-a4c1-777604c3eada	Mammalia	Rodentia				Rodent		2023-09-15 02:08:32	2023-09-15 02:08:50	2										CC-BY
2006510	Snapshot_Japan_2023_Fukushima_Forest_NIES_CX04	7656271	0	Eiki Aikawa	90d950db-2106-4bd9-a4c1-777604c3eada	Mammalia	Rodentia				Rodent		2023-09-24 23:38:20	2023-09-24 23:38:43	2										CC-BY
2006510	Snapshot_Japan_2023_Fukushima_Forest_NIES_CX04	7656133	0	Eiki Aikawa	9212982e-8a58-4775-a6ac-e9a43110d8f5	Mammalia	Carnivora	Felidae	Felis	catus	Domestic Cat		2023-09-05 23:25:06	2023-09-05 23:25:06	1										CC-BY
[truncated: 16,139 more rows]
