# Supplementary material for: Snapshot Japan 2023: the first camera trap dataset under a globally standardised protocol in Japan
Source: Biodivers Data J. 2025 Mar 13;13:e141168. doi: 10.3897/BDJ.13.e141168 (PMC11926606; doi:10.3897/BDJ.13.e141168)
Supplement: Supplementary material 3 — habitats.csv [file bdj-13-e141168-s003.csv]

subproject_name	prefecture	habitat_type	landscape_type	ECO_NAME
Ibaraki_Forest_Ogawa	Ibaraki	Forest	Wild	Taiheiyo montane deciduous forests
Hyogo_Forest_Tamba097	Hyogo	Forest	Rural	Nihonkai evergreen forests
Hyogo_Forest_Awaji370	Hyogo	Forest	Rural	Taiheiyo evergreen forests
Gunma_Forest_FMKusaki	Gunma	Forest	Rural	Taiheiyo montane deciduous forests
Chiba_Forest_Nichidai	Chiba	Forest	Rural	Taiheiyo evergreen forests
Fukushima_Forest_NIES	Fukushima	Forest	Rural	Taiheiyo montane deciduous forests
Yamagata_Forest_Kaminagawa_Experimental_Forest	Yamagata	Forest	Wild	Nihonkai montane deciduous forests
Gifu_Forest_GifuUnivKEF	Gifu	Forest	Wild	Taiheiyo evergreen forests
Ehime_Artificial_Omishima	Ehime	Artificial	Rural
