# Supplementary material for: Snapshot Japan 2023: the first camera trap dataset under a globally standardised protocol in Japan
Source: Biodivers Data J. 2025 Mar 13;13:e141168. doi: 10.3897/BDJ.13.e141168 (PMC11926606; doi:10.3897/BDJ.13.e141168)
Supplement: Supplementary material 4 — Dataset formatted as Camtrap DP 1.0.1 [file bdj-13-e141168-s004.zip]

Archive with 4 entries (4 files):
- deployments.csv
- media.csv
- observations.csv
- datapackage.json
