# Supplementary material for: Snapshot Japan 2023: the first camera trap dataset under a globally standardised protocol in Japan
Source: Biodivers Data J. 2025 Mar 13;13:e141168. doi: 10.3897/BDJ.13.e141168 (PMC11926606; doi:10.3897/BDJ.13.e141168)
Supplement: Supplementary material 4 — Dataset formatted as Camtrap DP 1.0.1 [file bdj-13-e141168-s004.zip › deployments.csv]

deploymentID	locationID	locationName	latitude	longitude	coordinateUncertainty	deploymentStart	deploymentEnd	setupBy	cameraID	cameraModel	cameraDelay	cameraHeight	cameraDepth	cameraTilt	cameraHeading	detectionDistance	timestampIssues	baitUse	featureType	habitat	deploymentGroups	deploymentTags	deploymentComments
Snapshot_Japan_2023_Ibaraki_Forest_Ogawa_O07	Ibaraki_Forest_Ogawa_O07		36.940987	140.5834		2023-08-31T02:15:00Z	2023-11-06T01:06:00Z		Browning Strike Force HD Pro X	Strike Force HD Pro X	0	0.5		0				false			Ibaraki_Forest_Ogawa
Snapshot_Japan_2023_Hyogo_Forest_Tamba097_C01	Hyogo_Forest_Tamba097_C01		35.267085	135.021437		2023-09-01T02:01:00Z	2023-11-08T01:10:00Z		Hyogo-AG256	Trophy Cam HD Aggressor No glow #119876C	1	0.5		0				false			Hyogo_Forest_Tamba097		Multiple shots per trigger did not work.
Snapshot_Japan_2023_Hyogo_Forest_Awaji370_C09	Hyogo_Forest_Awaji370_C09		34.509175	134.957362		2023-09-04T01:55:00Z	2023-11-07T00:54:00Z		Hyogo-AG284	Trophy Cam HD Aggressor No glow #119876C	1	0.5		0				false			Hyogo_Forest_Awaji370		Multiple shots per trigger did not work.
Snapshot_Japan_2023_Hyogo_Forest_Tamba097_C10	Hyogo_Forest_Tamba097_C10		35.26367	135.017994		2023-09-01T07:31:00Z	2023-11-08T02:30:00Z		Hyogo-AG269	Trophy Cam HD Aggressor No glow #119876C	1	0.5		0				false			Hyogo_Forest_Tamba097		Multiple shots per trigger did not work.
Snapshot_Japan_2023_Gunma_Forest_FMKusaki_kusaki9	Gunma_Forest_FMKusaki_kusaki9		36.54762	139.40816		2023-09-04T15:00:00Z	2023-10-13T15:00:00Z		Gunma_Forest_FMKusaki_WMC03	Core S-4K No Glow 30MP	0	0.5		0				false			Gunma_Forest_FMKusaki
Snapshot_Japan_2023_Ibaraki_Forest_Ogawa_O03	Ibaraki_Forest_Ogawa_O03		36.936213	140.584185		2023-08-31T04:23:00Z	2023-11-06T02:42:00Z		Browning Strike Force HD Pro X	Strike Force HD Pro X	0	0.5		0				false			Ibaraki_Forest_Ogawa
Snapshot_Japan_2023_Chiba_Forest_Nichidai_C08	Chiba_Forest_Nichidai_C08		35.2504	139.87576		2023-09-03T15:00:00Z	2023-12-18T15:00:00Z		BS08	Strike Force HD Pro X	1	0.5		0				false			Chiba_Forest_Nichidai
Snapshot_Japan_2023_Fukushima_Forest_NIES_C23	Fukushima_Forest_NIES_C23		37.549346	140.776003		2023-08-23T02:15:00Z	2023-10-23T05:16:00Z		Fukushima_Forest_NIES_175	Core 24MP No Glow #119938C	1	0.5		0				false			Fukushima_Forest_NIES		Multiple shots per trigger did not work.
Snapshot_Japan_2023_Hyogo_Forest_Tamba097_C06	Hyogo_Forest_Tamba097_C06		35.260112	135.017809		2023-09-01T05:14:00Z	2023-11-08T01:24:00Z		Hyogo-AG263	Trophy Cam HD Aggressor No glow #119876C	1	0.5		0				false			Hyogo_Forest_Tamba097		Multiple shots per trigger did not work.
Snapshot_Japan_2023_Gunma_Forest_FMKusaki_kusaki5	Gunma_Forest_FMKusaki_kusaki5		36.54635	139.41373		2023-09-03T15:00:00Z	2023-11-07T15:00:00Z		Gunma_Forest_FMKusaki_WMC07	Core S-4K No Glow 30MP	0	0.5		0				false			Gunma_Forest_FMKusaki
Snapshot_Japan_2023_Yamagata_Forest_Kaminagawa_Experimental_Forest_KS10	Yamagata_Forest_Kaminagawa_Experimental_Forest_KS10		38.553214	139.846489		2023-09-13T03:00:00Z	2023-11-05T01:55:00Z		Yamagata_Forest_Kaminagawa_Experimental_Forest_C18	DARK OPS APEX (BTC-6HD-APX)	1	0.5		0				false			Yamagata_Forest_Kaminagawa_Experimental_Forest
Snapshot_Japan_2023_Ibaraki_Forest_Ogawa_O05	Ibaraki_Forest_Ogawa_O05		36.937433	140.588541		2023-08-31T03:20:00Z	2023-11-06T01:47:00Z		Browning Strike Force HD Pro X	Strike Force HD Pro X	0	0.5		0				false			Ibaraki_Forest_Ogawa
Snapshot_Japan_2023_Yamagata_Forest_Kaminagawa_Experimental_Forest_KS07	Yamagata_Forest_Kaminagawa_Experimental_Forest_KS07		38.553589	139.852128		2023-09-13T01:54:00Z	2023-11-05T01:29:00Z		Yamagata_Forest_Kaminagawa_Experimental_Forest_YUS081	STC-G42NG	1	0.5		0				false			Yamagata_Forest_Kaminagawa_Experimental_Forest
Snapshot_Japan_2023_Ibaraki_Forest_Ogawa_O18	Ibaraki_Forest_Ogawa_O18		36.934943	140.587354		2023-08-31T03:43:00Z	2023-11-06T01:59:00Z		Browning Strike Force HD Pro X	Strike Force HD Pro X	0	0.5		0				false			Ibaraki_Forest_Ogawa
Snapshot_Japan_2023_Fukushima_Forest_NIES_C16	Fukushima_Forest_NIES_C16		37.584698	140.758679		2023-08-22T05:35:00Z	2023-10-23T05:29:00Z		Fukushima_Forest_NIES_173	Core 24MP No Glow #119938C	1	0.5		0				false			Fukushima_Forest_NIES		Multiple shots per trigger did not work.
Snapshot_Japan_2023_Gifu_Forest_GifuUnivKEF_15	Gifu_Forest_GifuUnivKEF_15		36.003973	137.217722		2023-08-25T07:04:00Z	2023-11-11T00:51:00Z		Gifu_Forest_GifuUnivKEF_NIES184	Trophycam 24MT (Model 119938C)	1	0.5		0				false	trailHiking		Gifu_Forest_GifuUnivKEF		Multiple shots per trigger did not work. Blur processing was applied to the bboxes identified as human by MegaDetector.
Snapshot_Japan_2023_Chiba_Forest_Nichidai_C04	Chiba_Forest_Nichidai_C04		35.264	139.8703		2023-09-03T15:00:00Z	2023-12-18T15:00:00Z		BS04	Strike Force HD Pro X	1	0.5		0				false			Chiba_Forest_Nichidai
Snapshot_Japan_2023_Yamagata_Forest_Kaminagawa_Experimental_Forest_KS06	Yamagata_Forest_Kaminagawa_Experimental_Forest_KS06		38.556881	139.876981		2023-08-24T04:10:00Z	2023-11-05T03:54:00Z		Yamagata_Forest_Kaminagawa_Experimental_Forest_YUS031	STC-G42NG	1	0.5		0				false			Yamagata_Forest_Kaminagawa_Experimental_Forest
Snapshot_Japan_2023_Hyogo_Forest_Tamba097_C05	Hyogo_Forest_Tamba097_C05		35.260356	135.020922		2023-09-01T04:13:00Z	2023-11-08T01:50:00Z		Hyogo-AG262	Trophy Cam HD Aggressor No glow #119876C	1	0.5		0				false			Hyogo_Forest_Tamba097		Multiple shots per trigger did not work.
Snapshot_Japan_2023_Ehime_Artificial_Higai15	Ehime_Artificial_Higai15		34.2707	132.99086		2023-09-14T15:00:00Z	2023-11-06T15:00:00Z		higai15	Strike Force Pro X 1080 BTC-5PX	1	0.5		0				false			Ehime_Artificial_Omishima		Multiple shots per trigger did not work.
Snapshot_Japan_2023_Chiba_Forest_Nichidai_C07	Chiba_Forest_Nichidai_C07		35.2611	139.9332		2023-09-03T15:00:00Z	2023-12-18T15:00:00Z		BS07	Strike Force HD Pro X	1	0.5		0				false			Chiba_Forest_Nichidai
Snapshot_Japan_2023_Yamagata_Forest_Kaminagawa_Experimental_Forest_KS03	Yamagata_Forest_Kaminagawa_Experimental_Forest_KS03		38.554783	139.879822		2023-08-24T03:28:00Z	2023-10-09T02:24:00Z		Yamagata_Forest_Kaminagawa_Experimental_Forest_YUS085	STC-G42NG	1	0.5		0				false			Yamagata_Forest_Kaminagawa_Experimental_Forest
Snapshot_Japan_2023_Chiba_Forest_Nichidai_C01	Chiba_Forest_Nichidai_C01		35.2789	139.8735		2023-09-03T15:00:00Z	2023-12-18T15:00:00Z		BS01	Strike Force HD Pro X	1	0.5		0				false			Chiba_Forest_Nichidai
Snapshot_Japan_2023_Chiba_Forest_Nichidai_C06	Chiba_Forest_Nichidai_C06		35.2574	139.9109		2023-09-03T15:00:00Z	2023-12-18T15:00:00Z		BS06	Strike Force HD Pro X	1	0.5		0				false			Chiba_Forest_Nichidai
Snapshot_Japan_2023_Gunma_Forest_FMKusaki_kusaki2	Gunma_Forest_FMKusaki_kusaki2		36.55251	139.40986		2023-09-03T15:00:00Z	2023-11-06T15:00:00Z		Gunma_Forest_FMKusaki_WMC10	Core S-4K No Glow 30MP	0	0.5		0				false			Gunma_Forest_FMKusaki
Snapshot_Japan_2023_Fukushima_Forest_NIES_C19	Fukushima_Forest_NIES_C19		37.5758	140.725315		2023-08-22T06:18:00Z	2023-10-23T06:32:00Z		Fukushima_Forest_NIES_171	Core 24MP No Glow #119938C	1	0.5		0				false			Fukushima_Forest_NIES		Multiple shots per trigger did not work.
Snapshot_Japan_2023_Yamagata_Forest_Kaminagawa_Experimental_Forest_KS08	Yamagata_Forest_Kaminagawa_Experimental_Forest_KS08		38.551411	139.851261		2023-09-13T02:15:00Z	2023-11-05T01:32:00Z		Yamagata_Forest_Kaminagawa_Experimental_Forest_C20	DARK OPS APEX (BTC-6HD-APX)	1	0.5		0				false			Yamagata_Forest_Kaminagawa_Experimental_Forest
Snapshot_Japan_2023_Ehime_Artificial_Nonoe8	Ehime_Artificial_Nonoe8		34.21606	132.98808		2023-09-13T15:00:00Z	2023-11-05T15:00:00Z		nonoe8	Strike Force Pro X 1080 BTC-5PX	1	0.5		0				false			Ehime_Artificial_Omishima		Multiple shots per trigger did not work.
Snapshot_Japan_2023_Gifu_Forest_GifuUnivKEF_17	Gifu_Forest_GifuUnivKEF_17		36.001108	137.217979		2023-08-25T07:55:00Z	2023-11-11T04:33:00Z		Gifu_Forest_GifuUnivKEF_NIES178	Trophycam 24MT (Model 119938C)	1	0.5		0				false			Gifu_Forest_GifuUnivKEF		Multiple shots per trigger did not work; The internal clock was 1h ahead, so it was corrected with exiftool.
Snapshot_Japan_2023_Hyogo_Forest_Tamba097_C08	Hyogo_Forest_Tamba097_C08		35.258965	135.013674		2023-09-01T06:28:00Z	2023-11-08T02:55:00Z		Hyogo-AG266	Trophy Cam HD Aggressor No glow #119876C	1	0.5		0				false			Hyogo_Forest_Tamba097		Multiple shots per trigger did not work.
Snapshot_Japan_2023_Gifu_Forest_GifuUnivKEF_12	Gifu_Forest_GifuUnivKEF_12		36.003145	137.228682		2023-08-25T07:02:00Z	2023-11-11T01:06:00Z		Gifu_Forest_GifuUnivKEF_NIES186	Trophycam 24MT (Model 119938C)	1	0.5		0				false	trailHiking		Gifu_Forest_GifuUnivKEF		Multiple shots per trigger did not work. Blur processing was applied to the bboxes identified as human by MegaDetector.
Snapshot_Japan_2023_Hyogo_Forest_Tamba097_C02	Hyogo_Forest_Tamba097_C02		35.266173	135.023596		2023-09-01T02:38:00Z	2023-11-08T01:41:00Z		Hyogo-AG257	Trophy Cam HD Aggressor No glow #119876C	1	0.5		0				false			Hyogo_Forest_Tamba097		Multiple shots per trigger did not work.
Snapshot_Japan_2023_Yamagata_Forest_Kaminagawa_Experimental_Forest_KS01	Yamagata_Forest_Kaminagawa_Experimental_Forest_KS01		38.560292	139.885092		2023-08-24T02:46:00Z	2023-11-05T03:09:00Z		Yamagata_Forest_Kaminagawa_Experimental_Forest_YUS149	STC-G42NG	1	0.5		0				false			Yamagata_Forest_Kaminagawa_Experimental_Forest
Snapshot_Japan_2023_Yamagata_Forest_Kaminagawa_Experimental_Forest_KS09	Yamagata_Forest_Kaminagawa_Experimental_Forest_KS09		38.549558	139.851194		2023-09-13T02:35:00Z	2023-11-05T01:43:00Z		Yamagata_Forest_Kaminagawa_Experimental_Forest_C08	DARK OPS APEX (BTC-6HD-APX)	1	0.5		0				false			Yamagata_Forest_Kaminagawa_Experimental_Forest
Snapshot_Japan_2023_Gunma_Forest_FMKusaki_kusaki4	Gunma_Forest_FMKusaki_kusaki4		36.54359	139.41518		2023-09-03T15:00:00Z	2023-11-07T15:00:00Z		Gunma_Forest_FMKusaki_WMC05	Core S-4K No Glow 30MP	0	0.5		0				false			Gunma_Forest_FMKusaki
Snapshot_Japan_2023_Fukushima_Forest_NIES_C15	Fukushima_Forest_NIES_C15		37.611886	140.806286		2023-08-22T04:35:00Z	2023-10-24T04:05:00Z		Fukushima_Forest_NIES_174	Core 24MP No Glow #119938C	1	0.5		0				false			Fukushima_Forest_NIES		Multiple shots per trigger did not work.
Snapshot_Japan_2023_Yamagata_Forest_Kaminagawa_Experimental_Forest_KS04	Yamagata_Forest_Kaminagawa_Experimental_Forest_KS04		38.55315	139.878564		2023-08-24T03:43:00Z	2023-11-05T03:39:00Z		Yamagata_Forest_Kaminagawa_Experimental_Forest_YUS082	STC-G42NG	1	0.5		0				false			Yamagata_Forest_Kaminagawa_Experimental_Forest
Snapshot_Japan_2023_Gifu_Forest_GifuUnivKEF_05	Gifu_Forest_GifuUnivKEF_05		36.008877	137.224547		2023-08-25T04:36:00Z	2023-11-11T01:28:00Z		Gifu_Forest_GifuUnivKEF_NIES187	Trophycam 24MT (Model 119938C)	1	0.5		0				false	trailHiking		Gifu_Forest_GifuUnivKEF		Multiple shots per trigger did not work. Blur processing was applied to the bboxes identified as human by MegaDetector.
Snapshot_Japan_2023_Ehime_Artificial_Nonoe13	Ehime_Artificial_Nonoe13		34.21522	132.99398		2023-09-14T15:00:00Z	2023-11-05T15:00:00Z		nonoe13	Strike Force Pro X 1080 BTC-5PX	1	0.5		0				false			Ehime_Artificial_Omishima		Multiple shots per trigger did not work.
Snapshot_Japan_2023_Gifu_Forest_GifuUnivKEF_01	Gifu_Forest_GifuUnivKEF_01		36.011076	137.225486		2023-08-25T04:09:00Z	2023-11-11T01:47:00Z		Gifu_Forest_GifuUnivKEF_NIES185	Trophycam 24MT (Model 119938C)	1	0.5		0				false			Gifu_Forest_GifuUnivKEF		Multiple shots per trigger did not work.
Snapshot_Japan_2023_Ehime_Artificial_Kutisubo7	Ehime_Artificial_Kutisubo7		34.21526	132.96679		2023-09-12T15:00:00Z	2023-11-06T15:00:00Z		kutisubo7	Strike Force Pro X 1080 BTC-5PX	1	0.5		0				false			Ehime_Artificial_Omishima		Multiple shots per trigger did not work.
Snapshot_Japan_2023_Ehime_Artificial_Nonoe11	Ehime_Artificial_Nonoe11		34.22325	132.99387		2023-09-13T15:00:00Z	2023-11-05T15:00:00Z		nonoe11	Strike Force Pro X 1080 BTC-5PX	1	0.5		0				false			Ehime_Artificial_Omishima		Multiple shots per trigger did not work.
Snapshot_Japan_2023_Ibaraki_Forest_Ogawa_O08	Ibaraki_Forest_Ogawa_O08		36.932607	140.58601		2023-08-31T04:01:00Z	2023-10-03T15:00:00Z		Browning Strike Force HD Pro X	Strike Force HD Pro X	0	0.5		0				false			Ibaraki_Forest_Ogawa
Snapshot_Japan_2023_Fukushima_Forest_NIES_C24	Fukushima_Forest_NIES_C24		37.541174	140.739462		2023-08-23T02:44:00Z	2023-10-23T07:12:00Z		Fukushima_Forest_NIES_166	Core 24MP No Glow #119938C	1	0.5		0				false			Fukushima_Forest_NIES		Multiple shots per trigger did not work.
Snapshot_Japan_2023_Chiba_Forest_Nichidai_C03	Chiba_Forest_Nichidai_C03		35.2728	139.8541		2023-09-03T15:00:00Z	2023-12-18T15:00:00Z		BS03	Strike Force HD Pro X	1	0.5		0				false			Chiba_Forest_Nichidai	camera_functioning: Wildlife Damage
Snapshot_Japan_2023_Ehime_Artificial_Akebi1	Ehime_Artificial_Akebi1		34.25364	133.00174		2023-09-12T15:00:00Z	2023-11-16T15:00:00Z		akebi1	Strike Force Pro X 1080 BTC-5PX	1	0.5		0				false			Ehime_Artificial_Omishima		Multiple shots per trigger did not work.
Snapshot_Japan_2023_Ehime_Artificial_Nonoe9	Ehime_Artificial_Nonoe9		34.21143	132.98456		2023-09-13T15:00:00Z	2023-11-05T15:00:00Z		nonoe9	Strike Force Pro X 1080 BTC-5PX	1	0.5		0				false			Ehime_Artificial_Omishima		Multiple shots per trigger did not work.
Snapshot_Japan_2023_Gunma_Forest_FMKusaki_kusaki8	Gunma_Forest_FMKusaki_kusaki8		36.54526	139.40917		2023-09-04T15:00:00Z	2023-11-07T15:00:00Z		Gunma_Forest_FMKusaki_WMC04	Core S-4K No Glow 30MP	0	0.5		0				false			Gunma_Forest_FMKusaki
Snapshot_Japan_2023_Ehime_Artificial_Sakari3	Ehime_Artificial_Sakari3		34.29366	133.00559		2023-09-12T15:00:00Z	2023-11-06T15:00:00Z		Sakari3	Strike Force Pro X 1080 BTC-5PX	1	0.5		0				false			Ehime_Artificial_Omishima		Multiple shots per trigger did not work.
Snapshot_Japan_2023_Gunma_Forest_FMKusaki_kusaki7	Gunma_Forest_FMKusaki_kusaki7		36.54499	139.41938		2023-09-04T15:00:00Z	2023-11-06T15:00:00Z		Gunma_Forest_FMKusaki_WMC08	Core S-4K No Glow 30MP	0	0.5		0				false			Gunma_Forest_FMKusaki
Snapshot_Japan_2023_Hyogo_Forest_Tamba097_C09	Hyogo_Forest_Tamba097_C09		35.26277	135.014015		2023-09-01T06:54:00Z	2023-11-08T02:46:00Z		Hyogo-AG267	Trophy Cam HD Aggressor No glow #119876C	1	0.5		0				false			Hyogo_Forest_Tamba097		Multiple shots per trigger did not work.
Snapshot_Japan_2023_Ehime_Artificial_Akebi2	Ehime_Artificial_Akebi2		34.25394	132.99809		2023-09-12T15:00:00Z	2023-11-06T15:00:00Z		akebi2	Strike Force Pro X 1080 BTC-5PX	1	0.5		0				false			Ehime_Artificial_Omishima		Multiple shots per trigger did not work.
Snapshot_Japan_2023_Fukushima_Forest_NIES_C21	Fukushima_Forest_NIES_C21		37.55797	140.70706		2023-08-22T07:06:00Z	2023-10-23T06:05:00Z		Fukushima_Forest_NIES_191	Core 24MP No Glow #119938C	1	0.5		0				false			Fukushima_Forest_NIES		Multiple shots per trigger did not work.
Snapshot_Japan_2023_Hyogo_Forest_Tamba097_C04	Hyogo_Forest_Tamba097_C04		35.262548	135.021997		2023-09-01T03:43:00Z	2023-11-08T03:15:00Z		Hyogo-AG261	Trophy Cam HD Aggressor No glow #119876C	1	0.5		0				false			Hyogo_Forest_Tamba097		Multiple shots per trigger did not work.
Snapshot_Japan_2023_Gunma_Forest_FMKusaki_kusaki3	Gunma_Forest_FMKusaki_kusaki3		36.55097	139.41226		2023-09-03T15:00:00Z	2023-11-06T15:00:00Z		Gunma_Forest_FMKusaki_WMC09	Core S-4K No Glow 30MP	0	0.5		0				false			Gunma_Forest_FMKusaki
Snapshot_Japan_2023_Chiba_Forest_Nichidai_C09	Chiba_Forest_Nichidai_C09		35.2331	139.8749		2023-09-03T15:00:00Z	2023-12-18T15:00:00Z		BS09	Strike Force HD Pro X	1	0.5		0				false			Chiba_Forest_Nichidai
Snapshot_Japan_2023_Ibaraki_Forest_Ogawa_O17	Ibaraki_Forest_Ogawa_O17		36.934367	140.583382		2023-08-31T04:11:00Z	2023-11-06T02:27:00Z		Browning Strike Force HD Pro X	Strike Force HD Pro X	0	0.5		0				false			Ibaraki_Forest_Ogawa
Snapshot_Japan_2023_Gifu_Forest_GifuUnivKEF_23	Gifu_Forest_GifuUnivKEF_23		36.007641	137.221053		2023-08-25T03:02:00Z	2023-11-11T01:58:00Z		Gifu_Forest_GifuUnivKEF_NIES182	Trophycam 24MT (Model 119938C)	1	0.5		0				false			Gifu_Forest_GifuUnivKEF		Multiple shots per trigger did not work.
Snapshot_Japan_2023_Hyogo_Forest_Awaji370_C02	Hyogo_Forest_Awaji370_C02		34.505472	134.969506		2023-09-04T05:22:00Z	2023-11-07T02:48:00Z		Hyogo-AG283	Trophy Cam HD Aggressor No glow #119876C	1	0.5		0				false			Hyogo_Forest_Awaji370		Multiple shots per trigger did not work.
Snapshot_Japan_2023_Hyogo_Forest_Awaji370_C08	Hyogo_Forest_Awaji370_C08		34.512966	134.961846		2023-09-04T03:22:00Z	2023-11-07T01:54:00Z		Hyogo-AG274	Trophy Cam HD Aggressor No glow #119876C	1	0.5		0				false			Hyogo_Forest_Awaji370		Multiple shots per trigger did not work.
Snapshot_Japan_2023_Hyogo_Forest_Awaji370_C10	Hyogo_Forest_Awaji370_C10		34.506933	134.959301		2023-09-04T08:05:00Z	2023-11-07T05:04:00Z		Hyogo-AG283	Trophy Cam HD Aggressor No glow #119876C	1	0.5		0				false			Hyogo_Forest_Awaji370		Multiple shots per trigger did not work.
Snapshot_Japan_2023_Hyogo_Forest_Awaji370_C05	Hyogo_Forest_Awaji370_C05		34.513273	134.967705		2023-09-04T07:30:00Z	2023-11-07T04:23:00Z		Hyogo-AG272	Trophy Cam HD Aggressor No glow #119876C	1	0.5		0				false			Hyogo_Forest_Awaji370		Multiple shots per trigger did not work.
Snapshot_Japan_2023_Fukushima_Forest_NIES_C25	Fukushima_Forest_NIES_C25		37.537823	140.806151		2023-08-23T01:55:00Z	2023-10-23T04:25:00Z		Fukushima_Forest_NIES_165	Core 24MP No Glow #119938C	1	0.5		0				false			Fukushima_Forest_NIES		Multiple shots per trigger did not work.
Snapshot_Japan_2023_Ehime_Artificial_Kutisubo5	Ehime_Artificial_Kutisubo5		34.21722	132.97337		2023-09-12T15:00:00Z	2023-11-05T15:00:00Z		kutisubo5	Strike Force Pro X 1080 BTC-5PX	1	0.5		0				false			Ehime_Artificial_Omishima		Multiple shots per trigger did not work.
Snapshot_Japan_2023_Gifu_Forest_GifuUnivKEF_03	Gifu_Forest_GifuUnivKEF_03		36.011864	137.22202		2023-08-25T02:30:00Z	2023-11-11T02:21:00Z		Gifu_Forest_GifuUnivKEF_NIES180	Trophycam 24MT (Model 119938C)	1	0.5		0				false	trailHiking		Gifu_Forest_GifuUnivKEF		Multiple shots per trigger did not work. Blur processing was applied to the bboxes identified as human by MegaDetector.
Snapshot_Japan_2023_Yamagata_Forest_Kaminagawa_Experimental_Forest_KS05	Yamagata_Forest_Kaminagawa_Experimental_Forest_KS05		38.553839	139.875344		2023-08-24T03:57:00Z	2023-11-05T03:39:00Z		Yamagata_Forest_Kaminagawa_Experimental_Forest_YUS141	STC-G42NG	1	0.5		0				false			Yamagata_Forest_Kaminagawa_Experimental_Forest
Snapshot_Japan_2023_Gunma_Forest_FMKusaki_kusaki6	Gunma_Forest_FMKusaki_kusaki6		36.55329	139.42008		2023-09-04T15:00:00Z	2023-11-07T15:00:00Z		Gunma_Forest_FMKusaki_WMC02	Core S-4K No Glow 30MP	0	0.5		0				false			Gunma_Forest_FMKusaki
Snapshot_Japan_2023_Ibaraki_Forest_Ogawa_O02	Ibaraki_Forest_Ogawa_O02		36.938123	140.581683		2023-08-31T02:09:00Z	2023-11-06T00:53:00Z		Browning Strike Force HD Pro X	Strike Force HD Pro X	0	0.5		0				false			Ibaraki_Forest_Ogawa
Snapshot_Japan_2023_Ehime_Artificial_Nonoe10	Ehime_Artificial_Nonoe10		34.214	132.98944		2023-09-13T15:00:00Z	2023-11-05T15:00:00Z		nonoe10	Strike Force Pro X 1080 BTC-5PX	1	0.5		0				false			Ehime_Artificial_Omishima		Multiple shots per trigger did not work.
Snapshot_Japan_2023_Hyogo_Forest_Tamba097_C07	Hyogo_Forest_Tamba097_C07		35.261062	135.01541		2023-09-01T05:47:00Z	2023-11-08T00:07:00Z		Hyogo-AG264	Trophy Cam HD Aggressor No glow #119876C	1	0.5		0				false			Hyogo_Forest_Tamba097		Multiple shots per trigger did not work.
Snapshot_Japan_2023_Fukushima_Forest_NIES_C27	Fukushima_Forest_NIES_C27		37.512145	140.6963		2023-08-23T04:15:00Z	2023-10-26T03:00:00Z		Fukushima_Forest_NIES_170	Core 24MP No Glow #119938C	1	0.5		0				false			Fukushima_Forest_NIES		Multiple shots per trigger did not work.
Snapshot_Japan_2023_Hyogo_Forest_Awaji370_C01	Hyogo_Forest_Awaji370_C01		34.504946	134.967276		2023-09-04T06:33:00Z	2023-11-07T03:57:00Z		Hyogo-AG281	Trophy Cam HD Aggressor No glow #119876C	1	0.5		0				false			Hyogo_Forest_Awaji370		Multiple shots per trigger did not work.
Snapshot_Japan_2023_Hyogo_Forest_Awaji370_C03	Hyogo_Forest_Awaji370_C03		34.509931	134.967689		2023-09-06T04:02:00Z	2023-11-07T06:31:00Z		Hyogo-AG273	Trophy Cam HD Aggressor No glow #119876C	1	0.5		0				false			Hyogo_Forest_Awaji370		Multiple shots per trigger did not work.
Snapshot_Japan_2023_Fukushima_Forest_NIES_C17	Fukushima_Forest_NIES_C17		37.581321	140.793663		2023-08-22T03:37:00Z	2023-10-23T04:21:00Z		Fukushima_Forest_NIES_177	Core 24MP No Glow #119938C	1	0.5		0				false			Fukushima_Forest_NIES		Multiple shots per trigger did not work.
Snapshot_Japan_2023_Gunma_Forest_FMKusaki_kusaki10	Gunma_Forest_FMKusaki_kusaki10		36.54842	139.40285		2023-09-04T15:00:00Z	2023-11-07T15:00:00Z		Gunma_Forest_FMKusaki_WMC01	Core S-4K No Glow 30MP	0	0.5		0				false			Gunma_Forest_FMKusaki
Snapshot_Japan_2023_Chiba_Forest_Nichidai_C10	Chiba_Forest_Nichidai_C10		35.2201	139.9158		2023-09-03T15:00:00Z	2023-12-18T15:00:00Z		BS10	Strike Force HD Pro X	1	0.5		0				false			Chiba_Forest_Nichidai
Snapshot_Japan_2023_Ibaraki_Forest_Ogawa_O14	Ibaraki_Forest_Ogawa_O14		36.935858	140.580771		2023-08-31T01:30:00Z	2023-11-06T00:53:00Z		Browning Strike Force HD Pro X	Strike Force HD Pro X	0	0.5		0				false			Ibaraki_Forest_Ogawa
Snapshot_Japan_2023_Hyogo_Forest_Tamba097_C03	Hyogo_Forest_Tamba097_C03		35.26419	135.02332		2023-09-01T03:14:00Z	2023-11-08T02:26:00Z		Hyogo-AG258	Trophy Cam HD Aggressor No glow #119876C	1	0.5		0				false			Hyogo_Forest_Tamba097		Multiple shots per trigger did not work.
Snapshot_Japan_2023_Hyogo_Forest_Awaji370_C06	Hyogo_Forest_Awaji370_C06		34.512883	134.964461		2023-09-04T05:37:00Z	2023-11-07T03:14:00Z		Hyogo-AG271	Trophy Cam HD Aggressor No glow #119876C	1	0.5		0				false			Hyogo_Forest_Awaji370		Multiple shots per trigger did not work. Timestamp in pictures were wrong.
Snapshot_Japan_2023_Gunma_Forest_FMKusaki_kusaki1	Gunma_Forest_FMKusaki_kusaki1		36.55328	139.40467		2023-09-03T15:00:00Z	2023-11-06T15:00:00Z		Gunma_Forest_FMKusaki_WMC06	Core S-4K No Glow 30MP	0	0.5		0				false			Gunma_Forest_FMKusaki
Snapshot_Japan_2023_Gifu_Forest_GifuUnivKEF_18	Gifu_Forest_GifuUnivKEF_18		36.003554	137.220652		2023-08-25T07:44:00Z	2023-11-11T04:20:00Z		Gifu_Forest_GifuUnivKEF_NIES183	Trophycam 24MT (Model 119938C)	1	0.5		0				false			Gifu_Forest_GifuUnivKEF		Multiple shots per trigger did not work; The internal clock was 1h15m ahead, so it was corrected with exiftool.
Snapshot_Japan_2023_Gifu_Forest_GifuUnivKEF_06	Gifu_Forest_GifuUnivKEF_06		36.00827	137.230263		2023-08-25T06:36:00Z	2023-11-11T02:38:00Z		Gifu_Forest_GifuUnivKEF_NIES179	Trophycam 24MT (Model 119938C)	1	0.5		0				false			Gifu_Forest_GifuUnivKEF		Multiple shots per trigger did not work.
Snapshot_Japan_2023_Ehime_Artificial_Higai14	Ehime_Artificial_Higai14		34.26732	132.98359		2023-09-14T15:00:00Z	2023-11-06T15:00:00Z		higai14	Strike Force Pro X 1080 BTC-5PX	1	0.5		0				false			Ehime_Artificial_Omishima		Multiple shots per trigger did not work.
Snapshot_Japan_2023_Hyogo_Forest_Awaji370_C07	Hyogo_Forest_Awaji370_C07		34.510518	134.964499		2023-09-06T03:27:00Z	2023-11-07T06:08:00Z		Hyogo-AG270	Trophy Cam HD Aggressor No glow #119876C	1	0.5		0				false			Hyogo_Forest_Awaji370		Multiple shots per trigger did not work.
Snapshot_Japan_2023_Fukushima_Forest_NIES_CX01	Fukushima_Forest_NIES_CX01		37.562181	140.815541		2023-08-22T01:55:00Z	2023-10-23T03:23:00Z		Fukushima_Forest_NIES_169	Core 24MP No Glow #119938C	1	0.5		0				false			Fukushima_Forest_NIES		Multiple shots per trigger did not work.
Snapshot_Japan_2023_Chiba_Forest_Nichidai_C02	Chiba_Forest_Nichidai_C02		35.2785	139.8871		2023-09-03T15:00:00Z	2023-12-18T15:00:00Z		BS02	Strike Force HD Pro X	1	0.5		0				false			Chiba_Forest_Nichidai
Snapshot_Japan_2023_Ibaraki_Forest_Ogawa_O11	Ibaraki_Forest_Ogawa_O11		36.939295	140.585783		2023-08-31T02:20:00Z	2023-11-06T01:21:00Z		Browning Strike Force HD Pro X	Strike Force HD Pro X	0	0.5		0				false			Ibaraki_Forest_Ogawa
Snapshot_Japan_2023_Gifu_Forest_GifuUnivKEF_19	Gifu_Forest_GifuUnivKEF_19		35.997741	137.215189		2023-08-25T01:23:00Z	2023-11-11T04:43:00Z		Gifu_Forest_GifuUnivKEF_NIES188	Trophycam 24MT (Model 119938C)	1	0.5		0				false			Gifu_Forest_GifuUnivKEF		Multiple shots per trigger did not work. Blur processing was applied to the bboxes identified as human by MegaDetector.
Snapshot_Japan_2023_Chiba_Forest_Nichidai_C05	Chiba_Forest_Nichidai_C05		35.2724	139.8791		2023-09-03T15:00:00Z	2023-12-18T15:00:00Z		BS05	Strike Force HD Pro X	1	0.5		0				false			Chiba_Forest_Nichidai	camera_functioning: Camera Hardware Failure
Snapshot_Japan_2023_Fukushima_Forest_NIES_CX04	Fukushima_Forest_NIES_CX04		37.472379	140.678642		2023-08-23T05:05:00Z	2023-10-26T02:05:00Z		Fukushima_Forest_NIES_168	Core 24MP No Glow #119938C	1	0.5		0				false			Fukushima_Forest_NIES		Multiple shots per trigger did not work.
