# Supplementary material for: Snapshot Japan 2023: the first camera trap dataset under a globally standardised protocol in Japan
Source: Biodivers Data J. 2025 Mar 13;13:e141168. doi: 10.3897/BDJ.13.e141168 (PMC11926606; doi:10.3897/BDJ.13.e141168)
Supplement: Supplementary material 4 — Dataset formatted as Camtrap DP 1.0.1 [file bdj-13-e141168-s004.zip › media.csv]

mediaID	deploymentID	captureMethod	timestamp	filePath	filePublic	fileName	fileMediatype	exifData	favorite	mediaComments
5193fe17-010b-4701-92bc-c7d7328a54e8	Snapshot_Japan_2023_Hyogo_Forest_Tamba097_C02	activityDetection	2023-09-30T17:13:13Z	gs://145625598251_2006510_103_snapshot_japan_2023__main/deployment/2260809/832d3cdf-ba7f-41f7-8c3a-b0a194989654.JPG	true	10010112.JPG	image/jpg
68b02cdb-9383-4d22-b194-b939932a7a65	Snapshot_Japan_2023_Hyogo_Forest_Tamba097_C02	activityDetection	2023-09-30T17:13:10Z	gs://145625598251_2006510_103_snapshot_japan_2023__main/deployment/2260809/b88e00d8-cf2b-43ca-b9e8-05b912c805d9.JPG	true	10010111.JPG	image/jpg
7cbc2b9d-016c-44f3-a324-836e5bc36bcf	Snapshot_Japan_2023_Hyogo_Forest_Tamba097_C03	activityDetection	2023-09-01T09:43:39Z	gs://145625598251_2006510_103_snapshot_japan_2023__main/deployment/2260810/2bd494ce-3bfd-47b5-b9d9-420b04637bae.JPG	true	09010047.JPG	image/jpg
f10295b9-e563-4ab8-9a11-c13cf03b5821	Snapshot_Japan_2023_Hyogo_Forest_Tamba097_C03	activityDetection	2023-09-01T09:43:40Z	gs://145625598251_2006510_103_snapshot_japan_2023__main/deployment/2260810/d4fccb23-cce4-4468-8c33-4b0182a5bdb3.JPG	true	09010048.JPG	image/jpg
bba2a0c1-73e4-4dee-97ba-31780478f697	Snapshot_Japan_2023_Hyogo_Forest_Tamba097_C03	activityDetection	2023-09-01T09:43:52Z	gs://145625598251_2006510_103_snapshot_japan_2023__main/deployment/2260810/86e94d18-05b2-4942-ad69-eecc7a48717a.JPG	true	09010050.JPG	image/jpg
ee2f131e-c35a-49ee-9330-7a03df226b3e	Snapshot_Japan_2023_Hyogo_Forest_Tamba097_C03	activityDetection	2023-09-01T09:43:45Z	gs://145625598251_2006510_103_snapshot_japan_2023__main/deployment/2260810/d23b3254-d7cf-4145-97ec-24678af91ebc.JPG	true	09010049.JPG	image/jpg
439c73b6-eeae-4dec-b497-ea39d866e163	Snapshot_Japan_2023_Hyogo_Forest_Tamba097_C03	activityDetection	2023-09-09T21:34:01Z	gs://145625598251_2006510_103_snapshot_japan_2023__main/deployment/2260810/138cd5a9-ba5c-489f-9893-7b441a86a221.JPG	true	09100055.JPG	image/jpg
29083d51-4d95-49c2-ac5b-431da7ba4824	Snapshot_Japan_2023_Hyogo_Forest_Tamba097_C03	activityDetection	2023-09-09T21:34:00Z	gs://145625598251_2006510_103_snapshot_japan_2023__main/deployment/2260810/764caf24-1b05-4860-83c4-982dc61c1386.JPG	true	09100054.JPG	image/jpg
32d3be88-465a-4314-8848-8a1668b05012	Snapshot_Japan_2023_Hyogo_Forest_Tamba097_C03	activityDetection	2023-09-09T21:33:58Z	gs://145625598251_2006510_103_snapshot_japan_2023__main/deployment/2260810/b281cf06-cc45-4c83-92d9-d244eb984a85.JPG	true	09100053.JPG	image/jpg
d9106a4e-911e-455b-af3d-8cab2a96c212	Snapshot_Japan_2023_Hyogo_Forest_Tamba097_C03	activityDetection	2023-09-09T21:34:45Z	gs://145625598251_2006510_103_snapshot_japan_2023__main/deployment/2260810/139f0d55-d4f4-49b4-8184-3493a3753f1a.JPG	true	09100056.JPG	image/jpg
ca596f3b-7d35-4b01-b64e-3e46b7ad70b4	Snapshot_Japan_2023_Hyogo_Forest_Tamba097_C03	activityDetection	2023-09-09T21:34:47Z	gs://145625598251_2006510_103_snapshot_japan_2023__main/deployment/2260810/3838a895-08b8-46ed-8e6a-c776b3409c8e.JPG	true	09100057.JPG	image/jpg
ccbef299-8f06-44fb-93ed-84a0bcd4b965	Snapshot_Japan_2023_Hyogo_Forest_Tamba097_C03	activityDetection	2023-09-18T22:38:01Z	gs://145625598251_2006510_103_snapshot_japan_2023__main/deployment/2260810/0a0d7d2f-c50d-4199-95c3-de5060b03f56.JPG	true	09190072.JPG	image/jpg
3f35f047-dcb8-4d6c-bdcd-3cbd497ec2eb	Snapshot_Japan_2023_Hyogo_Forest_Tamba097_C03	activityDetection	2023-09-18T22:38:03Z	gs://145625598251_2006510_103_snapshot_japan_2023__main/deployment/2260810/094db666-87e4-44c6-abe0-912d964d4b25.JPG	true	09190074.JPG	image/jpg
163361af-ae76-43cb-b279-5ecaa062f572	Snapshot_Japan_2023_Hyogo_Forest_Tamba097_C03	activityDetection	2023-09-18T22:38:00Z	gs://145625598251_2006510_103_snapshot_japan_2023__main/deployment/2260810/e2217359-fad5-4586-a62b-5372ef0b0c01.JPG	true	09190071.JPG	image/jpg
f739afd3-e01e-4712-aecd-e733164f652f	Snapshot_Japan_2023_Hyogo_Forest_Tamba097_C03	activityDetection	2023-09-18T22:38:02Z	gs://145625598251_2006510_103_snapshot_japan_2023__main/deployment/2260810/72aaabab-4e81-4f90-85a6-6132cd666022.JPG	true	09190073.JPG	image/jpg
60971dcc-4902-4286-bd50-d2d0f3821613	Snapshot_Japan_2023_Hyogo_Forest_Tamba097_C03	activityDetection	2023-09-18T22:38:03Z	gs://145625598251_2006510_103_snapshot_japan_2023__main/deployment/2260810/15816d42-3928-4fc7-9ae6-8197fdb00f58.JPG	true	09190075.JPG	image/jpg
321fb21d-cabc-41f4-bcbe-354ba9d74e6f	Snapshot_Japan_2023_Hyogo_Forest_Tamba097_C03	activityDetection	2023-10-13T23:06:53Z	gs://145625598251_2006510_103_snapshot_japan_2023__main/deployment/2260810/3982d8b2-5cf3-465f-93e1-7117e02228e6.JPG	true	10140365.JPG	image/jpg
c8e396d9-dc95-4d65-ace2-4fd3e923ea70	Snapshot_Japan_2023_Hyogo_Forest_Tamba097_C03	activityDetection	2023-10-13T23:06:42Z	gs://145625598251_2006510_103_snapshot_japan_2023__main/deployment/2260810/6cd1f6a3-4449-4fb9-868d-33ff031cd662.JPG	true	10140364.JPG	image/jpg
bad60ef5-589e-4679-9081-2b4215d403ee	Snapshot_Japan_2023_Hyogo_Forest_Tamba097_C03	activityDetection	2023-10-14T05:58:23Z	gs://145625598251_2006510_103_snapshot_japan_2023__main/deployment/2260810/161534a5-f98b-41ea-9eda-0bd10db46dec.JPG	true	10140384.JPG	image/jpg
be59ff18-397e-4381-8945-a495ec639528	Snapshot_Japan_2023_Hyogo_Forest_Tamba097_C03	activityDetection	2023-10-14T05:58:25Z	gs://145625598251_2006510_103_snapshot_japan_2023__main/deployment/2260810/96983e6c-511a-496f-96b0-59b7aaed29fa.JPG	true	10140387.JPG	image/jpg
1383d319-63a1-4329-b2eb-721786e9670b	Snapshot_Japan_2023_Hyogo_Forest_Tamba097_C03	activityDetection	2023-10-14T05:58:27Z	gs://145625598251_2006510_103_snapshot_japan_2023__main/deployment/2260810/ae4b6622-d129-4daf-80ab-72e946ac6ff5.JPG	true	10140391.JPG	image/jpg
69641477-5617-4e5a-ab10-a6c4b7b542f8	Snapshot_Japan_2023_Hyogo_Forest_Tamba097_C03	activityDetection	2023-10-14T05:58:50Z	gs://145625598251_2006510_103_snapshot_japan_2023__main/deployment/2260810/0669ffc8-1295-419e-ad36-26586a076e52.JPG	true	10140412.JPG	image/jpg
61d9fdb3-5195-49a7-bd44-b44a6b20f950	Snapshot_Japan_2023_Hyogo_Forest_Tamba097_C03	activityDetection	2023-10-14T05:58:52Z	gs://145625598251_2006510_103_snapshot_japan_2023__main/deployment/2260810/fcae697a-582e-416c-91c7-371a11453f61.JPG	true	10140415.JPG	image/jpg
c2ead14f-12ed-49ea-b89c-ccaf4d6e6525	Snapshot_Japan_2023_Hyogo_Forest_Tamba097_C03	activityDetection	2023-10-14T05:58:24Z	gs://145625598251_2006510_103_snapshot_japan_2023__main/deployment/2260810/9b4e867d-6697-48fe-a9c9-ae23a9c5ca09.JPG	true	10140385.JPG	image/jpg
b8ee2c10-7346-4199-8330-5ce99ed55ee2	Snapshot_Japan_2023_Hyogo_Forest_Tamba097_C03	activityDetection	2023-10-14T05:58:31Z	gs://145625598251_2006510_103_snapshot_japan_2023__main/deployment/2260810/16f8f165-851d-48d5-9b65-10d69f597d15.JPG	true	10140397.JPG	image/jpg
dc8b54ba-2264-46c2-a9e2-faeeb8f6e33e	Snapshot_Japan_2023_Hyogo_Forest_Tamba097_C03	activityDetection	2023-10-14T05:58:15Z	gs://145625598251_2006510_103_snapshot_japan_2023__main/deployment/2260810/b670e67b-01b1-4ece-8745-07ddad3dc3fc.JPG	true	10140373.JPG	image/jpg
206c657b-812b-4761-b7e5-43c2656254ab	Snapshot_Japan_2023_Hyogo_Forest_Tamba097_C03	activityDetection	2023-10-14T05:58:51Z	gs://145625598251_2006510_103_snapshot_japan_2023__main/deployment/2260810/633cbc07-bfe2-42f3-9b82-6bf1e2346064.JPG	true	10140414.JPG	image/jpg
73d682c7-35fa-4b29-936f-fb82604142ac	Snapshot_Japan_2023_Hyogo_Forest_Tamba097_C03	activityDetection	2023-10-14T05:58:32Z	gs://145625598251_2006510_103_snapshot_japan_2023__main/deployment/2260810/712a8735-beb0-4b8b-871c-16df2e0b4a49.JPG	true	10140399.JPG	image/jpg
85249d34-fe69-4c0c-b3c2-e5dd3ec01890	Snapshot_Japan_2023_Hyogo_Forest_Tamba097_C03	activityDetection	2023-10-14T05:58:33Z	gs://145625598251_2006510_103_snapshot_japan_2023__main/deployment/2260810/82f13ab1-cb11-4053-9220-71b390142758.JPG	true	10140401.JPG	image/jpg
5db7d274-daf0-4178-9a79-fce6a31759fb	Snapshot_Japan_2023_Hyogo_Forest_Tamba097_C03	activityDetection	2023-10-14T05:58:18Z	gs://145625598251_2006510_103_snapshot_japan_2023__main/deployment/2260810/4f1b851f-6ec3-4d97-9f0b-b7d2054dc53e.JPG	true	10140377.JPG	image/jpg
559253ca-27d4-44da-b8a7-8c537ce4b0b6	Snapshot_Japan_2023_Hyogo_Forest_Tamba097_C03	activityDetection	2023-10-14T05:58:16Z	gs://145625598251_2006510_103_snapshot_japan_2023__main/deployment/2260810/bde78e4e-4d0e-4578-9e74-776bf518c09d.JPG	true	10140374.JPG	image/jpg
acc7893b-9b6a-4649-8fd4-c31a290d675e	Snapshot_Japan_2023_Hyogo_Forest_Tamba097_C03	activityDetection	2023-10-14T05:57:47Z	gs://145625598251_2006510_103_snapshot_japan_2023__main/deployment/2260810/2937fd1d-54ef-49f4-8e70-004347143631.JPG	true	10140366.JPG	image/jpg
e63dd2c9-83fc-47d2-86c9-652eede1315e	Snapshot_Japan_2023_Hyogo_Forest_Tamba097_C03	activityDetection	2023-10-14T05:58:05Z	gs://145625598251_2006510_103_snapshot_japan_2023__main/deployment/2260810/6d4231d2-2129-4e0a-a14c-1862f4092d85.JPG	true	10140367.JPG	image/jpg
c662aa49-88e0-416a-9fe6-cc87653ec33e	Snapshot_Japan_2023_Hyogo_Forest_Tamba097_C03	activityDetection	2023-10-14T05:58:15Z	gs://145625598251_2006510_103_snapshot_japan_2023__main/deployment/2260810/b526cc99-511f-4ed8-9a29-d70bd6ff000d.JPG	true	10140372.JPG	image/jpg
1d5ce04c-d5eb-4443-9e6f-5385fb4588b1	Snapshot_Japan_2023_Hyogo_Forest_Tamba097_C03	activityDetection	2023-10-14T05:58:21Z	gs://145625598251_2006510_103_snapshot_japan_2023__main/deployment/2260810/94b241a9-6c64-47d4-ae4b-61c08b90367b.JPG	true	10140381.JPG	image/jpg
915abb78-372b-416c-89fb-dbcfef62b35b	Snapshot_Japan_2023_Hyogo_Forest_Tamba097_C03	activityDetection	2023-10-14T05:58:12Z	gs://145625598251_2006510_103_snapshot_japan_2023__main/deployment/2260810/cf0c145f-dea9-4507-b1d6-aba106259780.JPG	true	10140371.JPG	image/jpg
57bdb942-01cd-4098-ba19-35004d969ecf	Snapshot_Japan_2023_Hyogo_Forest_Tamba097_C03	activityDetection	2023-10-14T05:58:10Z	gs://145625598251_2006510_103_snapshot_japan_2023__main/deployment/2260810/de8d650c-7294-45f5-9b67-76b999e8c643.JPG	true	10140368.JPG	image/jpg
f3d90d5d-496f-4a40-9a19-f3faab79a3b5	Snapshot_Japan_2023_Hyogo_Forest_Tamba097_C03	activityDetection	2023-10-14T05:58:38Z	gs://145625598251_2006510_103_snapshot_japan_2023__main/deployment/2260810/db4c060f-011e-4200-bc67-6b9c2f76f7fc.JPG	true	10140403.JPG	image/jpg
b6902ff0-56c3-4b91-aa3d-7272e25cbb0a	Snapshot_Japan_2023_Hyogo_Forest_Tamba097_C03	activityDetection	2023-10-14T05:58:56Z	gs://145625598251_2006510_103_snapshot_japan_2023__main/deployment/2260810/f4e70366-4867-469f-9fa4-d8b21b1e0eec.JPG	true	10140421.JPG	image/jpg
147171c5-7b3b-4083-8325-38547df8a74e	Snapshot_Japan_2023_Hyogo_Forest_Tamba097_C03	activityDetection	2023-10-14T05:58:17Z	gs://145625598251_2006510_103_snapshot_japan_2023__main/deployment/2260810/9eafdff4-1129-495e-befd-6720f1c7117f.JPG	true	10140376.JPG	image/jpg
1c07bb8b-c769-49fb-b59a-dd9362593de0	Snapshot_Japan_2023_Hyogo_Forest_Tamba097_C03	activityDetection	2023-10-14T05:58:17Z	gs://145625598251_2006510_103_snapshot_japan_2023__main/deployment/2260810/aee7e9b0-acb5-4d6e-b016-59fbf9395743.JPG	true	10140375.JPG	image/jpg
557d93d0-c29b-472d-920d-3b4e86b644e0	Snapshot_Japan_2023_Hyogo_Forest_Tamba097_C03	activityDetection	2023-10-14T05:58:47Z	gs://145625598251_2006510_103_snapshot_japan_2023__main/deployment/2260810/9855fecd-af71-4bfa-9cff-5869b0e23f5d.JPG	true	10140407.JPG	image/jpg
803d7e7f-03c1-4805-9356-cf02595f58c9	Snapshot_Japan_2023_Hyogo_Forest_Tamba097_C03	activityDetection	2023-10-14T05:58:26Z	gs://145625598251_2006510_103_snapshot_japan_2023__main/deployment/2260810/2d630647-794c-4ab6-bf51-618a08c8490d.JPG	true	10140388.JPG	image/jpg
39157d4a-05b0-48d6-a735-df4060d4ee0e	Snapshot_Japan_2023_Hyogo_Forest_Tamba097_C03	activityDetection	2023-10-14T05:58:26Z	gs://145625598251_2006510_103_snapshot_japan_2023__main/deployment/2260810/e2b41a2f-9ff4-4bf1-8ac5-6f6b95ed400a.JPG	true	10140389.JPG	image/jpg
9faf90e3-cfbe-415f-8548-b8d43857d30e	Snapshot_Japan_2023_Hyogo_Forest_Tamba097_C03	activityDetection	2023-10-14T05:58:29Z	gs://145625598251_2006510_103_snapshot_japan_2023__main/deployment/2260810/86338a88-3ff7-4267-a175-a3bf53a80ea8.JPG	true	10140393.JPG	image/jpg
4f7b25d0-3f50-418d-abfa-36cf1b94d73c	Snapshot_Japan_2023_Hyogo_Forest_Tamba097_C03	activityDetection	2023-10-14T05:58:32Z	gs://145625598251_2006510_103_snapshot_japan_2023__main/deployment/2260810/38ec0e9a-8fca-46b8-aecb-de997d38427d.JPG	true	10140398.JPG	image/jpg
84d6686f-2ff1-4eb0-9dda-7c5fff4f4176	Snapshot_Japan_2023_Hyogo_Forest_Tamba097_C03	activityDetection	2023-10-14T05:59:00Z	gs://145625598251_2006510_103_snapshot_japan_2023__main/deployment/2260810/7c383cf1-9afb-4b5e-bfdd-7dbff14909c2.JPG	true	10140422.JPG	image/jpg
d5944bdf-78b3-4603-b97a-c63f00acc650	Snapshot_Japan_2023_Hyogo_Forest_Tamba097_C03	activityDetection	2023-10-14T05:58:51Z	gs://145625598251_2006510_103_snapshot_japan_2023__main/deployment/2260810/65c46d9a-6d78-4182-86a8-fdf78c800984.JPG	true	10140413.JPG	image/jpg
751fb72c-41b5-453b-bfb2-d10d49139d16	Snapshot_Japan_2023_Hyogo_Forest_Tamba097_C03	activityDetection	2023-10-14T05:58:55Z	gs://145625598251_2006510_103_snapshot_japan_2023__main/deployment/2260810/82172661-5473-4f52-9a67-460d8c9fd429.JPG	true	10140420.JPG	image/jpg
0d059fd4-b17b-43b4-9427-b80f0ea38ca7	Snapshot_Japan_2023_Hyogo_Forest_Tamba097_C03	activityDetection	2023-10-14T05:58:53Z	gs://145625598251_2006510_103_snapshot_japan_2023__main/deployment/2260810/ca36b047-5751-4b69-8530-3a9341d090ef.JPG	true	10140417.JPG	image/jpg
dc19042b-d02e-4490-b6f6-e7d8ea7cc1ad	Snapshot_Japan_2023_Hyogo_Forest_Tamba097_C03	activityDetection	2023-10-14T05:58:54Z	gs://145625598251_2006510_103_snapshot_japan_2023__main/deployment/2260810/b10ad077-60f7-4c12-8dbc-591dcaf16905.JPG	true	10140418.JPG	image/jpg
c58e3355-1054-4aa2-94b3-c5cefd648f59	Snapshot_Japan_2023_Hyogo_Forest_Tamba097_C03	activityDetection	2023-10-14T05:58:11Z	gs://145625598251_2006510_103_snapshot_japan_2023__main/deployment/2260810/df23e10c-4ad4-4aae-9ebc-ba15347ededf.JPG	true	10140369.JPG	image/jpg
3b140940-6a82-4363-8a17-2f99b4b07ac1	Snapshot_Japan_2023_Hyogo_Forest_Tamba097_C03	activityDetection	2023-10-14T05:58:12Z	gs://145625598251_2006510_103_snapshot_japan_2023__main/deployment/2260810/7b3350c9-e834-4425-936f-9a12eefd5ac8.JPG	true	10140370.JPG	image/jpg
6af4005a-b0ad-4252-8b59-41a6b8c45540	Snapshot_Japan_2023_Hyogo_Forest_Tamba097_C03	activityDetection	2023-10-14T05:58:29Z	gs://145625598251_2006510_103_snapshot_japan_2023__main/deployment/2260810/d6c46490-ae05-416a-ad6d-3c6eda24e144.JPG	true	10140394.JPG	image/jpg
3a4a582b-7845-4f51-96fb-ab7004de9a69	Snapshot_Japan_2023_Hyogo_Forest_Tamba097_C03	activityDetection	2023-10-14T05:58:18Z	gs://145625598251_2006510_103_snapshot_japan_2023__main/deployment/2260810/bcad99d1-3372-4016-afe6-419d83bcde56.JPG	true	10140378.JPG	image/jpg
721e597f-f360-406b-ba4c-a585d9ad12e3	Snapshot_Japan_2023_Hyogo_Forest_Tamba097_C03	activityDetection	2023-10-14T05:58:24Z	gs://145625598251_2006510_103_snapshot_japan_2023__main/deployment/2260810/f55ac183-8d31-4376-a7c5-7a1a157ec2b4.JPG	true	10140386.JPG	image/jpg
7f49c773-033b-4cc1-9858-ea50f2d353b8	Snapshot_Japan_2023_Hyogo_Forest_Tamba097_C03	activityDetection	2023-10-14T05:58:30Z	gs://145625598251_2006510_103_snapshot_japan_2023__main/deployment/2260810/0e805cde-7b56-4e12-a990-390502732748.JPG	true	10140395.JPG	image/jpg
5c3c8df8-638b-479a-82fd-bafa61c7af77	Snapshot_Japan_2023_Hyogo_Forest_Tamba097_C03	activityDetection	2023-10-14T05:58:49Z	gs://145625598251_2006510_103_snapshot_japan_2023__main/deployment/2260810/39d46fed-1125-40e0-9991-97973c06d575.JPG	true	10140410.JPG	image/jpg
ef44acf5-9209-4939-8aba-cf34d4c19729	Snapshot_Japan_2023_Hyogo_Forest_Tamba097_C03	activityDetection	2023-10-14T05:58:50Z	gs://145625598251_2006510_103_snapshot_japan_2023__main/deployment/2260810/c4fed716-4239-46ac-b136-4ba1a130293e.JPG	true	10140411.JPG	image/jpg
199c16e7-a44c-4815-bd73-2754bb53d0ee	Snapshot_Japan_2023_Hyogo_Forest_Tamba097_C03	activityDetection	2023-10-14T05:58:46Z	gs://145625598251_2006510_103_snapshot_japan_2023__main/deployment/2260810/7a242d1b-c295-487d-8154-fb9a9462318c.JPG	true	10140406.JPG	image/jpg
5669d0cd-cc80-448c-9303-f5ab8f5be8f6	Snapshot_Japan_2023_Hyogo_Forest_Tamba097_C03	activityDetection	2023-10-14T05:58:54Z	gs://145625598251_2006510_103_snapshot_japan_2023__main/deployment/2260810/4d0b50de-d3c0-45e2-a09b-1fa98a3bd94b.JPG	true	10140419.JPG	image/jpg
b1255e12-2bc8-44f8-972a-fcc029efd956	Snapshot_Japan_2023_Hyogo_Forest_Tamba097_C03	activityDetection	2023-10-14T05:58:30Z	gs://145625598251_2006510_103_snapshot_japan_2023__main/deployment/2260810/80f87bd7-fa63-4033-98d9-351999ea2de8.JPG	true	10140396.JPG	image/jpg
6f11263c-2ad1-4fb5-9925-b6d2274549cc	Snapshot_Japan_2023_Hyogo_Forest_Tamba097_C03	activityDetection	2023-10-14T05:58:20Z	gs://145625598251_2006510_103_snapshot_japan_2023__main/deployment/2260810/9a3f51d0-e61f-4dc3-b9f8-a482fc0c0cb1.JPG	true	10140379.JPG	image/jpg
9c81ff50-7f05-40dc-9b81-7e65ea1d33c5	Snapshot_Japan_2023_Hyogo_Forest_Tamba097_C03	activityDetection	2023-10-14T05:58:21Z	gs://145625598251_2006510_103_snapshot_japan_2023__main/deployment/2260810/1f5f8b23-0957-4f0c-a915-0d435e086352.JPG	true	10140380.JPG	image/jpg
44dff676-0835-4cbb-a192-612a79099ce9	Snapshot_Japan_2023_Hyogo_Forest_Tamba097_C03	activityDetection	2023-10-14T05:58:23Z	gs://145625598251_2006510_103_snapshot_japan_2023__main/deployment/2260810/6b6a28d5-c190-4d14-baab-7af85cbac53f.JPG	true	10140383.JPG	image/jpg
f9785d64-ed85-4943-a6e0-b18d489809aa	Snapshot_Japan_2023_Hyogo_Forest_Tamba097_C03	activityDetection	2023-10-14T05:58:33Z	gs://145625598251_2006510_103_snapshot_japan_2023__main/deployment/2260810/bbf2315b-cf7f-4a90-9906-7b97f998a254.JPG	true	10140400.JPG	image/jpg
5065d8d3-af59-4bbe-a736-45f405e2685a	Snapshot_Japan_2023_Hyogo_Forest_Tamba097_C03	activityDetection	2023-10-14T05:58:34Z	gs://145625598251_2006510_103_snapshot_japan_2023__main/deployment/2260810/91972719-af6c-4bd6-bfd9-2825a0efadc8.JPG	true	10140402.JPG	image/jpg
911925ab-feb7-4be1-85a3-e027a85a1055	Snapshot_Japan_2023_Hyogo_Forest_Tamba097_C03	activityDetection	2023-10-14T05:58:27Z	gs://145625598251_2006510_103_snapshot_japan_2023__main/deployment/2260810/3998c46d-0ae1-4863-9d1c-f9c159f03ace.JPG	true	10140390.JPG	image/jpg
b63e032b-c570-4e95-b47e-71388971aad9	Snapshot_Japan_2023_Hyogo_Forest_Tamba097_C03	activityDetection	2023-10-14T05:58:28Z	gs://145625598251_2006510_103_snapshot_japan_2023__main/deployment/2260810/1e46406b-f6b3-43aa-83c0-4c3783e7e9b4.JPG	true	10140392.JPG	image/jpg
4ab5af01-2910-4069-9e85-14d09f7af9d6	Snapshot_Japan_2023_Hyogo_Forest_Tamba097_C03	activityDetection	2023-10-14T05:58:48Z	gs://145625598251_2006510_103_snapshot_japan_2023__main/deployment/2260810/3a3d28cb-5908-419b-ba3e-e7ab0250b383.JPG	true	10140409.JPG	image/jpg
f8baef92-2505-4f63-b9bb-483f8de253a2	Snapshot_Japan_2023_Hyogo_Forest_Tamba097_C03	activityDetection	2023-10-14T05:58:44Z	gs://145625598251_2006510_103_snapshot_japan_2023__main/deployment/2260810/264f900c-f96c-4368-bad7-205132be8a4e.JPG	true	10140404.JPG	image/jpg
36474c14-0a4c-4668-88c7-ef430e817870	Snapshot_Japan_2023_Hyogo_Forest_Tamba097_C03	activityDetection	2023-10-14T05:58:47Z	gs://145625598251_2006510_103_snapshot_japan_2023__main/deployment/2260810/eff27686-7171-4880-a848-1dd211e4d4cd.JPG	true	10140408.JPG	image/jpg
c535d7aa-a4b1-41c3-b6b6-a2325013a56c	Snapshot_Japan_2023_Hyogo_Forest_Tamba097_C03	activityDetection	2023-10-14T05:58:53Z	gs://145625598251_2006510_103_snapshot_japan_2023__main/deployment/2260810/cf5d717f-4670-46b2-b2dc-8fd4f6c057ea.JPG	true	10140416.JPG	image/jpg
4735ec46-2b83-4690-9c47-c292a202d010	Snapshot_Japan_2023_Hyogo_Forest_Tamba097_C03	activityDetection	2023-10-14T05:58:22Z	gs://145625598251_2006510_103_snapshot_japan_2023__main/deployment/2260810/4b25c86e-eaa6-4c4c-a90b-69ee5c8fb846.JPG	true	10140382.JPG	image/jpg
78dad04d-8835-429f-80c8-c5fa04a83f3b	Snapshot_Japan_2023_Hyogo_Forest_Tamba097_C03	activityDetection	2023-10-14T05:58:46Z	gs://145625598251_2006510_103_snapshot_japan_2023__main/deployment/2260810/ee42073d-2c48-467b-936b-17e1e8b84091.JPG	true	10140405.JPG	image/jpg
c55f9386-9d53-4b56-b074-7339e629f7c9	Snapshot_Japan_2023_Hyogo_Forest_Tamba097_C03	activityDetection	2023-10-23T09:04:08Z	gs://145625598251_2006510_103_snapshot_japan_2023__main/deployment/2260810/36aea2f9-daa0-4aba-b8c8-a02119b4e379.JPG	true	10230475.JPG	image/jpg
74cdf86f-229e-41b8-b6fd-c8915a1696c3	Snapshot_Japan_2023_Hyogo_Forest_Tamba097_C03	activityDetection	2023-10-23T09:04:10Z	gs://145625598251_2006510_103_snapshot_japan_2023__main/deployment/2260810/203ab213-7e2c-41b1-850c-ccfd311965cd.JPG	true	10230478.JPG	image/jpg
5cb80e87-e5b7-4afe-a8f4-c16513b3080e	Snapshot_Japan_2023_Hyogo_Forest_Tamba097_C03	activityDetection	2023-10-23T09:04:07Z	gs://145625598251_2006510_103_snapshot_japan_2023__main/deployment/2260810/ffb2ef1a-3183-4bfd-aaac-e134bfa2fc36.JPG	true	10230474.JPG	image/jpg
2f4ce48d-2de3-4d58-94db-8522045f8a53	Snapshot_Japan_2023_Hyogo_Forest_Tamba097_C03	activityDetection	2023-10-23T09:04:02Z	gs://145625598251_2006510_103_snapshot_japan_2023__main/deployment/2260810/3e4643bb-88e9-484e-8ec1-0cf610d3f733.JPG	true	10230465.JPG	image/jpg
96a0aa7a-fa21-4371-99b7-7b4ff775da2d	Snapshot_Japan_2023_Hyogo_Forest_Tamba097_C03	activityDetection	2023-10-23T09:04:02Z	gs://145625598251_2006510_103_snapshot_japan_2023__main/deployment/2260810/b079e02e-90fa-4325-9f3f-c7bf030d924a.JPG	true	10230466.JPG	image/jpg
a87a61c0-a90a-4409-a20c-9080b61a119d	Snapshot_Japan_2023_Hyogo_Forest_Tamba097_C03	activityDetection	2023-10-23T09:04:04Z	gs://145625598251_2006510_103_snapshot_japan_2023__main/deployment/2260810/1b08b907-a6c6-43c4-9317-e3b86bab37ca.JPG	true	10230469.JPG	image/jpg
093111be-b6a2-4351-a2da-eb4ed180d5ed	Snapshot_Japan_2023_Hyogo_Forest_Tamba097_C03	activityDetection	2023-10-23T09:04:06Z	gs://145625598251_2006510_103_snapshot_japan_2023__main/deployment/2260810/0b549fc8-33e7-4683-8674-67b0b2477c2c.JPG	true	10230472.JPG	image/jpg
1f18e4ee-489c-47aa-8618-68cd3d7c7af2	Snapshot_Japan_2023_Hyogo_Forest_Tamba097_C03	activityDetection	2023-10-23T09:04:01Z	gs://145625598251_2006510_103_snapshot_japan_2023__main/deployment/2260810/cf4eb18f-b849-4641-92ae-d281cafa2a74.JPG	true	10230464.JPG	image/jpg
9c0b0775-5112-4f35-9de4-fb0b7f319b37	Snapshot_Japan_2023_Hyogo_Forest_Tamba097_C03	activityDetection	2023-10-23T09:04:04Z	gs://145625598251_2006510_103_snapshot_japan_2023__main/deployment/2260810/2eb2d15c-0559-4719-81ba-8e182341e399.JPG	true	10230468.JPG	image/jpg
67a2bb87-4459-4afd-b200-363a4ba10427	Snapshot_Japan_2023_Hyogo_Forest_Tamba097_C03	activityDetection	2023-10-23T09:04:03Z	gs://145625598251_2006510_103_snapshot_japan_2023__main/deployment/2260810/11974daa-3f66-46b0-b031-95732e22cc7a.JPG	true	10230467.JPG	image/jpg
3d1ab695-7906-4afe-9223-cd10cf2445c2	Snapshot_Japan_2023_Hyogo_Forest_Tamba097_C03	activityDetection	2023-10-23T09:04:09Z	gs://145625598251_2006510_103_snapshot_japan_2023__main/deployment/2260810/322458db-4266-4e17-8a71-b89e28a44047.JPG	true	10230476.JPG	image/jpg
4b419cbb-bbd7-400f-9771-c00219d8397d	Snapshot_Japan_2023_Hyogo_Forest_Tamba097_C03	activityDetection	2023-10-23T09:04:07Z	gs://145625598251_2006510_103_snapshot_japan_2023__main/deployment/2260810/6b90a911-a22c-4e8e-b901-733cef7e1bcc.JPG	true	10230473.JPG	image/jpg
06713743-7669-4258-a6d5-2173e08a8af4	Snapshot_Japan_2023_Hyogo_Forest_Tamba097_C03	activityDetection	2023-10-23T09:04:11Z	gs://145625598251_2006510_103_snapshot_japan_2023__main/deployment/2260810/7f6debe4-2f6e-43d7-a295-5fd87362b192.JPG	true	10230479.JPG	image/jpg
e04fbd9e-91f5-45ac-a380-45487ff3edd0	Snapshot_Japan_2023_Hyogo_Forest_Tamba097_C03	activityDetection	2023-10-23T09:04:10Z	gs://145625598251_2006510_103_snapshot_japan_2023__main/deployment/2260810/e5395e2e-08c2-48f7-918b-4e7212ef0f82.JPG	true	10230477.JPG	image/jpg
65904aed-e138-497b-bef6-2ab2e5c03fb7	Snapshot_Japan_2023_Hyogo_Forest_Tamba097_C03	activityDetection	2023-10-23T09:04:05Z	gs://145625598251_2006510_103_snapshot_japan_2023__main/deployment/2260810/a220786a-64b3-41e0-9c35-8dcc135497b1.JPG	true	10230470.JPG	image/jpg
c200711d-6ac3-4c8c-937d-f4502abbc65d	Snapshot_Japan_2023_Hyogo_Forest_Tamba097_C03	activityDetection	2023-10-23T09:04:05Z	gs://145625598251_2006510_103_snapshot_japan_2023__main/deployment/2260810/b63d7863-6118-4fb6-93ee-40300cccfed9.JPG	true	10230471.JPG	image/jpg
1b1a13b0-d153-40a9-92a9-a6b35a5fc22a	Snapshot_Japan_2023_Hyogo_Forest_Tamba097_C03	activityDetection	2023-10-23T09:04:12Z	gs://145625598251_2006510_103_snapshot_japan_2023__main/deployment/2260810/655cbdaf-5365-4532-a450-fd4b93b81d2b.JPG	true	10230480.JPG	image/jpg
52059356-3a26-4536-9c9d-6c9845ce7382	Snapshot_Japan_2023_Hyogo_Forest_Tamba097_C03	activityDetection	2023-10-23T09:04:13Z	gs://145625598251_2006510_103_snapshot_japan_2023__main/deployment/2260810/e5a96319-9726-42c6-b98c-2b5ab2836d49.JPG	true	10230481.JPG	image/jpg
586e9f8a-c5ba-4f43-8f03-174f1f592190	Snapshot_Japan_2023_Hyogo_Forest_Tamba097_C04	activityDetection	2023-09-01T17:04:11Z	gs://145625598251_2006510_103_snapshot_japan_2023__main/deployment/2260811/04aa87de-8db4-4357-bd3a-309513e800a6.JPG	true	09020041.JPG	image/jpg
9615e24a-3485-49a3-802f-ab77f6c83127	Snapshot_Japan_2023_Hyogo_Forest_Tamba097_C04	activityDetection	2023-09-01T17:04:29Z	gs://145625598251_2006510_103_snapshot_japan_2023__main/deployment/2260811/17a84897-30dc-4ef0-b4e1-e2ec13087b54.JPG	true	09020042.JPG	image/jpg
fe89b981-9ed5-4cac-981f-75286637c65b	Snapshot_Japan_2023_Hyogo_Forest_Tamba097_C04	activityDetection	2023-09-01T17:05:35Z	gs://145625598251_2006510_103_snapshot_japan_2023__main/deployment/2260811/fad73ffc-d5f7-4915-97c9-08a3f39f827e.JPG	true	09020044.JPG	image/jpg
90f4dde5-0131-4af1-b55e-8100c9fb794c	Snapshot_Japan_2023_Hyogo_Forest_Tamba097_C04	activityDetection	2023-09-01T17:05:27Z	gs://145625598251_2006510_103_snapshot_japan_2023__main/deployment/2260811/29c84a4b-323c-440d-948d-51a1e53f04f6.JPG	true	09020043.JPG	image/jpg
67527a92-b66e-47d4-b8b0-def984feb0e0	Snapshot_Japan_2023_Hyogo_Forest_Tamba097_C04	activityDetection	2023-09-01T20:00:45Z	gs://145625598251_2006510_103_snapshot_japan_2023__main/deployment/2260811/cc3e8459-1827-455a-b1ee-eded3a0fc2a4.JPG	true	09020045.JPG	image/jpg
ecde69c6-ed44-40ab-af96-8a64409a1e90	Snapshot_Japan_2023_Hyogo_Forest_Tamba097_C04	activityDetection	2023-09-01T20:00:48Z	gs://145625598251_2006510_103_snapshot_japan_2023__main/deployment/2260811/c25f17f3-314b-43fd-83f6-06407c5b4f51.JPG	true	09020048.JPG	image/jpg
775e8987-76d3-45ec-ace9-0fe254e7a525	Snapshot_Japan_2023_Hyogo_Forest_Tamba097_C04	activityDetection	2023-09-01T20:00:47Z	gs://145625598251_2006510_103_snapshot_japan_2023__main/deployment/2260811/a8c2f768-7e7e-4450-ba4c-527ca817ae22.JPG	true	09020047.JPG	image/jpg
a336728f-cc4e-4f64-8326-f70fb6051059	Snapshot_Japan_2023_Hyogo_Forest_Tamba097_C04	activityDetection	2023-09-01T20:00:46Z	gs://145625598251_2006510_103_snapshot_japan_2023__main/deployment/2260811/83e355c6-dcb2-4078-bf7c-c6e3c31d4569.JPG	true	09020046.JPG	image/jpg
d0f7cdaa-eb2e-4360-8a95-c4dbfdf6709d	Snapshot_Japan_2023_Hyogo_Forest_Tamba097_C04	activityDetection	2023-09-02T06:41:41Z	gs://145625598251_2006510_103_snapshot_japan_2023__main/deployment/2260811/5344dd65-95e8-4236-9aa3-afc4822b5b8b.JPG	true	09020049.JPG	image/jpg
5c4511f4-453e-43b7-9a38-3145d2e05421	Snapshot_Japan_2023_Hyogo_Forest_Tamba097_C04	activityDetection	2023-09-02T06:41:49Z	gs://145625598251_2006510_103_snapshot_japan_2023__main/deployment/2260811/31cb8067-eaee-49e9-8d76-0b3e9d41acb8.JPG	true	09020050.JPG	image/jpg
a546f83b-dcea-4d1a-a127-cb7a9400dad4	Snapshot_Japan_2023_Hyogo_Forest_Tamba097_C04	activityDetection	2023-09-02T06:41:50Z	gs://145625598251_2006510_103_snapshot_japan_2023__main/deployment/2260811/c4b32607-03e7-4c28-8961-40b7a5e8502d.JPG	true	09020051.JPG	image/jpg
4ee4dac6-e0d0-4cba-bfe7-1ad1403ebac5	Snapshot_Japan_2023_Hyogo_Forest_Tamba097_C04	activityDetection	2023-09-02T06:42:04Z	gs://145625598251_2006510_103_snapshot_japan_2023__main/deployment/2260811/605525c2-ed21-4ce4-80ab-2d923f9aa5cb.JPG	true	09020053.JPG	image/jpg
aa634adb-5b00-4aec-b810-a21f946fe0f2	Snapshot_Japan_2023_Hyogo_Forest_Tamba097_C04	activityDetection	2023-09-02T06:42:24Z	gs://145625598251_2006510_103_snapshot_japan_2023__main/deployment/2260811/c7a1c44b-c65c-4fa1-83dc-6c565dc8cd6a.JPG	true	09020054.JPG	image/jpg
bb40c93a-75ab-439f-8bd2-d7080dc8fd4b	Snapshot_Japan_2023_Hyogo_Forest_Tamba097_C04	activityDetection	2023-09-02T06:42:03Z	gs://145625598251_2006510_103_snapshot_japan_2023__main/deployment/2260811/4b8aa3a7-c449-41f2-bf95-6509b1a43122.JPG	true	09020052.JPG	image/jpg
d11c3325-c431-4105-9b3a-1403f3476359	Snapshot_Japan_2023_Hyogo_Forest_Tamba097_C04	activityDetection	2023-09-03T14:46:11Z	gs://145625598251_2006510_103_snapshot_japan_2023__main/deployment/2260811/57eda772-5748-4901-87d6-689611a1f28c.JPG	true	09030066.JPG	image/jpg
4869392a-6b19-423c-872f-6e769ddb6e93	Snapshot_Japan_2023_Hyogo_Forest_Tamba097_C04	activityDetection	2023-09-03T14:46:38Z	gs://145625598251_2006510_103_snapshot_japan_2023__main/deployment/2260811/c1d330fb-c78d-4b58-b1cc-c9944af53986.JPG	true	09030069.JPG	image/jpg
88ccacdc-5d0f-45ec-918e-ad9e9c87b927	Snapshot_Japan_2023_Hyogo_Forest_Tamba097_C04	activityDetection	2023-09-03T14:46:37Z	gs://145625598251_2006510_103_snapshot_japan_2023__main/deployment/2260811/2bfd6b8d-74b3-44f1-8267-37d414301746.JPG	true	09030068.JPG	image/jpg
289001fc-ceec-409f-b078-79c1b09599a6	Snapshot_Japan_2023_Hyogo_Forest_Tamba097_C04	activityDetection	2023-09-03T14:46:23Z	gs://145625598251_2006510_103_snapshot_japan_2023__main/deployment/2260811/bd4e9998-40e6-41c4-9f39-e02ee0399c29.JPG	true	09030067.JPG	image/jpg
b7350237-ad5b-4ea7-a2d7-9dae23fb7ae9	Snapshot_Japan_2023_Hyogo_Forest_Tamba097_C04	activityDetection	2023-09-03T14:46:40Z	gs://145625598251_2006510_103_snapshot_japan_2023__main/deployment/2260811/3327ff32-1ee1-4aba-9e70-7f7f1e5da473.JPG	true	09030070.JPG	image/jpg
88049026-22ba-4bb6-928d-69fad2633770	Snapshot_Japan_2023_Hyogo_Forest_Tamba097_C04	activityDetection	2023-09-03T15:56:35Z	gs://145625598251_2006510_103_snapshot_japan_2023__main/deployment/2260811/096129c4-f7f5-4ecf-8a52-79e109913794.JPG	true	09040071.JPG	image/jpg
bf0eb8c0-a1ad-447c-8753-2022b90afd4d	Snapshot_Japan_2023_Hyogo_Forest_Tamba097_C04	activityDetection	2023-09-03T15:56:37Z	gs://145625598251_2006510_103_snapshot_japan_2023__main/deployment/2260811/c6d31aea-01be-4ad2-b3aa-aff2c337d248.JPG	true	09040073.JPG	image/jpg
ff8ce2a2-a0a1-43c7-bc37-8b4a46d35162	Snapshot_Japan_2023_Hyogo_Forest_Tamba097_C04	activityDetection	2023-09-03T15:56:41Z	gs://145625598251_2006510_103_snapshot_japan_2023__main/deployment/2260811/1e94fb14-35e4-439e-95e6-8240e508b619.JPG	true	09040079.JPG	image/jpg
4456ad37-9de5-4310-af7e-02dd44186367	Snapshot_Japan_2023_Hyogo_Forest_Tamba097_C04	activityDetection	2023-09-03T15:56:42Z	gs://145625598251_2006510_103_snapshot_japan_2023__main/deployment/2260811/023384aa-05de-4ebe-b319-c6ca671dc3e7.JPG	true	09040080.JPG	image/jpg
c56084ae-7913-421f-bf41-732a2ec92088	Snapshot_Japan_2023_Hyogo_Forest_Tamba097_C04	activityDetection	2023-09-03T15:56:36Z	gs://145625598251_2006510_103_snapshot_japan_2023__main/deployment/2260811/1bee4619-213e-4fe8-a701-c03a224d00e7.JPG	true	09040072.JPG	image/jpg
6e67209c-df3b-4ac1-ac1a-18ea2cbabc7a	Snapshot_Japan_2023_Hyogo_Forest_Tamba097_C04	activityDetection	2023-09-03T15:56:51Z	gs://145625598251_2006510_103_snapshot_japan_2023__main/deployment/2260811/443f7cd9-b428-4dea-b499-ff29d998c7a4.JPG	true	09040085.JPG	image/jpg
9d111443-28a6-45ab-8036-e8a6f6c447bd	Snapshot_Japan_2023_Hyogo_Forest_Tamba097_C04	activityDetection	2023-09-03T15:56:39Z	gs://145625598251_2006510_103_snapshot_japan_2023__main/deployment/2260811/ad8080e1-193b-40e9-affb-bffec47dc44e.JPG	true	09040077.JPG	image/jpg
1fc30951-dee9-4daf-9841-1ed7a0ff6e0f	Snapshot_Japan_2023_Hyogo_Forest_Tamba097_C04	activityDetection	2023-09-03T15:56:37Z	gs://145625598251_2006510_103_snapshot_japan_2023__main/deployment/2260811/d49e38de-8d82-4d5c-8172-6b7fa25912e8.JPG	true	09040074.JPG	image/jpg
5239071f-69e5-474a-b8f5-0a30bb5d4bf4	Snapshot_Japan_2023_Hyogo_Forest_Tamba097_C04	activityDetection	2023-09-03T15:56:40Z	gs://145625598251_2006510_103_snapshot_japan_2023__main/deployment/2260811/dfa0a7e6-c620-4493-8ac2-791f1974766b.JPG	true	09040078.JPG	image/jpg
0aef8a47-aee4-40bf-ab43-809406dda6d1	Snapshot_Japan_2023_Hyogo_Forest_Tamba097_C04	activityDetection	2023-09-03T15:56:38Z	gs://145625598251_2006510_103_snapshot_japan_2023__main/deployment/2260811/88dff4b9-5a45-4221-8b3d-33382b032ab5.JPG	true	09040075.JPG	image/jpg
89422c00-55d1-420a-9783-38be95e9cde0	Snapshot_Japan_2023_Hyogo_Forest_Tamba097_C04	activityDetection	2023-09-03T15:56:38Z	gs://145625598251_2006510_103_snapshot_japan_2023__main/deployment/2260811/db244992-5d13-4461-972e-6f5c5f47b4c9.JPG	true	09040076.JPG	image/jpg
ffa841d6-ef13-4e2f-bbbc-bfd0a03c10c6	Snapshot_Japan_2023_Hyogo_Forest_Tamba097_C04	activityDetection	2023-09-03T15:56:44Z	gs://145625598251_2006510_103_snapshot_japan_2023__main/deployment/2260811/481fd1a8-dd31-4557-995c-363d4f3b4fe6.JPG	true	09040081.JPG	image/jpg
f68bdb5a-d421-4cd7-a3f4-0a0a80ae73bc	Snapshot_Japan_2023_Hyogo_Forest_Tamba097_C04	activityDetection	2023-09-03T15:56:49Z	gs://145625598251_2006510_103_snapshot_japan_2023__main/deployment/2260811/3ad1c6c9-ba73-4778-b862-da0fc02a9585.JPG	true	09040083.JPG	image/jpg
9cf1248b-d8df-49e5-8182-44e6f685dfb4	Snapshot_Japan_2023_Hyogo_Forest_Tamba097_C04	activityDetection	2023-09-03T15:56:50Z	gs://145625598251_2006510_103_snapshot_japan_2023__main/deployment/2260811/c170dc2e-80a8-4b1f-9061-f3b58365934e.JPG	true	09040084.JPG	image/jpg
f5effc3b-1807-4763-96b6-5dede1f8a367	Snapshot_Japan_2023_Hyogo_Forest_Tamba097_C04	activityDetection	2023-09-03T15:56:51Z	gs://145625598251_2006510_103_snapshot_japan_2023__main/deployment/2260811/05ce42ad-104f-4397-94b3-a41e6c4e50f3.JPG	true	09040086.JPG	image/jpg
6006f0c6-670d-42e9-9cb2-16e395748750	Snapshot_Japan_2023_Hyogo_Forest_Tamba097_C04	activityDetection	2023-09-03T15:56:44Z	gs://145625598251_2006510_103_snapshot_japan_2023__main/deployment/2260811/fa231a37-0274-479e-913f-f1e4fd35e376.JPG	true	09040082.JPG	image/jpg
5189a869-c687-40fd-a90f-d2a02ad968a9	Snapshot_Japan_2023_Hyogo_Forest_Tamba097_C04	activityDetection	2023-09-07T09:05:25Z	gs://145625598251_2006510_103_snapshot_japan_2023__main/deployment/2260811/f386d245-51bd-4717-aba7-a8eb2ae4d3fa.JPG	true	09070095.JPG	image/jpg
2f67d07f-a6d9-4efc-8086-d96110f3390f	Snapshot_Japan_2023_Hyogo_Forest_Tamba097_C04	activityDetection	2023-09-07T09:05:22Z	gs://145625598251_2006510_103_snapshot_japan_2023__main/deployment/2260811/8eef8e8b-73bc-4daf-b30f-abbc03efb4e9.JPG	true	09070091.JPG	image/jpg
c99fe3cb-b240-43fc-9087-e7e5cc55b5be	Snapshot_Japan_2023_Hyogo_Forest_Tamba097_C04	activityDetection	2023-09-07T09:05:23Z	gs://145625598251_2006510_103_snapshot_japan_2023__main/deployment/2260811/f2ed2f8f-1220-42c1-a68e-4b4d6ddabe29.JPG	true	09070092.JPG	image/jpg
4229b7e6-ab11-4589-8b24-5fa869698998	Snapshot_Japan_2023_Hyogo_Forest_Tamba097_C04	activityDetection	2023-09-07T09:05:26Z	gs://145625598251_2006510_103_snapshot_japan_2023__main/deployment/2260811/dad2d369-b3b7-4667-9300-9ebd2aa352e9.JPG	true	09070097.JPG	image/jpg
07c57b38-57c1-49fe-a462-2da6abfdde6e	Snapshot_Japan_2023_Hyogo_Forest_Tamba097_C04	activityDetection	2023-09-07T09:05:28Z	gs://145625598251_2006510_103_snapshot_japan_2023__main/deployment/2260811/414850bd-f5ae-4399-b979-107001886a22.JPG	true	09070100.JPG	image/jpg
ba675f17-9d72-4737-8f5e-e1b2413191a1	Snapshot_Japan_2023_Hyogo_Forest_Tamba097_C04	activityDetection	2023-09-07T09:05:24Z	gs://145625598251_2006510_103_snapshot_japan_2023__main/deployment/2260811/f7f31167-4bd2-42d8-8728-3fcc1d579adc.JPG	true	09070093.JPG	image/jpg
40f1382d-ee8c-412a-b83e-e901cc66086c	Snapshot_Japan_2023_Hyogo_Forest_Tamba097_C04	activityDetection	2023-09-07T09:05:29Z	gs://145625598251_2006510_103_snapshot_japan_2023__main/deployment/2260811/8c1f27bb-3622-4c7e-9d92-2a209e4d25ab.JPG	true	09070102.JPG	image/jpg
2e978907-5e43-4314-85b0-2623246901e3	Snapshot_Japan_2023_Hyogo_Forest_Tamba097_C04	activityDetection	2023-09-07T09:05:27Z	gs://145625598251_2006510_103_snapshot_japan_2023__main/deployment/2260811/649452ac-690d-4119-8bfa-28984fbcfd4e.JPG	true	09070098.JPG	image/jpg
ab9f6d60-2c88-4a28-922d-734d0cb7ba0a	Snapshot_Japan_2023_Hyogo_Forest_Tamba097_C04	activityDetection	2023-09-07T09:05:31Z	gs://145625598251_2006510_103_snapshot_japan_2023__main/deployment/2260811/ed373102-7d76-4718-b22e-732c7e88064f.JPG	true	09070104.JPG	image/jpg
153f1b1e-a4cc-4597-98db-722fc0bc68f2	Snapshot_Japan_2023_Hyogo_Forest_Tamba097_C04	activityDetection	2023-09-07T09:05:24Z	gs://145625598251_2006510_103_snapshot_japan_2023__main/deployment/2260811/86d7ca00-474f-4c41-a30f-f7810f0a9b36.JPG	true	09070094.JPG	image/jpg
fd538380-4e88-411b-9a0b-ed8eece40ca3	Snapshot_Japan_2023_Hyogo_Forest_Tamba097_C04	activityDetection	2023-09-07T09:05:30Z	gs://145625598251_2006510_103_snapshot_japan_2023__main/deployment/2260811/bf96f7d4-df65-4fa7-a02a-c33bd06e805a.JPG	true	09070103.JPG	image/jpg
4054ce15-6ca7-4ad8-a9b0-c5c75a43a88a	Snapshot_Japan_2023_Hyogo_Forest_Tamba097_C04	activityDetection	2023-09-07T09:05:26Z	gs://145625598251_2006510_103_snapshot_japan_2023__main/deployment/2260811/5bc55be9-c2c2-466c-a457-f9862f548266.JPG	true	09070096.JPG	image/jpg
a004d83b-6cd8-4229-b74f-86e19be419dc	Snapshot_Japan_2023_Hyogo_Forest_Tamba097_C04	activityDetection	2023-09-07T09:05:28Z	gs://145625598251_2006510_103_snapshot_japan_2023__main/deployment/2260811/a303c9bc-8a82-4379-85fa-0ca193fc8ad8.JPG	true	09070099.JPG	image/jpg
ccaf3f19-4740-4266-9003-86eb498a824c	Snapshot_Japan_2023_Hyogo_Forest_Tamba097_C04	activityDetection	2023-09-07T09:05:31Z	gs://145625598251_2006510_103_snapshot_japan_2023__main/deployment/2260811/2dd01fad-6b47-4739-8086-64501949f429.JPG	true	09070105.JPG	image/jpg
39e1eb85-b506-4f4f-b602-6b1c85d168d1	Snapshot_Japan_2023_Hyogo_Forest_Tamba097_C04	activityDetection	2023-09-07T09:05:29Z	gs://145625598251_2006510_103_snapshot_japan_2023__main/deployment/2260811/e911f9c8-ae69-4854-9c29-1f94eee6e87a.JPG	true	09070101.JPG	image/jpg
7a546219-a601-41f5-b8b9-78b7d334d746	Snapshot_Japan_2023_Hyogo_Forest_Tamba097_C04	activityDetection	2023-09-20T04:02:13Z	gs://145625598251_2006510_103_snapshot_japan_2023__main/deployment/2260811/b9cad8d5-0450-4a3c-93fa-a703346fbfec.JPG	true	09200150.JPG	image/jpg
eac37862-c496-4f2b-ad78-f79079630240	Snapshot_Japan_2023_Hyogo_Forest_Tamba097_C04	activityDetection	2023-09-20T04:01:38Z	gs://145625598251_2006510_103_snapshot_japan_2023__main/deployment/2260811/6a9f472b-fa40-442d-82e3-921374209eff.JPG	true	09200117.JPG	image/jpg
fd5cbf65-f53d-4468-8cd7-3c95ae0ac0d0	Snapshot_Japan_2023_Hyogo_Forest_Tamba097_C04	activityDetection	2023-09-20T04:01:49Z	gs://145625598251_2006510_103_snapshot_japan_2023__main/deployment/2260811/fd42bdf4-2dd1-4666-a1dc-b49eb8eb07d0.JPG	true	09200124.JPG	image/jpg
d40422ab-4def-46c2-8f74-2a0cde1ef47d	Snapshot_Japan_2023_Hyogo_Forest_Tamba097_C04	activityDetection	2023-09-20T04:01:53Z	gs://145625598251_2006510_103_snapshot_japan_2023__main/deployment/2260811/a51d673e-10fc-4252-bc40-fbeae62961aa.JPG	true	09200131.JPG	image/jpg
c34b5922-47b3-4bdb-811f-c12e2e5e273c	Snapshot_Japan_2023_Hyogo_Forest_Tamba097_C04	activityDetection	2023-09-20T04:01:43Z	gs://145625598251_2006510_103_snapshot_japan_2023__main/deployment/2260811/32adf659-0fe4-48f6-871b-b95937102393.JPG	true	09200121.JPG	image/jpg
9e1a8dcc-f5a8-4a9d-bc74-d50f163e1e4c	Snapshot_Japan_2023_Hyogo_Forest_Tamba097_C04	activityDetection	2023-09-20T04:02:15Z	gs://145625598251_2006510_103_snapshot_japan_2023__main/deployment/2260811/2c23fb65-e139-490e-bf48-8a139100f9ca.JPG	true	09200153.JPG	image/jpg
af46f946-6169-4df0-a753-0947f313f045	Snapshot_Japan_2023_Hyogo_Forest_Tamba097_C04	activityDetection	2023-09-20T04:01:56Z	gs://145625598251_2006510_103_snapshot_japan_2023__main/deployment/2260811/6d916ece-fe2b-4dc4-8b2e-71dd4f8902ba.JPG	true	09200134.JPG	image/jpg
4587b049-3f04-4804-82e5-ddea1cd6d0d1	Snapshot_Japan_2023_Hyogo_Forest_Tamba097_C04	activityDetection	2023-09-20T04:01:40Z	gs://145625598251_2006510_103_snapshot_japan_2023__main/deployment/2260811/4dc58405-e76d-416c-b2f7-ab7a34bebf92.JPG	true	09200118.JPG	image/jpg
9a4093f3-8453-4e6a-b09d-e27bc79f26ec	Snapshot_Japan_2023_Hyogo_Forest_Tamba097_C04	activityDetection	2023-09-20T04:01:41Z	gs://145625598251_2006510_103_snapshot_japan_2023__main/deployment/2260811/bb93c4db-61e4-4178-a07f-0e7514db8d63.JPG	true	09200120.JPG	image/jpg
6fc46912-7e2f-4f95-8347-56195c9be08f	Snapshot_Japan_2023_Hyogo_Forest_Tamba097_C04	activityDetection	2023-09-20T04:01:41Z	gs://145625598251_2006510_103_snapshot_japan_2023__main/deployment/2260811/14b330f0-e1c2-45df-bf61-fb84285c1e27.JPG	true	09200119.JPG	image/jpg
6a7566a8-2f1d-40df-834d-8d3f9d4140e7	Snapshot_Japan_2023_Hyogo_Forest_Tamba097_C04	activityDetection	2023-09-20T04:02:09Z	gs://145625598251_2006510_103_snapshot_japan_2023__main/deployment/2260811/772a2b0e-741f-4034-b789-a8497335d4f4.JPG	true	09200143.JPG	image/jpg
60119f50-645b-4e1c-8711-d75f114e3720	Snapshot_Japan_2023_Hyogo_Forest_Tamba097_C04	activityDetection	2023-09-20T04:01:51Z	gs://145625598251_2006510_103_snapshot_japan_2023__main/deployment/2260811/1777f927-b858-4b72-82d4-585c0958f645.JPG	true	09200128.JPG	image/jpg
4db6deff-4daa-4376-b4db-7f08940e3062	Snapshot_Japan_2023_Hyogo_Forest_Tamba097_C04	activityDetection	2023-09-20T04:02:01Z	gs://145625598251_2006510_103_snapshot_japan_2023__main/deployment/2260811/f037ee09-8f19-4c42-bfb1-b4c933be7ad2.JPG	true	09200135.JPG	image/jpg
32d97f22-8ff9-4354-a426-a1f6d28df1ad	Snapshot_Japan_2023_Hyogo_Forest_Tamba097_C04	activityDetection	2023-09-20T04:02:11Z	gs://145625598251_2006510_103_snapshot_japan_2023__main/deployment/2260811/0cc883e0-26ee-41fc-9273-95f624c28656.JPG	true	09200146.JPG	image/jpg
34a0c054-5a2a-4faf-b7db-9e4093fd9cef	Snapshot_Japan_2023_Hyogo_Forest_Tamba097_C04	activityDetection	2023-09-20T04:02:14Z	gs://145625598251_2006510_103_snapshot_japan_2023__main/deployment/2260811/72c73dd4-3338-46f2-9e7d-468afcd007f3.JPG	true	09200152.JPG	image/jpg
5e8d2557-31b4-4dd5-8c0f-ba6189216b6e	Snapshot_Japan_2023_Hyogo_Forest_Tamba097_C04	activityDetection	2023-09-20T04:01:50Z	gs://145625598251_2006510_103_snapshot_japan_2023__main/deployment/2260811/0b1f344b-faf1-47b3-a02c-e70db621da65.JPG	true	09200126.JPG	image/jpg
563b14b9-9b1a-46d9-b4c4-19434fda61a5	Snapshot_Japan_2023_Hyogo_Forest_Tamba097_C04	activityDetection	2023-09-20T04:01:54Z	gs://145625598251_2006510_103_snapshot_japan_2023__main/deployment/2260811/040e54e9-a57f-4d79-8397-a1850c13deb5.JPG	true	09200132.JPG	image/jpg
ea9ee7bd-25a4-464f-89ae-839a103a3cd1	Snapshot_Japan_2023_Hyogo_Forest_Tamba097_C04	activityDetection	2023-09-20T04:02:02Z	gs://145625598251_2006510_103_snapshot_japan_2023__main/deployment/2260811/1abb7dff-eac5-40ee-aecd-3bf38a7ef10a.JPG	true	09200137.JPG	image/jpg
b7c89b66-b808-403e-9f37-0c04101e13bf	Snapshot_Japan_2023_Hyogo_Forest_Tamba097_C04	activityDetection	2023-09-20T04:01:52Z	gs://145625598251_2006510_103_snapshot_japan_2023__main/deployment/2260811/ae5888c1-675d-4639-b7ed-eb0fcd474138.JPG	true	09200129.JPG	image/jpg
1a2f6637-0bc3-4c18-a7a9-a90e9fe06364	Snapshot_Japan_2023_Hyogo_Forest_Tamba097_C04	activityDetection	2023-09-20T04:01:53Z	gs://145625598251_2006510_103_snapshot_japan_2023__main/deployment/2260811/6a4584d9-64e0-41c1-aebf-72ddd81a9c5c.JPG	true	09200130.JPG	image/jpg
3b092ded-c6de-421e-a9b3-252acc853f77	Snapshot_Japan_2023_Hyogo_Forest_Tamba097_C04	activityDetection	2023-09-20T04:01:54Z	gs://145625598251_2006510_103_snapshot_japan_2023__main/deployment/2260811/c2990fd1-0870-4ee0-8556-ae3eac9844a7.JPG	true	09200133.JPG	image/jpg
da247654-bd4a-4f68-abe6-3c7f50031c15	Snapshot_Japan_2023_Hyogo_Forest_Tamba097_C04	activityDetection	2023-09-20T04:02:03Z	gs://145625598251_2006510_103_snapshot_japan_2023__main/deployment/2260811/b4dce820-0c6f-4a36-b0a6-5309729b5f30.JPG	true	09200138.JPG	image/jpg
fb3e6660-4322-4067-8437-bbb179119ef4	Snapshot_Japan_2023_Hyogo_Forest_Tamba097_C04	activityDetection	2023-09-20T04:02:02Z	gs://145625598251_2006510_103_snapshot_japan_2023__main/deployment/2260811/101019e8-f6d7-43d9-8322-b7c4e55912e0.JPG	true	09200136.JPG	image/jpg
084ec5da-a4f5-4e80-94df-328fd39b4c03	Snapshot_Japan_2023_Hyogo_Forest_Tamba097_C04	activityDetection	2023-09-20T04:02:05Z	gs://145625598251_2006510_103_snapshot_japan_2023__main/deployment/2260811/4f1e6c58-4961-4e0c-ac54-ad585ff23a9c.JPG	true	09200141.JPG	image/jpg
c91eb8e2-7f20-4852-8fda-747626a27cb4	Snapshot_Japan_2023_Hyogo_Forest_Tamba097_C04	activityDetection	2023-09-20T04:02:04Z	gs://145625598251_2006510_103_snapshot_japan_2023__main/deployment/2260811/fb5cdf53-2d98-4280-b76e-5965dbc0d51d.JPG	true	09200139.JPG	image/jpg
be29f704-2f36-43db-bb53-e61a9432e624	Snapshot_Japan_2023_Hyogo_Forest_Tamba097_C04	activityDetection	2023-09-20T04:02:04Z	gs://145625598251_2006510_103_snapshot_japan_2023__main/deployment/2260811/c859ebcb-99ff-47ec-84d2-519fa00b4d2f.JPG	true	09200140.JPG	image/jpg
e7b9612b-bca0-4a72-bcad-c7b0f5feb1d2	Snapshot_Japan_2023_Hyogo_Forest_Tamba097_C04	activityDetection	2023-09-20T04:02:10Z	gs://145625598251_2006510_103_snapshot_japan_2023__main/deployment/2260811/c9f3c525-bed2-42e0-9d58-3ca27c7829de.JPG	true	09200144.JPG	image/jpg
91ac6b79-d549-4abc-9dd0-a8fc09ef965e	Snapshot_Japan_2023_Hyogo_Forest_Tamba097_C04	activityDetection	2023-09-20T04:02:08Z	gs://145625598251_2006510_103_snapshot_japan_2023__main/deployment/2260811/43d2b28c-182e-4649-a59c-c69e71d6471d.JPG	true	09200142.JPG	image/jpg
6bf70a11-0abf-4224-bdf5-a0d7d2bf7a5a	Snapshot_Japan_2023_Hyogo_Forest_Tamba097_C04	activityDetection	2023-09-20T04:02:12Z	gs://145625598251_2006510_103_snapshot_japan_2023__main/deployment/2260811/92238721-0f38-416b-9d14-f8daa6729dd7.JPG	true	09200147.JPG	image/jpg
5eda31cc-8a18-4a6d-bf22-a93307d6dd89	Snapshot_Japan_2023_Hyogo_Forest_Tamba097_C04	activityDetection	2023-09-20T04:02:14Z	gs://145625598251_2006510_103_snapshot_japan_2023__main/deployment/2260811/54597cd9-d512-48ec-b528-0279570cb84e.JPG	true	09200151.JPG	image/jpg
7945f5fe-3143-453c-8c20-958a8a825296	Snapshot_Japan_2023_Hyogo_Forest_Tamba097_C04	activityDetection	2023-09-20T04:02:48Z	gs://145625598251_2006510_103_snapshot_japan_2023__main/deployment/2260811/5ac287ca-150c-4e36-837a-a6b84ba4cfc8.JPG	true	09200154.JPG	image/jpg
3ee1d293-21e1-4bd7-833f-e93a5321bd79	Snapshot_Japan_2023_Hyogo_Forest_Tamba097_C04	activityDetection	2023-09-20T04:02:57Z	gs://145625598251_2006510_103_snapshot_japan_2023__main/deployment/2260811/60ebe140-637b-443f-804f-c9509daab91d.JPG	true	09200155.JPG	image/jpg
d5d422ac-0035-4a2b-b0b6-7a7552f1b66f	Snapshot_Japan_2023_Hyogo_Forest_Tamba097_C04	activityDetection	2023-09-20T04:02:10Z	gs://145625598251_2006510_103_snapshot_japan_2023__main/deployment/2260811/f0295d41-91b8-481f-8156-18c493172e3f.JPG	true	09200145.JPG	image/jpg
ea07b5a5-dcc5-422d-b377-edbe3db14d7f	Snapshot_Japan_2023_Hyogo_Forest_Tamba097_C04	activityDetection	2023-09-20T04:01:47Z	gs://145625598251_2006510_103_snapshot_japan_2023__main/deployment/2260811/469ba931-bc97-43b7-a7c9-4cafdd52f98d.JPG	true	09200122.JPG	image/jpg
4e48b42f-ea7f-4a48-bbfe-aafd2b3f9bee	Snapshot_Japan_2023_Hyogo_Forest_Tamba097_C04	activityDetection	2023-09-20T04:02:12Z	gs://145625598251_2006510_103_snapshot_japan_2023__main/deployment/2260811/56d7e307-4eee-4fb1-baf7-0887a592a37f.JPG	true	09200148.JPG	image/jpg
212e8be3-6d92-4e16-858a-8efa84a03216	Snapshot_Japan_2023_Hyogo_Forest_Tamba097_C04	activityDetection	2023-09-20T04:02:13Z	gs://145625598251_2006510_103_snapshot_japan_2023__main/deployment/2260811/040a9edf-f3e2-471d-817b-29588aa80d5a.JPG	true	09200149.JPG	image/jpg
7558e730-3de4-43d0-a185-87b95dd053ba	Snapshot_Japan_2023_Hyogo_Forest_Tamba097_C04	activityDetection	2023-09-20T04:01:48Z	gs://145625598251_2006510_103_snapshot_japan_2023__main/deployment/2260811/68620b12-2db1-449e-a9f3-da08a05b6fed.JPG	true	09200123.JPG	image/jpg
8937348d-2cd8-48f8-a682-889f14bca584	Snapshot_Japan_2023_Hyogo_Forest_Tamba097_C04	activityDetection	2023-09-20T04:01:50Z	gs://145625598251_2006510_103_snapshot_japan_2023__main/deployment/2260811/58c12bcb-baa5-4179-8602-148d951e507d.JPG	true	09200125.JPG	image/jpg
c6e56e08-54c4-4fee-a684-2fc71a5f0168	Snapshot_Japan_2023_Hyogo_Forest_Tamba097_C04	activityDetection	2023-09-20T04:01:51Z	gs://145625598251_2006510_103_snapshot_japan_2023__main/deployment/2260811/8f16841d-dd3a-4169-b527-dd69d12c7b5e.JPG	true	09200127.JPG	image/jpg
8d7ccb00-b09c-4afc-952e-539e581c7b60	Snapshot_Japan_2023_Hyogo_Forest_Tamba097_C04	activityDetection	2023-09-21T14:03:29Z	gs://145625598251_2006510_103_snapshot_japan_2023__main/deployment/2260811/15cf51cd-c3ca-4d79-8dfd-6f1a73f91bed.JPG	true	09210161.JPG	image/jpg
927c51db-0603-4184-84ee-9ded792db13e	Snapshot_Japan_2023_Hyogo_Forest_Tamba097_C04	activityDetection	2023-09-21T14:03:57Z	gs://145625598251_2006510_103_snapshot_japan_2023__main/deployment/2260811/0869ff44-33b1-41c3-84f9-02cbe1d5b820.JPG	true	09210179.JPG	image/jpg
2718c415-2b89-4729-94f2-2c85292202e7	Snapshot_Japan_2023_Hyogo_Forest_Tamba097_C04	activityDetection	2023-09-21T14:03:56Z	gs://145625598251_2006510_103_snapshot_japan_2023__main/deployment/2260811/7e9f6858-e9d7-488f-ae4e-5b6970e46f30.JPG	true	09210177.JPG	image/jpg
f629afbd-2028-4912-892b-39ba2aafcdb6	Snapshot_Japan_2023_Hyogo_Forest_Tamba097_C04	activityDetection	2023-09-21T14:03:45Z	gs://145625598251_2006510_103_snapshot_japan_2023__main/deployment/2260811/5e0ce72a-e698-4e32-84bb-1bbb122631f2.JPG	true	09210171.JPG	image/jpg
dbd3fe3d-bcff-412a-b7ff-f758a433972c	Snapshot_Japan_2023_Hyogo_Forest_Tamba097_C04	activityDetection	2023-09-21T14:03:05Z	gs://145625598251_2006510_103_snapshot_japan_2023__main/deployment/2260811/59c5e7cc-0372-4e29-9325-26c114490de0.JPG	true	09210156.JPG	image/jpg
3966ef46-5143-4e66-8aed-d81714c4c963	Snapshot_Japan_2023_Hyogo_Forest_Tamba097_C04	activityDetection	2023-09-21T14:03:55Z	gs://145625598251_2006510_103_snapshot_japan_2023__main/deployment/2260811/6724775f-db53-4bdb-9ecf-a4565aa47cea.JPG	true	09210176.JPG	image/jpg
63d46126-cd2f-49ad-9140-740c82ad70cb	Snapshot_Japan_2023_Hyogo_Forest_Tamba097_C04	activityDetection	2023-09-21T14:03:40Z	gs://145625598251_2006510_103_snapshot_japan_2023__main/deployment/2260811/37e1bc8f-d915-462b-915d-aa7eb7f645be.JPG	true	09210166.JPG	image/jpg
fa0747b6-347c-42de-b41c-7e1e645d3a76	Snapshot_Japan_2023_Hyogo_Forest_Tamba097_C04	activityDetection	2023-09-21T14:03:08Z	gs://145625598251_2006510_103_snapshot_japan_2023__main/deployment/2260811/93a2a223-5b27-4d8f-a2ba-04f81d9ff978.JPG	true	09210158.JPG	image/jpg
a0b9b27c-d897-40e5-9fe4-195ebd5a2b2f	Snapshot_Japan_2023_Hyogo_Forest_Tamba097_C04	activityDetection	2023-09-21T14:03:43Z	gs://145625598251_2006510_103_snapshot_japan_2023__main/deployment/2260811/f689bb3a-b9e7-4185-9ff1-1b5beb420e05.JPG	true	09210168.JPG	image/jpg
38ee1c22-1a80-4ff3-a103-305129c983c2	Snapshot_Japan_2023_Hyogo_Forest_Tamba097_C04	activityDetection	2023-09-21T14:03:31Z	gs://145625598251_2006510_103_snapshot_japan_2023__main/deployment/2260811/0fa93d33-62e1-4219-a64e-85795124c659.JPG	true	09210163.JPG	image/jpg
3eb2dcb0-06b7-4c21-bcec-eed14e27eac1	Snapshot_Japan_2023_Hyogo_Forest_Tamba097_C04	activityDetection	2023-09-21T14:03:09Z	gs://145625598251_2006510_103_snapshot_japan_2023__main/deployment/2260811/c1ff42c1-5726-49b9-bd0d-77443d990532.JPG	true	09210159.JPG	image/jpg
ecb37adc-8420-47ff-b36c-8438e2108f18	Snapshot_Japan_2023_Hyogo_Forest_Tamba097_C04	activityDetection	2023-09-21T14:03:54Z	gs://145625598251_2006510_103_snapshot_japan_2023__main/deployment/2260811/0454eba5-b038-4c30-84e9-09c056a35c14.JPG	true	09210174.JPG	image/jpg
181a04cb-a80c-4973-bbb1-4aa9d01cea52	Snapshot_Japan_2023_Hyogo_Forest_Tamba097_C04	activityDetection	2023-09-21T14:03:30Z	gs://145625598251_2006510_103_snapshot_japan_2023__main/deployment/2260811/e91be32f-ddc5-4fc0-94a4-9f096e865e02.JPG	true	09210162.JPG	image/jpg
7148b21b-f07b-41a0-ac9b-7d6f95f13dcb	Snapshot_Japan_2023_Hyogo_Forest_Tamba097_C04	activityDetection	2023-09-21T14:03:38Z	gs://145625598251_2006510_103_snapshot_japan_2023__main/deployment/2260811/1d60fe23-2110-4552-8bdb-522534009e8a.JPG	true	09210164.JPG	image/jpg
2b62b25b-5ab9-4ef5-beef-4c06392e0134	Snapshot_Japan_2023_Hyogo_Forest_Tamba097_C04	activityDetection	2023-09-21T14:03:43Z	gs://145625598251_2006510_103_snapshot_japan_2023__main/deployment/2260811/9d81fb3e-b9e3-4ee3-8b4e-31483b7b56c5.JPG	true	09210169.JPG	image/jpg
de5b37b7-f660-458e-ba19-3b3da646fb10	Snapshot_Japan_2023_Hyogo_Forest_Tamba097_C04	activityDetection	2023-09-21T14:03:55Z	gs://145625598251_2006510_103_snapshot_japan_2023__main/deployment/2260811/c2707d65-dfcd-4bcd-aa4b-93a36d625546.JPG	true	09210175.JPG	image/jpg
b84c6c3d-473d-493e-b6d2-4c379a9c3dc6	Snapshot_Japan_2023_Hyogo_Forest_Tamba097_C04	activityDetection	2023-09-21T14:03:06Z	gs://145625598251_2006510_103_snapshot_japan_2023__main/deployment/2260811/15d6332e-e3c3-443d-990f-33d1f262b1f3.JPG	true	09210157.JPG	image/jpg
362551ff-7b94-4812-9bde-87ca098192ff	Snapshot_Japan_2023_Hyogo_Forest_Tamba097_C04	activityDetection	2023-09-21T14:03:40Z	gs://145625598251_2006510_103_snapshot_japan_2023__main/deployment/2260811/e044e084-3c6c-462f-83d5-a28e9ad48cd6.JPG	true	09210165.JPG	image/jpg
693900a0-9efb-4a83-89a4-f9c8f009d7b4	Snapshot_Japan_2023_Hyogo_Forest_Tamba097_C04	activityDetection	2023-09-21T14:03:29Z	gs://145625598251_2006510_103_snapshot_japan_2023__main/deployment/2260811/8ff507ea-6122-4557-a8f7-277fc5fac18a.JPG	true	09210160.JPG	image/jpg
8638dde0-bebc-4a52-afda-58a94ceb205e	Snapshot_Japan_2023_Hyogo_Forest_Tamba097_C04	activityDetection	2023-09-21T14:03:41Z	gs://145625598251_2006510_103_snapshot_japan_2023__main/deployment/2260811/f90d125b-d567-4d11-ad0c-c3841c870105.JPG	true	09210167.JPG	image/jpg
90acaf70-df38-4267-8931-78aa4b0e5115	Snapshot_Japan_2023_Hyogo_Forest_Tamba097_C04	activityDetection	2023-09-21T14:03:53Z	gs://145625598251_2006510_103_snapshot_japan_2023__main/deployment/2260811/48638348-5aa0-46ae-99f0-efef67721d76.JPG	true	09210173.JPG	image/jpg
f4480fac-7124-4a64-9f51-23f709a74168	Snapshot_Japan_2023_Hyogo_Forest_Tamba097_C04	activityDetection	2023-09-21T14:03:46Z	gs://145625598251_2006510_103_snapshot_japan_2023__main/deployment/2260811/d742b6fd-0d3b-4c08-8598-cf4183e65b0b.JPG	true	09210172.JPG	image/jpg
5d3cd692-9c24-4e19-a836-106d08d8be59	Snapshot_Japan_2023_Hyogo_Forest_Tamba097_C04	activityDetection	2023-09-21T14:03:57Z	gs://145625598251_2006510_103_snapshot_japan_2023__main/deployment/2260811/abd7800a-4ec5-41b0-b0b2-8d4657b91c43.JPG	true	09210178.JPG	image/jpg
66e03e1e-c57d-4352-b059-6ecece8df9ef	Snapshot_Japan_2023_Hyogo_Forest_Tamba097_C04	activityDetection	2023-09-21T14:03:44Z	gs://145625598251_2006510_103_snapshot_japan_2023__main/deployment/2260811/9e31df7b-e909-40dc-8b8e-410ea5fd52d7.JPG	true	09210170.JPG	image/jpg
90d78c8f-f813-4493-9020-488617205bd3	Snapshot_Japan_2023_Hyogo_Forest_Tamba097_C04	activityDetection	2023-09-21T15:38:17Z	gs://145625598251_2006510_103_snapshot_japan_2023__main/deployment/2260811/93b74664-f3ba-40e4-95f0-e7ac224d05f9.JPG	true	09220193.JPG	image/jpg
0ab7cd00-c35e-4fec-82cb-7b1f535287ef	Snapshot_Japan_2023_Hyogo_Forest_Tamba097_C04	activityDetection	2023-09-21T15:38:23Z	gs://145625598251_2006510_103_snapshot_japan_2023__main/deployment/2260811/719ff141-4ef6-4b22-a11b-082f2eaa0106.JPG	true	09220202.JPG	image/jpg
5bb3de3c-1e82-41c7-8244-0eb90743c370	Snapshot_Japan_2023_Hyogo_Forest_Tamba097_C04	activityDetection	2023-09-21T15:38:18Z	gs://145625598251_2006510_103_snapshot_japan_2023__main/deployment/2260811/bc157b3e-be24-43e0-8846-5159e1ac42c6.JPG	true	09220194.JPG	image/jpg
5df7a173-285f-4fd0-a65c-4094a0942b6e	Snapshot_Japan_2023_Hyogo_Forest_Tamba097_C04	activityDetection	2023-09-21T15:38:03Z	gs://145625598251_2006510_103_snapshot_japan_2023__main/deployment/2260811/000032fd-dd03-401c-8626-baabf5dc8de1.JPG	true	09220181.JPG	image/jpg
ae799cb8-4432-44f2-ba6b-0167edee787e	Snapshot_Japan_2023_Hyogo_Forest_Tamba097_C04	activityDetection	2023-09-21T15:38:21Z	gs://145625598251_2006510_103_snapshot_japan_2023__main/deployment/2260811/af64cb64-3a7c-45cb-8967-6d32cd68ff79.JPG	true	09220199.JPG	image/jpg
8ac8040f-ee96-4dd2-9bee-cd2e238e5125	Snapshot_Japan_2023_Hyogo_Forest_Tamba097_C04	activityDetection	2023-09-21T15:38:01Z	gs://145625598251_2006510_103_snapshot_japan_2023__main/deployment/2260811/36235f66-6681-487f-a8ba-2c0aff47d527.JPG	true	09220180.JPG	image/jpg
2f9a5528-2ab1-4ce0-8278-0cbca29fa7bb	Snapshot_Japan_2023_Hyogo_Forest_Tamba097_C04	activityDetection	2023-09-21T15:38:11Z	gs://145625598251_2006510_103_snapshot_japan_2023__main/deployment/2260811/cbf8f606-afa2-4821-bf67-6db07ada0a64.JPG	true	09220185.JPG	image/jpg
68730c2b-f090-4489-8ecb-12a50338c7d6	Snapshot_Japan_2023_Hyogo_Forest_Tamba097_C04	activityDetection	2023-09-21T15:38:12Z	gs://145625598251_2006510_103_snapshot_japan_2023__main/deployment/2260811/668654c9-ad19-4184-9313-0ff8bf4ce695.JPG	true	09220186.JPG	image/jpg
8aeacca5-f8c2-43bd-9d03-753d9e31b0f9	Snapshot_Japan_2023_Hyogo_Forest_Tamba097_C04	activityDetection	2023-09-21T15:38:14Z	gs://145625598251_2006510_103_snapshot_japan_2023__main/deployment/2260811/4182cb1c-f9fb-45a7-a869-7fb0e2022665.JPG	true	09220187.JPG	image/jpg
df373fb9-08c2-4a9c-a09b-b77aaa5461eb	Snapshot_Japan_2023_Hyogo_Forest_Tamba097_C04	activityDetection	2023-09-21T15:38:16Z	gs://145625598251_2006510_103_snapshot_japan_2023__main/deployment/2260811/a895015b-6daf-4863-930d-5a39b0bce122.JPG	true	09220190.JPG	image/jpg
707c2b83-c2ff-4c10-be7f-ece4911421f3	Snapshot_Japan_2023_Hyogo_Forest_Tamba097_C04	activityDetection	2023-09-21T15:38:16Z	gs://145625598251_2006510_103_snapshot_japan_2023__main/deployment/2260811/5f01e0c1-d48f-4c18-96c2-7ab28d058b28.JPG	true	09220191.JPG	image/jpg
31aebce4-d99d-4e44-a8e2-b8c7026c1501	Snapshot_Japan_2023_Hyogo_Forest_Tamba097_C04	activityDetection	2023-09-21T15:38:17Z	gs://145625598251_2006510_103_snapshot_japan_2023__main/deployment/2260811/82b73f91-9521-4203-80f8-ce8bd77e924e.JPG	true	09220192.JPG	image/jpg
ded25830-2e6a-4811-ac6a-fce9bfbb078a	Snapshot_Japan_2023_Hyogo_Forest_Tamba097_C04	activityDetection	2023-09-21T15:38:19Z	gs://145625598251_2006510_103_snapshot_japan_2023__main/deployment/2260811/317b30d9-55ae-49b5-b82a-04ee1db8f06a.JPG	true	09220195.JPG	image/jpg
6405d1d3-799c-4deb-896f-4bb20a2f9b8b	Snapshot_Japan_2023_Hyogo_Forest_Tamba097_C04	activityDetection	2023-09-21T15:38:19Z	gs://145625598251_2006510_103_snapshot_japan_2023__main/deployment/2260811/0ab0050e-72b1-4d19-ae86-0dcd09a01aa7.JPG	true	09220196.JPG	image/jpg
adb1e383-5c37-4929-96c6-98bc35804d50	Snapshot_Japan_2023_Hyogo_Forest_Tamba097_C04	activityDetection	2023-09-21T15:38:20Z	gs://145625598251_2006510_103_snapshot_japan_2023__main/deployment/2260811/5a1ed02a-7632-4436-accd-422f3ed33307.JPG	true	09220198.JPG	image/jpg
9a83b73c-8fdb-4553-be3b-e168b02ae805	Snapshot_Japan_2023_Hyogo_Forest_Tamba097_C04	activityDetection	2023-09-21T15:38:22Z	gs://145625598251_2006510_103_snapshot_japan_2023__main/deployment/2260811/7721467f-1354-4572-98c4-26257637de25.JPG	true	09220200.JPG	image/jpg
81c200db-db43-4eda-9276-b214538e5ab6	Snapshot_Japan_2023_Hyogo_Forest_Tamba097_C04	activityDetection	2023-09-21T15:38:10Z	gs://145625598251_2006510_103_snapshot_japan_2023__main/deployment/2260811/c4567887-b6f3-4af1-9152-3df7bb1ecb2a.JPG	true	09220184.JPG	image/jpg
24dd4222-a3d9-4cbe-8990-aac172a05dc7	Snapshot_Japan_2023_Hyogo_Forest_Tamba097_C04	activityDetection	2023-09-21T15:38:15Z	gs://145625598251_2006510_103_snapshot_japan_2023__main/deployment/2260811/29fffa53-38ff-475a-8b02-b25245afd481.JPG	true	09220189.JPG	image/jpg
3535f583-ac3a-46be-b273-2da94b1888b1	Snapshot_Japan_2023_Hyogo_Forest_Tamba097_C04	activityDetection	2023-09-21T15:38:09Z	gs://145625598251_2006510_103_snapshot_japan_2023__main/deployment/2260811/cfa31788-ff80-449d-afc7-f6465cbae313.JPG	true	09220183.JPG	image/jpg
94661734-e52c-4ef7-b31e-6e1c93e62634	Snapshot_Japan_2023_Hyogo_Forest_Tamba097_C04	activityDetection	2023-09-21T15:38:20Z	gs://145625598251_2006510_103_snapshot_japan_2023__main/deployment/2260811/85f336ca-ec87-4f4a-a95f-391841e3096a.JPG	true	09220197.JPG	image/jpg
1cb5bbe0-74c3-4959-ac3d-03468b672c9e	Snapshot_Japan_2023_Hyogo_Forest_Tamba097_C04	activityDetection	2023-09-21T15:38:03Z	gs://145625598251_2006510_103_snapshot_japan_2023__main/deployment/2260811/893bbf9d-e875-4b64-bb43-28d9eb4054bc.JPG	true	09220182.JPG	image/jpg
f15ef346-ca2e-4e6b-96d2-d4824782ffce	Snapshot_Japan_2023_Hyogo_Forest_Tamba097_C04	activityDetection	2023-09-21T15:38:14Z	gs://145625598251_2006510_103_snapshot_japan_2023__main/deployment/2260811/d60b0486-78ef-4b38-8b8a-220ffeaf6c42.JPG	true	09220188.JPG	image/jpg
fa559997-877f-4aff-b080-2a5f46621893	Snapshot_Japan_2023_Hyogo_Forest_Tamba097_C04	activityDetection	2023-09-21T15:38:22Z	gs://145625598251_2006510_103_snapshot_japan_2023__main/deployment/2260811/8acaf181-5118-454c-ba3d-f108d884a6f7.JPG	true	09220201.JPG	image/jpg
eaa39e1b-f66f-4dd0-b93d-e98bd47bf86d	Snapshot_Japan_2023_Hyogo_Forest_Tamba097_C04	activityDetection	2023-09-27T21:54:30Z	gs://145625598251_2006510_103_snapshot_japan_2023__main/deployment/2260811/bf9a6772-3180-489b-a497-42f3dacd3933.JPG	true	09280252.JPG	image/jpg
aec98c87-f0ad-4a7e-8878-1ce7163076e8	Snapshot_Japan_2023_Hyogo_Forest_Tamba097_C04	activityDetection	2023-10-02T14:40:54Z	gs://145625598251_2006510_103_snapshot_japan_2023__main/deployment/2260811/41553e09-b783-4a22-abb9-3fb2d7ea7e59.JPG	true	10020283.JPG	image/jpg
44fcb5fb-8e7e-4835-9897-4a426e943220	Snapshot_Japan_2023_Hyogo_Forest_Tamba097_C04	activityDetection	2023-10-02T14:40:52Z	gs://145625598251_2006510_103_snapshot_japan_2023__main/deployment/2260811/f20564cb-cd2a-40be-9f15-4ea262d6ec34.JPG	true	10020279.JPG	image/jpg
da8ff097-70cc-4ab7-b04d-f9de773519d1	Snapshot_Japan_2023_Hyogo_Forest_Tamba097_C04	activityDetection	2023-10-02T14:40:52Z	gs://145625598251_2006510_103_snapshot_japan_2023__main/deployment/2260811/3bcdb29f-24b3-48c5-85ac-1f7c16286dfb.JPG	true	10020280.JPG	image/jpg
9eff9c4d-9764-4516-8d75-554f1a97e529	Snapshot_Japan_2023_Hyogo_Forest_Tamba097_C04	activityDetection	2023-10-02T14:40:50Z	gs://145625598251_2006510_103_snapshot_japan_2023__main/deployment/2260811/61d54e40-db8a-49a7-9ac4-b5bf7981a354.JPG	true	10020277.JPG	image/jpg
bbb7388f-5790-4938-bf57-853dc482c717	Snapshot_Japan_2023_Hyogo_Forest_Tamba097_C04	activityDetection	2023-10-02T14:40:53Z	gs://145625598251_2006510_103_snapshot_japan_2023__main/deployment/2260811/cf261228-a989-44ee-ab9b-2c78a63f5766.JPG	true	10020281.JPG	image/jpg
2f9385c8-9713-4560-8329-51463a0d6da6	Snapshot_Japan_2023_Hyogo_Forest_Tamba097_C04	activityDetection	2023-10-02T14:40:51Z	gs://145625598251_2006510_103_snapshot_japan_2023__main/deployment/2260811/bc0866c0-3e9d-4425-980b-fa760f5f7d92.JPG	true	10020278.JPG	image/jpg
df6b6b57-5476-4c61-a82f-fd6f208c99e8	Snapshot_Japan_2023_Hyogo_Forest_Tamba097_C04	activityDetection	2023-10-02T14:40:55Z	gs://145625598251_2006510_103_snapshot_japan_2023__main/deployment/2260811/ece097f0-9c3c-40a8-8c4b-67388d41945d.JPG	true	10020284.JPG	image/jpg
f515d0fd-7402-4212-ba77-60eb05e50e73	Snapshot_Japan_2023_Hyogo_Forest_Tamba097_C04	activityDetection	2023-10-02T14:40:53Z	gs://145625598251_2006510_103_snapshot_japan_2023__main/deployment/2260811/8134a230-0226-403d-b221-181d0ef4d5d4.JPG	true	10020282.JPG	image/jpg
b531d1f2-0d8a-4756-9c05-2ab8b383f8dc	Snapshot_Japan_2023_Hyogo_Forest_Tamba097_C04	activityDetection	2023-10-08T08:31:19Z	gs://145625598251_2006510_103_snapshot_japan_2023__main/deployment/2260811/7ab5917e-e13f-4083-9ede-0bdd66a617da.JPG	true	10080301.JPG	image/jpg
999fc594-a99d-459e-9198-d1dc52bb1900	Snapshot_Japan_2023_Hyogo_Forest_Tamba097_C04	activityDetection	2023-10-08T08:31:22Z	gs://145625598251_2006510_103_snapshot_japan_2023__main/deployment/2260811/48b2eed4-e994-4d85-b13b-b12f0766b7d4.JPG	true	10080306.JPG	image/jpg
16f6fada-027c-4f69-bfb7-26f6724c0ca5	Snapshot_Japan_2023_Hyogo_Forest_Tamba097_C04	activityDetection	2023-10-08T08:31:20Z	gs://145625598251_2006510_103_snapshot_japan_2023__main/deployment/2260811/0adf79cc-abcb-4035-a44b-7b3640787c24.JPG	true	10080302.JPG	image/jpg
8fffe532-4923-4f09-819a-08ca95a445ba	Snapshot_Japan_2023_Hyogo_Forest_Tamba097_C04	activityDetection	2023-10-08T08:31:24Z	gs://145625598251_2006510_103_snapshot_japan_2023__main/deployment/2260811/5fe272b2-78e8-4fac-b5f0-346e0d2bdb87.JPG	true	10080308.JPG	image/jpg
729b87d0-2239-41d1-83f8-9110ba1f7007	Snapshot_Japan_2023_Hyogo_Forest_Tamba097_C04	activityDetection	2023-10-08T08:31:23Z	gs://145625598251_2006510_103_snapshot_japan_2023__main/deployment/2260811/bc329440-d114-4a04-8e68-c6de470d39c0.JPG	true	10080307.JPG	image/jpg
8e33070a-d0e0-4bca-904e-4a82616b2bb9	Snapshot_Japan_2023_Hyogo_Forest_Tamba097_C04	activityDetection	2023-10-08T08:31:27Z	gs://145625598251_2006510_103_snapshot_japan_2023__main/deployment/2260811/2b01bb98-515a-43a4-8d63-e16219886f41.JPG	true	10080313.JPG	image/jpg
90bf7e8c-6112-46b2-847a-2c0a2f0ce916	Snapshot_Japan_2023_Hyogo_Forest_Tamba097_C04	activityDetection	2023-10-08T08:31:26Z	gs://145625598251_2006510_103_snapshot_japan_2023__main/deployment/2260811/aca5cdd6-ca2a-4522-909c-eab37fdeb2ce.JPG	true	10080311.JPG	image/jpg
37d2476b-7b03-4d64-8a42-50a270e8e332	Snapshot_Japan_2023_Hyogo_Forest_Tamba097_C04	activityDetection	2023-10-08T08:31:28Z	gs://145625598251_2006510_103_snapshot_japan_2023__main/deployment/2260811/5f167b04-864f-40a6-83d9-84f8213dcad5.JPG	true	10080314.JPG	image/jpg
4c5f0357-edbf-484f-bdd0-7ef9c8e66369	Snapshot_Japan_2023_Hyogo_Forest_Tamba097_C04	activityDetection	2023-10-08T08:31:25Z	gs://145625598251_2006510_103_snapshot_japan_2023__main/deployment/2260811/c289433c-db81-4b63-a37e-864a23a58569.JPG	true	10080310.JPG	image/jpg
c8082b12-3833-4c7e-be05-764704ecb0d8	Snapshot_Japan_2023_Hyogo_Forest_Tamba097_C04	activityDetection	2023-10-08T08:31:35Z	gs://145625598251_2006510_103_snapshot_japan_2023__main/deployment/2260811/06bbb471-737b-4b94-9598-f05e8fac70f7.JPG	true	10080315.JPG	image/jpg
cf15edef-0324-40b7-87fc-42a25285f9eb	Snapshot_Japan_2023_Hyogo_Forest_Tamba097_C04	activityDetection	2023-10-08T08:31:21Z	gs://145625598251_2006510_103_snapshot_japan_2023__main/deployment/2260811/2f2ae26d-76b8-460a-a41e-324cf6b344a4.JPG	true	10080304.JPG	image/jpg
e0877c08-5efd-456c-99df-191007272a2f	Snapshot_Japan_2023_Hyogo_Forest_Tamba097_C04	activityDetection	2023-10-08T08:31:22Z	gs://145625598251_2006510_103_snapshot_japan_2023__main/deployment/2260811/c226c24c-0088-444b-b535-907f66f90eab.JPG	true	10080305.JPG	image/jpg
0451b216-da00-40c2-83a1-8fccdb167a8d	Snapshot_Japan_2023_Hyogo_Forest_Tamba097_C04	activityDetection	2023-10-08T08:31:17Z	gs://145625598251_2006510_103_snapshot_japan_2023__main/deployment/2260811/896fff3f-c52d-40b2-988b-d8b67c35d5fe.JPG	true	10080297.JPG	image/jpg
2f1aa9ba-c132-4313-a0d3-6274831684a1	Snapshot_Japan_2023_Hyogo_Forest_Tamba097_C04	activityDetection	2023-10-08T08:31:18Z	gs://145625598251_2006510_103_snapshot_japan_2023__main/deployment/2260811/5e829c80-d8e1-47b7-bb7d-878b11cce255.JPG	true	10080299.JPG	image/jpg
c0484bb5-183f-4077-b4d2-e2ace095d798	Snapshot_Japan_2023_Hyogo_Forest_Tamba097_C04	activityDetection	2023-10-08T08:31:19Z	gs://145625598251_2006510_103_snapshot_japan_2023__main/deployment/2260811/695a424d-f82c-4591-9357-a2d20ded01fb.JPG	true	10080300.JPG	image/jpg
36d5ce1c-e34d-4ba3-b596-d4e02a2f2906	Snapshot_Japan_2023_Hyogo_Forest_Tamba097_C04	activityDetection	2023-10-08T08:31:21Z	gs://145625598251_2006510_103_snapshot_japan_2023__main/deployment/2260811/36a46533-f0b0-405c-86d0-95c9ba21a723.JPG	true	10080303.JPG	image/jpg
8c664199-361e-4372-97da-9e3af9144210	Snapshot_Japan_2023_Hyogo_Forest_Tamba097_C04	activityDetection	2023-10-08T08:31:18Z	gs://145625598251_2006510_103_snapshot_japan_2023__main/deployment/2260811/f33e85db-74dd-46f2-bfd8-e2e99e397d0c.JPG	true	10080298.JPG	image/jpg
7ad4583d-7686-47a2-a179-8b654ec6ec6f	Snapshot_Japan_2023_Hyogo_Forest_Tamba097_C04	activityDetection	2023-10-08T08:31:27Z	gs://145625598251_2006510_103_snapshot_japan_2023__main/deployment/2260811/3aaa6b3a-3edd-4a4c-85b9-3cb45867b4ed.JPG	true	10080312.JPG	image/jpg
faeaa3e0-566a-48b8-8773-1c56c27f6533	Snapshot_Japan_2023_Hyogo_Forest_Tamba097_C04	activityDetection	2023-10-08T08:31:15Z	gs://145625598251_2006510_103_snapshot_japan_2023__main/deployment/2260811/eeb4832b-239f-424f-bd11-27f232d79d5b.JPG	true	10080295.JPG	image/jpg
d04c72ae-444c-4bae-84e8-64f485738e39	Snapshot_Japan_2023_Hyogo_Forest_Tamba097_C04	activityDetection	2023-10-08T08:31:16Z	gs://145625598251_2006510_103_snapshot_japan_2023__main/deployment/2260811/e6d2e4c1-772c-4582-8e6f-f0fcde5f93ea.JPG	true	10080296.JPG	image/jpg
ef2aea4a-756d-4adb-9d1d-4f8f0e620cbe	Snapshot_Japan_2023_Hyogo_Forest_Tamba097_C04	activityDetection	2023-10-08T08:31:24Z	gs://145625598251_2006510_103_snapshot_japan_2023__main/deployment/2260811/08071026-877e-4280-9922-d97089920e8e.JPG	true	10080309.JPG	image/jpg
210f65e0-a83e-49f6-a20e-e11e12d149d9	Snapshot_Japan_2023_Hyogo_Forest_Tamba097_C04	activityDetection	2023-10-09T00:39:43Z	gs://145625598251_2006510_103_snapshot_japan_2023__main/deployment/2260811/61ee2104-cef2-4afc-a040-713b36e36697.JPG	true	10090321.JPG	image/jpg
db46a37d-3978-49c6-be22-04aafa7ccc92	Snapshot_Japan_2023_Hyogo_Forest_Tamba097_C04	activityDetection	2023-10-09T00:39:35Z	gs://145625598251_2006510_103_snapshot_japan_2023__main/deployment/2260811/c537f080-257f-452d-ba27-24768861e4c6.JPG	true	10090316.JPG	image/jpg
588a706c-5572-412b-8fdd-4a2c8997439a	Snapshot_Japan_2023_Hyogo_Forest_Tamba097_C04	activityDetection	2023-10-09T00:39:38Z	gs://145625598251_2006510_103_snapshot_japan_2023__main/deployment/2260811/50253a58-251d-47a3-892c-63f02a670e03.JPG	true	10090318.JPG	image/jpg
b1283470-20a5-48d5-a831-e529c08e44bb	Snapshot_Japan_2023_Hyogo_Forest_Tamba097_C04	activityDetection	2023-10-09T00:39:37Z	gs://145625598251_2006510_103_snapshot_japan_2023__main/deployment/2260811/fc5690d6-d55a-48ba-8923-ed67d3dc8d1d.JPG	true	10090317.JPG	image/jpg
3a1cedad-33c0-4fe0-92a5-33e2e1f8bff4	Snapshot_Japan_2023_Hyogo_Forest_Tamba097_C04	activityDetection	2023-10-09T00:39:41Z	gs://145625598251_2006510_103_snapshot_japan_2023__main/deployment/2260811/6bb71620-65ae-4dc5-b78e-eba88f2a276c.JPG	true	10090320.JPG	image/jpg
3a12757e-9e3a-445a-9688-b984cae20bf9	Snapshot_Japan_2023_Hyogo_Forest_Tamba097_C04	activityDetection	2023-10-09T00:39:40Z	gs://145625598251_2006510_103_snapshot_japan_2023__main/deployment/2260811/d5c0de58-ae9a-41e5-b883-61b5f535956c.JPG	true	10090319.JPG	image/jpg
985d8f38-041a-464a-8f17-48c5baef9d18	Snapshot_Japan_2023_Hyogo_Forest_Tamba097_C04	activityDetection	2023-10-19T05:51:09Z	gs://145625598251_2006510_103_snapshot_japan_2023__main/deployment/2260811/0ae8f043-35c3-43af-84bb-4d7e5d04323e.JPG	true	10190399.JPG	image/jpg
f38420aa-c9ef-4e70-85bc-61d6bb696567	Snapshot_Japan_2023_Hyogo_Forest_Tamba097_C04	activityDetection	2023-10-19T05:51:10Z	gs://145625598251_2006510_103_snapshot_japan_2023__main/deployment/2260811/397e809c-85c6-4dbd-b83d-9eaf64fbca6e.JPG	true	10190400.JPG	image/jpg
e1feb96b-f109-4614-a056-b3f25b6f281a	Snapshot_Japan_2023_Hyogo_Forest_Tamba097_C04	activityDetection	2023-10-19T05:51:08Z	gs://145625598251_2006510_103_snapshot_japan_2023__main/deployment/2260811/18393e9e-5012-4669-98f7-5fa308b7f521.JPG	true	10190398.JPG	image/jpg
2a076dd4-2f0d-4a03-a942-fc62d0dfbd31	Snapshot_Japan_2023_Hyogo_Forest_Tamba097_C04	activityDetection	2023-10-19T05:51:11Z	gs://145625598251_2006510_103_snapshot_japan_2023__main/deployment/2260811/2d97c164-a45a-4936-867b-51618e368a82.JPG	true	10190402.JPG	image/jpg
04cf1f70-926b-42ac-b5f3-cf3dadd8374a	Snapshot_Japan_2023_Hyogo_Forest_Tamba097_C04	activityDetection	2023-10-19T05:51:11Z	gs://145625598251_2006510_103_snapshot_japan_2023__main/deployment/2260811/9cf6d90a-8f70-4b8f-8095-ea66ad73622d.JPG	true	10190403.JPG	image/jpg
47e97cbe-daa4-4d72-8723-ae68aefa095c	Snapshot_Japan_2023_Hyogo_Forest_Tamba097_C04	activityDetection	2023-10-19T05:51:10Z	gs://145625598251_2006510_103_snapshot_japan_2023__main/deployment/2260811/9c329c9b-6495-41f5-aec2-1767fb1492cb.JPG	true	10190401.JPG	image/jpg
36e04164-35d5-4345-afaf-7353c27ea05f	Snapshot_Japan_2023_Hyogo_Forest_Tamba097_C05	activityDetection	2023-09-01T11:03:54Z	gs://145625598251_2006510_103_snapshot_japan_2023__main/deployment/2260812/4b890b4d-6d1c-4100-9439-caff4a9581f1.jpg	true	44.jpg	image/jpg
e184241a-f572-4770-b539-a6ca1b7708bb	Snapshot_Japan_2023_Hyogo_Forest_Tamba097_C05	activityDetection	2023-09-01T11:03:59Z	gs://145625598251_2006510_103_snapshot_japan_2023__main/deployment/2260812/c8d42335-f33c-47db-8757-b604386cad24.jpg	true	45.jpg	image/jpg
eb36ed00-1c2b-429b-b9db-99056b9cc918	Snapshot_Japan_2023_Hyogo_Forest_Tamba097_C05	activityDetection	2023-09-01T11:04:01Z	gs://145625598251_2006510_103_snapshot_japan_2023__main/deployment/2260812/a976ba1f-be30-49c2-a5c7-bffad12fbc48.jpg	true	48.jpg	image/jpg
2bc0d78c-5ce2-408d-bad7-b035a779baa9	Snapshot_Japan_2023_Hyogo_Forest_Tamba097_C05	activityDetection	2023-09-01T11:04:02Z	gs://145625598251_2006510_103_snapshot_japan_2023__main/deployment/2260812/50b095a6-7681-4604-aaa7-ead78156df8b.jpg	true	50.jpg	image/jpg
84843ce3-edec-4d98-9c79-974d4432d807	Snapshot_Japan_2023_Hyogo_Forest_Tamba097_C05	activityDetection	2023-09-01T11:04:01Z	gs://145625598251_2006510_103_snapshot_japan_2023__main/deployment/2260812/6c463777-14cf-477b-ae29-954683d23166.jpg	true	49.jpg	image/jpg
4f693b81-c6c6-468f-af08-b997f4f39a50	Snapshot_Japan_2023_Hyogo_Forest_Tamba097_C05	activityDetection	2023-09-01T11:04:03Z	gs://145625598251_2006510_103_snapshot_japan_2023__main/deployment/2260812/2fbf87fa-e56d-441e-8dd2-fc36644ad7ff.jpg	true	51.jpg	image/jpg
9d523099-d90b-4cb9-8461-b34f46adb20d	Snapshot_Japan_2023_Hyogo_Forest_Tamba097_C05	activityDetection	2023-09-01T11:04:03Z	gs://145625598251_2006510_103_snapshot_japan_2023__main/deployment/2260812/3034b5b9-ad22-4cba-9106-102c45c3d028.jpg	true	52.jpg	image/jpg
c8a7d368-e0a8-4006-8d57-88233086527a	Snapshot_Japan_2023_Hyogo_Forest_Tamba097_C05	activityDetection	2023-09-01T11:04:04Z	gs://145625598251_2006510_103_snapshot_japan_2023__main/deployment/2260812/14a25c40-bb51-4a98-b180-c14a622b4dc3.jpg	true	53.jpg	image/jpg
88f81e1b-bcb6-4c46-a645-7ed9faa08f7b	Snapshot_Japan_2023_Hyogo_Forest_Tamba097_C05	activityDetection	2023-09-01T11:04:06Z	gs://145625598251_2006510_103_snapshot_japan_2023__main/deployment/2260812/ae4a57ec-093d-4c5a-988e-0a109e0ad718.jpg	true	54.jpg	image/jpg
94e33a0b-6fef-4d97-a72a-bd1490861731	Snapshot_Japan_2023_Hyogo_Forest_Tamba097_C05	activityDetection	2023-09-01T11:04:18Z	gs://145625598251_2006510_103_snapshot_japan_2023__main/deployment/2260812/02684a16-f725-45a3-bb0d-42929c6b8a3b.jpg	true	63.jpg	image/jpg
82baec8c-129a-481a-a3e2-c09f0dca582f	Snapshot_Japan_2023_Hyogo_Forest_Tamba097_C05	activityDetection	2023-09-01T11:04:10Z	gs://145625598251_2006510_103_snapshot_japan_2023__main/deployment/2260812/43261a22-a671-45ca-9dff-6587b24d0f7f.jpg	true	60.jpg	image/jpg
f8401908-31a2-4e12-a054-d082735d4601	Snapshot_Japan_2023_Hyogo_Forest_Tamba097_C05	activityDetection	2023-09-01T11:04:08Z	gs://145625598251_2006510_103_snapshot_japan_2023__main/deployment/2260812/4c8ada4d-56cd-4d34-9e85-fea3cb797606.jpg	true	57.jpg	image/jpg
eea60e1b-168d-4b77-9401-587e992ca57f	Snapshot_Japan_2023_Hyogo_Forest_Tamba097_C05	activityDetection	2023-09-01T11:04:07Z	gs://145625598251_2006510_103_snapshot_japan_2023__main/deployment/2260812/136aacd8-0c64-45d7-9691-ec6f50cd5dab.jpg	true	56.jpg	image/jpg
3a4eefc8-4a97-4c85-b647-89f011f8345b	Snapshot_Japan_2023_Hyogo_Forest_Tamba097_C05	activityDetection	2023-09-01T11:04:09Z	gs://145625598251_2006510_103_snapshot_japan_2023__main/deployment/2260812/691a5fb6-bbd2-4573-8ad1-e7ad7079f0f6.jpg	true	58.jpg	image/jpg
d331ea34-85d0-44a2-8f6f-204f3aea3270	Snapshot_Japan_2023_Hyogo_Forest_Tamba097_C05	activityDetection	2023-09-01T11:04:09Z	gs://145625598251_2006510_103_snapshot_japan_2023__main/deployment/2260812/097d3b60-ca9a-45ef-a2f1-9c5c8591936a.jpg	true	59.jpg	image/jpg
a4951404-4f73-4bec-83ba-e2d0a4eb299f	Snapshot_Japan_2023_Hyogo_Forest_Tamba097_C05	activityDetection	2023-09-01T11:04:14Z	gs://145625598251_2006510_103_snapshot_japan_2023__main/deployment/2260812/529f2364-a800-4b5e-b8f3-32044648e6cf.jpg	true	61.jpg	image/jpg
2fb065f1-1b21-4c2d-8e24-7de476bf4362	Snapshot_Japan_2023_Hyogo_Forest_Tamba097_C05	activityDetection	2023-09-01T11:04:18Z	gs://145625598251_2006510_103_snapshot_japan_2023__main/deployment/2260812/8fc7d288-bec9-4843-8ea2-7c705be1817d.jpg	true	64.jpg	image/jpg
93a7bf29-67cf-4035-b9de-011bc47cc295	Snapshot_Japan_2023_Hyogo_Forest_Tamba097_C05	activityDetection	2023-09-01T11:04:20Z	gs://145625598251_2006510_103_snapshot_japan_2023__main/deployment/2260812/cc0b0f56-7e46-43ee-a7ed-aecc63f6ff3c.jpg	true	66.jpg	image/jpg
5543a4b4-b275-4fbb-ad91-0a4334c66604	Snapshot_Japan_2023_Hyogo_Forest_Tamba097_C05	activityDetection	2023-09-01T11:04:19Z	gs://145625598251_2006510_103_snapshot_japan_2023__main/deployment/2260812/d7b2e309-dcfb-490e-909f-801139fa1da1.jpg	true	65.jpg	image/jpg
053a3aff-4349-43f7-b86d-6028a2671d0c	Snapshot_Japan_2023_Hyogo_Forest_Tamba097_C05	activityDetection	2023-09-01T11:04:20Z	gs://145625598251_2006510_103_snapshot_japan_2023__main/deployment/2260812/e2dddb92-5275-48c9-8448-b2df82775907.jpg	true	67.jpg	image/jpg
3ef6f011-d7ac-4df5-a144-13215d68f089	Snapshot_Japan_2023_Hyogo_Forest_Tamba097_C05	activityDetection	2023-09-01T11:04:21Z	gs://145625598251_2006510_103_snapshot_japan_2023__main/deployment/2260812/f089a0a7-01f0-4e3e-ab1c-5c4644175a23.jpg	true	68.jpg	image/jpg
7c5ad812-f05d-4fc4-9f51-68bf06426f51	Snapshot_Japan_2023_Hyogo_Forest_Tamba097_C05	activityDetection	2023-09-01T11:05:00Z	gs://145625598251_2006510_103_snapshot_japan_2023__main/deployment/2260812/207156ab-d867-431c-8aaf-066167cfbce6.jpg	true	72.jpg	image/jpg
c2a4687f-30ae-4579-bede-866ad64afac3	Snapshot_Japan_2023_Hyogo_Forest_Tamba097_C05	activityDetection	2023-09-01T11:04:22Z	gs://145625598251_2006510_103_snapshot_japan_2023__main/deployment/2260812/04ba878c-6e12-4b62-8ebc-83a6cbddfea3.jpg	true	69.jpg	image/jpg
95fb45fc-f7e9-4f25-82e8-256aeee33400	Snapshot_Japan_2023_Hyogo_Forest_Tamba097_C05	activityDetection	2023-09-01T11:04:50Z	gs://145625598251_2006510_103_snapshot_japan_2023__main/deployment/2260812/e222a6fc-adc5-4bd4-805e-9ce90598d75c.jpg	true	70.jpg	image/jpg
bed011a0-8161-46a1-90e4-96effd985333	Snapshot_Japan_2023_Hyogo_Forest_Tamba097_C05	activityDetection	2023-09-01T11:04:51Z	gs://145625598251_2006510_103_snapshot_japan_2023__main/deployment/2260812/fee5c64d-909d-4ce1-a100-aeadeff7d319.jpg	true	71.jpg	image/jpg
cb1ddbfa-93fe-4759-836a-ce031f8057d1	Snapshot_Japan_2023_Hyogo_Forest_Tamba097_C05	activityDetection	2023-09-01T11:04:07Z	gs://145625598251_2006510_103_snapshot_japan_2023__main/deployment/2260812/78b4615d-5166-43f8-b740-78baf3a155f0.jpg	true	55.jpg	image/jpg
fc9fea21-0147-444f-96cd-13b21b9335ff	Snapshot_Japan_2023_Hyogo_Forest_Tamba097_C05	activityDetection	2023-09-01T11:04:00Z	gs://145625598251_2006510_103_snapshot_japan_2023__main/deployment/2260812/22bd46a4-c783-4312-82fb-297d6f577e1f.jpg	true	46.jpg	image/jpg
54fafa83-2711-439c-ac9f-8f468c8073f3	Snapshot_Japan_2023_Hyogo_Forest_Tamba097_C05	activityDetection	2023-09-01T11:04:00Z	gs://145625598251_2006510_103_snapshot_japan_2023__main/deployment/2260812/7f43b6d0-f514-488a-8331-b01be99b75a7.jpg	true	47.jpg	image/jpg
6b7ac143-a0fe-414d-8b99-902afbabc565	Snapshot_Japan_2023_Hyogo_Forest_Tamba097_C05	activityDetection	2023-09-01T11:04:17Z	gs://145625598251_2006510_103_snapshot_japan_2023__main/deployment/2260812/62b80d9f-2767-4f29-b536-1f4ecb075aa7.jpg	true	62.jpg	image/jpg
d14c8b6c-94f7-4790-884e-9b29425c7b88	Snapshot_Japan_2023_Hyogo_Forest_Tamba097_C05	activityDetection	2023-09-03T03:27:01Z	gs://145625598251_2006510_103_snapshot_japan_2023__main/deployment/2260812/3e6cc2a7-6a42-485a-8188-59db34f14306.jpg	true	82.jpg	image/jpg
f5d6f88c-ab1b-457d-a1c2-8ee422746365	Snapshot_Japan_2023_Hyogo_Forest_Tamba097_C05	activityDetection	2023-09-03T03:26:57Z	gs://145625598251_2006510_103_snapshot_japan_2023__main/deployment/2260812/d54e1713-9a86-4c33-8eb5-1f46ef1dade0.jpg	true	75.jpg	image/jpg
69229d1d-b969-49c0-89a4-1ebe1a43d11d	Snapshot_Japan_2023_Hyogo_Forest_Tamba097_C05	activityDetection	2023-09-03T03:26:58Z	gs://145625598251_2006510_103_snapshot_japan_2023__main/deployment/2260812/6a8a47f1-08c8-4946-a9f5-66f698af9cc8.jpg	true	76.jpg	image/jpg
8cb342a6-f1c3-4024-8715-9dac02c1e652	Snapshot_Japan_2023_Hyogo_Forest_Tamba097_C05	activityDetection	2023-09-03T03:27:00Z	gs://145625598251_2006510_103_snapshot_japan_2023__main/deployment/2260812/68f010d2-1e53-4bce-b2d3-7afa01d9deee.jpg	true	80.jpg	image/jpg
30c7f2fd-9a3e-44b1-9796-c381bf8cd08f	Snapshot_Japan_2023_Hyogo_Forest_Tamba097_C05	activityDetection	2023-09-03T03:26:58Z	gs://145625598251_2006510_103_snapshot_japan_2023__main/deployment/2260812/144027b0-c5c0-4a3a-8a7b-e66b05b704cf.jpg	true	77.jpg	image/jpg
aed13879-d2e9-4c21-9623-bbfc8fed1ce0	Snapshot_Japan_2023_Hyogo_Forest_Tamba097_C05	activityDetection	2023-09-03T03:27:00Z	gs://145625598251_2006510_103_snapshot_japan_2023__main/deployment/2260812/6901f944-f919-4367-a859-3b29b4a5e905.jpg	true	79.jpg	image/jpg
ccb1c60c-1146-4c9e-b673-3e1a945f0690	Snapshot_Japan_2023_Hyogo_Forest_Tamba097_C05	activityDetection	2023-09-03T03:26:59Z	gs://145625598251_2006510_103_snapshot_japan_2023__main/deployment/2260812/7901454a-53ac-4c00-ac8c-9aa020187c83.jpg	true	78.jpg	image/jpg
1ada10b3-3c7a-4b29-816c-df56f1f4ade3	Snapshot_Japan_2023_Hyogo_Forest_Tamba097_C05	activityDetection	2023-09-03T03:27:02Z	gs://145625598251_2006510_103_snapshot_japan_2023__main/deployment/2260812/61798149-88c1-4550-a73a-5855da2fdd51.jpg	true	83.jpg	image/jpg
0e5e0db9-b253-4389-9661-4967610a7c7d	Snapshot_Japan_2023_Hyogo_Forest_Tamba097_C05	activityDetection	2023-09-03T03:27:01Z	gs://145625598251_2006510_103_snapshot_japan_2023__main/deployment/2260812/b384d7c9-0fb7-41f6-a62d-67eb4721ecdd.jpg	true	81.jpg	image/jpg
f09b432e-5f7f-45ea-b4e6-cdcb86955280	Snapshot_Japan_2023_Hyogo_Forest_Tamba097_C05	activityDetection	2023-09-05T22:14:03Z	gs://145625598251_2006510_103_snapshot_japan_2023__main/deployment/2260812/26ddd604-7f82-44ec-8a80-dcbf850cb53d.jpg	true	225.jpg	image/jpg
a3d8f665-d801-4d38-9261-f0e271d666a9	Snapshot_Japan_2023_Hyogo_Forest_Tamba097_C05	activityDetection	2023-09-05T22:14:01Z	gs://145625598251_2006510_103_snapshot_japan_2023__main/deployment/2260812/9d9c8bcd-58f6-4dd7-af36-c7bd820fa55a.jpg	true	223.jpg	image/jpg
6c63c2ad-b652-4b2e-ae0c-483060ea5930	Snapshot_Japan_2023_Hyogo_Forest_Tamba097_C05	activityDetection	2023-09-05T22:13:58Z	gs://145625598251_2006510_103_snapshot_japan_2023__main/deployment/2260812/125a2b08-1e81-4c27-8671-1dc53fdbab87.jpg	true	217.jpg	image/jpg
6a2869d9-7681-4529-8a6d-5c06366a363d	Snapshot_Japan_2023_Hyogo_Forest_Tamba097_C05	activityDetection	2023-09-05T22:14:00Z	gs://145625598251_2006510_103_snapshot_japan_2023__main/deployment/2260812/b33a6ba1-13bd-4809-8715-945e1b809b92.jpg	true	221.jpg	image/jpg
1001224c-08cf-41f1-b2c0-a877b5b62b70	Snapshot_Japan_2023_Hyogo_Forest_Tamba097_C05	activityDetection	2023-09-05T22:13:55Z	gs://145625598251_2006510_103_snapshot_japan_2023__main/deployment/2260812/0b0a5145-e6c1-456a-b67e-e5b99ed2124e.jpg	true	215.jpg	image/jpg
03d1fdad-b1f5-4657-afe8-caac530fd2fd	Snapshot_Japan_2023_Hyogo_Forest_Tamba097_C05	activityDetection	2023-09-05T22:13:57Z	gs://145625598251_2006510_103_snapshot_japan_2023__main/deployment/2260812/a3c4b510-2bbe-40b5-9fbc-db6cb44eb30f.jpg	true	216.jpg	image/jpg
ab548b99-edbf-4147-8b6d-fd425c3b0af7	Snapshot_Japan_2023_Hyogo_Forest_Tamba097_C05	activityDetection	2023-09-05T22:13:58Z	gs://145625598251_2006510_103_snapshot_japan_2023__main/deployment/2260812/3e44fa43-5cf4-4313-822f-280e93a692fb.jpg	true	218.jpg	image/jpg
71e4703f-9492-49b1-bddb-cce2406e21d6	Snapshot_Japan_2023_Hyogo_Forest_Tamba097_C05	activityDetection	2023-09-05T22:14:01Z	gs://145625598251_2006510_103_snapshot_japan_2023__main/deployment/2260812/34c3a77c-c48f-4619-99bb-d8f29f234066.jpg	true	222.jpg	image/jpg
0679084c-8c66-41c3-a5a1-b33836543d0c	Snapshot_Japan_2023_Hyogo_Forest_Tamba097_C05	activityDetection	2023-09-05T22:13:59Z	gs://145625598251_2006510_103_snapshot_japan_2023__main/deployment/2260812/d24dab95-8c1d-49ad-abf7-b1b5083c6f3c.jpg	true	219.jpg	image/jpg
5f8d12e7-f5d6-41c4-96a0-8673a6248651	Snapshot_Japan_2023_Hyogo_Forest_Tamba097_C05	activityDetection	2023-09-05T22:14:02Z	gs://145625598251_2006510_103_snapshot_japan_2023__main/deployment/2260812/8f725135-441f-4186-ae92-c06907c06413.jpg	true	224.jpg	image/jpg
fe869875-1281-4fc8-81df-cee5a8898fe7	Snapshot_Japan_2023_Hyogo_Forest_Tamba097_C05	activityDetection	2023-09-05T22:14:00Z	gs://145625598251_2006510_103_snapshot_japan_2023__main/deployment/2260812/1a34da18-c421-402c-9b4f-1c9ce8fc4962.jpg	true	220.jpg	image/jpg
82b3a31c-2f11-41be-afb0-4fbde542b3ea	Snapshot_Japan_2023_Hyogo_Forest_Tamba097_C05	activityDetection	2023-09-07T22:00:58Z	gs://145625598251_2006510_103_snapshot_japan_2023__main/deployment/2260812/c8287a3d-c761-4e9e-b8f6-75e9e68e83a4.jpg	true	229.jpg	image/jpg
85a607f7-bd22-4ac1-84a8-59afff7292d0	Snapshot_Japan_2023_Hyogo_Forest_Tamba097_C05	activityDetection	2023-09-07T22:01:07Z	gs://145625598251_2006510_103_snapshot_japan_2023__main/deployment/2260812/24b99ed2-4de4-47cf-894c-a52d7561e398.jpg	true	233.jpg	image/jpg
77d966ab-8eb9-4041-94a0-ec8de94582ca	Snapshot_Japan_2023_Hyogo_Forest_Tamba097_C05	activityDetection	2023-09-07T22:01:10Z	gs://145625598251_2006510_103_snapshot_japan_2023__main/deployment/2260812/76e849d4-ec6c-4196-93d5-88c2c2b14035.jpg	true	237.jpg	image/jpg
92356645-ad81-4c02-9f0f-d23546526a76	Snapshot_Japan_2023_Hyogo_Forest_Tamba097_C05	activityDetection	2023-09-07T22:01:30Z	gs://145625598251_2006510_103_snapshot_japan_2023__main/deployment/2260812/148d0fe2-990c-4ee8-8f1e-a556bae5d45d.jpg	true	243.jpg	image/jpg
1e44cdb8-0566-4987-b31d-96637e293aa3	Snapshot_Japan_2023_Hyogo_Forest_Tamba097_C05	activityDetection	2023-09-07T22:00:58Z	gs://145625598251_2006510_103_snapshot_japan_2023__main/deployment/2260812/d76a284c-240c-4c85-bee5-d97c15621e0d.jpg	true	230.jpg	image/jpg
d887bfd1-7d39-45a5-9434-a75f20a7f2d9	Snapshot_Japan_2023_Hyogo_Forest_Tamba097_C05	activityDetection	2023-09-07T22:01:31Z	gs://145625598251_2006510_103_snapshot_japan_2023__main/deployment/2260812/6e7f9c8a-8f05-4bf1-9ad4-24a2966aef9a.jpg	true	244.jpg	image/jpg
899c9dd6-93d2-4e95-80f4-e40604b91e7a	Snapshot_Japan_2023_Hyogo_Forest_Tamba097_C05	activityDetection	2023-09-07T22:01:08Z	gs://145625598251_2006510_103_snapshot_japan_2023__main/deployment/2260812/c9cc60aa-40ca-43f9-8257-f15289cda063.jpg	true	235.jpg	image/jpg
d4b41de3-ad57-4a03-840f-a8c5d4ac451a	Snapshot_Japan_2023_Hyogo_Forest_Tamba097_C05	activityDetection	2023-09-07T22:01:06Z	gs://145625598251_2006510_103_snapshot_japan_2023__main/deployment/2260812/0617c65e-c4a1-4c39-892a-73e5bc7987f1.jpg	true	232.jpg	image/jpg
04fc2485-76c5-4f07-9f9b-86ac6e3f7176	Snapshot_Japan_2023_Hyogo_Forest_Tamba097_C05	activityDetection	2023-09-07T22:01:28Z	gs://145625598251_2006510_103_snapshot_japan_2023__main/deployment/2260812/21aecbbe-e543-45ea-ae2d-e77833ccf3f6.jpg	true	241.jpg	image/jpg
ad58838d-457d-47f8-be3a-304643ac5520	Snapshot_Japan_2023_Hyogo_Forest_Tamba097_C05	activityDetection	2023-09-07T22:01:29Z	gs://145625598251_2006510_103_snapshot_japan_2023__main/deployment/2260812/24d27245-3980-42ae-a505-08bc1221f94f.jpg	true	242.jpg	image/jpg
1bcd923a-1f89-45be-ad1b-e9cb7c6824dc	Snapshot_Japan_2023_Hyogo_Forest_Tamba097_C05	activityDetection	2023-09-07T22:01:11Z	gs://145625598251_2006510_103_snapshot_japan_2023__main/deployment/2260812/bf7307f7-e2fe-4489-95ec-0277e2e2dc53.jpg	true	238.jpg	image/jpg
3e6fec71-ac0c-4838-bbb6-2b64d4915ef2	Snapshot_Japan_2023_Hyogo_Forest_Tamba097_C05	activityDetection	2023-09-07T22:01:12Z	gs://145625598251_2006510_103_snapshot_japan_2023__main/deployment/2260812/7e704e12-c595-463b-8155-d7b98d715042.jpg	true	239.jpg	image/jpg
a78dca67-cf5c-4cd7-a6cb-e4f0591b9b3b	Snapshot_Japan_2023_Hyogo_Forest_Tamba097_C05	activityDetection	2023-09-07T22:00:59Z	gs://145625598251_2006510_103_snapshot_japan_2023__main/deployment/2260812/c1088c85-b0be-4114-8875-2ceb0b5a9208.jpg	true	231.jpg	image/jpg
2194a51d-e4d3-47d8-93b2-52e472c68d1e	Snapshot_Japan_2023_Hyogo_Forest_Tamba097_C05	activityDetection	2023-09-07T22:01:08Z	gs://145625598251_2006510_103_snapshot_japan_2023__main/deployment/2260812/e4ae1887-e518-4746-a8b4-e7328130f130.jpg	true	234.jpg	image/jpg
46b6a26b-5b60-4b80-a08e-37a4e1633a70	Snapshot_Japan_2023_Hyogo_Forest_Tamba097_C05	activityDetection	2023-09-07T22:01:09Z	gs://145625598251_2006510_103_snapshot_japan_2023__main/deployment/2260812/aec70d1d-15cf-4684-956d-71038a93d51b.jpg	true	236.jpg	image/jpg
9283ab01-e491-4fd5-a60c-c2f45a8af86a	Snapshot_Japan_2023_Hyogo_Forest_Tamba097_C05	activityDetection	2023-09-07T22:01:31Z	gs://145625598251_2006510_103_snapshot_japan_2023__main/deployment/2260812/104e3baa-9240-46b7-9249-8723dcda2ffa.jpg	true	245.jpg	image/jpg
f7520f96-c25d-42d7-8a45-bf0c2ce41789	Snapshot_Japan_2023_Hyogo_Forest_Tamba097_C05	activityDetection	2023-09-07T22:01:28Z	gs://145625598251_2006510_103_snapshot_japan_2023__main/deployment/2260812/69c07ac9-e160-49ac-aab3-0bc216b30643.jpg	true	240.jpg	image/jpg
f0552db6-9b6b-4ff8-b96b-d47fc05bbfe0	Snapshot_Japan_2023_Hyogo_Forest_Tamba097_C05	activityDetection	2023-09-27T22:06:55Z	gs://145625598251_2006510_103_snapshot_japan_2023__main/deployment/2260812/16b3b959-9f6b-4088-b1b3-1e6531e9b5c8.jpg	true	510.jpg	image/jpg
bad26b3a-d674-4b5b-8ec3-ca5252e257dc	Snapshot_Japan_2023_Hyogo_Forest_Tamba097_C05	activityDetection	2023-09-30T03:02:22Z	gs://145625598251_2006510_103_snapshot_japan_2023__main/deployment/2260812/5d5cf8f6-ac5c-4f05-b8a0-f25bfcef8f3d.jpg	true	527.jpg	image/jpg
849bf806-a9a4-4fe0-82b0-e42593117206	Snapshot_Japan_2023_Hyogo_Forest_Tamba097_C05	activityDetection	2023-09-30T03:02:23Z	gs://145625598251_2006510_103_snapshot_japan_2023__main/deployment/2260812/6f5571fc-9d38-47d3-8699-7c0d2a1ed5a8.jpg	true	528.jpg	image/jpg
60aaf52a-fdef-4b6f-8382-8cc4e08ea576	Snapshot_Japan_2023_Hyogo_Forest_Tamba097_C05	activityDetection	2023-09-30T03:02:21Z	gs://145625598251_2006510_103_snapshot_japan_2023__main/deployment/2260812/cd357487-1c3e-4637-9de7-3b1a6b95d213.jpg	true	525.jpg	image/jpg
6a60942c-406f-4cee-bc4e-e10d192930b5	Snapshot_Japan_2023_Hyogo_Forest_Tamba097_C05	activityDetection	2023-09-30T03:02:25Z	gs://145625598251_2006510_103_snapshot_japan_2023__main/deployment/2260812/e1ee2145-cf39-49af-aa83-bb49ca869924.jpg	true	530.jpg	image/jpg
f128f95a-4447-4f72-958e-a7913bb1d0e5	Snapshot_Japan_2023_Hyogo_Forest_Tamba097_C05	activityDetection	2023-09-30T03:02:22Z	gs://145625598251_2006510_103_snapshot_japan_2023__main/deployment/2260812/7e7e62cd-73d8-4947-8bdf-fc868c108bec.jpg	true	526.jpg	image/jpg
244f0dd0-0476-4b56-b3d9-ff272ca9f197	Snapshot_Japan_2023_Hyogo_Forest_Tamba097_C05	activityDetection	2023-09-30T03:02:24Z	gs://145625598251_2006510_103_snapshot_japan_2023__main/deployment/2260812/c89154bc-a1f7-4852-9f16-0da1f3ac6dd3.jpg	true	529.jpg	image/jpg
6163fdbc-d0c8-4e80-8def-60ca8d1da0ba	Snapshot_Japan_2023_Hyogo_Forest_Tamba097_C05	activityDetection	2023-09-30T03:02:20Z	gs://145625598251_2006510_103_snapshot_japan_2023__main/deployment/2260812/15ff480d-29d2-4bd1-a342-a7b5792917d3.jpg	true	524.jpg	image/jpg
ac814f8c-58d0-4e5c-972f-6327b6941227	Snapshot_Japan_2023_Hyogo_Forest_Tamba097_C05	activityDetection	2023-10-05T22:29:51Z	gs://145625598251_2006510_103_snapshot_japan_2023__main/deployment/2260812/8e371294-d491-4f53-8e9a-88187ff50dad.jpg	true	683.jpg	image/jpg
ab5e3581-0874-4f9a-813f-e22c5dd58518	Snapshot_Japan_2023_Hyogo_Forest_Tamba097_C05	activityDetection	2023-10-05T22:29:48Z	gs://145625598251_2006510_103_snapshot_japan_2023__main/deployment/2260812/f19b9e65-4436-4dcf-b1a2-09870fe19181.jpg	true	681.jpg	image/jpg
5cb49e77-ad2b-4200-9980-63b580c39912	Snapshot_Japan_2023_Hyogo_Forest_Tamba097_C05	activityDetection	2023-10-05T22:29:56Z	gs://145625598251_2006510_103_snapshot_japan_2023__main/deployment/2260812/96dd81d4-85df-49a9-a6ac-d22922c89206.jpg	true	685.jpg	image/jpg
1d47fd2f-88ae-4994-804e-c7d9eb147071	Snapshot_Japan_2023_Hyogo_Forest_Tamba097_C05	activityDetection	2023-10-05T22:29:47Z	gs://145625598251_2006510_103_snapshot_japan_2023__main/deployment/2260812/22ddcf2d-ba06-4dfa-8ceb-887b9c1b0f94.jpg	true	679.jpg	image/jpg
8b2ad312-0a4f-4ca0-8a4c-679dbf960840	Snapshot_Japan_2023_Hyogo_Forest_Tamba097_C05	activityDetection	2023-10-05T22:29:50Z	gs://145625598251_2006510_103_snapshot_japan_2023__main/deployment/2260812/abad020c-385d-47c5-ab5d-9e59d2236393.jpg	true	682.jpg	image/jpg
5a5c438d-6acf-4a31-a8b8-0fbdb7401ea2	Snapshot_Japan_2023_Hyogo_Forest_Tamba097_C05	activityDetection	2023-10-05T22:29:55Z	gs://145625598251_2006510_103_snapshot_japan_2023__main/deployment/2260812/79cb0554-8ba3-490a-93ce-9dc830448b7e.jpg	true	684.jpg	image/jpg
45956254-1ddb-498d-9125-869dcfc8f66d	Snapshot_Japan_2023_Hyogo_Forest_Tamba097_C05	activityDetection	2023-10-05T22:29:48Z	gs://145625598251_2006510_103_snapshot_japan_2023__main/deployment/2260812/fbf467d9-fe7a-497e-a625-a6b4f51a9269.jpg	true	680.jpg	image/jpg
ac90d922-c469-4b23-b952-2256b83e57c8	Snapshot_Japan_2023_Hyogo_Forest_Tamba097_C06	activityDetection	2023-09-02T20:33:13Z	gs://145625598251_2006510_103_snapshot_japan_2023__main/deployment/2260813/e70e7b3d-2cb3-49d3-8523-2aeb4378ab52.JPG	true	09030133.JPG	image/jpg
8998646e-2846-44d2-a664-f9ca5f682c89	Snapshot_Japan_2023_Hyogo_Forest_Tamba097_C06	activityDetection	2023-09-02T20:32:50Z	gs://145625598251_2006510_103_snapshot_japan_2023__main/deployment/2260813/e3c6fe8b-cb25-4b69-9c44-6f44deafeb69.JPG	true	09030109.JPG	image/jpg
62fea365-d716-442c-8329-b0b934bec168	Snapshot_Japan_2023_Hyogo_Forest_Tamba097_C06	activityDetection	2023-09-02T20:32:52Z	gs://145625598251_2006510_103_snapshot_japan_2023__main/deployment/2260813/f9dd0b4a-5b74-4bc5-87bb-dca7658caaa0.JPG	true	09030111.JPG	image/jpg
224eab73-533f-499e-ad7f-df6e50d10ad8	Snapshot_Japan_2023_Hyogo_Forest_Tamba097_C06	activityDetection	2023-09-02T20:33:11Z	gs://145625598251_2006510_103_snapshot_japan_2023__main/deployment/2260813/245a519a-c3d1-46e6-b4f3-0c960f0a94e5.JPG	true	09030130.JPG	image/jpg
d6d52a4b-3f40-4e4b-b361-40418be29c69	Snapshot_Japan_2023_Hyogo_Forest_Tamba097_C06	activityDetection	2023-09-02T20:33:05Z	gs://145625598251_2006510_103_snapshot_japan_2023__main/deployment/2260813/39724a4b-0ca7-401b-8a3b-6d82f7884eef.JPG	true	09030123.JPG	image/jpg
d0c7b83c-95d5-40d9-9fcd-9d0099f8e082	Snapshot_Japan_2023_Hyogo_Forest_Tamba097_C06	activityDetection	2023-09-02T20:33:06Z	gs://145625598251_2006510_103_snapshot_japan_2023__main/deployment/2260813/1bd00daf-7923-4fd6-8395-a08c4d8c2d6c.JPG	true	09030124.JPG	image/jpg
27eb623f-51c9-4d59-955e-b0d1b6de063b	Snapshot_Japan_2023_Hyogo_Forest_Tamba097_C06	activityDetection	2023-09-02T20:33:09Z	gs://145625598251_2006510_103_snapshot_japan_2023__main/deployment/2260813/87f836d0-81ed-400c-98c6-29f7c21306de.JPG	true	09030127.JPG	image/jpg
323b0fc7-0a40-494a-ab1e-bb3b99e09926	Snapshot_Japan_2023_Hyogo_Forest_Tamba097_C06	activityDetection	2023-09-02T20:33:10Z	gs://145625598251_2006510_103_snapshot_japan_2023__main/deployment/2260813/e1c00422-602e-45f1-adff-adf9580d6fba.JPG	true	09030129.JPG	image/jpg
170b7451-081d-432b-abab-796ddf808e0f	Snapshot_Japan_2023_Hyogo_Forest_Tamba097_C06	activityDetection	2023-09-02T20:33:11Z	gs://145625598251_2006510_103_snapshot_japan_2023__main/deployment/2260813/284270d3-a3de-4379-a60a-8919a8e679ee.JPG	true	09030131.JPG	image/jpg
6882f0ab-0f04-40c0-ade5-344ceda96492	Snapshot_Japan_2023_Hyogo_Forest_Tamba097_C06	activityDetection	2023-09-02T20:33:12Z	gs://145625598251_2006510_103_snapshot_japan_2023__main/deployment/2260813/b35bb8ca-8887-41fa-bc72-27c39f0a5b76.JPG	true	09030132.JPG	image/jpg
407ad9cd-ae87-47ad-8e08-3526592ac014	Snapshot_Japan_2023_Hyogo_Forest_Tamba097_C06	activityDetection	2023-09-02T20:33:13Z	gs://145625598251_2006510_103_snapshot_japan_2023__main/deployment/2260813/e089ecb4-0261-41a5-a011-6be614d88e06.JPG	true	09030134.JPG	image/jpg
ebec9a4b-21e7-4440-b10d-6db30054bbf9	Snapshot_Japan_2023_Hyogo_Forest_Tamba097_C06	activityDetection	2023-09-02T20:33:14Z	gs://145625598251_2006510_103_snapshot_japan_2023__main/deployment/2260813/6958a5e7-b754-4357-933e-5fb4ea5e1015.JPG	true	09030135.JPG	image/jpg
9362c93c-f253-48a6-a5c0-fa5b15a3e8d7	Snapshot_Japan_2023_Hyogo_Forest_Tamba097_C06	activityDetection	2023-09-02T20:33:15Z	gs://145625598251_2006510_103_snapshot_japan_2023__main/deployment/2260813/27523900-4e24-4a35-8a5d-9b757292a2c1.JPG	true	09030136.JPG	image/jpg
dcee974f-1a8f-40bf-9bce-137ecd357f01	Snapshot_Japan_2023_Hyogo_Forest_Tamba097_C06	activityDetection	2023-09-02T20:33:01Z	gs://145625598251_2006510_103_snapshot_japan_2023__main/deployment/2260813/f288ca31-2c75-4bd3-850f-9dd9a4e95deb.JPG	true	09030117.JPG	image/jpg
373a03dd-8e5f-46b8-acec-d731de22970c	Snapshot_Japan_2023_Hyogo_Forest_Tamba097_C06	activityDetection	2023-09-02T20:32:58Z	gs://145625598251_2006510_103_snapshot_japan_2023__main/deployment/2260813/89c9afee-80f2-4bfc-8673-375bcd65ba4d.JPG	true	09030112.JPG	image/jpg
b38a3f5d-7dfa-40a3-b285-d2eacd716b23	Snapshot_Japan_2023_Hyogo_Forest_Tamba097_C06	activityDetection	2023-09-02T20:32:59Z	gs://145625598251_2006510_103_snapshot_japan_2023__main/deployment/2260813/e52f7bba-f74b-48af-9a8c-7896c912ecf1.JPG	true	09030113.JPG	image/jpg
2dd46e84-baac-49bb-83c9-08678b571c80	Snapshot_Japan_2023_Hyogo_Forest_Tamba097_C06	activityDetection	2023-09-02T20:33:02Z	gs://145625598251_2006510_103_snapshot_japan_2023__main/deployment/2260813/56cd5fa8-4ec8-4046-beea-a8bfecd8749a.JPG	true	09030118.JPG	image/jpg
ac5da4c5-7386-4fc7-bfa2-e5294ee0042b	Snapshot_Japan_2023_Hyogo_Forest_Tamba097_C06	activityDetection	2023-09-02T20:33:10Z	gs://145625598251_2006510_103_snapshot_japan_2023__main/deployment/2260813/a4690917-85fb-45c8-8cb0-da894a796c45.JPG	true	09030128.JPG	image/jpg
e19c27e9-4607-40d1-a978-1196f8be080b	Snapshot_Japan_2023_Hyogo_Forest_Tamba097_C06	activityDetection	2023-09-02T20:32:59Z	gs://145625598251_2006510_103_snapshot_japan_2023__main/deployment/2260813/9df045f9-395e-4942-96c8-05e7363b36ff.JPG	true	09030114.JPG	image/jpg
ba65eae6-9495-4940-b5fd-591137e21e87	Snapshot_Japan_2023_Hyogo_Forest_Tamba097_C06	activityDetection	2023-09-02T20:33:01Z	gs://145625598251_2006510_103_snapshot_japan_2023__main/deployment/2260813/9c2d2328-4cd6-4ad9-99e7-90acaad05193.JPG	true	09030116.JPG	image/jpg
39056802-8206-4c0a-9e51-be9efd41270c	Snapshot_Japan_2023_Hyogo_Forest_Tamba097_C06	activityDetection	2023-09-02T20:33:04Z	gs://145625598251_2006510_103_snapshot_japan_2023__main/deployment/2260813/b5876901-edf5-4066-953c-01bcf7ec0e81.JPG	true	09030121.JPG	image/jpg
be4687b6-be75-4450-a914-4d873e5ab32f	Snapshot_Japan_2023_Hyogo_Forest_Tamba097_C06	activityDetection	2023-09-02T20:33:03Z	gs://145625598251_2006510_103_snapshot_japan_2023__main/deployment/2260813/5e0eff6e-52c3-4ba1-9b72-5aa9e212dce4.JPG	true	09030120.JPG	image/jpg
e41b24b7-4bdd-42bf-b643-174f9a18f88e	Snapshot_Japan_2023_Hyogo_Forest_Tamba097_C06	activityDetection	2023-09-02T20:33:07Z	gs://145625598251_2006510_103_snapshot_japan_2023__main/deployment/2260813/523eb50d-f330-4a81-bbf8-4818b811b134.JPG	true	09030125.JPG	image/jpg
143fae6a-72c8-4f0e-85a1-944a37e09303	Snapshot_Japan_2023_Hyogo_Forest_Tamba097_C06	activityDetection	2023-09-02T20:32:51Z	gs://145625598251_2006510_103_snapshot_japan_2023__main/deployment/2260813/51c65908-5e87-43e5-9887-380a859eefee.JPG	true	09030110.JPG	image/jpg
833cc356-511d-4e75-a176-97bc5b9fe506	Snapshot_Japan_2023_Hyogo_Forest_Tamba097_C06	activityDetection	2023-09-02T20:33:00Z	gs://145625598251_2006510_103_snapshot_japan_2023__main/deployment/2260813/651fc74f-cc75-4eb4-a2c7-56c8c58d4ddd.JPG	true	09030115.JPG	image/jpg
909078cb-c5df-4ee4-bd03-719876499453	Snapshot_Japan_2023_Hyogo_Forest_Tamba097_C06	activityDetection	2023-09-02T20:33:03Z	gs://145625598251_2006510_103_snapshot_japan_2023__main/deployment/2260813/85a266e1-5c6a-48da-b22e-fa1ef0dc81c4.JPG	true	09030119.JPG	image/jpg
2792e62a-f68f-49fe-a942-ac199ce0495c	Snapshot_Japan_2023_Hyogo_Forest_Tamba097_C06	activityDetection	2023-09-02T20:33:05Z	gs://145625598251_2006510_103_snapshot_japan_2023__main/deployment/2260813/4780ad17-ff69-4597-bddd-fb7684004ca5.JPG	true	09030122.JPG	image/jpg
97037afd-f36d-4688-b0df-feb216a0d0a8	Snapshot_Japan_2023_Hyogo_Forest_Tamba097_C06	activityDetection	2023-09-02T20:33:08Z	gs://145625598251_2006510_103_snapshot_japan_2023__main/deployment/2260813/d0111e8b-1a1d-4faa-a131-8a289ce224bd.JPG	true	09030126.JPG	image/jpg
086fadc9-c9c3-4fb9-93ce-2859b9e8dd52	Snapshot_Japan_2023_Hyogo_Forest_Tamba097_C06	activityDetection	2023-09-03T11:39:44Z	gs://145625598251_2006510_103_snapshot_japan_2023__main/deployment/2260813/e652df07-04bf-48d3-ad5e-51f1eaac5aae.JPG	true	09030168.JPG	image/jpg
b7ac7466-60da-489c-a9ba-3084208753ec	Snapshot_Japan_2023_Hyogo_Forest_Tamba097_C06	activityDetection	2023-09-03T11:39:42Z	gs://145625598251_2006510_103_snapshot_japan_2023__main/deployment/2260813/988649ba-ecc5-43b9-bcd7-5987aef61958.JPG	true	09030166.JPG	image/jpg
45c1615a-2899-4339-a655-1c86fe063e24	Snapshot_Japan_2023_Hyogo_Forest_Tamba097_C06	activityDetection	2023-09-03T11:39:30Z	gs://145625598251_2006510_103_snapshot_japan_2023__main/deployment/2260813/9fdd9678-cc0b-4e3e-b830-911cbc5315ad.JPG	true	09030155.JPG	image/jpg
e14d1162-039f-462b-a101-2517ccf3a565	Snapshot_Japan_2023_Hyogo_Forest_Tamba097_C06	activityDetection	2023-09-03T11:39:12Z	gs://145625598251_2006510_103_snapshot_japan_2023__main/deployment/2260813/d25ded8a-d53d-48e8-b53b-07b85f06ee85.JPG	true	09030149.JPG	image/jpg
f9519929-1ec7-4472-a0e7-d71e0c66005e	Snapshot_Japan_2023_Hyogo_Forest_Tamba097_C06	activityDetection	2023-09-03T11:39:34Z	gs://145625598251_2006510_103_snapshot_japan_2023__main/deployment/2260813/9a26e51f-7c3e-4668-82f4-bb699e08fd81.JPG	true	09030156.JPG	image/jpg
9035fc1f-0b8d-4808-9a99-988e0f099f18	Snapshot_Japan_2023_Hyogo_Forest_Tamba097_C06	activityDetection	2023-09-03T11:39:38Z	gs://145625598251_2006510_103_snapshot_japan_2023__main/deployment/2260813/3f28557f-1d8f-4834-a136-5a7a43c92b66.JPG	true	09030162.JPG	image/jpg
16b76650-43f1-4007-a3dd-cb5f04adb2b1	Snapshot_Japan_2023_Hyogo_Forest_Tamba097_C06	activityDetection	2023-09-03T11:39:36Z	gs://145625598251_2006510_103_snapshot_japan_2023__main/deployment/2260813/0167415f-916d-40b5-b62c-a5e49eefb22b.JPG	true	09030159.JPG	image/jpg
e11bda38-444f-485a-84a4-af34682a0787	Snapshot_Japan_2023_Hyogo_Forest_Tamba097_C06	activityDetection	2023-09-03T11:39:20Z	gs://145625598251_2006510_103_snapshot_japan_2023__main/deployment/2260813/2b0b4734-1a6a-4eb8-8f50-a101918fa9a8.JPG	true	09030151.JPG	image/jpg
9ecbee29-83a3-4c31-9082-5a5444b97c26	Snapshot_Japan_2023_Hyogo_Forest_Tamba097_C06	activityDetection	2023-09-03T11:39:37Z	gs://145625598251_2006510_103_snapshot_japan_2023__main/deployment/2260813/116e3e5b-90a8-4938-bc76-3cb68f32b1ab.JPG	true	09030160.JPG	image/jpg
eeb90ece-e870-4282-80f9-c8e449bc9259	Snapshot_Japan_2023_Hyogo_Forest_Tamba097_C06	activityDetection	2023-09-03T11:39:39Z	gs://145625598251_2006510_103_snapshot_japan_2023__main/deployment/2260813/0ab145af-95b7-41ed-a195-23ee8bd5f312.JPG	true	09030163.JPG	image/jpg
6e7af9fd-2c35-4d8f-9dc5-8f612dca91ed	Snapshot_Japan_2023_Hyogo_Forest_Tamba097_C06	activityDetection	2023-09-03T11:39:41Z	gs://145625598251_2006510_103_snapshot_japan_2023__main/deployment/2260813/772efaa7-5724-492f-9fa3-15af784a8d16.JPG	true	09030165.JPG	image/jpg
182090ef-0f8e-4da5-a8c0-a78074a8b5b5	Snapshot_Japan_2023_Hyogo_Forest_Tamba097_C06	activityDetection	2023-09-03T11:39:35Z	gs://145625598251_2006510_103_snapshot_japan_2023__main/deployment/2260813/579ccbd7-ba1b-4714-92a7-30715b375e00.JPG	true	09030157.JPG	image/jpg
2a7ff3b3-7aa3-46f0-82d7-266c153f533d	Snapshot_Japan_2023_Hyogo_Forest_Tamba097_C06	activityDetection	2023-09-03T11:39:43Z	gs://145625598251_2006510_103_snapshot_japan_2023__main/deployment/2260813/7a1d1d2c-4998-44e5-a672-8c1ee399627d.JPG	true	09030167.JPG	image/jpg
aa412ed2-6c22-4b1d-a62e-f5903d16423a	Snapshot_Japan_2023_Hyogo_Forest_Tamba097_C06	activityDetection	2023-09-03T11:38:59Z	gs://145625598251_2006510_103_snapshot_japan_2023__main/deployment/2260813/e57705b1-b9f0-4770-96b3-94c00c5d60c8.JPG	true	09030147.JPG	image/jpg
5af21fc4-3a98-40eb-a1c2-bc7ee640cb06	Snapshot_Japan_2023_Hyogo_Forest_Tamba097_C06	activityDetection	2023-09-03T11:39:23Z	gs://145625598251_2006510_103_snapshot_japan_2023__main/deployment/2260813/c1b30484-fc9e-4884-80ec-c6eb991b521b.JPG	true	09030154.JPG	image/jpg
89115861-68c3-44a0-aa69-93827742d5f7	Snapshot_Japan_2023_Hyogo_Forest_Tamba097_C06	activityDetection	2023-09-03T11:39:19Z	gs://145625598251_2006510_103_snapshot_japan_2023__main/deployment/2260813/dd7bdf94-62ea-4414-9380-4e825a88e0f1.JPG	true	09030150.JPG	image/jpg
711dcc2c-7421-48b3-a955-a499f61c8589	Snapshot_Japan_2023_Hyogo_Forest_Tamba097_C06	activityDetection	2023-09-03T11:39:00Z	gs://145625598251_2006510_103_snapshot_japan_2023__main/deployment/2260813/890588f0-fa7c-472b-bb58-6894f53974ff.JPG	true	09030148.JPG	image/jpg
06233b0a-3e1e-4458-b455-548112a634fa	Snapshot_Japan_2023_Hyogo_Forest_Tamba097_C06	activityDetection	2023-09-03T11:39:21Z	gs://145625598251_2006510_103_snapshot_japan_2023__main/deployment/2260813/4ce4b1b2-9acd-4958-91f1-4c734568b5d9.JPG	true	09030153.JPG	image/jpg
dade4c47-9cd3-446e-890c-af9ad4399124	Snapshot_Japan_2023_Hyogo_Forest_Tamba097_C06	activityDetection	2023-09-03T11:39:36Z	gs://145625598251_2006510_103_snapshot_japan_2023__main/deployment/2260813/c65fe83c-e2a6-4d68-9abd-41aa091180f8.JPG	true	09030158.JPG	image/jpg
ffc25bb0-07ed-4ccc-bf51-60903fa297b5	Snapshot_Japan_2023_Hyogo_Forest_Tamba097_C06	activityDetection	2023-09-03T11:39:38Z	gs://145625598251_2006510_103_snapshot_japan_2023__main/deployment/2260813/51661cec-495a-4247-bc72-2ca29019623e.JPG	true	09030161.JPG	image/jpg
6784a837-8ab4-4258-bb3a-63d020517445	Snapshot_Japan_2023_Hyogo_Forest_Tamba097_C06	activityDetection	2023-09-03T11:39:21Z	gs://145625598251_2006510_103_snapshot_japan_2023__main/deployment/2260813/5f3fbe09-3daf-412b-823a-89f9b7a15e58.JPG	true	09030152.JPG	image/jpg
6414f397-9944-43da-ac19-71fc6c0746d0	Snapshot_Japan_2023_Hyogo_Forest_Tamba097_C06	activityDetection	2023-09-03T11:39:46Z	gs://145625598251_2006510_103_snapshot_japan_2023__main/deployment/2260813/2decc32e-7cb6-4ba5-b6fd-c3ec5796338c.JPG	true	09030172.JPG	image/jpg
a813816e-268d-408d-ab97-e41bc3a32191	Snapshot_Japan_2023_Hyogo_Forest_Tamba097_C06	activityDetection	2023-09-03T11:39:40Z	gs://145625598251_2006510_103_snapshot_japan_2023__main/deployment/2260813/fc77da67-0368-44ee-bdde-b8a6f70d6b4d.JPG	true	09030164.JPG	image/jpg
1e578e7d-df82-44cb-88b3-09277ae83642	Snapshot_Japan_2023_Hyogo_Forest_Tamba097_C06	activityDetection	2023-09-03T11:39:45Z	gs://145625598251_2006510_103_snapshot_japan_2023__main/deployment/2260813/f8cfb353-a2ce-4742-b7f6-544c4c2fb3b9.JPG	true	09030170.JPG	image/jpg
3be735d9-3635-4e5e-9aa2-b38fa6790dc5	Snapshot_Japan_2023_Hyogo_Forest_Tamba097_C06	activityDetection	2023-09-03T11:39:46Z	gs://145625598251_2006510_103_snapshot_japan_2023__main/deployment/2260813/5579369b-5d2a-427b-9457-8637aa1b686f.JPG	true	09030171.JPG	image/jpg
cbbba36f-e657-4f8e-84ac-5d74362d8cdd	Snapshot_Japan_2023_Hyogo_Forest_Tamba097_C06	activityDetection	2023-09-03T11:39:45Z	gs://145625598251_2006510_103_snapshot_japan_2023__main/deployment/2260813/16a85eb1-6b39-4fb4-befe-545e5bb513f0.JPG	true	09030169.JPG	image/jpg
f8752114-45e8-4e0d-b274-f1b1f777fd89	Snapshot_Japan_2023_Hyogo_Forest_Tamba097_C06	activityDetection	2023-09-05T10:19:20Z	gs://145625598251_2006510_103_snapshot_japan_2023__main/deployment/2260813/0f1d86da-c91c-425b-adb1-188b1a7f8978.JPG	true	09050216.JPG	image/jpg
64f1f5c2-7227-4819-913e-6f7ea1fa3a11	Snapshot_Japan_2023_Hyogo_Forest_Tamba097_C06	activityDetection	2023-09-05T10:19:06Z	gs://145625598251_2006510_103_snapshot_japan_2023__main/deployment/2260813/067abd3d-c0e1-4958-8ed9-da11cad68fd7.JPG	true	09050198.JPG	image/jpg
69d8eb82-a132-43b9-823d-ba44a114862c	Snapshot_Japan_2023_Hyogo_Forest_Tamba097_C06	activityDetection	2023-09-05T10:19:08Z	gs://145625598251_2006510_103_snapshot_japan_2023__main/deployment/2260813/02c40ba2-0978-4d70-856f-4a2243657610.JPG	true	09050200.JPG	image/jpg
734c8eee-8f69-4d8c-8fb0-f1f76b47c8a5	Snapshot_Japan_2023_Hyogo_Forest_Tamba097_C06	activityDetection	2023-09-05T10:19:12Z	gs://145625598251_2006510_103_snapshot_japan_2023__main/deployment/2260813/0f944a41-65c8-4a78-8676-36636abcbf78.JPG	true	09050206.JPG	image/jpg
c2c4c815-47b3-415e-b770-edfba116d68d	Snapshot_Japan_2023_Hyogo_Forest_Tamba097_C06	activityDetection	2023-09-05T10:19:14Z	gs://145625598251_2006510_103_snapshot_japan_2023__main/deployment/2260813/e20382e3-6393-4c21-84cd-a5ba3a0fd367.JPG	true	09050209.JPG	image/jpg
7e277dbd-e724-427d-ad2d-7db69029c6e9	Snapshot_Japan_2023_Hyogo_Forest_Tamba097_C06	activityDetection	2023-09-05T10:19:18Z	gs://145625598251_2006510_103_snapshot_japan_2023__main/deployment/2260813/aa690501-7da2-4469-be1d-0b1158425a93.JPG	true	09050214.JPG	image/jpg
6cb2d6a5-4e95-44be-bfba-b7c94ccb1765	Snapshot_Japan_2023_Hyogo_Forest_Tamba097_C06	activityDetection	2023-09-05T10:19:21Z	gs://145625598251_2006510_103_snapshot_japan_2023__main/deployment/2260813/9d6a58fa-7f33-40bd-abdd-c737c098db4f.JPG	true	09050218.JPG	image/jpg
9ebf81a9-8d0e-4936-a184-ca74e54d4f75	Snapshot_Japan_2023_Hyogo_Forest_Tamba097_C06	activityDetection	2023-09-05T10:19:07Z	gs://145625598251_2006510_103_snapshot_japan_2023__main/deployment/2260813/d389f690-bcc0-4779-9ec6-2879165eca8b.JPG	true	09050199.JPG	image/jpg
09d9797a-a498-4369-b03a-222eba094a70	Snapshot_Japan_2023_Hyogo_Forest_Tamba097_C06	activityDetection	2023-09-05T10:19:10Z	gs://145625598251_2006510_103_snapshot_japan_2023__main/deployment/2260813/1e3574ff-2baa-4be1-a60a-34917ef5f586.JPG	true	09050203.JPG	image/jpg
d97bfb06-d6bb-413d-ac68-663114d73f05	Snapshot_Japan_2023_Hyogo_Forest_Tamba097_C06	activityDetection	2023-09-05T10:19:11Z	gs://145625598251_2006510_103_snapshot_japan_2023__main/deployment/2260813/21f0e64c-ba66-4c03-90c2-f377ac254fdf.JPG	true	09050204.JPG	image/jpg
81b27c97-0ec6-47cb-afab-eed7a13bbb0f	Snapshot_Japan_2023_Hyogo_Forest_Tamba097_C06	activityDetection	2023-09-05T10:19:18Z	gs://145625598251_2006510_103_snapshot_japan_2023__main/deployment/2260813/dce0aaa5-bd18-4612-bb87-7f2effdfaf77.JPG	true	09050213.JPG	image/jpg
58ae1793-28d9-42c8-8527-5033a5628ca2	Snapshot_Japan_2023_Hyogo_Forest_Tamba097_C06	activityDetection	2023-09-05T10:19:20Z	gs://145625598251_2006510_103_snapshot_japan_2023__main/deployment/2260813/89c454b9-6a4f-43cf-9daf-0237bbd5a323.JPG	true	09050217.JPG	image/jpg
92d733c5-bed5-4b70-9ecc-d80b9fad8051	Snapshot_Japan_2023_Hyogo_Forest_Tamba097_C06	activityDetection	2023-09-05T10:19:17Z	gs://145625598251_2006510_103_snapshot_japan_2023__main/deployment/2260813/21ae246d-3d94-47dd-9062-3e08b297b761.JPG	true	09050212.JPG	image/jpg
d10c9956-c412-48cf-b22f-6aa6cdc241d1	Snapshot_Japan_2023_Hyogo_Forest_Tamba097_C06	activityDetection	2023-09-05T10:19:09Z	gs://145625598251_2006510_103_snapshot_japan_2023__main/deployment/2260813/3a268a64-a0af-4a4d-8bb8-72021fcefe1f.JPG	true	09050202.JPG	image/jpg
22806d22-9ac3-4027-978c-e0d45f207030	Snapshot_Japan_2023_Hyogo_Forest_Tamba097_C06	activityDetection	2023-09-05T10:19:13Z	gs://145625598251_2006510_103_snapshot_japan_2023__main/deployment/2260813/0b32cd52-4e3a-4b38-bf1c-c80345ab6590.JPG	true	09050208.JPG	image/jpg
85629cec-3ab5-4649-995e-5a14e5859753	Snapshot_Japan_2023_Hyogo_Forest_Tamba097_C06	activityDetection	2023-09-05T10:19:12Z	gs://145625598251_2006510_103_snapshot_japan_2023__main/deployment/2260813/cf6f461a-b8c8-4f2e-8404-2c3edb03fac2.JPG	true	09050207.JPG	image/jpg
1531f19a-4ae2-479f-a441-2d6768b868e1	Snapshot_Japan_2023_Hyogo_Forest_Tamba097_C06	activityDetection	2023-09-05T10:19:16Z	gs://145625598251_2006510_103_snapshot_japan_2023__main/deployment/2260813/676d2cdd-8b87-494f-b33e-e916cd4781f9.JPG	true	09050210.JPG	image/jpg
3bd01b39-68d5-4b70-9ea7-2100d5c0c6c4	Snapshot_Japan_2023_Hyogo_Forest_Tamba097_C06	activityDetection	2023-09-05T10:19:16Z	gs://145625598251_2006510_103_snapshot_japan_2023__main/deployment/2260813/c4b57980-80ea-4e46-a06a-efac27fde53d.JPG	true	09050211.JPG	image/jpg
bdddbbbe-8fb0-496d-8461-1d453b5dc64c	Snapshot_Japan_2023_Hyogo_Forest_Tamba097_C06	activityDetection	2023-09-05T10:19:19Z	gs://145625598251_2006510_103_snapshot_japan_2023__main/deployment/2260813/93c41f71-b814-4b56-ba82-5ae7f6bb6ea2.JPG	true	09050215.JPG	image/jpg
b925a7d7-595b-4639-b421-7983c9c43bb3	Snapshot_Japan_2023_Hyogo_Forest_Tamba097_C06	activityDetection	2023-09-05T10:19:11Z	gs://145625598251_2006510_103_snapshot_japan_2023__main/deployment/2260813/a89689e6-987c-4988-9f8c-a9f7179b33ee.JPG	true	09050205.JPG	image/jpg
f69a3629-cd99-4680-b13d-10743c4790a2	Snapshot_Japan_2023_Hyogo_Forest_Tamba097_C06	activityDetection	2023-09-05T10:19:09Z	gs://145625598251_2006510_103_snapshot_japan_2023__main/deployment/2260813/9134a5f4-9034-4e18-a03b-9e69572aafd3.JPG	true	09050201.JPG	image/jpg
7d9fd13c-fb55-482d-b937-b97ad10a407d	Snapshot_Japan_2023_Hyogo_Forest_Tamba097_C06	activityDetection	2023-09-05T10:19:40Z	gs://145625598251_2006510_103_snapshot_japan_2023__main/deployment/2260813/d57ad4d3-299a-4886-9159-f76815ca7c67.JPG	true	09050219.JPG	image/jpg
0d83dd32-fc87-4c74-9cd5-77bdcc8182c8	Snapshot_Japan_2023_Hyogo_Forest_Tamba097_C06	activityDetection	2023-09-07T08:17:37Z	gs://145625598251_2006510_103_snapshot_japan_2023__main/deployment/2260813/b739972f-6b06-40c6-885d-ac7439029d21.JPG	true	09070274.JPG	image/jpg
4a1918c3-f3fd-4325-a972-fc877deda4b0	Snapshot_Japan_2023_Hyogo_Forest_Tamba097_C06	activityDetection	2023-09-07T08:17:44Z	gs://145625598251_2006510_103_snapshot_japan_2023__main/deployment/2260813/c30f5f52-586a-492a-809a-14b1cac24d5b.JPG	true	09070275.JPG	image/jpg
3b315aca-ef1b-4010-b9df-8f2072c5ff1c	Snapshot_Japan_2023_Hyogo_Forest_Tamba097_C06	activityDetection	2023-09-07T08:17:30Z	gs://145625598251_2006510_103_snapshot_japan_2023__main/deployment/2260813/0e6110e2-8a52-41f0-ade9-aed6f9c0e700.JPG	true	09070273.JPG	image/jpg
d4128b37-183a-448f-8abe-429bd238d2b9	Snapshot_Japan_2023_Hyogo_Forest_Tamba097_C06	activityDetection	2023-09-09T02:30:39Z	gs://145625598251_2006510_103_snapshot_japan_2023__main/deployment/2260813/4af02ac5-7bd4-4f74-8867-0eb927ae0602.JPG	true	09090460.JPG	image/jpg
2ab77a6b-ba84-4422-9d9d-4c52bdc8ee06	Snapshot_Japan_2023_Hyogo_Forest_Tamba097_C06	activityDetection	2023-09-09T02:30:38Z	gs://145625598251_2006510_103_snapshot_japan_2023__main/deployment/2260813/9670c68d-61b7-4c8c-abca-07cfa571059e.JPG	true	09090458.JPG	image/jpg
d1d24888-041d-44f8-99e1-ed2ad0308b17	Snapshot_Japan_2023_Hyogo_Forest_Tamba097_C06	activityDetection	2023-09-09T02:30:37Z	gs://145625598251_2006510_103_snapshot_japan_2023__main/deployment/2260813/6d957d26-8b26-4c35-8c79-f9fe66e7a660.JPG	true	09090456.JPG	image/jpg
0bb754a4-4330-462e-adcf-0449f19105d1	Snapshot_Japan_2023_Hyogo_Forest_Tamba097_C06	activityDetection	2023-09-09T02:30:38Z	gs://145625598251_2006510_103_snapshot_japan_2023__main/deployment/2260813/3a8c43e6-d63c-4ce1-8f63-0f188c773042.JPG	true	09090457.JPG	image/jpg
5428efb4-76b7-41b9-ab6c-76b6e9533c98	Snapshot_Japan_2023_Hyogo_Forest_Tamba097_C06	activityDetection	2023-09-09T02:30:42Z	gs://145625598251_2006510_103_snapshot_japan_2023__main/deployment/2260813/fd5cc858-4ec9-4247-9589-f403e969d716.JPG	true	09090463.JPG	image/jpg
6d7c1df2-7253-48d4-a2a8-7836fb5b2cef	Snapshot_Japan_2023_Hyogo_Forest_Tamba097_C06	activityDetection	2023-09-09T02:30:39Z	gs://145625598251_2006510_103_snapshot_japan_2023__main/deployment/2260813/9519b5dd-6d28-48b2-8ae5-1bb5db02b0c7.JPG	true	09090459.JPG	image/jpg
6ded3c56-679c-44df-8266-b62b441e0f63	Snapshot_Japan_2023_Hyogo_Forest_Tamba097_C06	activityDetection	2023-09-09T02:30:43Z	gs://145625598251_2006510_103_snapshot_japan_2023__main/deployment/2260813/0c3075bb-09f0-4e4a-9b3e-493f70686dcd.JPG	true	09090465.JPG	image/jpg
2ed147d0-1853-4c32-bf39-e7af3089151e	Snapshot_Japan_2023_Hyogo_Forest_Tamba097_C06	activityDetection	2023-09-09T02:31:14Z	gs://145625598251_2006510_103_snapshot_japan_2023__main/deployment/2260813/d8ead9d8-3930-477f-be8d-969e845095ce.JPG	true	09090469.JPG	image/jpg
b87f6935-0921-4639-a56d-069358d95f25	Snapshot_Japan_2023_Hyogo_Forest_Tamba097_C06	activityDetection	2023-09-09T02:31:24Z	gs://145625598251_2006510_103_snapshot_japan_2023__main/deployment/2260813/7e88a32b-def1-4f30-b9f8-f765322ea11c.JPG	true	09090476.JPG	image/jpg
462cd776-1b72-4ec6-9e4d-348d3bde8945	Snapshot_Japan_2023_Hyogo_Forest_Tamba097_C06	activityDetection	2023-09-09T02:31:18Z	gs://145625598251_2006510_103_snapshot_japan_2023__main/deployment/2260813/486e8e93-94bd-4b36-b015-3d976d555ee3.JPG	true	09090472.JPG	image/jpg
c241c3fc-8740-4d00-a490-999dd7184850	Snapshot_Japan_2023_Hyogo_Forest_Tamba097_C06	activityDetection	2023-09-09T02:31:23Z	gs://145625598251_2006510_103_snapshot_japan_2023__main/deployment/2260813/98390240-cbf5-47cd-b2ca-9d702eb741ca.JPG	true	09090475.JPG	image/jpg
7decbc0e-edea-4005-9b8b-710b3105be3b	Snapshot_Japan_2023_Hyogo_Forest_Tamba097_C06	activityDetection	2023-09-09T02:31:24Z	gs://145625598251_2006510_103_snapshot_japan_2023__main/deployment/2260813/932a3b86-579b-43a2-9fd2-e5815c9b54d0.JPG	true	09090477.JPG	image/jpg
fcf0ee04-b08a-4718-ba5d-e38eb416c48d	Snapshot_Japan_2023_Hyogo_Forest_Tamba097_C06	activityDetection	2023-09-09T02:31:26Z	gs://145625598251_2006510_103_snapshot_japan_2023__main/deployment/2260813/d9b6526b-b383-4adb-9bc2-65ef8035b894.JPG	true	09090479.JPG	image/jpg
f67d2cbf-1c14-4693-92e4-2e26ed8d354d	Snapshot_Japan_2023_Hyogo_Forest_Tamba097_C06	activityDetection	2023-09-09T02:32:01Z	gs://145625598251_2006510_103_snapshot_japan_2023__main/deployment/2260813/3fe75552-a27e-4a0a-b647-c2cfad266781.JPG	true	09090482.JPG	image/jpg
40693294-0441-4a09-a8d0-2b9dca5523f2	Snapshot_Japan_2023_Hyogo_Forest_Tamba097_C06	activityDetection	2023-09-09T02:32:05Z	gs://145625598251_2006510_103_snapshot_japan_2023__main/deployment/2260813/cb452872-856f-4a6e-822a-d3e9e0c38e3d.JPG	true	09090486.JPG	image/jpg
9fd49268-b1e1-47c9-a377-a84e932862c4	Snapshot_Japan_2023_Hyogo_Forest_Tamba097_C06	activityDetection	2023-09-09T02:32:05Z	gs://145625598251_2006510_103_snapshot_japan_2023__main/deployment/2260813/de8f6def-2034-4479-a4f4-ab7ad9ab5503.JPG	true	09090485.JPG	image/jpg
c7f9e716-5d7f-4b4b-bea5-56f4edd3000a	Snapshot_Japan_2023_Hyogo_Forest_Tamba097_C06	activityDetection	2023-09-09T02:30:35Z	gs://145625598251_2006510_103_snapshot_japan_2023__main/deployment/2260813/c1997c19-a319-415f-a2f9-a296c4432ce4.JPG	true	09090454.JPG	image/jpg
fb54665a-0c77-4153-8d6f-bb34665b5e1b	Snapshot_Japan_2023_Hyogo_Forest_Tamba097_C06	activityDetection	2023-09-09T02:30:36Z	gs://145625598251_2006510_103_snapshot_japan_2023__main/deployment/2260813/18836dea-0d0d-405c-935d-780d933f6057.JPG	true	09090455.JPG	image/jpg
9316f848-bb4d-4ea2-a81e-ae43fd83bf3a	Snapshot_Japan_2023_Hyogo_Forest_Tamba097_C06	activityDetection	2023-09-09T02:30:52Z	gs://145625598251_2006510_103_snapshot_japan_2023__main/deployment/2260813/826a5cc4-3357-4ff0-8907-e8d510bc4b02.JPG	true	09090468.JPG	image/jpg
83302f7b-c909-4329-ba6d-7e7da302f991	Snapshot_Japan_2023_Hyogo_Forest_Tamba097_C06	activityDetection	2023-09-09T02:30:43Z	gs://145625598251_2006510_103_snapshot_japan_2023__main/deployment/2260813/5df43de0-e056-4ce9-a7ce-331853b4b16e.JPG	true	09090466.JPG	image/jpg
7f8939e3-e3ea-44bd-a440-243a48ea2092	Snapshot_Japan_2023_Hyogo_Forest_Tamba097_C06	activityDetection	2023-09-09T02:30:40Z	gs://145625598251_2006510_103_snapshot_japan_2023__main/deployment/2260813/1761d605-1e30-4ce3-9338-9a5b970ee116.JPG	true	09090461.JPG	image/jpg
14e14a32-5af2-4d6a-b445-d2051e083b83	Snapshot_Japan_2023_Hyogo_Forest_Tamba097_C06	activityDetection	2023-09-09T02:30:41Z	gs://145625598251_2006510_103_snapshot_japan_2023__main/deployment/2260813/cbd073fc-4463-4dd6-90e8-c0f11955563f.JPG	true	09090462.JPG	image/jpg
2e7ede6d-e248-4a63-9879-b03744483315	Snapshot_Japan_2023_Hyogo_Forest_Tamba097_C06	activityDetection	2023-09-09T02:31:25Z	gs://145625598251_2006510_103_snapshot_japan_2023__main/deployment/2260813/a2f600bf-4b0c-4352-9537-2cb1ecc2a333.JPG	true	09090478.JPG	image/jpg
1e2ddba7-7bd7-47c7-b3e0-7596c22b86d1	Snapshot_Japan_2023_Hyogo_Forest_Tamba097_C06	activityDetection	2023-09-09T02:31:17Z	gs://145625598251_2006510_103_snapshot_japan_2023__main/deployment/2260813/84c2cdb2-d801-4c74-8117-a2ecdf57bb08.JPG	true	09090471.JPG	image/jpg
01ffa178-6896-437e-a52b-94709a3b0c66	Snapshot_Japan_2023_Hyogo_Forest_Tamba097_C06	activityDetection	2023-09-09T02:31:18Z	gs://145625598251_2006510_103_snapshot_japan_2023__main/deployment/2260813/b220593b-97cf-4c45-a84b-4708e836ab74.JPG	true	09090473.JPG	image/jpg
a97e295f-b6f4-4876-863a-3cfdfce52abf	Snapshot_Japan_2023_Hyogo_Forest_Tamba097_C06	activityDetection	2023-09-09T02:32:03Z	gs://145625598251_2006510_103_snapshot_japan_2023__main/deployment/2260813/69abea71-5268-43f6-8e46-320ec14769af.JPG	true	09090484.JPG	image/jpg
7b1e917a-d9ec-4874-9add-1fb5c67c6996	Snapshot_Japan_2023_Hyogo_Forest_Tamba097_C06	activityDetection	2023-09-09T02:31:23Z	gs://145625598251_2006510_103_snapshot_japan_2023__main/deployment/2260813/ddc094d6-3fb9-4e3f-bd91-58c76a9430e0.JPG	true	09090474.JPG	image/jpg
b9337ea2-3b79-4568-8a30-8109b3965f0e	Snapshot_Japan_2023_Hyogo_Forest_Tamba097_C06	activityDetection	2023-09-09T02:31:26Z	gs://145625598251_2006510_103_snapshot_japan_2023__main/deployment/2260813/e92c8051-f917-47b5-bfd7-902e19fa21c9.JPG	true	09090480.JPG	image/jpg
1ae28e64-46c1-424d-ba1b-c25b5a2c5eb2	Snapshot_Japan_2023_Hyogo_Forest_Tamba097_C06	activityDetection	2023-09-09T02:31:43Z	gs://145625598251_2006510_103_snapshot_japan_2023__main/deployment/2260813/69d35b55-8388-4238-9d77-f518293fbdcb.JPG	true	09090481.JPG	image/jpg
bfb4418f-6d09-4305-b335-d78e1a395ac0	Snapshot_Japan_2023_Hyogo_Forest_Tamba097_C06	activityDetection	2023-09-09T02:32:02Z	gs://145625598251_2006510_103_snapshot_japan_2023__main/deployment/2260813/cc5dd5f9-23d7-463e-b22f-b3b54bbf5188.JPG	true	09090483.JPG	image/jpg
8038745f-9187-4e0f-bba1-c2759f8dbd4a	Snapshot_Japan_2023_Hyogo_Forest_Tamba097_C06	activityDetection	2023-09-09T02:30:42Z	gs://145625598251_2006510_103_snapshot_japan_2023__main/deployment/2260813/99cb2a36-563e-4743-9794-3a8d8ba8f78e.JPG	true	09090464.JPG	image/jpg
aad28619-28c8-444a-bda5-01055f19b249	Snapshot_Japan_2023_Hyogo_Forest_Tamba097_C06	activityDetection	2023-09-09T02:30:51Z	gs://145625598251_2006510_103_snapshot_japan_2023__main/deployment/2260813/30e5a2db-8074-4773-990c-4ec8f2d4966b.JPG	true	09090467.JPG	image/jpg
aaa5ca44-e59c-4ea6-9db3-0fbc397ebd85	Snapshot_Japan_2023_Hyogo_Forest_Tamba097_C06	activityDetection	2023-09-09T02:31:15Z	gs://145625598251_2006510_103_snapshot_japan_2023__main/deployment/2260813/033e1c4a-0775-404d-94c0-dc8f8f55eda2.JPG	true	09090470.JPG	image/jpg
9f9680e3-9aff-489a-82c5-a1bb321c7211	Snapshot_Japan_2023_Hyogo_Forest_Tamba097_C06	activityDetection	2023-09-09T07:16:52Z	gs://145625598251_2006510_103_snapshot_japan_2023__main/deployment/2260813/5069dc75-1858-4b6c-8602-02ec3666a6a7.JPG	true	09090521.JPG	image/jpg
8d747216-a269-4fc3-a960-e69b0e29663c	Snapshot_Japan_2023_Hyogo_Forest_Tamba097_C06	activityDetection	2023-09-09T07:16:54Z	gs://145625598251_2006510_103_snapshot_japan_2023__main/deployment/2260813/35f09ea3-9f89-45f6-bc90-ad26040ae556.JPG	true	09090524.JPG	image/jpg
34aaa527-0494-48ea-9200-2fdf1ae55155	Snapshot_Japan_2023_Hyogo_Forest_Tamba097_C06	activityDetection	2023-09-09T07:15:28Z	gs://145625598251_2006510_103_snapshot_japan_2023__main/deployment/2260813/374221bc-fb3e-4615-a508-3c84d7dba4ba.JPG	true	09090491.JPG	image/jpg
3e47a205-1c6f-494c-8e09-f01afe4bc710	Snapshot_Japan_2023_Hyogo_Forest_Tamba097_C06	activityDetection	2023-09-09T07:15:27Z	gs://145625598251_2006510_103_snapshot_japan_2023__main/deployment/2260813/977ed13c-e1bf-4d91-8233-be60e2520fdf.JPG	true	09090490.JPG	image/jpg
e85df25d-7423-4d54-a415-c2a8450dcdf1	Snapshot_Japan_2023_Hyogo_Forest_Tamba097_C06	activityDetection	2023-09-09T07:15:30Z	gs://145625598251_2006510_103_snapshot_japan_2023__main/deployment/2260813/9004a04e-625f-4264-95a7-cba16796b25b.JPG	true	09090494.JPG	image/jpg
51303d1b-b4e7-4928-9294-67b3990e2cfb	Snapshot_Japan_2023_Hyogo_Forest_Tamba097_C06	activityDetection	2023-09-09T07:16:28Z	gs://145625598251_2006510_103_snapshot_japan_2023__main/deployment/2260813/53479926-c51d-432e-8227-cb4bc3608d85.JPG	true	09090498.JPG	image/jpg
34f1d76f-4f43-4f85-a289-3d477d5cc315	Snapshot_Japan_2023_Hyogo_Forest_Tamba097_C06	activityDetection	2023-09-09T07:15:53Z	gs://145625598251_2006510_103_snapshot_japan_2023__main/deployment/2260813/e2c63812-8755-40e4-a2a4-0541db8aa523.JPG	true	09090497.JPG	image/jpg
cc63dc73-0020-46ba-8683-b143689b42d1	Snapshot_Japan_2023_Hyogo_Forest_Tamba097_C06	activityDetection	2023-09-09T07:16:44Z	gs://145625598251_2006510_103_snapshot_japan_2023__main/deployment/2260813/3d066f5e-467a-453f-a1cd-c9c3a53a1a09.JPG	true	09090509.JPG	image/jpg
2981a281-bc27-4c79-9145-0933a0763b20	Snapshot_Japan_2023_Hyogo_Forest_Tamba097_C06	activityDetection	2023-09-09T07:16:37Z	gs://145625598251_2006510_103_snapshot_japan_2023__main/deployment/2260813/565175ac-e08a-4963-89f7-16b65879d515.JPG	true	09090504.JPG	image/jpg
14a9917a-320f-4036-8999-e6dfe5fde001	Snapshot_Japan_2023_Hyogo_Forest_Tamba097_C06	activityDetection	2023-09-09T07:16:30Z	gs://145625598251_2006510_103_snapshot_japan_2023__main/deployment/2260813/75a143dd-8307-434e-a575-042d07553afd.JPG	true	09090500.JPG	image/jpg
00ad4945-f81f-4424-9890-633379415b17	Snapshot_Japan_2023_Hyogo_Forest_Tamba097_C06	activityDetection	2023-09-09T07:16:47Z	gs://145625598251_2006510_103_snapshot_japan_2023__main/deployment/2260813/37d57b59-e1a1-4a77-a745-0f1261259e32.JPG	true	09090512.JPG	image/jpg
1ca319c3-ed14-4a5e-a3f1-1b3bd5707408	Snapshot_Japan_2023_Hyogo_Forest_Tamba097_C06	activityDetection	2023-09-09T07:16:49Z	gs://145625598251_2006510_103_snapshot_japan_2023__main/deployment/2260813/08067040-e495-4520-acfa-ddbf93974417.JPG	true	09090516.JPG	image/jpg
d9dc79ed-3886-4570-8eac-d9d9f56a7fcb	Snapshot_Japan_2023_Hyogo_Forest_Tamba097_C06	activityDetection	2023-09-09T07:16:48Z	gs://145625598251_2006510_103_snapshot_japan_2023__main/deployment/2260813/805c5b69-3f30-4ddc-9389-5439ea5258f0.JPG	true	09090514.JPG	image/jpg
624a015f-b948-433c-98b9-612b6bc6b5b4	Snapshot_Japan_2023_Hyogo_Forest_Tamba097_C06	activityDetection	2023-09-09T07:16:54Z	gs://145625598251_2006510_103_snapshot_japan_2023__main/deployment/2260813/5768e155-dc4d-438c-aaf2-5c717793a4b2.JPG	true	09090523.JPG	image/jpg
82389932-7068-40a2-bd4f-52de148aa78d	Snapshot_Japan_2023_Hyogo_Forest_Tamba097_C06	activityDetection	2023-09-09T07:16:51Z	gs://145625598251_2006510_103_snapshot_japan_2023__main/deployment/2260813/a82ced60-7079-45aa-8412-5c141576a79a.JPG	true	09090520.JPG	image/jpg
69196e92-ca45-4757-88e4-1bd8edfe526b	Snapshot_Japan_2023_Hyogo_Forest_Tamba097_C06	activityDetection	2023-09-09T07:15:29Z	gs://145625598251_2006510_103_snapshot_japan_2023__main/deployment/2260813/81907f5e-d53a-4e62-86ad-e148efd26257.JPG	true	09090492.JPG	image/jpg
b55f48e5-d4e7-4bd8-a2c4-a98b025d3d42	Snapshot_Japan_2023_Hyogo_Forest_Tamba097_C06	activityDetection	2023-09-09T07:15:27Z	gs://145625598251_2006510_103_snapshot_japan_2023__main/deployment/2260813/08adc15b-2d31-4826-b4fb-8351110ac6a2.JPG	true	09090489.JPG	image/jpg
a16f05cb-865e-4525-aef4-17f89f1086f2	Snapshot_Japan_2023_Hyogo_Forest_Tamba097_C06	activityDetection	2023-09-09T07:16:35Z	gs://145625598251_2006510_103_snapshot_japan_2023__main/deployment/2260813/1637dd31-f8df-431f-b5b0-09cfb4afd3f9.JPG	true	09090501.JPG	image/jpg
c3ce956c-7dd5-4ec3-b7c7-d4c94a1c8477	Snapshot_Japan_2023_Hyogo_Forest_Tamba097_C06	activityDetection	2023-09-09T07:16:30Z	gs://145625598251_2006510_103_snapshot_japan_2023__main/deployment/2260813/5876292a-748f-4f86-9adf-d6b156e3b191.JPG	true	09090499.JPG	image/jpg
278c792f-9176-4a8f-af38-d2012703feb8	Snapshot_Japan_2023_Hyogo_Forest_Tamba097_C06	activityDetection	2023-09-09T07:16:39Z	gs://145625598251_2006510_103_snapshot_japan_2023__main/deployment/2260813/692880d8-7da9-4155-945f-670093bcdb11.JPG	true	09090506.JPG	image/jpg
4bc623c0-b4af-4a45-8c60-46dfe69928c9	Snapshot_Japan_2023_Hyogo_Forest_Tamba097_C06	activityDetection	2023-09-09T07:15:25Z	gs://145625598251_2006510_103_snapshot_japan_2023__main/deployment/2260813/c2d67734-7ce0-46a4-b089-cb9ae8edd58b.JPG	true	09090487.JPG	image/jpg
e0b23546-aa49-426e-8d8f-244aa2e32e64	Snapshot_Japan_2023_Hyogo_Forest_Tamba097_C06	activityDetection	2023-09-09T07:15:31Z	gs://145625598251_2006510_103_snapshot_japan_2023__main/deployment/2260813/372c08f3-f819-40be-9156-df75462b6c7e.JPG	true	09090495.JPG	image/jpg
26b2af6f-e699-4296-95d8-0acc272ef344	Snapshot_Japan_2023_Hyogo_Forest_Tamba097_C06	activityDetection	2023-09-09T07:15:26Z	gs://145625598251_2006510_103_snapshot_japan_2023__main/deployment/2260813/9e7aa64b-df46-41ba-9c83-1a237420d4c4.JPG	true	09090488.JPG	image/jpg
0d943f99-20be-490c-b516-4c560d6ae704	Snapshot_Japan_2023_Hyogo_Forest_Tamba097_C06	activityDetection	2023-09-09T07:16:37Z	gs://145625598251_2006510_103_snapshot_japan_2023__main/deployment/2260813/841ae2b6-8254-438c-b3a1-7f8536fd3314.JPG	true	09090503.JPG	image/jpg
0d2b9cf4-ee66-45e9-b44b-d9285c5523aa	Snapshot_Japan_2023_Hyogo_Forest_Tamba097_C06	activityDetection	2023-09-09T07:16:38Z	gs://145625598251_2006510_103_snapshot_japan_2023__main/deployment/2260813/8668d65b-4d66-4bdf-a816-78e4f9356f44.JPG	true	09090505.JPG	image/jpg
6e8be851-b22c-4ded-8154-0362aa89599b	Snapshot_Japan_2023_Hyogo_Forest_Tamba097_C06	activityDetection	2023-09-09T07:16:36Z	gs://145625598251_2006510_103_snapshot_japan_2023__main/deployment/2260813/7b43648f-c96a-450f-ab3d-5c11f42d1e80.JPG	true	09090502.JPG	image/jpg
34240df2-d898-440c-b601-41fb8a5722ef	Snapshot_Japan_2023_Hyogo_Forest_Tamba097_C06	activityDetection	2023-09-09T07:16:39Z	gs://145625598251_2006510_103_snapshot_japan_2023__main/deployment/2260813/67d22ff7-f940-4cba-8f28-cdac1e34ea1d.JPG	true	09090507.JPG	image/jpg
3e143f88-a90a-4d48-a144-a5720979e906	Snapshot_Japan_2023_Hyogo_Forest_Tamba097_C06	activityDetection	2023-09-09T07:16:46Z	gs://145625598251_2006510_103_snapshot_japan_2023__main/deployment/2260813/1722f617-bf31-4702-bd76-c67223220602.JPG	true	09090511.JPG	image/jpg
86aa0ebe-9d81-4579-81d7-10e5bafd2b64	Snapshot_Japan_2023_Hyogo_Forest_Tamba097_C06	activityDetection	2023-09-09T07:16:40Z	gs://145625598251_2006510_103_snapshot_japan_2023__main/deployment/2260813/e04b605e-85fa-43cd-8039-9fc43fa145c4.JPG	true	09090508.JPG	image/jpg
ea785d6c-329b-4d60-a12e-d94121255d9c	Snapshot_Japan_2023_Hyogo_Forest_Tamba097_C06	activityDetection	2023-09-09T07:16:45Z	gs://145625598251_2006510_103_snapshot_japan_2023__main/deployment/2260813/a33784a7-67fd-47ec-ae82-68c52e24204d.JPG	true	09090510.JPG	image/jpg
48074d40-f417-4280-bafb-759d0e9f9869	Snapshot_Japan_2023_Hyogo_Forest_Tamba097_C06	activityDetection	2023-09-09T07:16:49Z	gs://145625598251_2006510_103_snapshot_japan_2023__main/deployment/2260813/ea9ffd53-d3d9-4bcd-9a0a-d25d3ee96f48.JPG	true	09090517.JPG	image/jpg
16eec2c9-1815-4213-8f15-dd2efb7d03b4	Snapshot_Japan_2023_Hyogo_Forest_Tamba097_C06	activityDetection	2023-09-09T07:16:47Z	gs://145625598251_2006510_103_snapshot_japan_2023__main/deployment/2260813/de9a47a4-8833-4aff-8bf9-2e8062d37f79.JPG	true	09090513.JPG	image/jpg
f0793eaf-9351-4353-a788-8d8af72829f1	Snapshot_Japan_2023_Hyogo_Forest_Tamba097_C06	activityDetection	2023-09-09T07:15:29Z	gs://145625598251_2006510_103_snapshot_japan_2023__main/deployment/2260813/536eaaa3-6e7c-4cfe-b8cd-605752565d7c.JPG	true	09090493.JPG	image/jpg
a9e4c587-db78-47cc-b588-48cf22e0bed4	Snapshot_Japan_2023_Hyogo_Forest_Tamba097_C06	activityDetection	2023-09-09T07:15:50Z	gs://145625598251_2006510_103_snapshot_japan_2023__main/deployment/2260813/0cb939be-73af-4cac-a862-a75bf15ed8bd.JPG	true	09090496.JPG	image/jpg
d30dc9f5-efb5-4325-abc8-c595459c7cd5	Snapshot_Japan_2023_Hyogo_Forest_Tamba097_C06	activityDetection	2023-09-09T07:16:50Z	gs://145625598251_2006510_103_snapshot_japan_2023__main/deployment/2260813/7104b2df-bd4f-42d6-bd84-93cbe374bf15.JPG	true	09090518.JPG	image/jpg
937b4dcb-e357-4e0a-afd2-742e5aebb567	Snapshot_Japan_2023_Hyogo_Forest_Tamba097_C06	activityDetection	2023-09-09T07:16:53Z	gs://145625598251_2006510_103_snapshot_japan_2023__main/deployment/2260813/546b7520-4b40-4b6d-b1f0-684a1b213e31.JPG	true	09090522.JPG	image/jpg
a84d29ae-3696-4e4f-a971-b475f0ac63eb	Snapshot_Japan_2023_Hyogo_Forest_Tamba097_C06	activityDetection	2023-09-09T07:16:51Z	gs://145625598251_2006510_103_snapshot_japan_2023__main/deployment/2260813/1724874f-9e48-4f7f-b436-0cd1b48d2575.JPG	true	09090519.JPG	image/jpg
23dc8706-66cc-4e23-9f4f-58c1764e5acc	Snapshot_Japan_2023_Hyogo_Forest_Tamba097_C06	activityDetection	2023-09-09T07:16:48Z	gs://145625598251_2006510_103_snapshot_japan_2023__main/deployment/2260813/30e8727f-888c-4bdf-af49-1683100c356a.JPG	true	09090515.JPG	image/jpg
b9b57592-f596-4d4a-b6ff-3e64d8462ef2	Snapshot_Japan_2023_Hyogo_Forest_Tamba097_C06	activityDetection	2023-09-11T08:11:05Z	gs://145625598251_2006510_103_snapshot_japan_2023__main/deployment/2260813/4b4c1d37-910c-455c-910f-319013bf776d.JPG	true	09110567.JPG	image/jpg
a1c67571-5474-4b04-9d0b-f6a58532abdf	Snapshot_Japan_2023_Hyogo_Forest_Tamba097_C06	activityDetection	2023-09-11T08:10:20Z	gs://145625598251_2006510_103_snapshot_japan_2023__main/deployment/2260813/9cacb080-675d-4032-9456-a814ff6fbb9f.JPG	true	09110535.JPG	image/jpg
c798c608-c103-4bd0-8d9c-26df61dec4e9	Snapshot_Japan_2023_Hyogo_Forest_Tamba097_C06	activityDetection	2023-09-11T08:10:20Z	gs://145625598251_2006510_103_snapshot_japan_2023__main/deployment/2260813/85fc74fa-b0ef-4682-9959-5f8f9b2fcaa3.JPG	true	09110536.JPG	image/jpg
72288685-159a-47f3-949c-62d018948dc8	Snapshot_Japan_2023_Hyogo_Forest_Tamba097_C06	activityDetection	2023-09-11T08:10:53Z	gs://145625598251_2006510_103_snapshot_japan_2023__main/deployment/2260813/8ed12c00-3c01-4a4a-aa6d-601b0ff3b893.JPG	true	09110554.JPG	image/jpg
adb2e2a6-15de-4959-9f98-9b3df375bfa4	Snapshot_Japan_2023_Hyogo_Forest_Tamba097_C06	activityDetection	2023-09-11T08:10:45Z	gs://145625598251_2006510_103_snapshot_japan_2023__main/deployment/2260813/24332920-5610-4e65-9d1a-8eb58138ac49.JPG	true	09110543.JPG	image/jpg
a66a4cb3-5c34-42d0-990c-6736f18b6b66	Snapshot_Japan_2023_Hyogo_Forest_Tamba097_C06	activityDetection	2023-09-11T08:10:21Z	gs://145625598251_2006510_103_snapshot_japan_2023__main/deployment/2260813/d9290fd3-01d6-40db-9273-8a2ed5a223a1.JPG	true	09110537.JPG	image/jpg
b23ad546-3060-40b9-80cf-e02c1aae8b49	Snapshot_Japan_2023_Hyogo_Forest_Tamba097_C06	activityDetection	2023-09-11T08:10:16Z	gs://145625598251_2006510_103_snapshot_japan_2023__main/deployment/2260813/b3e6737b-2305-4508-8a8b-f3d94dbdccfe.JPG	true	09110534.JPG	image/jpg
e7b9d46f-8d04-43e7-b622-f84b90d999bf	Snapshot_Japan_2023_Hyogo_Forest_Tamba097_C06	activityDetection	2023-09-11T08:10:50Z	gs://145625598251_2006510_103_snapshot_japan_2023__main/deployment/2260813/6133059a-48bd-4247-bbad-6bdac7f76e74.JPG	true	09110550.JPG	image/jpg
5082b9be-d7f4-47b6-a5db-596ea902c613	Snapshot_Japan_2023_Hyogo_Forest_Tamba097_C06	activityDetection	2023-09-11T08:10:28Z	gs://145625598251_2006510_103_snapshot_japan_2023__main/deployment/2260813/5c4e18d9-a549-4d57-935c-99c8c3c46b58.JPG	true	09110540.JPG	image/jpg
c1156eb8-5dec-4d1f-a3f1-01cbe25e4058	Snapshot_Japan_2023_Hyogo_Forest_Tamba097_C06	activityDetection	2023-09-11T08:10:22Z	gs://145625598251_2006510_103_snapshot_japan_2023__main/deployment/2260813/aefef288-ecb2-48f9-93e8-91e486787b88.JPG	true	09110538.JPG	image/jpg
a410f628-5e67-4a34-88cc-e24db611d2e8	Snapshot_Japan_2023_Hyogo_Forest_Tamba097_C06	activityDetection	2023-09-11T08:10:59Z	gs://145625598251_2006510_103_snapshot_japan_2023__main/deployment/2260813/4c5e9ebb-1735-41e1-a7c4-971f17c8332b.JPG	true	09110562.JPG	image/jpg
19b91823-9620-4108-9882-05abe76f253a	Snapshot_Japan_2023_Hyogo_Forest_Tamba097_C06	activityDetection	2023-09-11T08:10:47Z	gs://145625598251_2006510_103_snapshot_japan_2023__main/deployment/2260813/6e376ec0-52f7-4abf-97b8-540a0090b787.JPG	true	09110546.JPG	image/jpg
38f132d2-3c18-4122-ab3f-206df5ac8766	Snapshot_Japan_2023_Hyogo_Forest_Tamba097_C06	activityDetection	2023-09-11T08:10:50Z	gs://145625598251_2006510_103_snapshot_japan_2023__main/deployment/2260813/814f5c97-abc7-4355-8eea-afc5ec6b9cb7.JPG	true	09110549.JPG	image/jpg
4c38baf3-24ac-4296-a034-aab9adf85969	Snapshot_Japan_2023_Hyogo_Forest_Tamba097_C06	activityDetection	2023-09-11T08:10:56Z	gs://145625598251_2006510_103_snapshot_japan_2023__main/deployment/2260813/95b988e3-5da4-4831-bd54-b1c90a6f0a1d.JPG	true	09110557.JPG	image/jpg
592198fd-5b0c-4e11-a210-119782959b5a	Snapshot_Japan_2023_Hyogo_Forest_Tamba097_C06	activityDetection	2023-09-11T08:10:51Z	gs://145625598251_2006510_103_snapshot_japan_2023__main/deployment/2260813/1e675d19-9e17-4bf8-b36e-ba372a5f6408.JPG	true	09110551.JPG	image/jpg
bc24305d-df1e-4e90-9a71-623512674022	Snapshot_Japan_2023_Hyogo_Forest_Tamba097_C06	activityDetection	2023-09-11T08:10:47Z	gs://145625598251_2006510_103_snapshot_japan_2023__main/deployment/2260813/930b2f9e-6755-498b-a4ec-b30a02b49aca.JPG	true	09110545.JPG	image/jpg
0a9ee2c8-a31a-4adf-b030-44430242e929	Snapshot_Japan_2023_Hyogo_Forest_Tamba097_C06	activityDetection	2023-09-11T08:10:52Z	gs://145625598251_2006510_103_snapshot_japan_2023__main/deployment/2260813/11242d75-46f7-4477-abf0-69327f64f8fb.JPG	true	09110553.JPG	image/jpg
15bb9980-efd0-4226-8094-b59137b9a96b	Snapshot_Japan_2023_Hyogo_Forest_Tamba097_C06	activityDetection	2023-09-11T08:10:52Z	gs://145625598251_2006510_103_snapshot_japan_2023__main/deployment/2260813/b3147af9-c98f-4923-9521-af6bc7b5e0f0.JPG	true	09110552.JPG	image/jpg
be6b90d5-c889-4821-9fe1-210f0e97703e	Snapshot_Japan_2023_Hyogo_Forest_Tamba097_C06	activityDetection	2023-09-11T08:10:58Z	gs://145625598251_2006510_103_snapshot_japan_2023__main/deployment/2260813/2af32a13-206f-4319-a559-93b6683421a9.JPG	true	09110560.JPG	image/jpg
623f0554-8a91-4920-9a5c-9fc5bec6cfde	Snapshot_Japan_2023_Hyogo_Forest_Tamba097_C06	activityDetection	2023-09-11T08:11:02Z	gs://145625598251_2006510_103_snapshot_japan_2023__main/deployment/2260813/d7c10500-816d-4b30-aaea-bd79f96cc2d8.JPG	true	09110564.JPG	image/jpg
2098f46a-3a94-4d63-80d3-ebb032642c3f	Snapshot_Japan_2023_Hyogo_Forest_Tamba097_C06	activityDetection	2023-09-11T08:11:03Z	gs://145625598251_2006510_103_snapshot_japan_2023__main/deployment/2260813/c649dbf6-5fb2-485d-9051-d396c37737c5.JPG	true	09110565.JPG	image/jpg
88bab3f9-260b-43ca-ac45-8b7adeda0e62	Snapshot_Japan_2023_Hyogo_Forest_Tamba097_C06	activityDetection	2023-09-11T08:11:11Z	gs://145625598251_2006510_103_snapshot_japan_2023__main/deployment/2260813/1ce97c96-9b9e-499c-8ade-206873682c97.JPG	true	09110568.JPG	image/jpg
ed57f569-cb6a-4415-822d-9a1369e927f2	Snapshot_Japan_2023_Hyogo_Forest_Tamba097_C06	activityDetection	2023-09-11T08:11:18Z	gs://145625598251_2006510_103_snapshot_japan_2023__main/deployment/2260813/9c39e8cd-e034-4d97-8c96-c9549e0cd17b.JPG	true	09110571.JPG	image/jpg
3e330e60-98b5-4c81-bcd2-8ea03809dad1	Snapshot_Japan_2023_Hyogo_Forest_Tamba097_C06	activityDetection	2023-09-11T08:11:21Z	gs://145625598251_2006510_103_snapshot_japan_2023__main/deployment/2260813/1d7776b2-b8df-4a73-b2b8-6b9533121629.JPG	true	09110572.JPG	image/jpg
2b8d3c39-cd55-4a3a-ae26-ed334b922b33	Snapshot_Japan_2023_Hyogo_Forest_Tamba097_C06	activityDetection	2023-09-11T08:10:49Z	gs://145625598251_2006510_103_snapshot_japan_2023__main/deployment/2260813/8aad9567-e2ba-4f23-b5f7-806591e4d868.JPG	true	09110548.JPG	image/jpg
03bd56ee-3166-4539-9ec0-68286db54a8b	Snapshot_Japan_2023_Hyogo_Forest_Tamba097_C06	activityDetection	2023-09-11T08:11:13Z	gs://145625598251_2006510_103_snapshot_japan_2023__main/deployment/2260813/e31d03ec-6f7e-4c1b-8f2d-3a18cb51af59.JPG	true	09110570.JPG	image/jpg
269f49b8-eebb-449c-aede-488edcdc804a	Snapshot_Japan_2023_Hyogo_Forest_Tamba097_C06	activityDetection	2023-09-11T08:10:39Z	gs://145625598251_2006510_103_snapshot_japan_2023__main/deployment/2260813/a43c7e0a-b62a-45ff-9dbd-1b4ec7cbac70.JPG	true	09110542.JPG	image/jpg
e785a756-2639-42ed-93ae-2c293cc3c689	Snapshot_Japan_2023_Hyogo_Forest_Tamba097_C06	activityDetection	2023-09-11T08:10:14Z	gs://145625598251_2006510_103_snapshot_japan_2023__main/deployment/2260813/6d7d70c8-9018-4257-933e-be404c3b185c.JPG	true	09110533.JPG	image/jpg
094b167c-963d-4f46-87b3-639dde5b5c3b	Snapshot_Japan_2023_Hyogo_Forest_Tamba097_C06	activityDetection	2023-09-11T08:10:46Z	gs://145625598251_2006510_103_snapshot_japan_2023__main/deployment/2260813/bc065695-a777-4d29-832c-bc92aa0e0938.JPG	true	09110544.JPG	image/jpg
00f97f32-346c-4cb4-8a0b-4e49fed3a9b5	Snapshot_Japan_2023_Hyogo_Forest_Tamba097_C06	activityDetection	2023-09-11T08:10:26Z	gs://145625598251_2006510_103_snapshot_japan_2023__main/deployment/2260813/b7f99aa4-c242-43f6-93a4-e958014bc062.JPG	true	09110539.JPG	image/jpg
d0698964-cf03-43d0-9ed2-2d7543d8dd45	Snapshot_Japan_2023_Hyogo_Forest_Tamba097_C06	activityDetection	2023-09-11T08:10:32Z	gs://145625598251_2006510_103_snapshot_japan_2023__main/deployment/2260813/969a6e80-0015-48d2-ba93-1d14e0e74c0c.JPG	true	09110541.JPG	image/jpg
8e254d89-5aa2-4fcc-a5c7-9d8ebf9f99a5	Snapshot_Japan_2023_Hyogo_Forest_Tamba097_C06	activityDetection	2023-09-11T08:10:48Z	gs://145625598251_2006510_103_snapshot_japan_2023__main/deployment/2260813/ded6da5f-a0cd-4dd1-b620-39fde25a1758.JPG	true	09110547.JPG	image/jpg
6f509045-d0b5-4789-8984-cbffce1a1716	Snapshot_Japan_2023_Hyogo_Forest_Tamba097_C06	activityDetection	2023-09-11T08:10:56Z	gs://145625598251_2006510_103_snapshot_japan_2023__main/deployment/2260813/6d91fb78-e292-40f7-b844-ffce7e4c6e1b.JPG	true	09110558.JPG	image/jpg
a0aad63e-ee3b-40ec-83ae-0bfb509a25f0	Snapshot_Japan_2023_Hyogo_Forest_Tamba097_C06	activityDetection	2023-09-11T08:10:57Z	gs://145625598251_2006510_103_snapshot_japan_2023__main/deployment/2260813/1621fd1c-6c5e-4fad-bf3d-d420e49d8c21.JPG	true	09110559.JPG	image/jpg
9a10bab0-bb3d-4333-b36f-bb12396b4041	Snapshot_Japan_2023_Hyogo_Forest_Tamba097_C06	activityDetection	2023-09-11T08:11:22Z	gs://145625598251_2006510_103_snapshot_japan_2023__main/deployment/2260813/8f45c65c-4fbc-4ce4-ba2f-80de82d1ae82.JPG	true	09110573.JPG	image/jpg
8e0b840a-f070-4a4f-9d52-5199a1f9bbff	Snapshot_Japan_2023_Hyogo_Forest_Tamba097_C06	activityDetection	2023-09-11T08:10:59Z	gs://145625598251_2006510_103_snapshot_japan_2023__main/deployment/2260813/d9c93663-dacc-4202-8bb9-6f874137065d.JPG	true	09110561.JPG	image/jpg
21bca193-ef11-4f83-b12f-303bb05fe2de	Snapshot_Japan_2023_Hyogo_Forest_Tamba097_C06	activityDetection	2023-09-11T08:11:00Z	gs://145625598251_2006510_103_snapshot_japan_2023__main/deployment/2260813/de236697-3ab6-47ab-89c8-0a662972b54b.JPG	true	09110563.JPG	image/jpg
e33270d4-feb1-4943-9e15-654f008bb67b	Snapshot_Japan_2023_Hyogo_Forest_Tamba097_C06	activityDetection	2023-09-11T08:11:12Z	gs://145625598251_2006510_103_snapshot_japan_2023__main/deployment/2260813/25094611-bce5-451f-aa16-ca29ef32ebbc.JPG	true	09110569.JPG	image/jpg
3e4859ce-db5b-4c24-aea7-47fec2d4856f	Snapshot_Japan_2023_Hyogo_Forest_Tamba097_C06	activityDetection	2023-09-11T08:11:04Z	gs://145625598251_2006510_103_snapshot_japan_2023__main/deployment/2260813/92bc1b64-8c74-43b0-bbb7-fde5fc48d6ea.JPG	true	09110566.JPG	image/jpg
70400f59-7528-4d3d-b4c7-3e948a91edf4	Snapshot_Japan_2023_Hyogo_Forest_Tamba097_C06	activityDetection	2023-09-11T08:10:55Z	gs://145625598251_2006510_103_snapshot_japan_2023__main/deployment/2260813/8c71c309-dfb5-4c85-9543-38c7572601c0.JPG	true	09110556.JPG	image/jpg
0c904be2-4ebe-4db3-a3c4-61b1688fd24d	Snapshot_Japan_2023_Hyogo_Forest_Tamba097_C06	activityDetection	2023-09-11T08:10:53Z	gs://145625598251_2006510_103_snapshot_japan_2023__main/deployment/2260813/6c5133b8-2d44-4c92-b458-c1e030c3f3fb.JPG	true	09110555.JPG	image/jpg
926cdace-a590-4a7c-aade-8e90dc227856	Snapshot_Japan_2023_Hyogo_Forest_Tamba097_C06	activityDetection	2023-09-12T07:51:57Z	gs://145625598251_2006510_103_snapshot_japan_2023__main/deployment/2260813/95ae771c-43e5-4dfd-b901-6d8dc74e0899.JPG	true	09120590.JPG	image/jpg
911a166c-a9c8-4692-b5a5-76a9d6cc17bf	Snapshot_Japan_2023_Hyogo_Forest_Tamba097_C06	activityDetection	2023-09-12T07:52:16Z	gs://145625598251_2006510_103_snapshot_japan_2023__main/deployment/2260813/b100425f-b32d-4c66-bdc9-8664bef38481.JPG	true	09120600.JPG	image/jpg
db172ecc-bba2-46d2-940a-9cbc5a3d55c4	Snapshot_Japan_2023_Hyogo_Forest_Tamba097_C06	activityDetection	2023-09-12T07:51:54Z	gs://145625598251_2006510_103_snapshot_japan_2023__main/deployment/2260813/ab92c56c-9981-4fcb-ab60-0ed32f215139.JPG	true	09120586.JPG	image/jpg
570a1830-bd2f-4aca-ada6-14cbabbb84b8	Snapshot_Japan_2023_Hyogo_Forest_Tamba097_C06	activityDetection	2023-09-12T07:52:25Z	gs://145625598251_2006510_103_snapshot_japan_2023__main/deployment/2260813/6a620f4f-a312-4485-a964-42edcd5c5d33.JPG	true	09120601.JPG	image/jpg
c01d823c-ede7-4a1a-8946-0ffee3a76322	Snapshot_Japan_2023_Hyogo_Forest_Tamba097_C06	activityDetection	2023-09-12T07:51:57Z	gs://145625598251_2006510_103_snapshot_japan_2023__main/deployment/2260813/b9ab161e-a74c-4d29-9acc-910b3aa49b83.JPG	true	09120589.JPG	image/jpg
fd589994-e9a0-47eb-a62b-fddb7f6c22c6	Snapshot_Japan_2023_Hyogo_Forest_Tamba097_C06	activityDetection	2023-09-12T07:52:13Z	gs://145625598251_2006510_103_snapshot_japan_2023__main/deployment/2260813/9f63fbe8-b7b4-4dd2-b07e-344cb15da4a5.JPG	true	09120596.JPG	image/jpg
bc36642c-5922-49b3-9cfc-a09d5187486e	Snapshot_Japan_2023_Hyogo_Forest_Tamba097_C06	activityDetection	2023-09-12T07:51:52Z	gs://145625598251_2006510_103_snapshot_japan_2023__main/deployment/2260813/7519173b-7b3d-4c19-b142-d9f3987e21c4.JPG	true	09120585.JPG	image/jpg
0fdd35e7-f069-4a4e-a5c5-c8b6ea96a009	Snapshot_Japan_2023_Hyogo_Forest_Tamba097_C06	activityDetection	2023-09-12T07:52:10Z	gs://145625598251_2006510_103_snapshot_japan_2023__main/deployment/2260813/ea2b48ba-1d0e-4f80-ad90-49dd1b7e4091.JPG	true	09120592.JPG	image/jpg
fd05da8d-ef57-4829-a2a4-62a8163ddbb3	Snapshot_Japan_2023_Hyogo_Forest_Tamba097_C06	activityDetection	2023-09-12T07:52:28Z	gs://145625598251_2006510_103_snapshot_japan_2023__main/deployment/2260813/3af14290-221e-4982-8acd-f4419e8959fd.JPG	true	09120605.JPG	image/jpg
09d98c5d-915c-4e5d-af5c-69cca7a5ffe4	Snapshot_Japan_2023_Hyogo_Forest_Tamba097_C06	activityDetection	2023-09-12T07:51:56Z	gs://145625598251_2006510_103_snapshot_japan_2023__main/deployment/2260813/aa1173de-2daa-4424-8f3c-daabacc54492.JPG	true	09120588.JPG	image/jpg
26dd4443-ac3d-41a7-b29a-d1ef104c3f8b	Snapshot_Japan_2023_Hyogo_Forest_Tamba097_C06	activityDetection	2023-09-12T07:52:09Z	gs://145625598251_2006510_103_snapshot_japan_2023__main/deployment/2260813/f9b846e0-931d-41ae-a50b-685a8057418e.JPG	true	09120591.JPG	image/jpg
a4cf21b6-ca2f-4a06-97fa-e57f0cdc1970	Snapshot_Japan_2023_Hyogo_Forest_Tamba097_C06	activityDetection	2023-09-12T07:52:11Z	gs://145625598251_2006510_103_snapshot_japan_2023__main/deployment/2260813/42692f56-e6d9-40fe-a899-94714c222f92.JPG	true	09120593.JPG	image/jpg
8af32df1-35f1-49fc-acea-0b8101e1088d	Snapshot_Japan_2023_Hyogo_Forest_Tamba097_C06	activityDetection	2023-09-12T07:52:11Z	gs://145625598251_2006510_103_snapshot_japan_2023__main/deployment/2260813/f006d2e3-176b-4946-a6b2-4bf67279436c.JPG	true	09120594.JPG	image/jpg
830e3bb6-9fe5-4f3c-ad9f-7981b839c37a	Snapshot_Japan_2023_Hyogo_Forest_Tamba097_C06	activityDetection	2023-09-12T07:52:15Z	gs://145625598251_2006510_103_snapshot_japan_2023__main/deployment/2260813/d9e62800-0f35-4f65-9d4d-34c8a66af8bf.JPG	true	09120599.JPG	image/jpg
cb0515f8-cc4b-472d-ae71-7ccfb99a2b57	Snapshot_Japan_2023_Hyogo_Forest_Tamba097_C06	activityDetection	2023-09-12T07:52:14Z	gs://145625598251_2006510_103_snapshot_japan_2023__main/deployment/2260813/89ea66c2-d585-4964-8207-00a2598951b1.JPG	true	09120597.JPG	image/jpg
9f7fc9d2-939c-49f6-83cc-e2150d99922f	Snapshot_Japan_2023_Hyogo_Forest_Tamba097_C06	activityDetection	2023-09-12T07:52:14Z	gs://145625598251_2006510_103_snapshot_japan_2023__main/deployment/2260813/14ab9f76-3098-4be1-8a11-f3d8fb8695d9.JPG	true	09120598.JPG	image/jpg
cc1661db-bc77-45e7-82c0-e9f6c69c1b80	Snapshot_Japan_2023_Hyogo_Forest_Tamba097_C06	activityDetection	2023-09-12T07:52:27Z	gs://145625598251_2006510_103_snapshot_japan_2023__main/deployment/2260813/8efce0e4-a098-4970-ab43-bedb82b76351.JPG	true	09120603.JPG	image/jpg
1f3f81da-abb6-4e20-bdf6-3afe7fc76ddd	Snapshot_Japan_2023_Hyogo_Forest_Tamba097_C06	activityDetection	2023-09-12T07:52:29Z	gs://145625598251_2006510_103_snapshot_japan_2023__main/deployment/2260813/6405d6b5-f1de-4087-8fc9-4f7f359685ee.JPG	true	09120606.JPG	image/jpg
5ea9e22e-7b93-42d5-9b43-0cf0f415ac9d	Snapshot_Japan_2023_Hyogo_Forest_Tamba097_C06	activityDetection	2023-09-12T07:52:26Z	gs://145625598251_2006510_103_snapshot_japan_2023__main/deployment/2260813/1ddc73e5-7c20-491d-a8ca-58c8b2f6a11d.JPG	true	09120602.JPG	image/jpg
1ded9d86-aeb6-442b-987b-124976e82a28	Snapshot_Japan_2023_Hyogo_Forest_Tamba097_C06	activityDetection	2023-09-12T07:52:31Z	gs://145625598251_2006510_103_snapshot_japan_2023__main/deployment/2260813/792b4e6f-ee1b-4a76-acf1-347d88f6101c.JPG	true	09120608.JPG	image/jpg
959eca73-e68f-41b2-8514-2ab6cc384ae2	Snapshot_Japan_2023_Hyogo_Forest_Tamba097_C06	activityDetection	2023-09-12T07:52:31Z	gs://145625598251_2006510_103_snapshot_japan_2023__main/deployment/2260813/7c6d1606-e309-48ac-a981-c41944b5476d.JPG	true	09120609.JPG	image/jpg
e12c8bf8-ab8a-45b6-a104-40a87d708c61	Snapshot_Japan_2023_Hyogo_Forest_Tamba097_C06	activityDetection	2023-09-12T07:52:12Z	gs://145625598251_2006510_103_snapshot_japan_2023__main/deployment/2260813/7edba82c-2d1e-4446-9e82-4d102ceec6f1.JPG	true	09120595.JPG	image/jpg
f3e3d65b-2ba2-4b3a-b77c-8914341679d6	Snapshot_Japan_2023_Hyogo_Forest_Tamba097_C06	activityDetection	2023-09-12T07:52:28Z	gs://145625598251_2006510_103_snapshot_japan_2023__main/deployment/2260813/4dc55caa-48d7-4e62-bcbb-4095d92f4cb4.JPG	true	09120604.JPG	image/jpg
7cfdf2da-07be-465c-b0ad-7a8e5fd6227c	Snapshot_Japan_2023_Hyogo_Forest_Tamba097_C06	activityDetection	2023-09-12T07:52:29Z	gs://145625598251_2006510_103_snapshot_japan_2023__main/deployment/2260813/28f8deef-154b-4230-9ca5-c05d47136475.JPG	true	09120607.JPG	image/jpg
1677a767-c91d-4b0b-9d5f-677d416a4c4c	Snapshot_Japan_2023_Hyogo_Forest_Tamba097_C06	activityDetection	2023-09-12T07:51:55Z	gs://145625598251_2006510_103_snapshot_japan_2023__main/deployment/2260813/71dca046-7101-4428-b853-c898dfb817d2.JPG	true	09120587.JPG	image/jpg
6c97fa94-8217-42ec-b759-ef7e013cab0c	Snapshot_Japan_2023_Hyogo_Forest_Tamba097_C06	activityDetection	2023-09-12T21:08:02Z	gs://145625598251_2006510_103_snapshot_japan_2023__main/deployment/2260813/978049d4-acd7-454f-b798-54fbe34bec08.JPG	true	09130648.JPG	image/jpg
c8008b75-3c88-4a80-8788-6923b4118505	Snapshot_Japan_2023_Hyogo_Forest_Tamba097_C06	activityDetection	2023-09-12T21:08:05Z	gs://145625598251_2006510_103_snapshot_japan_2023__main/deployment/2260813/129dc3ab-b394-4ff1-b1ad-83065e6cac93.JPG	true	09130652.JPG	image/jpg
f441d0d3-e43a-4a92-9a6c-0e0317a55f80	Snapshot_Japan_2023_Hyogo_Forest_Tamba097_C06	activityDetection	2023-09-12T21:07:59Z	gs://145625598251_2006510_103_snapshot_japan_2023__main/deployment/2260813/00ae7678-bf26-4491-bb13-94e12a119c4c.JPG	true	09130645.JPG	image/jpg
3cd33f38-2276-4ac8-bcd8-8f32673bb9c6	Snapshot_Japan_2023_Hyogo_Forest_Tamba097_C06	activityDetection	2023-09-12T21:08:01Z	gs://145625598251_2006510_103_snapshot_japan_2023__main/deployment/2260813/bdcadedf-f357-49e0-82c5-959e38aa18e3.JPG	true	09130646.JPG	image/jpg
98e83958-e495-4dc2-bbb6-549049619c2a	Snapshot_Japan_2023_Hyogo_Forest_Tamba097_C06	activityDetection	2023-09-12T21:08:03Z	gs://145625598251_2006510_103_snapshot_japan_2023__main/deployment/2260813/b8be50ff-eaff-46e0-94f6-36869a6a2966.JPG	true	09130649.JPG	image/jpg
30d64128-d0f2-4aa5-89ea-d0a91c0b822f	Snapshot_Japan_2023_Hyogo_Forest_Tamba097_C06	activityDetection	2023-09-12T21:08:04Z	gs://145625598251_2006510_103_snapshot_japan_2023__main/deployment/2260813/43c518aa-3002-42b2-8429-0db4b4a86f02.JPG	true	09130650.JPG	image/jpg
c4459d4d-ba8c-4528-b847-ae839e937353	Snapshot_Japan_2023_Hyogo_Forest_Tamba097_C06	activityDetection	2023-09-12T21:08:04Z	gs://145625598251_2006510_103_snapshot_japan_2023__main/deployment/2260813/135444c6-b97b-4ee3-9251-6d2f27333f7a.JPG	true	09130651.JPG	image/jpg
93f86c9b-4166-47d3-bb35-ea858250cda1	Snapshot_Japan_2023_Hyogo_Forest_Tamba097_C06	activityDetection	2023-09-12T21:08:02Z	gs://145625598251_2006510_103_snapshot_japan_2023__main/deployment/2260813/802572ed-ae84-4981-9819-ea4f4e9aed51.JPG	true	09130647.JPG	image/jpg
05623c13-4a64-4871-ac11-a1b6e200d744	Snapshot_Japan_2023_Hyogo_Forest_Tamba097_C06	activityDetection	2023-09-13T23:02:11Z	gs://145625598251_2006510_103_snapshot_japan_2023__main/deployment/2260813/38276add-6222-4c52-8b73-9a31a52d1a17.JPG	true	09140665.JPG	image/jpg
3ed8fa62-49e6-4fa4-a2c1-f829113c8a68	Snapshot_Japan_2023_Hyogo_Forest_Tamba097_C06	activityDetection	2023-09-13T23:02:07Z	gs://145625598251_2006510_103_snapshot_japan_2023__main/deployment/2260813/3ca89dd2-250d-455e-b8f6-52d456dfa011.JPG	true	09140659.JPG	image/jpg
ed81df55-c8c5-4f89-a339-efb34bf2f325	Snapshot_Japan_2023_Hyogo_Forest_Tamba097_C06	activityDetection	2023-09-13T23:02:07Z	gs://145625598251_2006510_103_snapshot_japan_2023__main/deployment/2260813/c6976296-cc80-442f-8219-b2d8e6d4ddcf.JPG	true	09140658.JPG	image/jpg
04217957-971f-4331-a02c-7db29b4fb308	Snapshot_Japan_2023_Hyogo_Forest_Tamba097_C06	activityDetection	2023-09-13T23:02:09Z	gs://145625598251_2006510_103_snapshot_japan_2023__main/deployment/2260813/c8fe7478-d0c3-4fc4-a008-76115bfb4634.JPG	true	09140662.JPG	image/jpg
33340522-90c6-4e3e-ad79-ba72e3d4c184	Snapshot_Japan_2023_Hyogo_Forest_Tamba097_C06	activityDetection	2023-09-13T23:02:10Z	gs://145625598251_2006510_103_snapshot_japan_2023__main/deployment/2260813/fceb08eb-7398-490d-8bcb-2a6e404dca81.JPG	true	09140663.JPG	image/jpg
88812f33-2a60-4f55-bbcf-fa01e2b886e6	Snapshot_Japan_2023_Hyogo_Forest_Tamba097_C06	activityDetection	2023-09-13T23:02:08Z	gs://145625598251_2006510_103_snapshot_japan_2023__main/deployment/2260813/ec67d94d-f34c-40f1-b928-e65aa73cf392.JPG	true	09140661.JPG	image/jpg
e05b191f-de30-4aa1-8edd-990d55854db6	Snapshot_Japan_2023_Hyogo_Forest_Tamba097_C06	activityDetection	2023-09-13T23:02:36Z	gs://145625598251_2006510_103_snapshot_japan_2023__main/deployment/2260813/a8e49f42-0079-410d-a69b-ec598e59e55f.JPG	true	09140667.JPG	image/jpg
667edcea-b1a1-4987-9289-ea5171a097ea	Snapshot_Japan_2023_Hyogo_Forest_Tamba097_C06	activityDetection	2023-09-13T23:02:05Z	gs://145625598251_2006510_103_snapshot_japan_2023__main/deployment/2260813/d44e4197-1b1f-448f-8d70-25bfccd06877.JPG	true	09140656.JPG	image/jpg
7a543d8b-382e-46ca-ac0d-ca62b8164c77	Snapshot_Japan_2023_Hyogo_Forest_Tamba097_C06	activityDetection	2023-09-13T23:02:08Z	gs://145625598251_2006510_103_snapshot_japan_2023__main/deployment/2260813/fbcbc546-f1ca-4d1d-9796-bb0f215a15af.JPG	true	09140660.JPG	image/jpg
61ad6c46-13c6-4382-aeb5-1983e1080b94	Snapshot_Japan_2023_Hyogo_Forest_Tamba097_C06	activityDetection	2023-09-13T23:02:12Z	gs://145625598251_2006510_103_snapshot_japan_2023__main/deployment/2260813/51ba602d-3b76-4325-b9eb-29d743b4f08c.JPG	true	09140666.JPG	image/jpg
85ba6090-8898-40a6-8c38-b88367a0d586	Snapshot_Japan_2023_Hyogo_Forest_Tamba097_C06	activityDetection	2023-09-13T23:02:06Z	gs://145625598251_2006510_103_snapshot_japan_2023__main/deployment/2260813/7b5892a6-a395-4064-a1c7-55dc9e2de875.JPG	true	09140657.JPG	image/jpg
bbbe237d-72cc-4f01-b096-997e90dc3979	Snapshot_Japan_2023_Hyogo_Forest_Tamba097_C06	activityDetection	2023-09-13T23:02:10Z	gs://145625598251_2006510_103_snapshot_japan_2023__main/deployment/2260813/5f0ed05a-d5b3-4917-ae59-f62fa883016a.JPG	true	09140664.JPG	image/jpg
2133fa0b-0d44-41d1-8c08-200849d79789	Snapshot_Japan_2023_Hyogo_Forest_Tamba097_C06	activityDetection	2023-09-13T23:02:37Z	gs://145625598251_2006510_103_snapshot_japan_2023__main/deployment/2260813/612e8896-29d2-43d9-8d11-30e652bef2a6.JPG	true	09140668.JPG	image/jpg
4ed37cfa-120a-4dbb-ace3-48bd0e6aa705	Snapshot_Japan_2023_Hyogo_Forest_Tamba097_C06	activityDetection	2023-09-13T23:05:12Z	gs://145625598251_2006510_103_snapshot_japan_2023__main/deployment/2260813/dc956c7c-3ea9-4bae-b597-a10c97928e32.JPG	true	09140692.JPG	image/jpg
51415795-392e-4c8c-9d34-56573a62ef30	Snapshot_Japan_2023_Hyogo_Forest_Tamba097_C06	activityDetection	2023-09-13T23:04:44Z	gs://145625598251_2006510_103_snapshot_japan_2023__main/deployment/2260813/9344f0a4-deb8-43f9-ae8f-ec182d1fd742.JPG	true	09140676.JPG	image/jpg
195f2ad8-0240-480a-af98-de86c9d97307	Snapshot_Japan_2023_Hyogo_Forest_Tamba097_C06	activityDetection	2023-09-13T23:04:40Z	gs://145625598251_2006510_103_snapshot_japan_2023__main/deployment/2260813/b5e74d09-4546-40ba-bbfa-a1c93cab6985.JPG	true	09140671.JPG	image/jpg
1a34fdd7-5d18-4d78-962b-8acae3d4fc60	Snapshot_Japan_2023_Hyogo_Forest_Tamba097_C06	activityDetection	2023-09-13T23:05:05Z	gs://145625598251_2006510_103_snapshot_japan_2023__main/deployment/2260813/79ace4a5-8440-41ca-8158-6b1dca9537b5.JPG	true	09140682.JPG	image/jpg
3401bbe6-e53e-4284-92a9-fd2c470862ea	Snapshot_Japan_2023_Hyogo_Forest_Tamba097_C06	activityDetection	2023-09-13T23:04:45Z	gs://145625598251_2006510_103_snapshot_japan_2023__main/deployment/2260813/9f456b88-4311-4397-8aa2-9bacf8cb2f8f.JPG	true	09140678.JPG	image/jpg
dae4bc09-163b-4ad1-af77-4e4c485d8fa5	Snapshot_Japan_2023_Hyogo_Forest_Tamba097_C06	activityDetection	2023-09-13T23:04:43Z	gs://145625598251_2006510_103_snapshot_japan_2023__main/deployment/2260813/40c4a027-0873-4ee7-a529-1fd2e4beb6f6.JPG	true	09140674.JPG	image/jpg
dcc18025-edb9-4702-bdfa-af9a65afb731	Snapshot_Japan_2023_Hyogo_Forest_Tamba097_C06	activityDetection	2023-09-13T23:05:14Z	gs://145625598251_2006510_103_snapshot_japan_2023__main/deployment/2260813/4d0e4abb-c0db-48c6-87a4-246bb3edaba9.JPG	true	09140693.JPG	image/jpg
c4e6509e-fba2-45b8-b52e-0a8bc688d988	Snapshot_Japan_2023_Hyogo_Forest_Tamba097_C06	activityDetection	2023-09-13T23:04:43Z	gs://145625598251_2006510_103_snapshot_japan_2023__main/deployment/2260813/7e0a96a7-687f-459b-9674-6ec208939e66.JPG	true	09140675.JPG	image/jpg
358c3412-6afd-4e23-be8c-ae57c1439292	Snapshot_Japan_2023_Hyogo_Forest_Tamba097_C06	activityDetection	2023-09-13T23:06:02Z	gs://145625598251_2006510_103_snapshot_japan_2023__main/deployment/2260813/af76a55d-5b71-4265-992e-dce5106e0489.JPG	true	09140701.JPG	image/jpg
3db38e7e-41d9-4363-8d10-a952464afb4b	Snapshot_Japan_2023_Hyogo_Forest_Tamba097_C06	activityDetection	2023-09-13T23:05:10Z	gs://145625598251_2006510_103_snapshot_japan_2023__main/deployment/2260813/0cf73f02-9997-4c3c-9d91-2f6ea12811b3.JPG	true	09140689.JPG	image/jpg
e028f6cc-b8e9-4cd3-a593-ef7cd2861027	Snapshot_Japan_2023_Hyogo_Forest_Tamba097_C06	activityDetection	2023-09-13T23:04:41Z	gs://145625598251_2006510_103_snapshot_japan_2023__main/deployment/2260813/39406439-6326-4fe6-aac8-3f68c1104887.JPG	true	09140673.JPG	image/jpg
81b4af5c-47a7-463c-9676-2b968c79c15d	Snapshot_Japan_2023_Hyogo_Forest_Tamba097_C06	activityDetection	2023-09-13T23:04:32Z	gs://145625598251_2006510_103_snapshot_japan_2023__main/deployment/2260813/f191f979-edae-41b4-9a51-a77a9fd19a73.JPG	true	09140669.JPG	image/jpg
1dbdb1e3-c325-4a6e-ba88-5fc60c6513a0	Snapshot_Japan_2023_Hyogo_Forest_Tamba097_C06	activityDetection	2023-09-13T23:05:06Z	gs://145625598251_2006510_103_snapshot_japan_2023__main/deployment/2260813/fc0d275d-496e-40de-bbf4-7b5b0a59f8f4.JPG	true	09140683.JPG	image/jpg
5aabb5aa-8b6c-4b87-bc45-f7bb2288f700	Snapshot_Japan_2023_Hyogo_Forest_Tamba097_C06	activityDetection	2023-09-13T23:05:08Z	gs://145625598251_2006510_103_snapshot_japan_2023__main/deployment/2260813/7edf4f7c-ee6a-486f-b94d-e698a5266d1f.JPG	true	09140686.JPG	image/jpg
eaa4b6e4-dbf2-4c35-b0cd-9a4e78020592	Snapshot_Japan_2023_Hyogo_Forest_Tamba097_C06	activityDetection	2023-09-13T23:06:03Z	gs://145625598251_2006510_103_snapshot_japan_2023__main/deployment/2260813/3cd7aa03-fd54-47a4-95be-05d9f847ef2e.JPG	true	09140702.JPG	image/jpg
41be74d1-56bb-4184-8add-cb2eb31e839b	Snapshot_Japan_2023_Hyogo_Forest_Tamba097_C06	activityDetection	2023-09-13T23:05:09Z	gs://145625598251_2006510_103_snapshot_japan_2023__main/deployment/2260813/94cc8420-41c5-40a0-976e-daa86227c560.JPG	true	09140688.JPG	image/jpg
d0f5aea1-d53b-44b4-ab5c-5683164e854a	Snapshot_Japan_2023_Hyogo_Forest_Tamba097_C06	activityDetection	2023-09-13T23:06:00Z	gs://145625598251_2006510_103_snapshot_japan_2023__main/deployment/2260813/e6eac3ca-d75d-4e3f-85a7-163d57cf9270.JPG	true	09140699.JPG	image/jpg
3832c955-2500-4cff-9295-e1274d1f4e5e	Snapshot_Japan_2023_Hyogo_Forest_Tamba097_C06	activityDetection	2023-09-13T23:05:32Z	gs://145625598251_2006510_103_snapshot_japan_2023__main/deployment/2260813/d8dbf4b4-6dde-4b5b-89cf-e0820bd5120d.JPG	true	09140694.JPG	image/jpg
0f3aa4f4-5ac7-488a-a7be-7d5c100c27d1	Snapshot_Japan_2023_Hyogo_Forest_Tamba097_C06	activityDetection	2023-09-13T23:05:37Z	gs://145625598251_2006510_103_snapshot_japan_2023__main/deployment/2260813/b3c31437-7813-4337-a3cd-4bf7c2d79582.JPG	true	09140696.JPG	image/jpg
5785cd56-e27b-4de0-bae8-acd8079cb992	Snapshot_Japan_2023_Hyogo_Forest_Tamba097_C06	activityDetection	2023-09-13T23:05:40Z	gs://145625598251_2006510_103_snapshot_japan_2023__main/deployment/2260813/b6855736-4a4d-4d20-9bf2-4763fee47456.JPG	true	09140698.JPG	image/jpg
e0f1fe1a-0367-4570-829c-237bd08c7752	Snapshot_Japan_2023_Hyogo_Forest_Tamba097_C06	activityDetection	2023-09-13T23:06:01Z	gs://145625598251_2006510_103_snapshot_japan_2023__main/deployment/2260813/a91d1327-8edf-46eb-8a19-df9b7700dcee.JPG	true	09140700.JPG	image/jpg
3a94e5d8-b0fb-4f71-a160-8a758275868b	Snapshot_Japan_2023_Hyogo_Forest_Tamba097_C06	activityDetection	2023-09-13T23:05:39Z	gs://145625598251_2006510_103_snapshot_japan_2023__main/deployment/2260813/5e157acf-00c9-4398-90e2-55d9d64db551.JPG	true	09140697.JPG	image/jpg
0cad054a-83cc-40b7-a758-fa04e9dea56c	Snapshot_Japan_2023_Hyogo_Forest_Tamba097_C06	activityDetection	2023-09-13T23:04:41Z	gs://145625598251_2006510_103_snapshot_japan_2023__main/deployment/2260813/63f60580-f6fc-42c2-a78d-8ecf4d77620d.JPG	true	09140672.JPG	image/jpg
ef6b92e5-23b2-4c1e-b0f1-6d7418639ea3	Snapshot_Japan_2023_Hyogo_Forest_Tamba097_C06	activityDetection	2023-09-13T23:04:47Z	gs://145625598251_2006510_103_snapshot_japan_2023__main/deployment/2260813/e4ac8a49-84da-4931-8f33-db3a81681fb3.JPG	true	09140680.JPG	image/jpg
090adc3e-d20a-4e10-9f06-8393e680e4ff	Snapshot_Japan_2023_Hyogo_Forest_Tamba097_C06	activityDetection	2023-09-13T23:05:08Z	gs://145625598251_2006510_103_snapshot_japan_2023__main/deployment/2260813/221162a0-3acd-4d38-a76a-a2e25220c417.JPG	true	09140685.JPG	image/jpg
307ed033-92c7-45b1-9b9d-d1541be25f76	Snapshot_Japan_2023_Hyogo_Forest_Tamba097_C06	activityDetection	2023-09-13T23:05:11Z	gs://145625598251_2006510_103_snapshot_japan_2023__main/deployment/2260813/99ed88d9-f1eb-4058-b8ae-87da9bf2d63a.JPG	true	09140690.JPG	image/jpg
b7ebc17c-50ee-4a39-b7c9-6827e1bdffcf	Snapshot_Japan_2023_Hyogo_Forest_Tamba097_C06	activityDetection	2023-09-13T23:05:34Z	gs://145625598251_2006510_103_snapshot_japan_2023__main/deployment/2260813/e92e1d8d-9675-42ee-929d-c6329af3cc3f.JPG	true	09140695.JPG	image/jpg
54d22c7f-cb61-4a3e-93d7-16329a3dcf69	Snapshot_Japan_2023_Hyogo_Forest_Tamba097_C06	activityDetection	2023-09-13T23:04:45Z	gs://145625598251_2006510_103_snapshot_japan_2023__main/deployment/2260813/5c0bb2e7-fe07-48d1-a87d-47bb2400436e.JPG	true	09140677.JPG	image/jpg
85ed0323-91c7-4f7e-b9c2-0d13f4d6720b	Snapshot_Japan_2023_Hyogo_Forest_Tamba097_C06	activityDetection	2023-09-13T23:04:35Z	gs://145625598251_2006510_103_snapshot_japan_2023__main/deployment/2260813/fbc5ee8f-193e-4875-82e5-cf68a0f95f16.JPG	true	09140670.JPG	image/jpg
bfcf0685-d081-4c6c-9fce-637de26ca17c	Snapshot_Japan_2023_Hyogo_Forest_Tamba097_C06	activityDetection	2023-09-13T23:04:46Z	gs://145625598251_2006510_103_snapshot_japan_2023__main/deployment/2260813/d42576e8-5517-4695-9e57-dc95074f64f3.JPG	true	09140679.JPG	image/jpg
23953e2c-0f48-4e57-afed-9af00aa65aac	Snapshot_Japan_2023_Hyogo_Forest_Tamba097_C06	activityDetection	2023-09-13T23:05:09Z	gs://145625598251_2006510_103_snapshot_japan_2023__main/deployment/2260813/a64d0858-93e1-4383-abb8-ce493b092ff6.JPG	true	09140687.JPG	image/jpg
6369fafd-6afe-4fe1-98d4-722a71c0ced6	Snapshot_Japan_2023_Hyogo_Forest_Tamba097_C06	activityDetection	2023-09-13T23:05:07Z	gs://145625598251_2006510_103_snapshot_japan_2023__main/deployment/2260813/1093a8e1-273c-4847-ba92-c53bb3fc6d91.JPG	true	09140684.JPG	image/jpg
47a78d2d-e4d8-41d4-a664-4ab2a32204e6	Snapshot_Japan_2023_Hyogo_Forest_Tamba097_C06	activityDetection	2023-09-13T23:06:04Z	gs://145625598251_2006510_103_snapshot_japan_2023__main/deployment/2260813/318d8e85-8d16-4b1c-be5f-a32c9368776c.JPG	true	09140703.JPG	image/jpg
9a3a3569-9fc5-4a9b-ac83-cc21c680cc8a	Snapshot_Japan_2023_Hyogo_Forest_Tamba097_C06	activityDetection	2023-09-13T23:05:11Z	gs://145625598251_2006510_103_snapshot_japan_2023__main/deployment/2260813/86026973-dfa8-4b8c-95e9-ae224e66b391.JPG	true	09140691.JPG	image/jpg
d8534fec-cfde-42b7-835d-56037b3205e8	Snapshot_Japan_2023_Hyogo_Forest_Tamba097_C06	activityDetection	2023-09-13T23:04:47Z	gs://145625598251_2006510_103_snapshot_japan_2023__main/deployment/2260813/42385d57-356c-4099-ba19-6b991bae7ad7.JPG	true	09140681.JPG	image/jpg
bca12193-690d-4402-a645-bc35702d08d6	Snapshot_Japan_2023_Hyogo_Forest_Tamba097_C06	activityDetection	2023-09-16T23:49:01Z	gs://145625598251_2006510_103_snapshot_japan_2023__main/deployment/2260813/b915dbdd-5de9-4435-81cd-7a28b37ce17c.JPG	true	09170728.JPG	image/jpg
0756a597-8d56-4a4d-9ecb-0b4050a3ba41	Snapshot_Japan_2023_Hyogo_Forest_Tamba097_C06	activityDetection	2023-09-16T23:49:02Z	gs://145625598251_2006510_103_snapshot_japan_2023__main/deployment/2260813/23687b85-a3f1-4a71-9ed7-5200561e57eb.JPG	true	09170729.JPG	image/jpg
dea22a9e-14e2-4cbd-8276-a5129402f01a	Snapshot_Japan_2023_Hyogo_Forest_Tamba097_C06	activityDetection	2023-09-16T23:49:05Z	gs://145625598251_2006510_103_snapshot_japan_2023__main/deployment/2260813/62093548-af6f-4df7-809a-776fc97c5644.JPG	true	09170733.JPG	image/jpg
8b75edc1-1ee6-4014-9a73-8c6206d5dd60	Snapshot_Japan_2023_Hyogo_Forest_Tamba097_C06	activityDetection	2023-09-16T23:49:06Z	gs://145625598251_2006510_103_snapshot_japan_2023__main/deployment/2260813/1ab65bc2-ad6a-4429-b3f2-5f1bde131dd5.JPG	true	09170735.JPG	image/jpg
706f684a-6409-46dc-b908-4c1abfbae3c3	Snapshot_Japan_2023_Hyogo_Forest_Tamba097_C06	activityDetection	2023-09-16T23:49:04Z	gs://145625598251_2006510_103_snapshot_japan_2023__main/deployment/2260813/ec50896e-e83b-45f4-9ad2-6b5d8e89d864.JPG	true	09170731.JPG	image/jpg
706978b3-3b36-4624-bd31-18f5277eb3e5	Snapshot_Japan_2023_Hyogo_Forest_Tamba097_C06	activityDetection	2023-09-16T23:49:04Z	gs://145625598251_2006510_103_snapshot_japan_2023__main/deployment/2260813/d62b2852-3e50-4c0e-888a-73044d0eb0d1.JPG	true	09170732.JPG	image/jpg
fd10c044-fdd0-455a-9b94-5dd784060589	Snapshot_Japan_2023_Hyogo_Forest_Tamba097_C06	activityDetection	2023-09-16T23:49:08Z	gs://145625598251_2006510_103_snapshot_japan_2023__main/deployment/2260813/43bcf6d2-b85f-40cb-b0a5-b8d47056cf5f.JPG	true	09170737.JPG	image/jpg
467f1906-703c-45d7-9f54-37b15bfab153	Snapshot_Japan_2023_Hyogo_Forest_Tamba097_C06	activityDetection	2023-09-16T23:49:07Z	gs://145625598251_2006510_103_snapshot_japan_2023__main/deployment/2260813/31969723-9d69-45e0-96b3-324b2450f631.JPG	true	09170736.JPG	image/jpg
3ec0bcd8-9bb7-4730-a8c2-0e237be9de5a	Snapshot_Japan_2023_Hyogo_Forest_Tamba097_C06	activityDetection	2023-09-16T23:49:11Z	gs://145625598251_2006510_103_snapshot_japan_2023__main/deployment/2260813/62d59850-ca98-4b37-98a2-b9e0a7892d40.JPG	true	09170742.JPG	image/jpg
31660276-0e39-4e69-be7d-bc2ac00b2933	Snapshot_Japan_2023_Hyogo_Forest_Tamba097_C06	activityDetection	2023-09-16T23:49:10Z	gs://145625598251_2006510_103_snapshot_japan_2023__main/deployment/2260813/2ceb8841-37fb-41de-a104-d1d1870297c4.JPG	true	09170740.JPG	image/jpg
30d3d7b2-3b1c-4c83-b1dd-3305730bb064	Snapshot_Japan_2023_Hyogo_Forest_Tamba097_C06	activityDetection	2023-09-16T23:49:09Z	gs://145625598251_2006510_103_snapshot_japan_2023__main/deployment/2260813/0c00971f-7cee-4be8-8e4e-ec5e3ac9f5af.JPG	true	09170738.JPG	image/jpg
e7d21705-b428-4b6c-9377-659bf3078f77	Snapshot_Japan_2023_Hyogo_Forest_Tamba097_C06	activityDetection	2023-09-16T23:49:09Z	gs://145625598251_2006510_103_snapshot_japan_2023__main/deployment/2260813/908795ef-ba21-4eba-9042-a967d3004bba.JPG	true	09170739.JPG	image/jpg
36e89846-40b4-4f86-8f2e-b44dd1f3ca5a	Snapshot_Japan_2023_Hyogo_Forest_Tamba097_C06	activityDetection	2023-09-16T23:49:02Z	gs://145625598251_2006510_103_snapshot_japan_2023__main/deployment/2260813/bd871171-ae22-4895-b464-7fbed128f68b.JPG	true	09170730.JPG	image/jpg
eab638b7-7acb-4f66-9e35-976e1533ac85	Snapshot_Japan_2023_Hyogo_Forest_Tamba097_C06	activityDetection	2023-09-16T23:49:11Z	gs://145625598251_2006510_103_snapshot_japan_2023__main/deployment/2260813/1764e716-f9bf-4e45-ae2b-1d221ac2816f.JPG	true	09170741.JPG	image/jpg
3331e13d-9a9a-4c68-9480-090ccb2de509	Snapshot_Japan_2023_Hyogo_Forest_Tamba097_C06	activityDetection	2023-09-16T23:49:12Z	gs://145625598251_2006510_103_snapshot_japan_2023__main/deployment/2260813/f1f2be79-8eb1-4d17-becd-68f38f7120da.JPG	true	09170743.JPG	image/jpg
9d1b5ec6-a507-461a-9462-804c51122f5c	Snapshot_Japan_2023_Hyogo_Forest_Tamba097_C06	activityDetection	2023-09-16T23:49:06Z	gs://145625598251_2006510_103_snapshot_japan_2023__main/deployment/2260813/183043c3-f003-46e7-8c16-806b4b86ca34.JPG	true	09170734.JPG	image/jpg
db81fdab-83b3-47b7-95ea-52ccf57f0871	Snapshot_Japan_2023_Hyogo_Forest_Tamba097_C06	activityDetection	2023-09-21T05:09:14Z	gs://145625598251_2006510_103_snapshot_japan_2023__main/deployment/2260813/344562bb-8739-480b-8bf9-00d6b20c0c03.JPG	true	09210809.JPG	image/jpg
50ce62bc-ca43-4feb-adea-71ecfa9f1dfa	Snapshot_Japan_2023_Hyogo_Forest_Tamba097_C06	activityDetection	2023-09-21T05:09:16Z	gs://145625598251_2006510_103_snapshot_japan_2023__main/deployment/2260813/567ca666-a9c8-45df-b1c7-05a07a05d015.JPG	true	09210812.JPG	image/jpg
15304944-60d4-49cf-a33c-9e4361b7876c	Snapshot_Japan_2023_Hyogo_Forest_Tamba097_C06	activityDetection	2023-09-21T05:09:13Z	gs://145625598251_2006510_103_snapshot_japan_2023__main/deployment/2260813/3b19e7eb-68bd-4238-a160-8745319229af.JPG	true	09210807.JPG	image/jpg
b9145095-aa67-40e9-b40b-c953752d242b	Snapshot_Japan_2023_Hyogo_Forest_Tamba097_C06	activityDetection	2023-09-21T05:09:18Z	gs://145625598251_2006510_103_snapshot_japan_2023__main/deployment/2260813/e46a4e33-9a98-4be7-b1d7-51d2f6c42ae7.JPG	true	09210814.JPG	image/jpg
341a5980-5ec0-4d1e-ab1a-ac347433571c	Snapshot_Japan_2023_Hyogo_Forest_Tamba097_C06	activityDetection	2023-09-21T05:09:20Z	gs://145625598251_2006510_103_snapshot_japan_2023__main/deployment/2260813/05e921df-cdb7-465c-acb4-e6daece12c08.JPG	true	09210816.JPG	image/jpg
cd137c33-953b-4426-8d2b-01a3b9de4fb7	Snapshot_Japan_2023_Hyogo_Forest_Tamba097_C06	activityDetection	2023-09-21T05:09:12Z	gs://145625598251_2006510_103_snapshot_japan_2023__main/deployment/2260813/85453f52-3665-4ab4-ba85-804ee96f87d0.JPG	true	09210806.JPG	image/jpg
7a221934-d02a-46a3-9e5a-54e3a0dd128b	Snapshot_Japan_2023_Hyogo_Forest_Tamba097_C06	activityDetection	2023-09-21T05:09:16Z	gs://145625598251_2006510_103_snapshot_japan_2023__main/deployment/2260813/e76e9dd8-d3c7-4605-b31a-456bc3100e64.JPG	true	09210811.JPG	image/jpg
ddaf24f0-985a-4438-ba4c-fc4a31455c67	Snapshot_Japan_2023_Hyogo_Forest_Tamba097_C06	activityDetection	2023-09-21T05:09:14Z	gs://145625598251_2006510_103_snapshot_japan_2023__main/deployment/2260813/16ec1f84-1399-4e4c-af9e-f2bc8c2a8291.JPG	true	09210808.JPG	image/jpg
9247e35b-c0ff-4c4d-9dc9-688eaebd4880	Snapshot_Japan_2023_Hyogo_Forest_Tamba097_C06	activityDetection	2023-09-21T05:09:18Z	gs://145625598251_2006510_103_snapshot_japan_2023__main/deployment/2260813/04e6fa34-3366-401a-8419-d37044384494.JPG	true	09210815.JPG	image/jpg
0cf37857-3022-40cd-8dc9-e2fe384700c5	Snapshot_Japan_2023_Hyogo_Forest_Tamba097_C06	activityDetection	2023-09-21T05:09:15Z	gs://145625598251_2006510_103_snapshot_japan_2023__main/deployment/2260813/b83f708c-3e62-464f-8c5f-5bb2859fd835.JPG	true	09210810.JPG	image/jpg
adf0bad7-cd27-459b-a09f-910471747d6e	Snapshot_Japan_2023_Hyogo_Forest_Tamba097_C06	activityDetection	2023-09-21T05:09:17Z	gs://145625598251_2006510_103_snapshot_japan_2023__main/deployment/2260813/44e46f65-7524-4748-8284-cb9e734e6821.JPG	true	09210813.JPG	image/jpg
95ff2d0a-2e24-43c2-865e-87c790f236db	Snapshot_Japan_2023_Hyogo_Forest_Tamba097_C06	activityDetection	2023-09-25T05:19:05Z	gs://145625598251_2006510_103_snapshot_japan_2023__main/deployment/2260813/bad1fcec-0c62-45a6-a4fd-586eabd3eb7d.JPG	true	09250212.JPG	image/jpg
285c8aec-eb73-40b4-9d3b-91b9d0f84c8f	Snapshot_Japan_2023_Hyogo_Forest_Tamba097_C06	activityDetection	2023-09-25T05:18:33Z	gs://145625598251_2006510_103_snapshot_japan_2023__main/deployment/2260813/34f145c1-a106-409a-8256-e50e883d2a5e.JPG	true	09250198.JPG	image/jpg
c7a29062-43e9-4d26-bc2d-2c81abbc0807	Snapshot_Japan_2023_Hyogo_Forest_Tamba097_C06	activityDetection	2023-09-25T05:17:42Z	gs://145625598251_2006510_103_snapshot_japan_2023__main/deployment/2260813/7d655d58-e834-43eb-9c74-02297b9f4df1.JPG	true	09250190.JPG	image/jpg
b6a87625-9241-4ab9-8fe1-b698d047bbf2	Snapshot_Japan_2023_Hyogo_Forest_Tamba097_C06	activityDetection	2023-09-25T05:17:45Z	gs://145625598251_2006510_103_snapshot_japan_2023__main/deployment/2260813/b8d26c4e-cb71-4a37-8602-2bb1b7c2127f.JPG	true	09250193.JPG	image/jpg
49b56935-da8b-4220-93a6-1e0c3ea584e0	Snapshot_Japan_2023_Hyogo_Forest_Tamba097_C06	activityDetection	2023-09-25T05:18:45Z	gs://145625598251_2006510_103_snapshot_japan_2023__main/deployment/2260813/f9749730-3f36-4f59-b3a3-54320c6365db.JPG	true	09250207.JPG	image/jpg
0cd97af7-9087-469f-8f9b-58f5858b938a	Snapshot_Japan_2023_Hyogo_Forest_Tamba097_C06	activityDetection	2023-09-25T05:18:34Z	gs://145625598251_2006510_103_snapshot_japan_2023__main/deployment/2260813/c2291a6f-8eeb-488e-a044-393eb939aca2.JPG	true	09250199.JPG	image/jpg
bcd5b20d-40ed-421c-be1b-d86ac5fdfafc	Snapshot_Japan_2023_Hyogo_Forest_Tamba097_C06	activityDetection	2023-09-25T05:18:43Z	gs://145625598251_2006510_103_snapshot_japan_2023__main/deployment/2260813/f3764c4c-d3f2-43d1-8408-65d6ae0805a6.JPG	true	09250204.JPG	image/jpg
907f8ec5-93f8-4a16-a32c-014bbb653b26	Snapshot_Japan_2023_Hyogo_Forest_Tamba097_C06	activityDetection	2023-09-25T05:18:44Z	gs://145625598251_2006510_103_snapshot_japan_2023__main/deployment/2260813/b5e30e80-69fe-4e1e-85c6-19b2ad6ef061.JPG	true	09250206.JPG	image/jpg
845fcbb2-8721-413a-976b-74ce9ec1796e	Snapshot_Japan_2023_Hyogo_Forest_Tamba097_C06	activityDetection	2023-09-25T05:18:44Z	gs://145625598251_2006510_103_snapshot_japan_2023__main/deployment/2260813/484bfe8e-a99e-4b1a-a06b-7839bdb43237.JPG	true	09250205.JPG	image/jpg
44a15bca-fd76-44a8-8ff9-daaee4270bd8	Snapshot_Japan_2023_Hyogo_Forest_Tamba097_C06	activityDetection	2023-09-25T05:19:06Z	gs://145625598251_2006510_103_snapshot_japan_2023__main/deployment/2260813/5d02295f-aa42-465a-a828-fc746e02c90c.JPG	true	09250213.JPG	image/jpg
f1fcbff8-551d-4820-8dde-b18e753d0528	Snapshot_Japan_2023_Hyogo_Forest_Tamba097_C06	activityDetection	2023-09-25T05:18:47Z	gs://145625598251_2006510_103_snapshot_japan_2023__main/deployment/2260813/32c949dd-4f97-4cd7-982c-81f547d522b6.JPG	true	09250209.JPG	image/jpg
2dcad948-9f44-49db-90aa-ed7c8f9bed45	Snapshot_Japan_2023_Hyogo_Forest_Tamba097_C06	activityDetection	2023-09-25T05:17:43Z	gs://145625598251_2006510_103_snapshot_japan_2023__main/deployment/2260813/124c21e7-b0f2-4f82-b659-003a2ed0dfc2.JPG	true	09250191.JPG	image/jpg
3982d141-8511-448a-bbbe-0852ce6a6e31	Snapshot_Japan_2023_Hyogo_Forest_Tamba097_C06	activityDetection	2023-09-25T05:17:40Z	gs://145625598251_2006510_103_snapshot_japan_2023__main/deployment/2260813/ac9f00c0-cc8c-4158-99bd-7aaf78aa2f79.JPG	true	09250189.JPG	image/jpg
4a00a51e-429b-4aee-a07c-ed86f512f958	Snapshot_Japan_2023_Hyogo_Forest_Tamba097_C06	activityDetection	2023-09-25T05:18:35Z	gs://145625598251_2006510_103_snapshot_japan_2023__main/deployment/2260813/466a7908-46d4-4f92-a409-b74017981b48.JPG	true	09250200.JPG	image/jpg
6a00c800-76c7-4bbf-a826-97fa43d3256e	Snapshot_Japan_2023_Hyogo_Forest_Tamba097_C06	activityDetection	2023-09-25T05:17:45Z	gs://145625598251_2006510_103_snapshot_japan_2023__main/deployment/2260813/a02fbfbd-5c3c-4995-9637-f065d1d84331.JPG	true	09250192.JPG	image/jpg
2681a856-d806-4fdd-8530-53d7b594cfae	Snapshot_Japan_2023_Hyogo_Forest_Tamba097_C06	activityDetection	2023-09-25T05:18:31Z	gs://145625598251_2006510_103_snapshot_japan_2023__main/deployment/2260813/37a6c1f6-2796-43b4-b692-fe5ef58c8ecf.JPG	true	09250195.JPG	image/jpg
7b9bd5c2-469f-49ce-8708-2dd7e42a502b	Snapshot_Japan_2023_Hyogo_Forest_Tamba097_C06	activityDetection	2023-09-25T05:18:28Z	gs://145625598251_2006510_103_snapshot_japan_2023__main/deployment/2260813/c85093f9-e0fe-4d0c-afdf-994e47d234c0.JPG	true	09250194.JPG	image/jpg
5d98c1d8-12c3-439c-a3d9-ca23b2c8de35	Snapshot_Japan_2023_Hyogo_Forest_Tamba097_C06	activityDetection	2023-09-25T05:18:33Z	gs://145625598251_2006510_103_snapshot_japan_2023__main/deployment/2260813/8dcdb80f-53c3-4da1-90ea-03d74606c10a.JPG	true	09250197.JPG	image/jpg
6b5b6f1f-df7a-4d29-b584-0bfa2e3a4c01	Snapshot_Japan_2023_Hyogo_Forest_Tamba097_C06	activityDetection	2023-09-25T05:18:35Z	gs://145625598251_2006510_103_snapshot_japan_2023__main/deployment/2260813/243ecbe7-1b41-4e7d-98b9-b6e0e0223f16.JPG	true	09250201.JPG	image/jpg
310f6dbb-4a85-46e0-9fe5-92cf947059b1	Snapshot_Japan_2023_Hyogo_Forest_Tamba097_C06	activityDetection	2023-09-25T05:19:00Z	gs://145625598251_2006510_103_snapshot_japan_2023__main/deployment/2260813/794db5fb-eafb-494e-a1fc-4bc2c0492396.JPG	true	09250211.JPG	image/jpg
4fc982ae-4902-431e-beff-3ea308f5878f	Snapshot_Japan_2023_Hyogo_Forest_Tamba097_C06	activityDetection	2023-09-25T05:18:47Z	gs://145625598251_2006510_103_snapshot_japan_2023__main/deployment/2260813/390236c7-d77d-406c-a866-81fde2774d73.JPG	true	09250208.JPG	image/jpg
dde3e598-5d98-48e4-976d-c747eda62e27	Snapshot_Japan_2023_Hyogo_Forest_Tamba097_C06	activityDetection	2023-09-25T05:18:39Z	gs://145625598251_2006510_103_snapshot_japan_2023__main/deployment/2260813/c6af3308-1c18-472d-9bd2-dc5ad73f05a3.JPG	true	09250202.JPG	image/jpg
a834fd70-ce66-489b-8c77-6f6576f863ad	Snapshot_Japan_2023_Hyogo_Forest_Tamba097_C06	activityDetection	2023-09-25T05:18:42Z	gs://145625598251_2006510_103_snapshot_japan_2023__main/deployment/2260813/0cc40375-361d-4ee1-9f4c-b727f51d7a9a.JPG	true	09250203.JPG	image/jpg
7c7ddb90-e8d5-4b49-a8fb-c550271846ea	Snapshot_Japan_2023_Hyogo_Forest_Tamba097_C06	activityDetection	2023-09-25T05:18:32Z	gs://145625598251_2006510_103_snapshot_japan_2023__main/deployment/2260813/8322edbe-109e-4213-80e9-da0f7451f7de.JPG	true	09250196.JPG	image/jpg
688dfdbe-c15c-4cfe-88bc-0a18a81f9c3a	Snapshot_Japan_2023_Hyogo_Forest_Tamba097_C06	activityDetection	2023-09-25T05:18:58Z	gs://145625598251_2006510_103_snapshot_japan_2023__main/deployment/2260813/5c5a417f-c8cf-4315-af68-c2deffaabfd3.JPG	true	09250210.JPG	image/jpg
582fa89e-094d-436e-af91-7183a089c3f3	Snapshot_Japan_2023_Hyogo_Forest_Tamba097_C06	activityDetection	2023-09-25T05:22:10Z	gs://145625598251_2006510_103_snapshot_japan_2023__main/deployment/2260813/b6234a37-f8b1-4db4-8b29-18777984b028.JPG	true	09250269.JPG	image/jpg
88243af5-b5de-4a6a-a78c-93d88ce25090	Snapshot_Japan_2023_Hyogo_Forest_Tamba097_C06	activityDetection	2023-09-25T05:21:21Z	gs://145625598251_2006510_103_snapshot_japan_2023__main/deployment/2260813/27c9f1bf-5d44-48c2-b503-d0e2d1244547.JPG	true	09250246.JPG	image/jpg
85485f31-b15d-4592-9574-13d6155f3472	Snapshot_Japan_2023_Hyogo_Forest_Tamba097_C06	activityDetection	2023-09-25T05:21:37Z	gs://145625598251_2006510_103_snapshot_japan_2023__main/deployment/2260813/11d89e36-6ae9-4256-ae5a-26e1a591ba91.JPG	true	09250249.JPG	image/jpg
d427cd8f-c364-4f87-b9a3-b0980b390f36	Snapshot_Japan_2023_Hyogo_Forest_Tamba097_C06	activityDetection	2023-09-25T05:21:35Z	gs://145625598251_2006510_103_snapshot_japan_2023__main/deployment/2260813/9e9e092d-1599-4c74-a4ea-0c6b30605c70.JPG	true	09250248.JPG	image/jpg
7f4e20f2-9686-4cf8-8dcd-0d84888adf40	Snapshot_Japan_2023_Hyogo_Forest_Tamba097_C06	activityDetection	2023-09-25T05:21:42Z	gs://145625598251_2006510_103_snapshot_japan_2023__main/deployment/2260813/6042f566-2b08-4843-87f1-b97367e4f793.JPG	true	09250257.JPG	image/jpg
8a84e092-4e44-4300-b9be-285a5947e156	Snapshot_Japan_2023_Hyogo_Forest_Tamba097_C06	activityDetection	2023-09-25T05:21:41Z	gs://145625598251_2006510_103_snapshot_japan_2023__main/deployment/2260813/9a2ff0ca-4da7-40e1-8971-a402600edd87.JPG	true	09250256.JPG	image/jpg
910d63b4-a3dc-43c4-b516-8649e3188d5a	Snapshot_Japan_2023_Hyogo_Forest_Tamba097_C06	activityDetection	2023-09-25T05:21:57Z	gs://145625598251_2006510_103_snapshot_japan_2023__main/deployment/2260813/31832ac5-3691-4f3a-9804-16773fcb4631.JPG	true	09250262.JPG	image/jpg
0fc36032-aee9-46e4-9ff1-4e01b33ba2fc	Snapshot_Japan_2023_Hyogo_Forest_Tamba097_C06	activityDetection	2023-09-25T05:21:43Z	gs://145625598251_2006510_103_snapshot_japan_2023__main/deployment/2260813/deeccc78-6175-4aae-b264-4df67960f632.JPG	true	09250258.JPG	image/jpg
a582ac25-78f0-4840-b7b0-f20d29c0d925	Snapshot_Japan_2023_Hyogo_Forest_Tamba097_C06	activityDetection	2023-09-25T05:21:59Z	gs://145625598251_2006510_103_snapshot_japan_2023__main/deployment/2260813/7a6a9b44-4b5e-48e5-bf07-1a1ff07cdf60.JPG	true	09250264.JPG	image/jpg
aea4285f-b014-41d4-97f6-66ebc3345a50	Snapshot_Japan_2023_Hyogo_Forest_Tamba097_C06	activityDetection	2023-09-25T05:22:07Z	gs://145625598251_2006510_103_snapshot_japan_2023__main/deployment/2260813/dfcf2b96-fb48-4913-aded-6bcb6ba6f45c.JPG	true	09250266.JPG	image/jpg
4cb3b86d-8810-4f05-8a90-9398de70962d	Snapshot_Japan_2023_Hyogo_Forest_Tamba097_C06	activityDetection	2023-09-25T05:22:00Z	gs://145625598251_2006510_103_snapshot_japan_2023__main/deployment/2260813/8948d730-add8-40f4-8646-fcb00c498771.JPG	true	09250265.JPG	image/jpg
3136d692-f18d-4634-8d91-18f23aa26bb6	Snapshot_Japan_2023_Hyogo_Forest_Tamba097_C06	activityDetection	2023-09-25T05:22:11Z	gs://145625598251_2006510_103_snapshot_japan_2023__main/deployment/2260813/91afc522-e03e-4d92-94e5-0e56aa400ad3.JPG	true	09250270.JPG	image/jpg
0644bdc8-f919-4c33-87cc-3e96fed57f8c	Snapshot_Japan_2023_Hyogo_Forest_Tamba097_C06	activityDetection	2023-09-25T05:21:07Z	gs://145625598251_2006510_103_snapshot_japan_2023__main/deployment/2260813/7f629019-01a2-48d2-b08f-61337f1280b5.JPG	true	09250227.JPG	image/jpg
adf0ab39-593a-46be-81da-201145c40e21	Snapshot_Japan_2023_Hyogo_Forest_Tamba097_C06	activityDetection	2023-09-25T05:20:57Z	gs://145625598251_2006510_103_snapshot_japan_2023__main/deployment/2260813/dffbcdbb-dc1b-442b-94e6-5f53ff655422.JPG	true	09250217.JPG	image/jpg
8a4caf5a-d59e-4898-9dfc-95d023fa0307	Snapshot_Japan_2023_Hyogo_Forest_Tamba097_C06	activityDetection	2023-09-25T05:21:01Z	gs://145625598251_2006510_103_snapshot_japan_2023__main/deployment/2260813/71595e15-a9a5-4bd1-b4ab-d4a05dd12f09.JPG	true	09250221.JPG	image/jpg
a3454a6c-4be0-47b1-89a6-3aa78ec7033a	Snapshot_Japan_2023_Hyogo_Forest_Tamba097_C06	activityDetection	2023-09-25T05:21:03Z	gs://145625598251_2006510_103_snapshot_japan_2023__main/deployment/2260813/977c190c-d5d0-4344-ac7c-871dd0cc71fe.JPG	true	09250222.JPG	image/jpg
0bb61dc8-7fee-4111-a3ae-30dfdada8a4f	Snapshot_Japan_2023_Hyogo_Forest_Tamba097_C06	activityDetection	2023-09-25T05:21:04Z	gs://145625598251_2006510_103_snapshot_japan_2023__main/deployment/2260813/20b6f8e5-df99-4092-8f6a-c8f7e8dc42e6.JPG	true	09250224.JPG	image/jpg
12fbe32c-3585-460f-b194-7d05b14fe9c5	Snapshot_Japan_2023_Hyogo_Forest_Tamba097_C06	activityDetection	2023-09-25T05:21:06Z	gs://145625598251_2006510_103_snapshot_japan_2023__main/deployment/2260813/40b8590f-297d-470c-85dd-eec95dcd28ff.JPG	true	09250226.JPG	image/jpg
7b815718-d65c-4d90-8b75-f7fde1c54d67	Snapshot_Japan_2023_Hyogo_Forest_Tamba097_C06	activityDetection	2023-09-25T05:21:08Z	gs://145625598251_2006510_103_snapshot_japan_2023__main/deployment/2260813/c5ce97f4-fd91-4f91-a126-4825de495753.JPG	true	09250229.JPG	image/jpg
a0bd335a-f6d7-4684-9687-29d74c1469cf	Snapshot_Japan_2023_Hyogo_Forest_Tamba097_C06	activityDetection	2023-09-25T05:21:10Z	gs://145625598251_2006510_103_snapshot_japan_2023__main/deployment/2260813/f7877780-52e1-4a8d-9e85-0faf1a8eb10f.JPG	true	09250232.JPG	image/jpg
570b5e09-8c4e-45e6-827e-892db46bd141	Snapshot_Japan_2023_Hyogo_Forest_Tamba097_C06	activityDetection	2023-09-25T05:21:08Z	gs://145625598251_2006510_103_snapshot_japan_2023__main/deployment/2260813/d02931f2-7d58-4d05-ad79-6298327ba7cc.JPG	true	09250230.JPG	image/jpg
fa44fd86-f12c-4195-b4c0-64cb05c77b5a	Snapshot_Japan_2023_Hyogo_Forest_Tamba097_C06	activityDetection	2023-09-25T05:21:11Z	gs://145625598251_2006510_103_snapshot_japan_2023__main/deployment/2260813/7f41a3dd-f67e-4ee1-bbee-455699bf4708.JPG	true	09250233.JPG	image/jpg
9395079f-ce5b-4c17-98ba-c0e0ad1e8962	Snapshot_Japan_2023_Hyogo_Forest_Tamba097_C06	activityDetection	2023-09-25T05:21:19Z	gs://145625598251_2006510_103_snapshot_japan_2023__main/deployment/2260813/b3ec3d88-4883-42a3-b371-279c12d152ac.JPG	true	09250243.JPG	image/jpg
514b741e-1470-47a8-a1f9-97fb3db8a3d8	Snapshot_Japan_2023_Hyogo_Forest_Tamba097_C06	activityDetection	2023-09-25T05:21:34Z	gs://145625598251_2006510_103_snapshot_japan_2023__main/deployment/2260813/25137ec7-ba34-4380-bf5a-3b54d8efca5f.JPG	true	09250247.JPG	image/jpg
961e55fd-bf42-475d-934f-4e4c6c3f2879	Snapshot_Japan_2023_Hyogo_Forest_Tamba097_C06	activityDetection	2023-09-25T05:21:51Z	gs://145625598251_2006510_103_snapshot_japan_2023__main/deployment/2260813/e0e02fc2-84f6-421a-b801-a832537659e5.JPG	true	09250259.JPG	image/jpg
cb45186d-1261-4791-928b-538d0b550aa5	Snapshot_Japan_2023_Hyogo_Forest_Tamba097_C06	activityDetection	2023-09-25T05:21:18Z	gs://145625598251_2006510_103_snapshot_japan_2023__main/deployment/2260813/0f5f13fd-fd2b-44de-b899-9e2a7d53250b.JPG	true	09250241.JPG	image/jpg
77da99c5-22c6-402e-aec4-294d8e7fdd44	Snapshot_Japan_2023_Hyogo_Forest_Tamba097_C06	activityDetection	2023-09-25T05:21:18Z	gs://145625598251_2006510_103_snapshot_japan_2023__main/deployment/2260813/4a378520-6656-4233-bec6-4bd216b71ba7.JPG	true	09250242.JPG	image/jpg
a0d00693-4581-4e73-ac3a-66025b14703c	Snapshot_Japan_2023_Hyogo_Forest_Tamba097_C06	activityDetection	2023-09-25T05:21:20Z	gs://145625598251_2006510_103_snapshot_japan_2023__main/deployment/2260813/91b0a6ae-7154-421e-b883-833c27da6310.JPG	true	09250245.JPG	image/jpg
ca70ce22-8ca3-4122-8335-b29788a7d2c1	Snapshot_Japan_2023_Hyogo_Forest_Tamba097_C06	activityDetection	2023-09-25T05:21:38Z	gs://145625598251_2006510_103_snapshot_japan_2023__main/deployment/2260813/2349499f-b498-4a1d-9a01-38a96924ec73.JPG	true	09250250.JPG	image/jpg
0d9cf82e-a627-46d8-91e4-bdcab712e308	Snapshot_Japan_2023_Hyogo_Forest_Tamba097_C06	activityDetection	2023-09-25T05:21:14Z	gs://145625598251_2006510_103_snapshot_japan_2023__main/deployment/2260813/557cc7de-d41e-4fb0-8ade-f6e1115a2f33.JPG	true	09250238.JPG	image/jpg
fef7b13c-6058-4b0a-a99f-03bc06871073	Snapshot_Japan_2023_Hyogo_Forest_Tamba097_C06	activityDetection	2023-09-25T05:21:38Z	gs://145625598251_2006510_103_snapshot_japan_2023__main/deployment/2260813/f1a1b4ae-6413-4d60-92c7-6a8815d58fc1.JPG	true	09250251.JPG	image/jpg
a3aa05dc-8a40-4fba-8f6d-584539303e27	Snapshot_Japan_2023_Hyogo_Forest_Tamba097_C06	activityDetection	2023-09-25T05:21:39Z	gs://145625598251_2006510_103_snapshot_japan_2023__main/deployment/2260813/d92bbb83-88a8-43fb-9d64-eb333322f1e6.JPG	true	09250252.JPG	image/jpg
a7a5d17f-c5d7-4e6b-bd27-310526beb17f	Snapshot_Japan_2023_Hyogo_Forest_Tamba097_C06	activityDetection	2023-09-25T05:21:20Z	gs://145625598251_2006510_103_snapshot_japan_2023__main/deployment/2260813/0c057cfc-1589-4720-ac14-1a417eaee6f5.JPG	true	09250244.JPG	image/jpg
3c85610c-3467-4d58-9c16-4b41b732b1d0	Snapshot_Japan_2023_Hyogo_Forest_Tamba097_C06	activityDetection	2023-09-25T05:21:52Z	gs://145625598251_2006510_103_snapshot_japan_2023__main/deployment/2260813/394bcb13-bcac-4539-99cb-aea83121a663.JPG	true	09250260.JPG	image/jpg
46df7dae-5a8a-4ae1-9b77-222398e9caed	Snapshot_Japan_2023_Hyogo_Forest_Tamba097_C06	activityDetection	2023-09-25T05:21:53Z	gs://145625598251_2006510_103_snapshot_japan_2023__main/deployment/2260813/322aa6a6-f777-4141-912b-2ebc9dd0bcb4.JPG	true	09250261.JPG	image/jpg
e2f92a09-046f-417c-9584-8ab6943fcc24	Snapshot_Japan_2023_Hyogo_Forest_Tamba097_C06	activityDetection	2023-09-25T05:21:41Z	gs://145625598251_2006510_103_snapshot_japan_2023__main/deployment/2260813/d59c9a7b-fd0b-4a1f-bc26-027f502cfb93.JPG	true	09250255.JPG	image/jpg
0748c397-16fc-490b-a194-d281c2d3bb4e	Snapshot_Japan_2023_Hyogo_Forest_Tamba097_C06	activityDetection	2023-09-25T05:22:12Z	gs://145625598251_2006510_103_snapshot_japan_2023__main/deployment/2260813/1a491ae5-e8e5-42ee-9d9f-c560465aa241.JPG	true	09250271.JPG	image/jpg
8993d3e7-bc28-44cb-bd4b-dde65884ec13	Snapshot_Japan_2023_Hyogo_Forest_Tamba097_C06	activityDetection	2023-09-25T05:21:05Z	gs://145625598251_2006510_103_snapshot_japan_2023__main/deployment/2260813/52007859-0373-4dc5-8b4e-6d9f7f4f3b51.JPG	true	09250225.JPG	image/jpg
6038d98b-2b87-40dc-b7e5-3c657147c52a	Snapshot_Japan_2023_Hyogo_Forest_Tamba097_C06	activityDetection	2023-09-25T05:21:12Z	gs://145625598251_2006510_103_snapshot_japan_2023__main/deployment/2260813/14cb6a3b-74c3-4707-acc0-09562a5d32df.JPG	true	09250234.JPG	image/jpg
1e473984-e161-41f5-bf51-e9e3df4efef7	Snapshot_Japan_2023_Hyogo_Forest_Tamba097_C06	activityDetection	2023-09-25T05:21:15Z	gs://145625598251_2006510_103_snapshot_japan_2023__main/deployment/2260813/82d2c241-bcc6-4c25-84ca-0ae396c3b00e.JPG	true	09250239.JPG	image/jpg
ac96ec3e-8e29-4d98-b919-6dacb3347897	Snapshot_Japan_2023_Hyogo_Forest_Tamba097_C06	activityDetection	2023-09-25T05:20:28Z	gs://145625598251_2006510_103_snapshot_japan_2023__main/deployment/2260813/83f9dd07-7b0e-4c5a-a7da-843dbe0822aa.JPG	true	09250214.JPG	image/jpg
f3cee546-535b-48cf-afac-f5eb2ecc6524	Snapshot_Japan_2023_Hyogo_Forest_Tamba097_C06	activityDetection	2023-09-25T05:20:55Z	gs://145625598251_2006510_103_snapshot_japan_2023__main/deployment/2260813/df9d5f51-e825-49c9-91fc-e93512b30734.JPG	true	09250215.JPG	image/jpg
590bf7f3-b730-4d17-aa9a-60ec00e9fa10	Snapshot_Japan_2023_Hyogo_Forest_Tamba097_C06	activityDetection	2023-09-25T05:20:57Z	gs://145625598251_2006510_103_snapshot_japan_2023__main/deployment/2260813/7c4af4fd-c55d-4d3c-b54a-e2640054527c.JPG	true	09250218.JPG	image/jpg
006fe992-909c-4f8b-83d8-b2462919e17c	Snapshot_Japan_2023_Hyogo_Forest_Tamba097_C06	activityDetection	2023-09-25T05:21:12Z	gs://145625598251_2006510_103_snapshot_japan_2023__main/deployment/2260813/cbd5448a-e004-47c1-84a0-93b9e7151e4e.JPG	true	09250235.JPG	image/jpg
6e7a7139-1f13-4945-a301-e981f35ba4d6	Snapshot_Japan_2023_Hyogo_Forest_Tamba097_C06	activityDetection	2023-09-25T05:21:39Z	gs://145625598251_2006510_103_snapshot_japan_2023__main/deployment/2260813/8adf7155-2da0-4c08-b96a-6aab742af020.JPG	true	09250253.JPG	image/jpg
1d75179c-a825-422a-aec9-e981e43523d6	Snapshot_Japan_2023_Hyogo_Forest_Tamba097_C06	activityDetection	2023-09-25T05:21:13Z	gs://145625598251_2006510_103_snapshot_japan_2023__main/deployment/2260813/835490de-486b-417e-ab76-8f4331c0a832.JPG	true	09250236.JPG	image/jpg
b84686bc-bff8-4d2c-a6fa-61e2e57ea5f1	Snapshot_Japan_2023_Hyogo_Forest_Tamba097_C06	activityDetection	2023-09-25T05:21:14Z	gs://145625598251_2006510_103_snapshot_japan_2023__main/deployment/2260813/c53812fd-6a13-4867-9e3e-e7dea3d1625a.JPG	true	09250237.JPG	image/jpg
c062b04b-04dc-440b-a919-fa0657094970	Snapshot_Japan_2023_Hyogo_Forest_Tamba097_C06	activityDetection	2023-09-25T05:21:40Z	gs://145625598251_2006510_103_snapshot_japan_2023__main/deployment/2260813/5a0bffc5-7065-4d18-a53f-12873fe7a69e.JPG	true	09250254.JPG	image/jpg
f8571c8e-43a0-4906-8252-9c42ae73d8e5	Snapshot_Japan_2023_Hyogo_Forest_Tamba097_C06	activityDetection	2023-09-25T05:22:09Z	gs://145625598251_2006510_103_snapshot_japan_2023__main/deployment/2260813/ffefc723-3c1c-4aa0-bbf9-6ad968b36058.JPG	true	09250267.JPG	image/jpg
ae3f363b-d8c4-4c2f-bf2b-6369d59d0cbe	Snapshot_Japan_2023_Hyogo_Forest_Tamba097_C06	activityDetection	2023-09-25T05:21:04Z	gs://145625598251_2006510_103_snapshot_japan_2023__main/deployment/2260813/bdfc1ded-b14b-48a1-b96d-d2c7580eb9c2.JPG	true	09250223.JPG	image/jpg
00a14105-bb6f-408d-939a-c5571efb079b	Snapshot_Japan_2023_Hyogo_Forest_Tamba097_C06	activityDetection	2023-09-25T05:20:56Z	gs://145625598251_2006510_103_snapshot_japan_2023__main/deployment/2260813/e88bd16c-e07a-4bd2-a67d-3fb92c117eb5.JPG	true	09250216.JPG	image/jpg
0b920dd2-370d-498c-98ea-baa8227ec5c5	Snapshot_Japan_2023_Hyogo_Forest_Tamba097_C06	activityDetection	2023-09-25T05:21:16Z	gs://145625598251_2006510_103_snapshot_japan_2023__main/deployment/2260813/f4dc043d-e38a-433f-a02c-119318e796de.JPG	true	09250240.JPG	image/jpg
40ae5217-8819-4873-8bf6-33d23bbd2a92	Snapshot_Japan_2023_Hyogo_Forest_Tamba097_C06	activityDetection	2023-09-25T05:21:07Z	gs://145625598251_2006510_103_snapshot_japan_2023__main/deployment/2260813/3d1379d9-8a66-4032-ac03-42619348094f.JPG	true	09250228.JPG	image/jpg
68089c6d-25ec-46e6-b2b8-2ac5ad7e299f	Snapshot_Japan_2023_Hyogo_Forest_Tamba097_C06	activityDetection	2023-09-25T05:20:59Z	gs://145625598251_2006510_103_snapshot_japan_2023__main/deployment/2260813/8a2874b5-5f16-47f9-8343-7bc1b4fc9bd7.JPG	true	09250219.JPG	image/jpg
6ccc6d80-a010-4bd2-9d07-af9c37095b5a	Snapshot_Japan_2023_Hyogo_Forest_Tamba097_C06	activityDetection	2023-09-25T05:21:01Z	gs://145625598251_2006510_103_snapshot_japan_2023__main/deployment/2260813/a6ba79c6-eccf-43de-891c-dfc17372429e.JPG	true	09250220.JPG	image/jpg
80e3b2b1-b97b-4ab0-b773-3dd7d0ac8b33	Snapshot_Japan_2023_Hyogo_Forest_Tamba097_C06	activityDetection	2023-09-25T05:21:58Z	gs://145625598251_2006510_103_snapshot_japan_2023__main/deployment/2260813/8b2985a0-2285-4ae8-9c1d-6f5451fdaf3e.JPG	true	09250263.JPG	image/jpg
9ff98329-ece8-4247-9ec3-f280d2bb6d8e	Snapshot_Japan_2023_Hyogo_Forest_Tamba097_C06	activityDetection	2023-09-25T05:21:09Z	gs://145625598251_2006510_103_snapshot_japan_2023__main/deployment/2260813/1fc7b067-6402-4995-898e-6b4aa0f5fb8e.JPG	true	09250231.JPG	image/jpg
e5f361e6-5ece-4e23-af75-f4cf7fc85cc6	Snapshot_Japan_2023_Hyogo_Forest_Tamba097_C06	activityDetection	2023-09-25T05:22:10Z	gs://145625598251_2006510_103_snapshot_japan_2023__main/deployment/2260813/8fbd2c1e-f742-424a-93d3-eadceac7e517.JPG	true	09250268.JPG	image/jpg
6a0e4bfd-8c3c-4516-8ca1-ba514a8fdaa1	Snapshot_Japan_2023_Hyogo_Forest_Tamba097_C06	activityDetection	2023-09-26T00:48:17Z	gs://145625598251_2006510_103_snapshot_japan_2023__main/deployment/2260813/52c445a3-8715-4108-9962-4a95e16243db.JPG	true	09260311.JPG	image/jpg
7818574c-523a-4647-8397-b09ee20ce2c4	Snapshot_Japan_2023_Hyogo_Forest_Tamba097_C06	activityDetection	2023-09-26T00:47:55Z	gs://145625598251_2006510_103_snapshot_japan_2023__main/deployment/2260813/eae3b4e5-c0c7-44cc-a6fc-6e4f9e08886d.JPG	true	09260307.JPG	image/jpg
83a5a797-9e3e-4a59-a806-cd712c15b67b	Snapshot_Japan_2023_Hyogo_Forest_Tamba097_C06	activityDetection	2023-09-26T00:47:52Z	gs://145625598251_2006510_103_snapshot_japan_2023__main/deployment/2260813/26d6471b-b62a-4e51-82f3-fd869a449a4e.JPG	true	09260303.JPG	image/jpg
4f6b64df-c688-4248-be27-03d08a4f2abf	Snapshot_Japan_2023_Hyogo_Forest_Tamba097_C06	activityDetection	2023-09-26T00:47:54Z	gs://145625598251_2006510_103_snapshot_japan_2023__main/deployment/2260813/cba29dd1-477c-4f3a-8796-be4503adbbe0.JPG	true	09260306.JPG	image/jpg
319c5d01-95db-4244-8ef6-3d715b564a4f	Snapshot_Japan_2023_Hyogo_Forest_Tamba097_C06	activityDetection	2023-09-26T00:47:53Z	gs://145625598251_2006510_103_snapshot_japan_2023__main/deployment/2260813/ef51bdfb-05af-4d43-9662-db3970e63d9e.JPG	true	09260304.JPG	image/jpg
b6af63f1-48f6-4164-a64d-86573f86d53d	Snapshot_Japan_2023_Hyogo_Forest_Tamba097_C06	activityDetection	2023-09-26T00:47:59Z	gs://145625598251_2006510_103_snapshot_japan_2023__main/deployment/2260813/a9c8820f-a729-4760-ba8b-1d18f5eea175.JPG	true	09260308.JPG	image/jpg
7e8cb0c4-a83d-4200-ac02-1e11d8faac62	Snapshot_Japan_2023_Hyogo_Forest_Tamba097_C06	activityDetection	2023-09-26T00:48:15Z	gs://145625598251_2006510_103_snapshot_japan_2023__main/deployment/2260813/4cd6675c-0cca-4e09-8c27-2e4ccb244ff2.JPG	true	09260309.JPG	image/jpg
f688c869-2d17-4efb-81d6-43318e6b471f	Snapshot_Japan_2023_Hyogo_Forest_Tamba097_C06	activityDetection	2023-09-26T00:48:19Z	gs://145625598251_2006510_103_snapshot_japan_2023__main/deployment/2260813/7e7f6051-ddf9-4248-ac2b-4b77ef5ceb0d.JPG	true	09260313.JPG	image/jpg
75d62948-7563-4b2b-a1e7-5383bea5b23c	Snapshot_Japan_2023_Hyogo_Forest_Tamba097_C06	activityDetection	2023-09-26T00:47:38Z	gs://145625598251_2006510_103_snapshot_japan_2023__main/deployment/2260813/0892dda4-c24f-470d-b896-bacf1c6cc5dd.JPG	true	09260302.JPG	image/jpg
b319e011-bb61-4b59-b5bf-d9d216ae2502	Snapshot_Japan_2023_Hyogo_Forest_Tamba097_C06	activityDetection	2023-09-26T00:48:17Z	gs://145625598251_2006510_103_snapshot_japan_2023__main/deployment/2260813/06b0dcc3-8f32-45da-8c7a-9f9b5c070e88.JPG	true	09260310.JPG	image/jpg
48a9008c-46fa-4a47-82ef-de33c8f7dda6	Snapshot_Japan_2023_Hyogo_Forest_Tamba097_C06	activityDetection	2023-09-26T00:48:18Z	gs://145625598251_2006510_103_snapshot_japan_2023__main/deployment/2260813/96607092-020c-4c6e-ab92-5e63fc3ee9fc.JPG	true	09260312.JPG	image/jpg
76992202-6c12-4bb6-a519-faa993655d23	Snapshot_Japan_2023_Hyogo_Forest_Tamba097_C06	activityDetection	2023-09-26T00:47:53Z	gs://145625598251_2006510_103_snapshot_japan_2023__main/deployment/2260813/0b36f89d-8311-4591-b424-e81bf2e97cb4.JPG	true	09260305.JPG	image/jpg
4798b236-cf8e-45c8-b9dc-a8be617a7b9f	Snapshot_Japan_2023_Hyogo_Forest_Tamba097_C06	activityDetection	2023-09-27T00:31:45Z	gs://145625598251_2006510_103_snapshot_japan_2023__main/deployment/2260813/d65448be-9b21-49c0-be1a-b3e4eaaef9f8.JPG	true	09270348.JPG	image/jpg
f351269a-0d74-4d10-8a8a-bd59efe116ff	Snapshot_Japan_2023_Hyogo_Forest_Tamba097_C06	activityDetection	2023-09-27T00:32:14Z	gs://145625598251_2006510_103_snapshot_japan_2023__main/deployment/2260813/73cc08e5-0057-4ee1-8adb-f09c40601d2e.JPG	true	09270359.JPG	image/jpg
58b2c0aa-63f8-4935-ad4f-279d6a6cec57	Snapshot_Japan_2023_Hyogo_Forest_Tamba097_C06	activityDetection	2023-09-27T00:31:46Z	gs://145625598251_2006510_103_snapshot_japan_2023__main/deployment/2260813/d52193d3-d097-42a8-8a2a-7d196c048897.JPG	true	09270349.JPG	image/jpg
d5e231e9-a265-4d1d-a321-883435349e44	Snapshot_Japan_2023_Hyogo_Forest_Tamba097_C06	activityDetection	2023-09-27T00:31:54Z	gs://145625598251_2006510_103_snapshot_japan_2023__main/deployment/2260813/7ec7dd32-a031-4ba0-b13a-64f776b0dd42.JPG	true	09270354.JPG	image/jpg
165299c8-004c-4300-8f63-e57e39a52478	Snapshot_Japan_2023_Hyogo_Forest_Tamba097_C06	activityDetection	2023-09-27T00:31:49Z	gs://145625598251_2006510_103_snapshot_japan_2023__main/deployment/2260813/9e18e998-a7d2-488f-8534-c0566aaf6fa2.JPG	true	09270353.JPG	image/jpg
57e24cb0-f02c-4db3-b7c2-1bbf8d65ef7d	Snapshot_Japan_2023_Hyogo_Forest_Tamba097_C06	activityDetection	2023-09-27T00:32:20Z	gs://145625598251_2006510_103_snapshot_japan_2023__main/deployment/2260813/4140d814-6c67-4efe-85c3-110a4d3071d0.JPG	true	09270361.JPG	image/jpg
60576103-2b63-4ba3-afa8-411949c3fa9b	Snapshot_Japan_2023_Hyogo_Forest_Tamba097_C06	activityDetection	2023-09-27T00:31:58Z	gs://145625598251_2006510_103_snapshot_japan_2023__main/deployment/2260813/93817874-9eec-42e4-a45a-f3a350e6b21d.JPG	true	09270358.JPG	image/jpg
a14be362-c320-4e3a-9ff5-62d613de4d0b	Snapshot_Japan_2023_Hyogo_Forest_Tamba097_C06	activityDetection	2023-09-27T00:31:48Z	gs://145625598251_2006510_103_snapshot_japan_2023__main/deployment/2260813/dd239f74-9a2f-42d1-8202-fd99a8068fc3.JPG	true	09270351.JPG	image/jpg
d076c136-46e1-4ed7-997f-0eb6d9fa635e	Snapshot_Japan_2023_Hyogo_Forest_Tamba097_C06	activityDetection	2023-09-27T00:31:56Z	gs://145625598251_2006510_103_snapshot_japan_2023__main/deployment/2260813/3359fafc-a67b-43af-a0e4-3ec80e419636.JPG	true	09270356.JPG	image/jpg
180f35d2-0523-4757-9ddd-d0ce6c1446ae	Snapshot_Japan_2023_Hyogo_Forest_Tamba097_C06	activityDetection	2023-09-27T00:32:16Z	gs://145625598251_2006510_103_snapshot_japan_2023__main/deployment/2260813/35e644bf-2ec1-4ae4-a830-d3cd438d1307.JPG	true	09270360.JPG	image/jpg
56ff32db-bf13-4498-b650-21e4587a1704	Snapshot_Japan_2023_Hyogo_Forest_Tamba097_C06	activityDetection	2023-09-27T00:31:55Z	gs://145625598251_2006510_103_snapshot_japan_2023__main/deployment/2260813/be2d0c9a-d719-4029-b86a-e3f27fd87ba9.JPG	true	09270355.JPG	image/jpg
1eb8fc21-5537-49b5-8d7e-829b4ee8f63d	Snapshot_Japan_2023_Hyogo_Forest_Tamba097_C06	activityDetection	2023-09-27T00:31:47Z	gs://145625598251_2006510_103_snapshot_japan_2023__main/deployment/2260813/a2619ca5-45fc-44f7-8633-d7e4746b61b1.JPG	true	09270350.JPG	image/jpg
228e4dba-baa1-4b59-a7c1-c24d57e2546a	Snapshot_Japan_2023_Hyogo_Forest_Tamba097_C06	activityDetection	2023-09-27T00:31:48Z	gs://145625598251_2006510_103_snapshot_japan_2023__main/deployment/2260813/c4dcd3f8-f822-4408-8c4a-0f9e9377b446.JPG	true	09270352.JPG	image/jpg
e80d5332-4103-46bf-999c-2e46515c4f9c	Snapshot_Japan_2023_Hyogo_Forest_Tamba097_C06	activityDetection	2023-09-27T00:31:56Z	gs://145625598251_2006510_103_snapshot_japan_2023__main/deployment/2260813/76ffc468-4e2d-4a63-9fad-9de4b1bea174.JPG	true	09270357.JPG	image/jpg
98fae54f-f0c6-4977-ba18-9d93aa48e311	Snapshot_Japan_2023_Hyogo_Forest_Tamba097_C06	activityDetection	2023-10-05T03:19:38Z	gs://145625598251_2006510_103_snapshot_japan_2023__main/deployment/2260813/9aa7e6ed-a43b-4c9c-8df8-543c70af291e.JPG	true	10050684.JPG	image/jpg
b9e30f2f-215c-4ca9-a413-9c0d88f84d0d	Snapshot_Japan_2023_Hyogo_Forest_Tamba097_C06	activityDetection	2023-10-05T03:19:49Z	gs://145625598251_2006510_103_snapshot_japan_2023__main/deployment/2260813/8383752d-c3b4-4c96-92f0-4b6ec0c5707e.JPG	true	10050697.JPG	image/jpg
08cef113-27a5-42f3-9aff-0e2b3048c06b	Snapshot_Japan_2023_Hyogo_Forest_Tamba097_C06	activityDetection	2023-10-05T03:19:41Z	gs://145625598251_2006510_103_snapshot_japan_2023__main/deployment/2260813/866f19c2-9c8c-44e6-9f30-3ee5a2b92198.JPG	true	10050685.JPG	image/jpg
fd24a20c-bb11-4ff1-9131-05525494246a	Snapshot_Japan_2023_Hyogo_Forest_Tamba097_C06	activityDetection	2023-10-05T03:19:46Z	gs://145625598251_2006510_103_snapshot_japan_2023__main/deployment/2260813/280a6073-4674-4d12-aede-171be0d7495e.JPG	true	10050692.JPG	image/jpg
1fdcea6e-b302-4d4f-88e3-9b22f6d418d3	Snapshot_Japan_2023_Hyogo_Forest_Tamba097_C06	activityDetection	2023-10-05T03:19:44Z	gs://145625598251_2006510_103_snapshot_japan_2023__main/deployment/2260813/52a2fd1f-a9e5-45c2-ab17-b822f537fb0e.JPG	true	10050689.JPG	image/jpg
3398b5c6-c749-48c0-90a5-93e67a4703d6	Snapshot_Japan_2023_Hyogo_Forest_Tamba097_C06	activityDetection	2023-10-05T03:19:46Z	gs://145625598251_2006510_103_snapshot_japan_2023__main/deployment/2260813/dd738ddb-6a8d-4c58-8cad-6f1cb52fb744.JPG	true	10050693.JPG	image/jpg
143cc16e-9ff8-4dc4-accc-94a1c71f234e	Snapshot_Japan_2023_Hyogo_Forest_Tamba097_C06	activityDetection	2023-10-05T03:19:48Z	gs://145625598251_2006510_103_snapshot_japan_2023__main/deployment/2260813/361b88ff-62e0-4ea7-9df3-1b1d644654db.JPG	true	10050696.JPG	image/jpg
fbeebf80-74cf-4631-90d7-02f315327944	Snapshot_Japan_2023_Hyogo_Forest_Tamba097_C06	activityDetection	2023-10-05T03:19:48Z	gs://145625598251_2006510_103_snapshot_japan_2023__main/deployment/2260813/7d99eaa5-e8b8-499a-92bc-51eaadfca1bf.JPG	true	10050695.JPG	image/jpg
944f6416-193a-47e2-b619-f971c5c866e8	Snapshot_Japan_2023_Hyogo_Forest_Tamba097_C06	activityDetection	2023-10-05T03:19:41Z	gs://145625598251_2006510_103_snapshot_japan_2023__main/deployment/2260813/23254077-c51d-4869-93d7-5421d94ab29e.JPG	true	10050686.JPG	image/jpg
dc581205-456d-4d97-8ceb-0de0e12bb160	Snapshot_Japan_2023_Hyogo_Forest_Tamba097_C06	activityDetection	2023-10-05T03:19:42Z	gs://145625598251_2006510_103_snapshot_japan_2023__main/deployment/2260813/7e7e2878-c508-4086-afbb-8820bfc53db7.JPG	true	10050687.JPG	image/jpg
b93a6320-d6a9-46f6-a621-a3bea1ec54cd	Snapshot_Japan_2023_Hyogo_Forest_Tamba097_C06	activityDetection	2023-10-05T03:19:43Z	gs://145625598251_2006510_103_snapshot_japan_2023__main/deployment/2260813/704ae9a5-bef0-4edf-a5cd-5efb8f328ad0.JPG	true	10050688.JPG	image/jpg
c35bb041-2a31-4adf-a474-d306cb5f2a50	Snapshot_Japan_2023_Hyogo_Forest_Tamba097_C06	activityDetection	2023-10-05T03:19:45Z	gs://145625598251_2006510_103_snapshot_japan_2023__main/deployment/2260813/ba4ef864-f7de-4db0-9f0c-ac644adfc85d.JPG	true	10050690.JPG	image/jpg
ad2cbd81-ff3a-48ec-a114-67e43cb0be15	Snapshot_Japan_2023_Hyogo_Forest_Tamba097_C06	activityDetection	2023-10-05T03:19:47Z	gs://145625598251_2006510_103_snapshot_japan_2023__main/deployment/2260813/b0e23d57-4f02-4cb5-9e55-4eab44ef991b.JPG	true	10050694.JPG	image/jpg
47ad49e1-1273-42e8-b064-eca51b10fa58	Snapshot_Japan_2023_Hyogo_Forest_Tamba097_C06	activityDetection	2023-10-05T03:19:45Z	gs://145625598251_2006510_103_snapshot_japan_2023__main/deployment/2260813/cccd70f6-4480-423c-a0ce-4ac3ddfc248b.JPG	true	10050691.JPG	image/jpg
31b8dd20-a053-42fd-a908-3b84e10c32b8	Snapshot_Japan_2023_Hyogo_Forest_Tamba097_C06	activityDetection	2023-10-06T05:57:50Z	gs://145625598251_2006510_103_snapshot_japan_2023__main/deployment/2260813/29b69c84-a8e2-42fa-b6d9-460fc3af79bb.JPG	true	10060723.JPG	image/jpg
e75e39b4-c51c-42d6-9e0a-c459e4ff953c	Snapshot_Japan_2023_Hyogo_Forest_Tamba097_C06	activityDetection	2023-10-06T05:57:49Z	gs://145625598251_2006510_103_snapshot_japan_2023__main/deployment/2260813/664fc42c-25ef-40c4-9bfb-7b77fcbc8160.JPG	true	10060722.JPG	image/jpg
e1be9a8f-fbb8-4f8a-9cc1-6ae528595ed4	Snapshot_Japan_2023_Hyogo_Forest_Tamba097_C06	activityDetection	2023-10-06T05:57:54Z	gs://145625598251_2006510_103_snapshot_japan_2023__main/deployment/2260813/710a7d82-8f77-423d-a8be-8fe0293835e7.JPG	true	10060730.JPG	image/jpg
964a993c-de12-40d1-9a72-de3379ba1ac9	Snapshot_Japan_2023_Hyogo_Forest_Tamba097_C06	activityDetection	2023-10-06T05:57:51Z	gs://145625598251_2006510_103_snapshot_japan_2023__main/deployment/2260813/c04b4bb4-b281-4375-9f84-2d09046bec1b.JPG	true	10060725.JPG	image/jpg
3d7f5d18-c4d4-437f-952e-b6e61ccaa942	Snapshot_Japan_2023_Hyogo_Forest_Tamba097_C06	activityDetection	2023-10-06T05:57:49Z	gs://145625598251_2006510_103_snapshot_japan_2023__main/deployment/2260813/34ce2098-3e2f-4b4f-8d73-31f8a8a9fb8c.JPG	true	10060721.JPG	image/jpg
2644c1c3-80e4-4d73-8951-b5aed2dabfbd	Snapshot_Japan_2023_Hyogo_Forest_Tamba097_C06	activityDetection	2023-10-06T05:57:56Z	gs://145625598251_2006510_103_snapshot_japan_2023__main/deployment/2260813/f3ace032-c732-4582-9842-24b61c1e2be7.JPG	true	10060733.JPG	image/jpg
6fb39b0d-7819-4396-8457-377f8bc86ccf	Snapshot_Japan_2023_Hyogo_Forest_Tamba097_C06	activityDetection	2023-10-06T05:57:52Z	gs://145625598251_2006510_103_snapshot_japan_2023__main/deployment/2260813/6d27510b-b5ca-44da-ab01-150221aa13dd.JPG	true	10060726.JPG	image/jpg
cfa1a571-100a-4782-b69c-b69e967132c5	Snapshot_Japan_2023_Hyogo_Forest_Tamba097_C06	activityDetection	2023-10-06T05:57:52Z	gs://145625598251_2006510_103_snapshot_japan_2023__main/deployment/2260813/9b0a7d4c-197c-4631-a86f-250439bfbe26.JPG	true	10060727.JPG	image/jpg
19462820-5447-4a42-b7ac-73d0e1ce5b66	Snapshot_Japan_2023_Hyogo_Forest_Tamba097_C06	activityDetection	2023-10-06T05:57:55Z	gs://145625598251_2006510_103_snapshot_japan_2023__main/deployment/2260813/df08489f-047f-45c6-9182-87d0564b57c4.JPG	true	10060731.JPG	image/jpg
a6751908-47e4-4417-a265-aa8dac18b682	Snapshot_Japan_2023_Hyogo_Forest_Tamba097_C06	activityDetection	2023-10-06T05:57:56Z	gs://145625598251_2006510_103_snapshot_japan_2023__main/deployment/2260813/a38081ba-0baa-48bb-a551-8043eecdc6f2.JPG	true	10060732.JPG	image/jpg
049a0994-9566-49be-b5c5-cad912dd7388	Snapshot_Japan_2023_Hyogo_Forest_Tamba097_C06	activityDetection	2023-10-06T05:57:48Z	gs://145625598251_2006510_103_snapshot_japan_2023__main/deployment/2260813/2dc87a3a-f9a3-49f8-83c5-f1dac7eab01d.JPG	true	10060720.JPG	image/jpg
f24b0383-e709-4f6e-aaf8-103d603b12a7	Snapshot_Japan_2023_Hyogo_Forest_Tamba097_C06	activityDetection	2023-10-06T05:57:51Z	gs://145625598251_2006510_103_snapshot_japan_2023__main/deployment/2260813/d5b96c3e-53ca-49b4-86f3-287225bcbe83.JPG	true	10060724.JPG	image/jpg
5ac43a09-dbc2-4be9-b41b-f7b555a519fc	Snapshot_Japan_2023_Hyogo_Forest_Tamba097_C06	activityDetection	2023-10-06T05:57:54Z	gs://145625598251_2006510_103_snapshot_japan_2023__main/deployment/2260813/d9434a1f-dc43-442d-a02a-eac7beba32aa.JPG	true	10060729.JPG	image/jpg
02c4add2-92f1-4918-a7c0-5e2b1ae8a781	Snapshot_Japan_2023_Hyogo_Forest_Tamba097_C06	activityDetection	2023-10-06T05:57:53Z	gs://145625598251_2006510_103_snapshot_japan_2023__main/deployment/2260813/b1dfe037-228b-44ca-a0a3-fb2280408151.JPG	true	10060728.JPG	image/jpg
7134fabe-47d6-4430-b745-ce0da1263b5c	Snapshot_Japan_2023_Hyogo_Forest_Tamba097_C06	activityDetection	2023-10-22T07:57:05Z	gs://145625598251_2006510_103_snapshot_japan_2023__main/deployment/2260813/408eb4be-b8dd-4955-9cef-b7cad9ac3601.JPG	true	10220997.JPG	image/jpg
33068244-10ee-4178-936c-d733bd5b55e0	Snapshot_Japan_2023_Hyogo_Forest_Tamba097_C06	activityDetection	2023-10-22T07:57:05Z	gs://145625598251_2006510_103_snapshot_japan_2023__main/deployment/2260813/67662822-9837-48b1-9343-7ffe81f54623.JPG	true	10220998.JPG	image/jpg
a2c880db-31cc-4b12-b89d-26343bcd0263	Snapshot_Japan_2023_Hyogo_Forest_Tamba097_C06	activityDetection	2023-10-22T07:57:04Z	gs://145625598251_2006510_103_snapshot_japan_2023__main/deployment/2260813/5d1967be-6b0d-412e-8d12-c33fc4deafe5.JPG	true	10220996.JPG	image/jpg
31ea8f06-c774-4993-ad0b-de30b3189cd5	Snapshot_Japan_2023_Hyogo_Forest_Tamba097_C06	activityDetection	2023-10-22T07:56:57Z	gs://145625598251_2006510_103_snapshot_japan_2023__main/deployment/2260813/9aebaf24-cde4-4194-b009-ff661afd65df.JPG	true	10220985.JPG	image/jpg
e647757f-5642-4289-bb47-d120a4a084c9	Snapshot_Japan_2023_Hyogo_Forest_Tamba097_C06	activityDetection	2023-10-22T07:57:02Z	gs://145625598251_2006510_103_snapshot_japan_2023__main/deployment/2260813/cb05311b-3259-4b5a-bcdb-a1afe87b364c.JPG	true	10220993.JPG	image/jpg
9884124d-d50e-483c-88d7-81842531f016	Snapshot_Japan_2023_Hyogo_Forest_Tamba097_C06	activityDetection	2023-10-22T07:57:03Z	gs://145625598251_2006510_103_snapshot_japan_2023__main/deployment/2260813/1604d2d6-c826-416d-9acf-7bcfb0cf4172.JPG	true	10220995.JPG	image/jpg
049da19e-8aab-425d-885f-c94bd29d23c1	Snapshot_Japan_2023_Hyogo_Forest_Tamba097_C06	activityDetection	2023-10-22T07:56:58Z	gs://145625598251_2006510_103_snapshot_japan_2023__main/deployment/2260813/081211cb-4ea9-4458-a20c-b9bb062a0b24.JPG	true	10220986.JPG	image/jpg
0e3eb7c2-343d-4e2d-98d3-3aa5db2aa960	Snapshot_Japan_2023_Hyogo_Forest_Tamba097_C06	activityDetection	2023-10-22T07:56:59Z	gs://145625598251_2006510_103_snapshot_japan_2023__main/deployment/2260813/637d0763-0e9a-4e4c-9dee-dfd2d30f786b.JPG	true	10220987.JPG	image/jpg
64919099-fa93-4442-b591-a2390455e048	Snapshot_Japan_2023_Hyogo_Forest_Tamba097_C06	activityDetection	2023-10-22T07:57:00Z	gs://145625598251_2006510_103_snapshot_japan_2023__main/deployment/2260813/a20a7f57-e302-4793-bbaf-3067489359bf.JPG	true	10220990.JPG	image/jpg
f76f36b9-05f6-4872-a8e1-51a8408f75e6	Snapshot_Japan_2023_Hyogo_Forest_Tamba097_C06	activityDetection	2023-10-22T07:57:03Z	gs://145625598251_2006510_103_snapshot_japan_2023__main/deployment/2260813/3769bb59-de54-498b-afa1-891b73567ed1.JPG	true	10220994.JPG	image/jpg
b36e91b7-8e10-4d6f-aafe-6b92f0b88291	Snapshot_Japan_2023_Hyogo_Forest_Tamba097_C06	activityDetection	2023-10-22T07:56:59Z	gs://145625598251_2006510_103_snapshot_japan_2023__main/deployment/2260813/5e418922-4da9-4394-a3dd-a6dd4f6e4777.JPG	true	10220988.JPG	image/jpg
d0b3c670-d01f-4f39-80f2-e3baab0611ad	Snapshot_Japan_2023_Hyogo_Forest_Tamba097_C06	activityDetection	2023-10-22T07:57:00Z	gs://145625598251_2006510_103_snapshot_japan_2023__main/deployment/2260813/a6b9f8fa-5de8-487c-8655-abba16c5ec7e.JPG	true	10220989.JPG	image/jpg
c9753f3f-1502-4976-bb1c-76f0a4635089	Snapshot_Japan_2023_Hyogo_Forest_Tamba097_C06	activityDetection	2023-10-22T07:57:01Z	gs://145625598251_2006510_103_snapshot_japan_2023__main/deployment/2260813/ffd70862-25c1-44c5-bd5d-073a0320793d.JPG	true	10220991.JPG	image/jpg
393b5c4c-f008-46f3-ac71-2fbf73889ef5	Snapshot_Japan_2023_Hyogo_Forest_Tamba097_C06	activityDetection	2023-10-22T07:57:02Z	gs://145625598251_2006510_103_snapshot_japan_2023__main/deployment/2260813/b07c3798-8a4a-4f5f-a36c-7bea74c12628.JPG	true	10220992.JPG	image/jpg
615d8ffd-88ed-4855-8153-881fe74e1232	Snapshot_Japan_2023_Hyogo_Forest_Tamba097_C06	activityDetection	2023-10-26T23:37:18Z	gs://145625598251_2006510_103_snapshot_japan_2023__main/deployment/2260813/d48dce46-9bb4-4e63-9373-b9719c4e085c.JPG	true	10270154.JPG	image/jpg
fc9f26f4-1727-4365-a6d3-3c6baa1a94f2	Snapshot_Japan_2023_Hyogo_Forest_Tamba097_C06	activityDetection	2023-10-26T23:37:15Z	gs://145625598251_2006510_103_snapshot_japan_2023__main/deployment/2260813/d6bf02f0-5b13-4abe-90d0-1cd1c043884d.JPG	true	10270148.JPG	image/jpg
d3b0ba7e-b46d-401c-8915-112f31e91783	Snapshot_Japan_2023_Hyogo_Forest_Tamba097_C06	activityDetection	2023-10-26T23:37:11Z	gs://145625598251_2006510_103_snapshot_japan_2023__main/deployment/2260813/45fdba69-e8ac-449a-b18b-0de454d7ddc7.JPG	true	10270143.JPG	image/jpg
2594cb44-2b41-45c9-a8f6-b34ad70e5efd	Snapshot_Japan_2023_Hyogo_Forest_Tamba097_C06	activityDetection	2023-10-26T23:37:13Z	gs://145625598251_2006510_103_snapshot_japan_2023__main/deployment/2260813/d7f49a19-a09e-4117-8d08-028936b83ef3.JPG	true	10270145.JPG	image/jpg
a1a62fa3-ad8f-40e8-ba50-274967568db9	Snapshot_Japan_2023_Hyogo_Forest_Tamba097_C06	activityDetection	2023-10-26T23:37:15Z	gs://145625598251_2006510_103_snapshot_japan_2023__main/deployment/2260813/6853db34-29a6-4c2a-b5b1-feb2c8d86834.JPG	true	10270149.JPG	image/jpg
cf96afab-a32e-477e-a3aa-d0e801f28495	Snapshot_Japan_2023_Hyogo_Forest_Tamba097_C06	activityDetection	2023-10-26T23:37:17Z	gs://145625598251_2006510_103_snapshot_japan_2023__main/deployment/2260813/171de1ad-8e2c-45c8-b5b1-a5660e00000c.JPG	true	10270152.JPG	image/jpg
4b958b33-2f13-4c86-9c7c-c0091f694208	Snapshot_Japan_2023_Hyogo_Forest_Tamba097_C06	activityDetection	2023-10-26T23:37:12Z	gs://145625598251_2006510_103_snapshot_japan_2023__main/deployment/2260813/d734125c-f0ea-4b37-b0b2-6f4fffeecfd4.JPG	true	10270144.JPG	image/jpg
3a35ca56-3ae6-4645-b28f-6117953308e4	Snapshot_Japan_2023_Hyogo_Forest_Tamba097_C06	activityDetection	2023-10-26T23:37:14Z	gs://145625598251_2006510_103_snapshot_japan_2023__main/deployment/2260813/e7f627a3-b6c7-4928-9b9d-9594a9c2c188.JPG	true	10270146.JPG	image/jpg
13e49de0-34b9-40b2-ba6f-8ca85fe67c6e	Snapshot_Japan_2023_Hyogo_Forest_Tamba097_C06	activityDetection	2023-10-26T23:37:17Z	gs://145625598251_2006510_103_snapshot_japan_2023__main/deployment/2260813/b89ba415-9670-46cc-ae2c-4a1cc5a83ca5.JPG	true	10270151.JPG	image/jpg
08595fa2-c738-4844-8e63-c79dfa04f752	Snapshot_Japan_2023_Hyogo_Forest_Tamba097_C06	activityDetection	2023-10-26T23:37:14Z	gs://145625598251_2006510_103_snapshot_japan_2023__main/deployment/2260813/beeac594-0749-420b-8411-1c6406a9f4b7.JPG	true	10270147.JPG	image/jpg
da337594-b713-47d2-8de9-2294bca020bd	Snapshot_Japan_2023_Hyogo_Forest_Tamba097_C06	activityDetection	2023-10-26T23:37:16Z	gs://145625598251_2006510_103_snapshot_japan_2023__main/deployment/2260813/1ff37b08-fdd2-428d-9a9d-bf75be4bb676.JPG	true	10270150.JPG	image/jpg
2216703c-3c2a-4063-afad-218e74e8b075	Snapshot_Japan_2023_Hyogo_Forest_Tamba097_C06	activityDetection	2023-10-26T23:37:18Z	gs://145625598251_2006510_103_snapshot_japan_2023__main/deployment/2260813/8729d9d6-b39e-4a68-a001-709ac2e2f52e.JPG	true	10270153.JPG	image/jpg
545ab50e-6664-4edb-b2e5-3b38c54cc5d6	Snapshot_Japan_2023_Hyogo_Forest_Tamba097_C06	activityDetection	2023-10-26T23:37:19Z	gs://145625598251_2006510_103_snapshot_japan_2023__main/deployment/2260813/4645ae32-ccf6-4fec-a349-6b6fa7bb8113.JPG	true	10270155.JPG	image/jpg
086c89be-2c15-429d-a488-cc4506bb74db	Snapshot_Japan_2023_Hyogo_Forest_Tamba097_C06	activityDetection	2023-10-26T23:53:14Z	gs://145625598251_2006510_103_snapshot_japan_2023__main/deployment/2260813/19ec1a43-d342-4a16-9021-fc14ccd75b3d.JPG	true	10270157.JPG	image/jpg
12337f5d-0e2c-4da1-83dc-52ffabd1b90d	Snapshot_Japan_2023_Hyogo_Forest_Tamba097_C06	activityDetection	2023-10-26T23:53:21Z	gs://145625598251_2006510_103_snapshot_japan_2023__main/deployment/2260813/0d7fb8b0-263a-477d-a9e4-016d1cd2d6f9.JPG	true	10270168.JPG	image/jpg
790baa62-c16d-473b-ad6e-963508c473ab	Snapshot_Japan_2023_Hyogo_Forest_Tamba097_C06	activityDetection	2023-10-26T23:53:11Z	gs://145625598251_2006510_103_snapshot_japan_2023__main/deployment/2260813/f86dbf44-6140-4fc9-85af-30095515a488.JPG	true	10270156.JPG	image/jpg
8d0b4023-0c06-44b0-b129-9e6ed0ae2bcc	Snapshot_Japan_2023_Hyogo_Forest_Tamba097_C06	activityDetection	2023-10-26T23:53:15Z	gs://145625598251_2006510_103_snapshot_japan_2023__main/deployment/2260813/5d4d8568-27b5-431e-93d9-e221f53e078a.JPG	true	10270158.JPG	image/jpg
d476db53-c836-4b2a-9f52-ef384fadc7cd	Snapshot_Japan_2023_Hyogo_Forest_Tamba097_C06	activityDetection	2023-10-26T23:53:15Z	gs://145625598251_2006510_103_snapshot_japan_2023__main/deployment/2260813/eb9dccda-123c-48a2-a6d5-9ea17a00d54a.JPG	true	10270159.JPG	image/jpg
363a3993-c5a3-4bc7-905c-894e81e98441	Snapshot_Japan_2023_Hyogo_Forest_Tamba097_C06	activityDetection	2023-10-26T23:53:17Z	gs://145625598251_2006510_103_snapshot_japan_2023__main/deployment/2260813/dc76bf9f-0572-4860-8148-ed0c036b9738.JPG	true	10270161.JPG	image/jpg
be1fc85b-29a4-40f3-a9f8-da0a26b67572	Snapshot_Japan_2023_Hyogo_Forest_Tamba097_C06	activityDetection	2023-10-26T23:53:16Z	gs://145625598251_2006510_103_snapshot_japan_2023__main/deployment/2260813/5cdd38e7-cf2b-4097-8c18-b3dd89cdc3ef.JPG	true	10270160.JPG	image/jpg
56df44d2-7215-4994-a869-2370a99bc81e	Snapshot_Japan_2023_Hyogo_Forest_Tamba097_C06	activityDetection	2023-10-26T23:53:17Z	gs://145625598251_2006510_103_snapshot_japan_2023__main/deployment/2260813/4e16d26a-5204-4687-a20b-1a9974390fc3.JPG	true	10270162.JPG	image/jpg
2a7c9d75-db6e-4925-8362-0083f414456a	Snapshot_Japan_2023_Hyogo_Forest_Tamba097_C06	activityDetection	2023-10-26T23:53:19Z	gs://145625598251_2006510_103_snapshot_japan_2023__main/deployment/2260813/c06859b7-c4d6-4086-af5f-ae7021eada00.JPG	true	10270164.JPG	image/jpg
12eadb4e-6d52-4a53-ac62-8b4c81d8b46b	Snapshot_Japan_2023_Hyogo_Forest_Tamba097_C06	activityDetection	2023-10-26T23:53:18Z	gs://145625598251_2006510_103_snapshot_japan_2023__main/deployment/2260813/cc1c4b3d-f74c-4d0a-a8f3-1c1cb144bc4f.JPG	true	10270163.JPG	image/jpg
6b909fdc-2e64-49b1-9c7e-2192aa9f0949	Snapshot_Japan_2023_Hyogo_Forest_Tamba097_C06	activityDetection	2023-10-26T23:53:20Z	gs://145625598251_2006510_103_snapshot_japan_2023__main/deployment/2260813/96eabee1-5f2e-4489-8a8d-412e19dacb0a.JPG	true	10270166.JPG	image/jpg
48e6b117-7d7d-49a3-a8a6-2071b9a9d527	Snapshot_Japan_2023_Hyogo_Forest_Tamba097_C06	activityDetection	2023-10-26T23:53:20Z	gs://145625598251_2006510_103_snapshot_japan_2023__main/deployment/2260813/6f5ee921-c9a9-43fa-9ce4-7a022fbc2787.JPG	true	10270167.JPG	image/jpg
3ecb9435-757a-43cb-bf82-c8ac181f5103	Snapshot_Japan_2023_Hyogo_Forest_Tamba097_C06	activityDetection	2023-10-26T23:53:19Z	gs://145625598251_2006510_103_snapshot_japan_2023__main/deployment/2260813/ad0bca2b-64fe-4045-8f37-fb8197af901c.JPG	true	10270165.JPG	image/jpg
c2869261-30fd-4df2-bde9-5f5e94a79da0	Snapshot_Japan_2023_Hyogo_Forest_Tamba097_C06	activityDetection	2023-10-29T23:40:00Z	gs://145625598251_2006510_103_snapshot_japan_2023__main/deployment/2260813/36974898-6fc5-46a4-bca4-d027410b9899.JPG	true	10300190.JPG	image/jpg
beec1872-af06-49f7-9164-0106dc02d297	Snapshot_Japan_2023_Hyogo_Forest_Tamba097_C06	activityDetection	2023-10-29T23:40:02Z	gs://145625598251_2006510_103_snapshot_japan_2023__main/deployment/2260813/10846101-92ac-4ba2-ba96-0502fab95caa.JPG	true	10300193.JPG	image/jpg
3fb5bc52-7ec2-4f22-9af7-6a2bf531c078	Snapshot_Japan_2023_Hyogo_Forest_Tamba097_C06	activityDetection	2023-10-29T23:40:05Z	gs://145625598251_2006510_103_snapshot_japan_2023__main/deployment/2260813/83686231-2eb6-4219-9e59-dbf30e3d4c71.JPG	true	10300198.JPG	image/jpg
f4b1ebb1-f584-46cc-bed6-8042a2785dda	Snapshot_Japan_2023_Hyogo_Forest_Tamba097_C06	activityDetection	2023-10-29T23:40:08Z	gs://145625598251_2006510_103_snapshot_japan_2023__main/deployment/2260813/ae41e049-8ddf-43f5-818e-9701866bf371.JPG	true	10300202.JPG	image/jpg
7301641b-f0f9-4059-b9ee-5d59beeb410e	Snapshot_Japan_2023_Hyogo_Forest_Tamba097_C06	activityDetection	2023-10-29T23:40:04Z	gs://145625598251_2006510_103_snapshot_japan_2023__main/deployment/2260813/91a630ba-55ca-4c89-8406-a4de27433f43.JPG	true	10300196.JPG	image/jpg
e2bdf5c1-1c20-42c8-8b4d-c92a7aba5ac6	Snapshot_Japan_2023_Hyogo_Forest_Tamba097_C06	activityDetection	2023-10-29T23:40:05Z	gs://145625598251_2006510_103_snapshot_japan_2023__main/deployment/2260813/54ca67bd-dae7-4d5c-bf2d-4bcd30c7067c.JPG	true	10300197.JPG	image/jpg
063681d1-6c30-47d8-84bd-5714a77437a6	Snapshot_Japan_2023_Hyogo_Forest_Tamba097_C06	activityDetection	2023-10-29T23:40:01Z	gs://145625598251_2006510_103_snapshot_japan_2023__main/deployment/2260813/c6e4ba43-555d-47a9-86db-95efe7bad775.JPG	true	10300191.JPG	image/jpg
9420927e-8c86-4f39-b2fe-f1e5a4517a02	Snapshot_Japan_2023_Hyogo_Forest_Tamba097_C06	activityDetection	2023-10-29T23:40:02Z	gs://145625598251_2006510_103_snapshot_japan_2023__main/deployment/2260813/c6a3d9f5-c346-4643-8da7-4eec26629fe5.JPG	true	10300194.JPG	image/jpg
8af63534-fecf-4ebc-bd2a-815ba87e320b	Snapshot_Japan_2023_Hyogo_Forest_Tamba097_C06	activityDetection	2023-10-29T23:40:03Z	gs://145625598251_2006510_103_snapshot_japan_2023__main/deployment/2260813/d72b9c16-9712-45f5-aecb-b6a13a98a0ad.JPG	true	10300195.JPG	image/jpg
0d2bb010-0732-474a-8b50-898226575603	Snapshot_Japan_2023_Hyogo_Forest_Tamba097_C06	activityDetection	2023-10-29T23:40:07Z	gs://145625598251_2006510_103_snapshot_japan_2023__main/deployment/2260813/656d4a7c-a854-43d5-8d72-5a5ff5a29797.JPG	true	10300200.JPG	image/jpg
8a46bc83-413d-4f7e-a4e5-53782892ab24	Snapshot_Japan_2023_Hyogo_Forest_Tamba097_C06	activityDetection	2023-10-29T23:40:01Z	gs://145625598251_2006510_103_snapshot_japan_2023__main/deployment/2260813/5efdd5a9-a372-4375-a8a6-9f848bea2b8a.JPG	true	10300192.JPG	image/jpg
7cea7b58-6173-4a09-b97e-865bd72e240d	Snapshot_Japan_2023_Hyogo_Forest_Tamba097_C06	activityDetection	2023-10-29T23:40:06Z	gs://145625598251_2006510_103_snapshot_japan_2023__main/deployment/2260813/27dae0a3-0876-4db6-ba3b-8edc165d923f.JPG	true	10300199.JPG	image/jpg
43ee39a6-d213-43a1-8dc0-3cfd3a5b57ff	Snapshot_Japan_2023_Hyogo_Forest_Tamba097_C06	activityDetection	2023-10-29T23:40:07Z	gs://145625598251_2006510_103_snapshot_japan_2023__main/deployment/2260813/cbeec31c-c7cc-48e9-8eeb-b451397736cd.JPG	true	10300201.JPG	image/jpg
0b5411b8-ac64-4eff-80d8-08dc2efd74f3	Snapshot_Japan_2023_Hyogo_Forest_Tamba097_C06	activityDetection	2023-10-29T23:56:56Z	gs://145625598251_2006510_103_snapshot_japan_2023__main/deployment/2260813/4ff47a3f-6334-4120-a2ca-9144b29a2f11.JPG	true	10300204.JPG	image/jpg
77eb9fd3-1011-4077-b4c2-3cdf1d080a52	Snapshot_Japan_2023_Hyogo_Forest_Tamba097_C06	activityDetection	2023-10-29T23:56:59Z	gs://145625598251_2006510_103_snapshot_japan_2023__main/deployment/2260813/4bc00c49-8277-4b2f-b44f-058daf848dbd.JPG	true	10300209.JPG	image/jpg
3557e428-3721-40d5-8782-9d8775a13835	Snapshot_Japan_2023_Hyogo_Forest_Tamba097_C06	activityDetection	2023-10-29T23:57:00Z	gs://145625598251_2006510_103_snapshot_japan_2023__main/deployment/2260813/c5420bdf-69ab-485d-b8eb-4cabff778cea.JPG	true	10300210.JPG	image/jpg
89e68dd7-e4db-4579-bf9b-b9b32ec27348	Snapshot_Japan_2023_Hyogo_Forest_Tamba097_C06	activityDetection	2023-10-29T23:56:58Z	gs://145625598251_2006510_103_snapshot_japan_2023__main/deployment/2260813/b7e67ca3-e149-47c6-886d-e32219598bbd.JPG	true	10300207.JPG	image/jpg
ec7af010-1dd3-445f-955c-536d2a84b7f5	Snapshot_Japan_2023_Hyogo_Forest_Tamba097_C06	activityDetection	2023-10-29T23:57:05Z	gs://145625598251_2006510_103_snapshot_japan_2023__main/deployment/2260813/c72c0192-c957-4ef5-9cf9-04466b79cf98.JPG	true	10300217.JPG	image/jpg
ad1f51c8-4784-4cd1-aee7-8ececdfe01ab	Snapshot_Japan_2023_Hyogo_Forest_Tamba097_C06	activityDetection	2023-10-29T23:57:02Z	gs://145625598251_2006510_103_snapshot_japan_2023__main/deployment/2260813/a504a3a3-da8e-4e3c-990f-9e436acdb1f1.JPG	true	10300214.JPG	image/jpg
7d4924c5-7fc3-4dd2-a01b-466e287a2470	Snapshot_Japan_2023_Hyogo_Forest_Tamba097_C06	activityDetection	2023-10-29T23:57:01Z	gs://145625598251_2006510_103_snapshot_japan_2023__main/deployment/2260813/4927de64-6f35-4bf8-a049-8b3c1dec4d3d.JPG	true	10300211.JPG	image/jpg
fccbcdaa-3d05-45d5-83ce-29e42059de3f	Snapshot_Japan_2023_Hyogo_Forest_Tamba097_C06	activityDetection	2023-10-29T23:57:01Z	gs://145625598251_2006510_103_snapshot_japan_2023__main/deployment/2260813/188bbf6f-c65d-4300-84ea-4e1887ab6a29.JPG	true	10300212.JPG	image/jpg
1fd72f50-1db9-4b81-b2b6-3e59e8e8c8f5	Snapshot_Japan_2023_Hyogo_Forest_Tamba097_C06	activityDetection	2023-10-29T23:57:03Z	gs://145625598251_2006510_103_snapshot_japan_2023__main/deployment/2260813/65031c27-bfab-4c36-99d6-aff6a2606a9a.JPG	true	10300215.JPG	image/jpg
b6d11efd-f06e-431f-9ae4-c9b71a595ca7	Snapshot_Japan_2023_Hyogo_Forest_Tamba097_C06	activityDetection	2023-10-29T23:56:57Z	gs://145625598251_2006510_103_snapshot_japan_2023__main/deployment/2260813/5b51e903-b79d-4536-9298-5998cd8e7e06.JPG	true	10300205.JPG	image/jpg
3be8408b-e9be-42a5-88d4-ab36a9c0b6dd	Snapshot_Japan_2023_Hyogo_Forest_Tamba097_C06	activityDetection	2023-10-29T23:57:02Z	gs://145625598251_2006510_103_snapshot_japan_2023__main/deployment/2260813/e8f2c95a-3864-4f2f-b878-100b23997a53.JPG	true	10300213.JPG	image/jpg
c62571be-904e-4e51-a10a-f5ffad12e85c	Snapshot_Japan_2023_Hyogo_Forest_Tamba097_C06	activityDetection	2023-10-29T23:56:59Z	gs://145625598251_2006510_103_snapshot_japan_2023__main/deployment/2260813/9a151853-6ff9-40a0-93fc-f9f91e1fb3af.JPG	true	10300208.JPG	image/jpg
40fa247e-febc-4ff4-98b8-129bf6f7f6cd	Snapshot_Japan_2023_Hyogo_Forest_Tamba097_C06	activityDetection	2023-10-29T23:56:55Z	gs://145625598251_2006510_103_snapshot_japan_2023__main/deployment/2260813/6879e942-fb5d-455f-8fc4-057d863f9538.JPG	true	10300203.JPG	image/jpg
1a71e42f-afec-4833-b955-4f50085cccf9	Snapshot_Japan_2023_Hyogo_Forest_Tamba097_C06	activityDetection	2023-10-29T23:57:04Z	gs://145625598251_2006510_103_snapshot_japan_2023__main/deployment/2260813/bbd5c970-2a44-45be-983b-c20f495201ef.JPG	true	10300216.JPG	image/jpg
2153a339-4fe1-48f0-9805-7e07098ea630	Snapshot_Japan_2023_Hyogo_Forest_Tamba097_C06	activityDetection	2023-10-29T23:56:57Z	gs://145625598251_2006510_103_snapshot_japan_2023__main/deployment/2260813/0173666a-094e-43d3-a3b3-3aa1f51486b3.JPG	true	10300206.JPG	image/jpg
bac1227a-b96a-4864-8e4c-a494c9f14c63	Snapshot_Japan_2023_Hyogo_Forest_Tamba097_C06	activityDetection	2023-10-31T23:46:01Z	gs://145625598251_2006510_103_snapshot_japan_2023__main/deployment/2260813/a9f6efe5-1ab8-426b-a679-9bae07817217.JPG	true	11010227.JPG	image/jpg
ee21a013-d40b-4cd8-a68c-2f380c162cd6	Snapshot_Japan_2023_Hyogo_Forest_Tamba097_C06	activityDetection	2023-10-31T23:46:00Z	gs://145625598251_2006510_103_snapshot_japan_2023__main/deployment/2260813/75478176-7ab7-41f6-8a22-fa053ddf81e3.JPG	true	11010225.JPG	image/jpg
b0ab7364-bc72-4306-86d0-e8c8fbfd11f4	Snapshot_Japan_2023_Hyogo_Forest_Tamba097_C06	activityDetection	2023-10-31T23:45:57Z	gs://145625598251_2006510_103_snapshot_japan_2023__main/deployment/2260813/7cb28e8a-1da2-4593-bf46-15a87979c44e.JPG	true	11010221.JPG	image/jpg
4945d9ec-ec6e-4efd-869c-fe9d64c18307	Snapshot_Japan_2023_Hyogo_Forest_Tamba097_C06	activityDetection	2023-10-31T23:45:58Z	gs://145625598251_2006510_103_snapshot_japan_2023__main/deployment/2260813/8eaa6abb-3a0e-422a-9166-b3223e180ef3.JPG	true	11010223.JPG	image/jpg
efa91837-d58c-4e2d-bd2f-b99e71adbc9e	Snapshot_Japan_2023_Hyogo_Forest_Tamba097_C06	activityDetection	2023-10-31T23:46:00Z	gs://145625598251_2006510_103_snapshot_japan_2023__main/deployment/2260813/4ffd5f9b-07d4-4e26-b70e-9487c7bc98aa.JPG	true	11010226.JPG	image/jpg
c5a3ec2f-0f98-4766-a92c-29089b876910	Snapshot_Japan_2023_Hyogo_Forest_Tamba097_C06	activityDetection	2023-10-31T23:45:56Z	gs://145625598251_2006510_103_snapshot_japan_2023__main/deployment/2260813/6f25ce4f-52be-414d-88b8-7592e9a3d6f4.JPG	true	11010219.JPG	image/jpg
dcffa6c1-52b9-4281-8f6c-84d0f6a278cd	Snapshot_Japan_2023_Hyogo_Forest_Tamba097_C06	activityDetection	2023-10-31T23:45:54Z	gs://145625598251_2006510_103_snapshot_japan_2023__main/deployment/2260813/6f63ec65-19f1-49b1-a230-e7b897b2cbf7.JPG	true	11010218.JPG	image/jpg
75206b98-5fbb-4408-abba-7339c47d759c	Snapshot_Japan_2023_Hyogo_Forest_Tamba097_C06	activityDetection	2023-10-31T23:45:57Z	gs://145625598251_2006510_103_snapshot_japan_2023__main/deployment/2260813/46136915-6957-4e86-9c1b-c66bf226b694.JPG	true	11010220.JPG	image/jpg
99be0266-19f1-4ff8-94bd-6ef39bddf410	Snapshot_Japan_2023_Hyogo_Forest_Tamba097_C06	activityDetection	2023-10-31T23:45:58Z	gs://145625598251_2006510_103_snapshot_japan_2023__main/deployment/2260813/a3764965-921c-4906-a09c-1d11aa3b19f6.JPG	true	11010222.JPG	image/jpg
b7c56cbe-fa12-4fe9-a89e-178b0ece3a80	Snapshot_Japan_2023_Hyogo_Forest_Tamba097_C06	activityDetection	2023-10-31T23:45:59Z	gs://145625598251_2006510_103_snapshot_japan_2023__main/deployment/2260813/2ec2dc6b-78e8-4bba-8f04-aa305ab96eed.JPG	true	11010224.JPG	image/jpg
0c1c5efe-eb49-469f-ba58-2f08f8f116f0	Snapshot_Japan_2023_Hyogo_Forest_Tamba097_C06	activityDetection	2023-10-31T23:52:50Z	gs://145625598251_2006510_103_snapshot_japan_2023__main/deployment/2260813/86590585-769b-44ca-b080-c9446919e1a4.JPG	true	11010239.JPG	image/jpg
59d5a1fd-5d88-41d9-9f7f-76379639379e	Snapshot_Japan_2023_Hyogo_Forest_Tamba097_C06	activityDetection	2023-10-31T23:52:44Z	gs://145625598251_2006510_103_snapshot_japan_2023__main/deployment/2260813/51100f78-d045-4158-ab5f-1a7a3837021a.JPG	true	11010229.JPG	image/jpg
e89d990a-8b0d-4a37-977b-cf1ce2cc74b0	Snapshot_Japan_2023_Hyogo_Forest_Tamba097_C06	activityDetection	2023-10-31T23:52:45Z	gs://145625598251_2006510_103_snapshot_japan_2023__main/deployment/2260813/be2705b6-b6d7-4bcf-b87e-ba2211d5b4c2.JPG	true	11010231.JPG	image/jpg
1c21325a-d32e-4eeb-84b5-d17ce8388520	Snapshot_Japan_2023_Hyogo_Forest_Tamba097_C06	activityDetection	2023-10-31T23:52:50Z	gs://145625598251_2006510_103_snapshot_japan_2023__main/deployment/2260813/a4dacb9a-bf9d-4435-a262-820d68bdb459.JPG	true	11010238.JPG	image/jpg
2d1529ac-894a-4779-ac2e-f2eed0632080	Snapshot_Japan_2023_Hyogo_Forest_Tamba097_C06	activityDetection	2023-10-31T23:52:47Z	gs://145625598251_2006510_103_snapshot_japan_2023__main/deployment/2260813/e2c84564-68d0-44ee-8b21-a0648c079580.JPG	true	11010235.JPG	image/jpg
0cc32031-cfd1-4c01-89fe-15698bd939f2	Snapshot_Japan_2023_Hyogo_Forest_Tamba097_C06	activityDetection	2023-10-31T23:52:44Z	gs://145625598251_2006510_103_snapshot_japan_2023__main/deployment/2260813/0c845462-4559-4b03-ba98-1b5c5aa45530.JPG	true	11010230.JPG	image/jpg
e972ec6b-e52a-4675-a8a3-9cc7b8e785b5	Snapshot_Japan_2023_Hyogo_Forest_Tamba097_C06	activityDetection	2023-10-31T23:52:49Z	gs://145625598251_2006510_103_snapshot_japan_2023__main/deployment/2260813/c2ac73bc-d279-479e-ad94-71053ac2d574.JPG	true	11010237.JPG	image/jpg
f3db54fa-fbe4-4b9e-8c98-08a4479a7243	Snapshot_Japan_2023_Hyogo_Forest_Tamba097_C06	activityDetection	2023-10-31T23:52:46Z	gs://145625598251_2006510_103_snapshot_japan_2023__main/deployment/2260813/40a8872e-824b-44cd-838d-7f99c8c62514.JPG	true	11010232.JPG	image/jpg
c120b67c-8979-4d26-ab0e-d389ec038521	Snapshot_Japan_2023_Hyogo_Forest_Tamba097_C06	activityDetection	2023-10-31T23:52:47Z	gs://145625598251_2006510_103_snapshot_japan_2023__main/deployment/2260813/5f5d50ce-887d-4eb2-88a9-254bd6967564.JPG	true	11010234.JPG	image/jpg
1d4559ff-6b3a-4dbb-9572-b2817ca78327	Snapshot_Japan_2023_Hyogo_Forest_Tamba097_C06	activityDetection	2023-10-31T23:52:46Z	gs://145625598251_2006510_103_snapshot_japan_2023__main/deployment/2260813/e8d170ac-8254-4948-bbdb-f78c77d73cde.JPG	true	11010233.JPG	image/jpg
3e1d1d49-efd3-48f0-8668-67eedbb56a3a	Snapshot_Japan_2023_Hyogo_Forest_Tamba097_C06	activityDetection	2023-10-31T23:52:48Z	gs://145625598251_2006510_103_snapshot_japan_2023__main/deployment/2260813/832dc939-ba02-4b32-95ee-1bdbd9065f05.JPG	true	11010236.JPG	image/jpg
7a6291e3-ee25-4c3d-99dd-dd48fec1131b	Snapshot_Japan_2023_Hyogo_Forest_Tamba097_C06	activityDetection	2023-10-31T23:52:43Z	gs://145625598251_2006510_103_snapshot_japan_2023__main/deployment/2260813/6c0c2d00-de9d-4e53-a71c-9ce45555ff55.JPG	true	11010228.JPG	image/jpg
c1780a02-4100-4fd7-a370-de7b85749a33	Snapshot_Japan_2023_Hyogo_Forest_Tamba097_C06	activityDetection	2023-11-03T00:33:54Z	gs://145625598251_2006510_103_snapshot_japan_2023__main/deployment/2260813/1e86be53-7372-42a6-be4b-7af34218ef93.JPG	true	11030242.JPG	image/jpg
af450b6a-d13f-4ef4-b1a0-1a2ac8a1f58e	Snapshot_Japan_2023_Hyogo_Forest_Tamba097_C06	activityDetection	2023-11-03T00:33:58Z	gs://145625598251_2006510_103_snapshot_japan_2023__main/deployment/2260813/49cb6487-5647-45c0-9076-ba0483d7807c.JPG	true	11030247.JPG	image/jpg
d0e65e2a-cddb-4743-b9ab-d5b81bd76ba9	Snapshot_Japan_2023_Hyogo_Forest_Tamba097_C06	activityDetection	2023-11-03T00:34:12Z	gs://145625598251_2006510_103_snapshot_japan_2023__main/deployment/2260813/6f9c8cc3-5d82-4b5f-af01-0d5fcc883957.JPG	true	11030252.JPG	image/jpg
e0cc9079-e807-43ad-9ecd-4e5d901f082a	Snapshot_Japan_2023_Hyogo_Forest_Tamba097_C06	activityDetection	2023-11-03T00:33:58Z	gs://145625598251_2006510_103_snapshot_japan_2023__main/deployment/2260813/649236a7-c3cb-4871-a56c-dfe85d427ccb.JPG	true	11030248.JPG	image/jpg
04b9b69e-b3cd-44bc-9259-9e64d194e803	Snapshot_Japan_2023_Hyogo_Forest_Tamba097_C06	activityDetection	2023-11-03T00:33:57Z	gs://145625598251_2006510_103_snapshot_japan_2023__main/deployment/2260813/23a4f203-f249-4d0b-89d8-2d26ddacbc36.JPG	true	11030246.JPG	image/jpg
3d8ea46d-a6b4-4543-82a6-627bde31b0a8	Snapshot_Japan_2023_Hyogo_Forest_Tamba097_C06	activityDetection	2023-11-03T00:34:10Z	gs://145625598251_2006510_103_snapshot_japan_2023__main/deployment/2260813/4ccb2199-085d-452f-8dd5-5f3ade5ac5aa.JPG	true	11030250.JPG	image/jpg
13808c9e-04f7-498b-be2f-d10c29f41102	Snapshot_Japan_2023_Hyogo_Forest_Tamba097_C06	activityDetection	2023-11-03T00:33:55Z	gs://145625598251_2006510_103_snapshot_japan_2023__main/deployment/2260813/0716e19d-6356-420d-831d-e1b4f2b82d1e.JPG	true	11030243.JPG	image/jpg
b767b20d-7944-4741-a3ab-8841a6566951	Snapshot_Japan_2023_Hyogo_Forest_Tamba097_C06	activityDetection	2023-11-03T00:34:11Z	gs://145625598251_2006510_103_snapshot_japan_2023__main/deployment/2260813/5bf9a6a3-1da8-4c7d-b04b-ed205ca878d9.JPG	true	11030251.JPG	image/jpg
cafa9940-f12e-4112-bd41-4a521871e13f	Snapshot_Japan_2023_Hyogo_Forest_Tamba097_C06	activityDetection	2023-11-03T00:33:52Z	gs://145625598251_2006510_103_snapshot_japan_2023__main/deployment/2260813/4eb9cc32-1c5d-4f07-a2ab-357138e16782.JPG	true	11030240.JPG	image/jpg
87877788-d296-4fbf-927a-85b08e5c604b	Snapshot_Japan_2023_Hyogo_Forest_Tamba097_C06	activityDetection	2023-11-03T00:33:56Z	gs://145625598251_2006510_103_snapshot_japan_2023__main/deployment/2260813/71227e46-7918-4eb7-9425-e4e6e450f5f4.JPG	true	11030244.JPG	image/jpg
95039fad-f53b-44ae-ba35-4ca425d16f8b	Snapshot_Japan_2023_Hyogo_Forest_Tamba097_C06	activityDetection	2023-11-03T00:34:09Z	gs://145625598251_2006510_103_snapshot_japan_2023__main/deployment/2260813/bedbc3a8-e7dc-4ffc-893d-826f8b855b4d.JPG	true	11030249.JPG	image/jpg
451f89b6-6be9-4022-adec-82b023965b0b	Snapshot_Japan_2023_Hyogo_Forest_Tamba097_C06	activityDetection	2023-11-03T00:33:54Z	gs://145625598251_2006510_103_snapshot_japan_2023__main/deployment/2260813/62308566-1515-441e-967f-b91d7d6531bc.JPG	true	11030241.JPG	image/jpg
065109ce-f948-4ac1-a363-863eab2bc8fe	Snapshot_Japan_2023_Hyogo_Forest_Tamba097_C06	activityDetection	2023-11-03T00:33:56Z	gs://145625598251_2006510_103_snapshot_japan_2023__main/deployment/2260813/8ba2392e-86cc-4b2d-be87-fad4a9c9c3ee.JPG	true	11030245.JPG	image/jpg
70f2cf80-cba9-4845-a0df-e2acf864f513	Snapshot_Japan_2023_Hyogo_Forest_Tamba097_C07	activityDetection	2023-09-02T12:18:03Z	gs://145625598251_2006510_103_snapshot_japan_2023__main/deployment/2260814/4303cc9c-c52c-4a5d-8a3b-8b40798a7a17.JPG	true	09020036.JPG	image/jpg
25cdc47f-8e40-4bbd-a6af-bb35bd4ceaa2	Snapshot_Japan_2023_Hyogo_Forest_Tamba097_C07	activityDetection	2023-09-02T12:17:48Z	gs://145625598251_2006510_103_snapshot_japan_2023__main/deployment/2260814/ead4b9d2-d713-4e71-aec8-e63079c5bae8.JPG	true	09020035.JPG	image/jpg
85ff5e16-a9a4-4a7a-bef1-5992fbf8c25b	Snapshot_Japan_2023_Hyogo_Forest_Tamba097_C07	activityDetection	2023-09-02T12:17:04Z	gs://145625598251_2006510_103_snapshot_japan_2023__main/deployment/2260814/fe6b0a29-6479-4edf-9380-59e7e726dc5c.JPG	true	09020034.JPG	image/jpg
1eb2092b-44c0-4809-a5e0-8c67d9ca98bd	Snapshot_Japan_2023_Hyogo_Forest_Tamba097_C07	activityDetection	2023-09-12T12:45:48Z	gs://145625598251_2006510_103_snapshot_japan_2023__main/deployment/2260814/40b31ffc-7c5b-4101-83bb-f0f825ac3ba6.JPG	true	09120082.JPG	image/jpg
0f6d5cda-af42-46d4-ac85-554decedf6b5	Snapshot_Japan_2023_Hyogo_Forest_Tamba097_C07	activityDetection	2023-09-12T12:44:43Z	gs://145625598251_2006510_103_snapshot_japan_2023__main/deployment/2260814/6d96d318-374c-4bbf-8626-89aef89a0ead.JPG	true	09120046.JPG	image/jpg
02c75e11-87e0-41ef-be20-977e822431ae	Snapshot_Japan_2023_Hyogo_Forest_Tamba097_C07	activityDetection	2023-09-12T12:44:46Z	gs://145625598251_2006510_103_snapshot_japan_2023__main/deployment/2260814/36a1f916-cfc3-40a6-973d-8e3003433ce3.JPG	true	09120049.JPG	image/jpg
d6932ff6-b551-426c-8f06-20ac1f6c5742	Snapshot_Japan_2023_Hyogo_Forest_Tamba097_C07	activityDetection	2023-09-12T12:45:36Z	gs://145625598251_2006510_103_snapshot_japan_2023__main/deployment/2260814/132389f0-5509-4e45-ae64-583548d9da99.JPG	true	09120063.JPG	image/jpg
c4d6380c-3670-4740-82f9-a0478b259001	Snapshot_Japan_2023_Hyogo_Forest_Tamba097_C07	activityDetection	2023-09-12T12:45:33Z	gs://145625598251_2006510_103_snapshot_japan_2023__main/deployment/2260814/8a952210-0e34-456d-9459-272208466fb2.JPG	true	09120059.JPG	image/jpg
15c510ce-f59a-452e-a3f3-d2d131bba7a6	Snapshot_Japan_2023_Hyogo_Forest_Tamba097_C07	activityDetection	2023-09-12T12:45:31Z	gs://145625598251_2006510_103_snapshot_japan_2023__main/deployment/2260814/b68f5a8a-8c3e-40e9-b66d-b202f0b6a6cc.JPG	true	09120056.JPG	image/jpg
27182461-3808-4892-aee0-7ccf423161e8	Snapshot_Japan_2023_Hyogo_Forest_Tamba097_C07	activityDetection	2023-09-12T12:45:32Z	gs://145625598251_2006510_103_snapshot_japan_2023__main/deployment/2260814/60e8b3ac-01c0-4f2f-9c51-c73161353f3e.JPG	true	09120057.JPG	image/jpg
308732d7-cb38-4cd5-b477-fcce6d5e1288	Snapshot_Japan_2023_Hyogo_Forest_Tamba097_C07	activityDetection	2023-09-12T12:45:40Z	gs://145625598251_2006510_103_snapshot_japan_2023__main/deployment/2260814/fbc0d46f-e766-4b01-baa2-287258b6069f.JPG	true	09120071.JPG	image/jpg
9a5204d1-0a96-4b92-8248-32c52e434f64	Snapshot_Japan_2023_Hyogo_Forest_Tamba097_C07	activityDetection	2023-09-12T12:45:38Z	gs://145625598251_2006510_103_snapshot_japan_2023__main/deployment/2260814/a2949dd9-18e6-4948-9993-4578ce6b6444.JPG	true	09120067.JPG	image/jpg
fc1c3cd7-eb18-4ed4-bc64-1d0d9e28e6ed	Snapshot_Japan_2023_Hyogo_Forest_Tamba097_C07	activityDetection	2023-09-12T12:45:42Z	gs://145625598251_2006510_103_snapshot_japan_2023__main/deployment/2260814/073e310e-1495-4c89-a1a2-9008f9e41366.JPG	true	09120072.JPG	image/jpg
8e0134bf-20b8-41e0-a64d-e7828b33631c	Snapshot_Japan_2023_Hyogo_Forest_Tamba097_C07	activityDetection	2023-09-12T12:45:43Z	gs://145625598251_2006510_103_snapshot_japan_2023__main/deployment/2260814/1bbcbaf6-024d-46f1-966b-2d8d7952a21d.JPG	true	09120075.JPG	image/jpg
14b5a9e8-44ee-418d-b7b2-8c9a4bf92c70	Snapshot_Japan_2023_Hyogo_Forest_Tamba097_C07	activityDetection	2023-09-12T12:45:45Z	gs://145625598251_2006510_103_snapshot_japan_2023__main/deployment/2260814/10e4677f-e397-408b-98e1-d4712f274d57.JPG	true	09120077.JPG	image/jpg
bb8df319-80d5-4398-be4c-19b3909eec6b	Snapshot_Japan_2023_Hyogo_Forest_Tamba097_C07	activityDetection	2023-09-12T12:45:46Z	gs://145625598251_2006510_103_snapshot_japan_2023__main/deployment/2260814/8e65f78d-e4b2-4c79-8693-6b9d9d2ab3d0.JPG	true	09120079.JPG	image/jpg
63ba4f55-7be7-44e1-8cac-760840a3daf2	Snapshot_Japan_2023_Hyogo_Forest_Tamba097_C07	activityDetection	2023-09-12T12:45:50Z	gs://145625598251_2006510_103_snapshot_japan_2023__main/deployment/2260814/10925edf-f0bf-4f0b-b5fc-f46fa943920d.JPG	true	09120085.JPG	image/jpg
278afd65-a335-4c8a-bf1c-292794da7488	Snapshot_Japan_2023_Hyogo_Forest_Tamba097_C07	activityDetection	2023-09-12T12:45:51Z	gs://145625598251_2006510_103_snapshot_japan_2023__main/deployment/2260814/3c2ae44a-7ffa-47cf-8544-1bc4db107391.JPG	true	09120087.JPG	image/jpg
082b10a8-8fc9-44c0-9bc8-93d6fe16693b	Snapshot_Japan_2023_Hyogo_Forest_Tamba097_C07	activityDetection	2023-09-12T12:45:45Z	gs://145625598251_2006510_103_snapshot_japan_2023__main/deployment/2260814/c22f0abb-d363-44d6-af81-28bf59cad615.JPG	true	09120078.JPG	image/jpg
00ce9a14-0c2b-4ee0-ab64-a8c73743462e	Snapshot_Japan_2023_Hyogo_Forest_Tamba097_C07	activityDetection	2023-09-12T12:45:36Z	gs://145625598251_2006510_103_snapshot_japan_2023__main/deployment/2260814/22427141-5575-4832-884c-6abf7e58f5d4.JPG	true	09120064.JPG	image/jpg
4b3c0cd0-ebcc-424a-8211-a0702b916e55	Snapshot_Japan_2023_Hyogo_Forest_Tamba097_C07	activityDetection	2023-09-12T12:45:50Z	gs://145625598251_2006510_103_snapshot_japan_2023__main/deployment/2260814/af5ec12d-8a9c-4f83-938e-e8f00c347cac.JPG	true	09120086.JPG	image/jpg
35d43b61-360f-4880-ab2d-829615f4f3ee	Snapshot_Japan_2023_Hyogo_Forest_Tamba097_C07	activityDetection	2023-09-12T12:45:37Z	gs://145625598251_2006510_103_snapshot_japan_2023__main/deployment/2260814/9a43fadf-4134-403c-8f25-fb59610899bf.JPG	true	09120066.JPG	image/jpg
741c6a8e-becd-43a5-8c53-865892877231	Snapshot_Japan_2023_Hyogo_Forest_Tamba097_C07	activityDetection	2023-09-12T12:45:48Z	gs://145625598251_2006510_103_snapshot_japan_2023__main/deployment/2260814/e468c6fa-3391-4ad1-96a1-e158f73ee76c.JPG	true	09120083.JPG	image/jpg
109159e8-340f-4496-9b3c-9dc5816a3344	Snapshot_Japan_2023_Hyogo_Forest_Tamba097_C07	activityDetection	2023-09-12T12:45:34Z	gs://145625598251_2006510_103_snapshot_japan_2023__main/deployment/2260814/47521d9b-01c0-4802-af98-aee8b6ea03e6.JPG	true	09120060.JPG	image/jpg
de5b3f3e-6c06-4537-aafb-7628824921e3	Snapshot_Japan_2023_Hyogo_Forest_Tamba097_C07	activityDetection	2023-09-12T12:45:47Z	gs://145625598251_2006510_103_snapshot_japan_2023__main/deployment/2260814/5bf9e22b-6232-41eb-9772-e19c7756f5ac.JPG	true	09120081.JPG	image/jpg
8b2364e7-05df-4756-adf1-2f972d004d5d	Snapshot_Japan_2023_Hyogo_Forest_Tamba097_C07	activityDetection	2023-09-12T12:45:31Z	gs://145625598251_2006510_103_snapshot_japan_2023__main/deployment/2260814/b3d000a6-7348-4980-b476-2f2ac8d0798d.JPG	true	09120055.JPG	image/jpg
edd202a8-1a5e-41e2-bc9d-d060bccc3ba1	Snapshot_Japan_2023_Hyogo_Forest_Tamba097_C07	activityDetection	2023-09-12T12:44:44Z	gs://145625598251_2006510_103_snapshot_japan_2023__main/deployment/2260814/b720807a-825c-41bb-97ce-72fb7ae0a62f.JPG	true	09120047.JPG	image/jpg
fea4606f-cbc8-4320-81cd-447cc505efb7	Snapshot_Japan_2023_Hyogo_Forest_Tamba097_C07	activityDetection	2023-09-12T12:44:45Z	gs://145625598251_2006510_103_snapshot_japan_2023__main/deployment/2260814/65da802f-7db5-41a9-97d3-d1d5b2af88fb.JPG	true	09120048.JPG	image/jpg
9ad5edd5-a5b1-4dac-a706-263c0b1be43c	Snapshot_Japan_2023_Hyogo_Forest_Tamba097_C07	activityDetection	2023-09-12T12:44:48Z	gs://145625598251_2006510_103_snapshot_japan_2023__main/deployment/2260814/8800bd9a-74f0-4179-a615-c20f69617576.JPG	true	09120052.JPG	image/jpg
c0a1f1e1-d8f5-4a8e-a306-0e28808bac14	Snapshot_Japan_2023_Hyogo_Forest_Tamba097_C07	activityDetection	2023-09-12T12:45:40Z	gs://145625598251_2006510_103_snapshot_japan_2023__main/deployment/2260814/e49647e3-82ef-4c4f-a82e-1b9fba522443.JPG	true	09120070.JPG	image/jpg
fdf28473-1669-4f35-831e-576b84a9d839	Snapshot_Japan_2023_Hyogo_Forest_Tamba097_C07	activityDetection	2023-09-12T12:44:47Z	gs://145625598251_2006510_103_snapshot_japan_2023__main/deployment/2260814/ae051378-9f7a-42f3-9702-055ccb24aba6.JPG	true	09120051.JPG	image/jpg
3cd0ffeb-6d6e-47c9-b482-01b4df9586f6	Snapshot_Japan_2023_Hyogo_Forest_Tamba097_C07	activityDetection	2023-09-12T12:45:30Z	gs://145625598251_2006510_103_snapshot_japan_2023__main/deployment/2260814/e651f1c1-aaac-46cb-b51b-bda0ecebdce1.JPG	true	09120054.JPG	image/jpg
627f364c-e09e-4bd7-b416-0f971b086f8c	Snapshot_Japan_2023_Hyogo_Forest_Tamba097_C07	activityDetection	2023-09-12T12:45:29Z	gs://145625598251_2006510_103_snapshot_japan_2023__main/deployment/2260814/bbac43cf-c45d-4bca-b03b-08b835abdb54.JPG	true	09120053.JPG	image/jpg
b63b7bb6-2e4d-4637-a13d-a8dfa60aebaa	Snapshot_Japan_2023_Hyogo_Forest_Tamba097_C07	activityDetection	2023-09-12T12:44:46Z	gs://145625598251_2006510_103_snapshot_japan_2023__main/deployment/2260814/dc461c43-437e-4377-9870-d00ec78577da.JPG	true	09120050.JPG	image/jpg
80d8f3fc-68b7-4eb2-8864-c98030e25aaf	Snapshot_Japan_2023_Hyogo_Forest_Tamba097_C07	activityDetection	2023-09-12T12:45:37Z	gs://145625598251_2006510_103_snapshot_japan_2023__main/deployment/2260814/41bc4d1d-c0fd-4a39-9a0a-8f0557ece6b9.JPG	true	09120065.JPG	image/jpg
39db45af-d31f-46cc-bd43-4b09bb18f757	Snapshot_Japan_2023_Hyogo_Forest_Tamba097_C07	activityDetection	2023-09-12T12:45:43Z	gs://145625598251_2006510_103_snapshot_japan_2023__main/deployment/2260814/f438e360-f957-4162-b0ca-b745ae9ceab9.JPG	true	09120074.JPG	image/jpg
5a09b383-f9b5-4436-81a9-522605d28875	Snapshot_Japan_2023_Hyogo_Forest_Tamba097_C07	activityDetection	2023-09-12T12:45:51Z	gs://145625598251_2006510_103_snapshot_japan_2023__main/deployment/2260814/de6e3125-2e2b-4810-8b39-43c2cd070f09.JPG	true	09120088.JPG	image/jpg
23378d05-ba12-4c50-8c30-868405677ed2	Snapshot_Japan_2023_Hyogo_Forest_Tamba097_C07	activityDetection	2023-09-12T12:45:49Z	gs://145625598251_2006510_103_snapshot_japan_2023__main/deployment/2260814/2cad1290-2438-46ba-90b5-83d993606c97.JPG	true	09120084.JPG	image/jpg
08bab3d5-c009-4665-a05f-289a08e4ef64	Snapshot_Japan_2023_Hyogo_Forest_Tamba097_C07	activityDetection	2023-09-12T12:45:42Z	gs://145625598251_2006510_103_snapshot_japan_2023__main/deployment/2260814/cb7b6ac3-08aa-4043-a247-75de7a8d8ae6.JPG	true	09120073.JPG	image/jpg
12663d56-0b30-430e-b499-d976228bf9d8	Snapshot_Japan_2023_Hyogo_Forest_Tamba097_C07	activityDetection	2023-09-12T12:45:34Z	gs://145625598251_2006510_103_snapshot_japan_2023__main/deployment/2260814/0116676d-8c43-456d-bf34-5556a07c6b78.JPG	true	09120061.JPG	image/jpg
5b7e27f0-b110-4258-94e2-f99989f0bba3	Snapshot_Japan_2023_Hyogo_Forest_Tamba097_C07	activityDetection	2023-09-12T12:45:39Z	gs://145625598251_2006510_103_snapshot_japan_2023__main/deployment/2260814/002818d6-da4b-4720-847d-47fa0a2efd5d.JPG	true	09120068.JPG	image/jpg
4dcb30b1-07a7-4144-b133-80bf21ab0b72	Snapshot_Japan_2023_Hyogo_Forest_Tamba097_C07	activityDetection	2023-09-12T12:45:39Z	gs://145625598251_2006510_103_snapshot_japan_2023__main/deployment/2260814/fe605edd-198e-4ba2-8054-ba1471af9127.JPG	true	09120069.JPG	image/jpg
375d2001-1ca1-486e-b0d5-c2fdff7fd5aa	Snapshot_Japan_2023_Hyogo_Forest_Tamba097_C07	activityDetection	2023-09-12T12:45:44Z	gs://145625598251_2006510_103_snapshot_japan_2023__main/deployment/2260814/c7297be0-e0dc-4c13-beef-659cc9166152.JPG	true	09120076.JPG	image/jpg
d37c07ca-3e6a-481f-8109-0051421646fd	Snapshot_Japan_2023_Hyogo_Forest_Tamba097_C07	activityDetection	2023-09-12T12:45:35Z	gs://145625598251_2006510_103_snapshot_japan_2023__main/deployment/2260814/73757339-a3b6-4c25-b58e-459962fa7506.JPG	true	09120062.JPG	image/jpg
01ba4659-afe6-41a7-a016-4286ca2ef9bb	Snapshot_Japan_2023_Hyogo_Forest_Tamba097_C07	activityDetection	2023-09-12T12:45:33Z	gs://145625598251_2006510_103_snapshot_japan_2023__main/deployment/2260814/a1ffbc01-8780-475f-a76c-fcc5a8712360.JPG	true	09120058.JPG	image/jpg
be934622-3b91-4d35-8ef4-64c82d37e4bc	Snapshot_Japan_2023_Hyogo_Forest_Tamba097_C07	activityDetection	2023-09-12T12:45:47Z	gs://145625598251_2006510_103_snapshot_japan_2023__main/deployment/2260814/81bd2ff2-c5ea-4cf6-a393-fe459ff10641.JPG	true	09120080.JPG	image/jpg
8e004a0b-5dc5-4d97-9437-a804b2198fae	Snapshot_Japan_2023_Hyogo_Forest_Tamba097_C07	activityDetection	2023-09-25T09:10:52Z	gs://145625598251_2006510_103_snapshot_japan_2023__main/deployment/2260814/f85a06fc-9385-40e4-8fdc-a2e4cd92dbbd.JPG	true	09250239.JPG	image/jpg
926bd668-c8b9-4531-b3b6-8cf9b6cc80a4	Snapshot_Japan_2023_Hyogo_Forest_Tamba097_C07	activityDetection	2023-09-25T09:10:44Z	gs://145625598251_2006510_103_snapshot_japan_2023__main/deployment/2260814/4074790c-188e-40f5-a818-82e0b5a8b4fc.JPG	true	09250231.JPG	image/jpg
28aa3f47-3e1f-4ced-ae84-36e9f1c60303	Snapshot_Japan_2023_Hyogo_Forest_Tamba097_C07	activityDetection	2023-09-25T09:10:49Z	gs://145625598251_2006510_103_snapshot_japan_2023__main/deployment/2260814/ab9e939e-cf65-4bfb-8486-6cd95dc37714.JPG	true	09250235.JPG	image/jpg
02535599-3a97-4068-8abf-e434f6b9594c	Snapshot_Japan_2023_Hyogo_Forest_Tamba097_C07	activityDetection	2023-09-25T09:10:48Z	gs://145625598251_2006510_103_snapshot_japan_2023__main/deployment/2260814/a1a3a130-9496-4991-9eec-e9e6660b1498.JPG	true	09250234.JPG	image/jpg
8bb8bd3c-b189-4a5a-a998-112281838b1f	Snapshot_Japan_2023_Hyogo_Forest_Tamba097_C07	activityDetection	2023-09-25T09:10:49Z	gs://145625598251_2006510_103_snapshot_japan_2023__main/deployment/2260814/9fa40d2a-41cb-474a-909e-92f17587f295.JPG	true	09250236.JPG	image/jpg
140bd27d-4714-42a8-99e3-c131da9a57ef	Snapshot_Japan_2023_Hyogo_Forest_Tamba097_C07	activityDetection	2023-09-25T09:10:46Z	gs://145625598251_2006510_103_snapshot_japan_2023__main/deployment/2260814/f85a46f9-fea9-43ab-8c9a-ed784cc4cce9.JPG	true	09250232.JPG	image/jpg
b228bbc1-c8ed-44c5-aa19-eecac6d36cd7	Snapshot_Japan_2023_Hyogo_Forest_Tamba097_C07	activityDetection	2023-09-25T09:10:43Z	gs://145625598251_2006510_103_snapshot_japan_2023__main/deployment/2260814/6e7e66c4-158e-4033-885f-ba8b4e9c628f.JPG	true	09250230.JPG	image/jpg
dd9050ea-55fd-419a-b3e2-d7094fa8e019	Snapshot_Japan_2023_Hyogo_Forest_Tamba097_C07	activityDetection	2023-09-25T09:10:50Z	gs://145625598251_2006510_103_snapshot_japan_2023__main/deployment/2260814/3362d2cd-e999-478c-ae6b-4739d5619b56.JPG	true	09250237.JPG	image/jpg
cfdebf02-fd59-4f3e-a667-e07c66130b99	Snapshot_Japan_2023_Hyogo_Forest_Tamba097_C07	activityDetection	2023-09-25T09:10:51Z	gs://145625598251_2006510_103_snapshot_japan_2023__main/deployment/2260814/e2755025-a49e-4407-80bb-de4d9c0f1d9b.JPG	true	09250238.JPG	image/jpg
ae78eb10-7bfb-41d8-9811-fc225df67f7d	Snapshot_Japan_2023_Hyogo_Forest_Tamba097_C07	activityDetection	2023-09-25T09:10:48Z	gs://145625598251_2006510_103_snapshot_japan_2023__main/deployment/2260814/9d47cbb4-de0b-4918-a806-ae27f6ba8b66.JPG	true	09250233.JPG	image/jpg
ca6b3986-9330-4e25-9e5d-27a6f45f9587	Snapshot_Japan_2023_Hyogo_Forest_Tamba097_C07	activityDetection	2023-10-04T17:38:24Z	gs://145625598251_2006510_103_snapshot_japan_2023__main/deployment/2260814/f77e2731-5d88-4423-a0b3-6b04dc6e803c.JPG	true	10050258.JPG	image/jpg
c284e91f-58b9-4d6d-9016-c8fa99efab94	Snapshot_Japan_2023_Hyogo_Forest_Tamba097_C07	activityDetection	2023-10-04T17:38:18Z	gs://145625598251_2006510_103_snapshot_japan_2023__main/deployment/2260814/e773e0b8-4d0e-454e-94f3-09fbaf80c5b4.JPG	true	10050250.JPG	image/jpg
bc036132-5120-40e0-bae3-e38e466838bf	Snapshot_Japan_2023_Hyogo_Forest_Tamba097_C07	activityDetection	2023-10-04T17:38:22Z	gs://145625598251_2006510_103_snapshot_japan_2023__main/deployment/2260814/a74d6383-80fe-49da-b69d-1c31d19d2a44.JPG	true	10050256.JPG	image/jpg
58590522-a6a9-41e0-bdb9-511d34fc1f86	Snapshot_Japan_2023_Hyogo_Forest_Tamba097_C07	activityDetection	2023-10-04T17:38:20Z	gs://145625598251_2006510_103_snapshot_japan_2023__main/deployment/2260814/8462d792-90ca-4804-964f-137a5abf6244.JPG	true	10050252.JPG	image/jpg
4a35111c-6a9f-4eb5-9692-64253d1a139d	Snapshot_Japan_2023_Hyogo_Forest_Tamba097_C07	activityDetection	2023-10-04T17:38:24Z	gs://145625598251_2006510_103_snapshot_japan_2023__main/deployment/2260814/121a4f9d-3183-4abc-94cf-4eab71508984.JPG	true	10050257.JPG	image/jpg
611f88ce-fd44-43c2-a21c-c1e362ef2382	Snapshot_Japan_2023_Hyogo_Forest_Tamba097_C07	activityDetection	2023-10-04T17:38:21Z	gs://145625598251_2006510_103_snapshot_japan_2023__main/deployment/2260814/b339017f-e7ff-44cf-b933-4375b4072fc0.JPG	true	10050254.JPG	image/jpg
b1094a28-05ef-4cc5-8d7f-c3c3e74e7cd1	Snapshot_Japan_2023_Hyogo_Forest_Tamba097_C07	activityDetection	2023-10-04T17:38:22Z	gs://145625598251_2006510_103_snapshot_japan_2023__main/deployment/2260814/df0b657d-5032-4128-aeab-5c50cefa40e4.JPG	true	10050255.JPG	image/jpg
53e09c45-de44-4a5d-b824-c5203fb8c8bf	Snapshot_Japan_2023_Hyogo_Forest_Tamba097_C07	activityDetection	2023-10-04T17:38:19Z	gs://145625598251_2006510_103_snapshot_japan_2023__main/deployment/2260814/69ec8fd0-5c4b-485e-be08-cc44e82b6b71.JPG	true	10050251.JPG	image/jpg
d219f5d3-4073-47c6-9450-db13f875dad0	Snapshot_Japan_2023_Hyogo_Forest_Tamba097_C07	activityDetection	2023-10-04T17:38:20Z	gs://145625598251_2006510_103_snapshot_japan_2023__main/deployment/2260814/ac7e0294-427b-4433-b0db-8f4000b055be.JPG	true	10050253.JPG	image/jpg
7d30aff3-c89e-48f5-911e-a9e815700efd	Snapshot_Japan_2023_Hyogo_Forest_Tamba097_C08	activityDetection	2023-09-18T14:42:49Z	gs://145625598251_2006510_103_snapshot_japan_2023__main/deployment/2260815/67738585-afab-4644-a4b5-598175f3b5b8.JPG	true	09180192.JPG	image/jpg
502252c6-5832-4eda-9761-232226e9ed60	Snapshot_Japan_2023_Hyogo_Forest_Tamba097_C08	activityDetection	2023-09-18T14:42:42Z	gs://145625598251_2006510_103_snapshot_japan_2023__main/deployment/2260815/f713e324-ecb2-4739-9aa5-e10e2c3c60e5.JPG	true	09180184.JPG	image/jpg
d29236d2-7aad-43e3-83a1-b89bca53169e	Snapshot_Japan_2023_Hyogo_Forest_Tamba097_C08	activityDetection	2023-09-18T14:42:44Z	gs://145625598251_2006510_103_snapshot_japan_2023__main/deployment/2260815/5a61d836-d379-4caf-a1b4-65057dd6ed58.JPG	true	09180187.JPG	image/jpg
831b7185-61e1-47a9-b486-15e84a568cae	Snapshot_Japan_2023_Hyogo_Forest_Tamba097_C08	activityDetection	2023-09-18T14:42:44Z	gs://145625598251_2006510_103_snapshot_japan_2023__main/deployment/2260815/108064dd-a053-4578-96b3-ac7c095dc2da.JPG	true	09180186.JPG	image/jpg
8ab9b132-25a2-4863-be5f-812109a289ea	Snapshot_Japan_2023_Hyogo_Forest_Tamba097_C08	activityDetection	2023-09-18T14:42:46Z	gs://145625598251_2006510_103_snapshot_japan_2023__main/deployment/2260815/91313438-ca58-40fa-b5b0-6214ff485a90.JPG	true	09180189.JPG	image/jpg
4e511f53-22d9-438a-b079-8f7d95619fb2	Snapshot_Japan_2023_Hyogo_Forest_Tamba097_C08	activityDetection	2023-09-18T14:42:48Z	gs://145625598251_2006510_103_snapshot_japan_2023__main/deployment/2260815/75d5add2-85fb-40e3-a902-eb5958df94a5.JPG	true	09180191.JPG	image/jpg
41fa16e7-6339-4f3f-b081-f2a4167c62ae	Snapshot_Japan_2023_Hyogo_Forest_Tamba097_C08	activityDetection	2023-09-18T14:42:45Z	gs://145625598251_2006510_103_snapshot_japan_2023__main/deployment/2260815/4117f26a-5815-4e23-9466-3bfabefa32f5.JPG	true	09180188.JPG	image/jpg
c1ddf8b8-4392-4e4b-9e3b-e75e1597ba35	Snapshot_Japan_2023_Hyogo_Forest_Tamba097_C08	activityDetection	2023-09-18T14:42:41Z	gs://145625598251_2006510_103_snapshot_japan_2023__main/deployment/2260815/d7dc8c83-444e-472d-aa1d-bd7ba4908893.JPG	true	09180183.JPG	image/jpg
52aed99c-2efc-4d57-8313-7fa4841403eb	Snapshot_Japan_2023_Hyogo_Forest_Tamba097_C08	activityDetection	2023-09-18T14:42:41Z	gs://145625598251_2006510_103_snapshot_japan_2023__main/deployment/2260815/79449f8d-3580-4e5e-bd34-5a577a35a84f.JPG	true	09180182.JPG	image/jpg
9f6aa8cc-7edc-41ba-b4c5-d397298b3f0b	Snapshot_Japan_2023_Hyogo_Forest_Tamba097_C08	activityDetection	2023-09-18T14:42:43Z	gs://145625598251_2006510_103_snapshot_japan_2023__main/deployment/2260815/922d4397-5f65-4eb8-8e00-681bed473d4d.JPG	true	09180185.JPG	image/jpg
2ecf060a-6d8b-4f9e-bda7-0aa0ca307945	Snapshot_Japan_2023_Hyogo_Forest_Tamba097_C08	activityDetection	2023-09-18T14:42:46Z	gs://145625598251_2006510_103_snapshot_japan_2023__main/deployment/2260815/681d4efc-4eab-47af-953f-55fe2c22e8c8.JPG	true	09180190.JPG	image/jpg
8e797222-c613-4496-9517-bdc549bedca6	Snapshot_Japan_2023_Hyogo_Forest_Tamba097_C08	activityDetection	2023-10-22T12:24:58Z	gs://145625598251_2006510_103_snapshot_japan_2023__main/deployment/2260815/f675d21e-7366-460b-b83e-66b132898d80.JPG	true	10220417.JPG	image/jpg
f81b0060-93b3-423b-8f21-d69a79c9b22f	Snapshot_Japan_2023_Hyogo_Forest_Tamba097_C08	activityDetection	2023-10-22T12:24:01Z	gs://145625598251_2006510_103_snapshot_japan_2023__main/deployment/2260815/e5b4a3f5-05dc-4e6b-8a13-d2f0114e60c3.JPG	true	10220393.JPG	image/jpg
45c7cc5d-c3a2-4bf9-b187-9454cb60fc29	Snapshot_Japan_2023_Hyogo_Forest_Tamba097_C08	activityDetection	2023-10-22T12:23:35Z	gs://145625598251_2006510_103_snapshot_japan_2023__main/deployment/2260815/8d39b36b-1ed1-48ae-904c-b91903d26067.JPG	true	10220383.JPG	image/jpg
7c8a9ab0-1384-47f0-bc29-9b12d81cfe90	Snapshot_Japan_2023_Hyogo_Forest_Tamba097_C08	activityDetection	2023-10-22T12:24:07Z	gs://145625598251_2006510_103_snapshot_japan_2023__main/deployment/2260815/0402a4fe-5391-4339-89b1-370f83ad8993.JPG	true	10220400.JPG	image/jpg
1c66acc1-5c44-4058-83fa-2d73ae23ae3d	Snapshot_Japan_2023_Hyogo_Forest_Tamba097_C08	activityDetection	2023-10-22T12:24:36Z	gs://145625598251_2006510_103_snapshot_japan_2023__main/deployment/2260815/32c2f73a-48eb-4d16-b378-5cb599ce9acf.JPG	true	10220410.JPG	image/jpg
e98947d1-3662-4ebc-8d94-5c83ed2c3c95	Snapshot_Japan_2023_Hyogo_Forest_Tamba097_C08	activityDetection	2023-10-22T12:23:33Z	gs://145625598251_2006510_103_snapshot_japan_2023__main/deployment/2260815/bc3577d7-53b5-425c-88fd-9c43043a354b.JPG	true	10220381.JPG	image/jpg
8d3dc687-b82c-444e-94c0-056433daa403	Snapshot_Japan_2023_Hyogo_Forest_Tamba097_C08	activityDetection	2023-10-22T12:23:43Z	gs://145625598251_2006510_103_snapshot_japan_2023__main/deployment/2260815/3a78571e-0bbe-4b8a-ac10-e6df40d6b262.JPG	true	10220388.JPG	image/jpg
eeecf883-a155-4944-b14f-117fb6ffb2ed	Snapshot_Japan_2023_Hyogo_Forest_Tamba097_C08	activityDetection	2023-10-22T12:24:00Z	gs://145625598251_2006510_103_snapshot_japan_2023__main/deployment/2260815/a87f6ac1-0218-48dc-8de1-b69cf5dba9c3.JPG	true	10220392.JPG	image/jpg
eea101ec-5eba-4b2e-8919-eb4699b5369e	Snapshot_Japan_2023_Hyogo_Forest_Tamba097_C08	activityDetection	2023-10-22T12:23:40Z	gs://145625598251_2006510_103_snapshot_japan_2023__main/deployment/2260815/db094d2f-a31c-4626-aa4c-ec3a96439c23.JPG	true	10220386.JPG	image/jpg
adf6e160-7a8d-4378-bbca-969d56b25f05	Snapshot_Japan_2023_Hyogo_Forest_Tamba097_C08	activityDetection	2023-10-22T12:24:06Z	gs://145625598251_2006510_103_snapshot_japan_2023__main/deployment/2260815/2b61c257-71e5-4991-8475-bec19eea9c53.JPG	true	10220398.JPG	image/jpg
24e077c9-a641-4833-9f68-a78585e92dc4	Snapshot_Japan_2023_Hyogo_Forest_Tamba097_C08	activityDetection	2023-10-22T12:23:29Z	gs://145625598251_2006510_103_snapshot_japan_2023__main/deployment/2260815/a2f2c91e-6e34-46ed-ae8e-241ac1cbe0eb.JPG	true	10220377.JPG	image/jpg
e73d86ed-de91-4fec-bc8c-530704788303	Snapshot_Japan_2023_Hyogo_Forest_Tamba097_C08	activityDetection	2023-10-22T12:23:46Z	gs://145625598251_2006510_103_snapshot_japan_2023__main/deployment/2260815/2059da9a-cec8-4977-bd1f-fc9180a5fa0a.JPG	true	10220391.JPG	image/jpg
7b5aafcb-e4a7-44f0-8f7b-570c36cebe84	Snapshot_Japan_2023_Hyogo_Forest_Tamba097_C08	activityDetection	2023-10-22T12:23:28Z	gs://145625598251_2006510_103_snapshot_japan_2023__main/deployment/2260815/d4fd8c94-b512-4bed-9d17-534bf7e4ae9e.JPG	true	10220375.JPG	image/jpg
82c13737-5de8-421a-8340-b90eaa040f23	Snapshot_Japan_2023_Hyogo_Forest_Tamba097_C08	activityDetection	2023-10-22T12:23:32Z	gs://145625598251_2006510_103_snapshot_japan_2023__main/deployment/2260815/c9a87808-f4ee-457b-a8d9-167bb622ef1f.JPG	true	10220379.JPG	image/jpg
5c042243-6d8a-494c-b7ec-0eb01241c39f	Snapshot_Japan_2023_Hyogo_Forest_Tamba097_C08	activityDetection	2023-10-22T12:23:34Z	gs://145625598251_2006510_103_snapshot_japan_2023__main/deployment/2260815/050574ee-7986-45f1-9242-543138dcf1ba.JPG	true	10220382.JPG	image/jpg
8770741f-a353-4d78-9310-445b64f4bfbd	Snapshot_Japan_2023_Hyogo_Forest_Tamba097_C08	activityDetection	2023-10-22T12:24:11Z	gs://145625598251_2006510_103_snapshot_japan_2023__main/deployment/2260815/c3a67031-36c0-4195-8dd5-203c614ed9b3.JPG	true	10220403.JPG	image/jpg
4ac0af60-eeee-4555-a95a-29b8deaff63d	Snapshot_Japan_2023_Hyogo_Forest_Tamba097_C08	activityDetection	2023-10-22T12:23:30Z	gs://145625598251_2006510_103_snapshot_japan_2023__main/deployment/2260815/7e17272a-6959-4d82-846b-acf9b022749e.JPG	true	10220378.JPG	image/jpg
3023e5c1-8313-486d-85d6-bf006b731dc7	Snapshot_Japan_2023_Hyogo_Forest_Tamba097_C08	activityDetection	2023-10-22T12:23:33Z	gs://145625598251_2006510_103_snapshot_japan_2023__main/deployment/2260815/e8ce9efe-c79e-440c-b43b-a250cabb5257.JPG	true	10220380.JPG	image/jpg
c4124065-ecd4-41fa-8229-427b0a6ec511	Snapshot_Japan_2023_Hyogo_Forest_Tamba097_C08	activityDetection	2023-10-22T12:24:24Z	gs://145625598251_2006510_103_snapshot_japan_2023__main/deployment/2260815/b7f3e02c-121b-44da-a1f4-4c804efa45f8.JPG	true	10220406.JPG	image/jpg
2e92f055-6f72-489f-bd68-a31995f4b0bb	Snapshot_Japan_2023_Hyogo_Forest_Tamba097_C08	activityDetection	2023-10-22T12:23:37Z	gs://145625598251_2006510_103_snapshot_japan_2023__main/deployment/2260815/7f05b65e-07ba-4c3e-8c35-23eb1bcec091.JPG	true	10220384.JPG	image/jpg
31d3e839-752a-492a-801c-c5fe6ff2e230	Snapshot_Japan_2023_Hyogo_Forest_Tamba097_C08	activityDetection	2023-10-22T12:23:41Z	gs://145625598251_2006510_103_snapshot_japan_2023__main/deployment/2260815/7e1419e1-0de2-4900-bc54-84535465b2d4.JPG	true	10220387.JPG	image/jpg
f0e65ba6-b332-47d5-9426-e546c979cefe	Snapshot_Japan_2023_Hyogo_Forest_Tamba097_C08	activityDetection	2023-10-22T12:24:07Z	gs://145625598251_2006510_103_snapshot_japan_2023__main/deployment/2260815/9c014c6f-b6af-4f02-a273-0d0f749ad5c8.JPG	true	10220399.JPG	image/jpg
6c5f27b6-d9cf-40eb-83b5-1afc8db9c91e	Snapshot_Japan_2023_Hyogo_Forest_Tamba097_C08	activityDetection	2023-10-22T12:23:44Z	gs://145625598251_2006510_103_snapshot_japan_2023__main/deployment/2260815/1f6c4de1-064f-46a1-ac3b-0593d57e4d6e.JPG	true	10220390.JPG	image/jpg
1cf8ddc4-f9e0-4e7a-ac08-b8c4a91fa722	Snapshot_Japan_2023_Hyogo_Forest_Tamba097_C08	activityDetection	2023-10-22T12:24:04Z	gs://145625598251_2006510_103_snapshot_japan_2023__main/deployment/2260815/fa2ae7a7-c328-4dc9-b5f2-a2891fe6b2f2.JPG	true	10220395.JPG	image/jpg
3b1b39f3-2812-4cd2-822d-bfe94a82b133	Snapshot_Japan_2023_Hyogo_Forest_Tamba097_C08	activityDetection	2023-10-22T12:24:05Z	gs://145625598251_2006510_103_snapshot_japan_2023__main/deployment/2260815/912f8fb7-9f86-4836-bb1b-12e07b1c062c.JPG	true	10220397.JPG	image/jpg
864c278a-7750-45f8-a436-8c02656fa5f3	Snapshot_Japan_2023_Hyogo_Forest_Tamba097_C08	activityDetection	2023-10-22T12:24:37Z	gs://145625598251_2006510_103_snapshot_japan_2023__main/deployment/2260815/4558e152-0ae7-4368-be7d-cd304dbb3288.JPG	true	10220411.JPG	image/jpg
211052ae-8f6e-4ac2-b470-e655cb4ea632	Snapshot_Japan_2023_Hyogo_Forest_Tamba097_C08	activityDetection	2023-10-22T12:24:50Z	gs://145625598251_2006510_103_snapshot_japan_2023__main/deployment/2260815/4d88bca8-e95a-4586-9932-37337a5495ee.JPG	true	10220415.JPG	image/jpg
c8b70d1c-970f-438e-a2d9-fa16216f168d	Snapshot_Japan_2023_Hyogo_Forest_Tamba097_C08	activityDetection	2023-10-22T12:24:10Z	gs://145625598251_2006510_103_snapshot_japan_2023__main/deployment/2260815/a489e4b1-999d-4cb7-b456-8761a9976df3.JPG	true	10220402.JPG	image/jpg
94c7c1e1-6ba0-4f81-a2fb-1fb57740a3ed	Snapshot_Japan_2023_Hyogo_Forest_Tamba097_C08	activityDetection	2023-10-22T12:24:33Z	gs://145625598251_2006510_103_snapshot_japan_2023__main/deployment/2260815/ce5e4999-19c8-4ccb-8323-4f67ef1cfa58.JPG	true	10220407.JPG	image/jpg
01971aa3-03d0-4455-b1a9-bcbffb3ec601	Snapshot_Japan_2023_Hyogo_Forest_Tamba097_C08	activityDetection	2023-10-22T12:23:43Z	gs://145625598251_2006510_103_snapshot_japan_2023__main/deployment/2260815/8cc1ea07-efac-4888-bea4-c2c190ae5680.JPG	true	10220389.JPG	image/jpg
fc8011cf-872e-4b7e-9295-2cb9131c12e7	Snapshot_Japan_2023_Hyogo_Forest_Tamba097_C08	activityDetection	2023-10-22T12:24:04Z	gs://145625598251_2006510_103_snapshot_japan_2023__main/deployment/2260815/5b36bfdb-e1ca-468c-81dd-78dd08acdf22.JPG	true	10220396.JPG	image/jpg
7e1eea87-16a8-4cfd-8f41-62a6ebb56ac8	Snapshot_Japan_2023_Hyogo_Forest_Tamba097_C08	activityDetection	2023-10-22T12:24:47Z	gs://145625598251_2006510_103_snapshot_japan_2023__main/deployment/2260815/8d8e1fd1-7daa-4c02-8fbe-2941685644ac.JPG	true	10220412.JPG	image/jpg
0bf415e6-bda6-4cb9-a2d5-8e21af4b4afb	Snapshot_Japan_2023_Hyogo_Forest_Tamba097_C08	activityDetection	2023-10-22T12:24:12Z	gs://145625598251_2006510_103_snapshot_japan_2023__main/deployment/2260815/b67ef9f0-1732-4349-a96d-295670891bf1.JPG	true	10220404.JPG	image/jpg
254ec95b-ce4f-4bba-a879-1ed95d8c4e48	Snapshot_Japan_2023_Hyogo_Forest_Tamba097_C08	activityDetection	2023-10-22T12:23:29Z	gs://145625598251_2006510_103_snapshot_japan_2023__main/deployment/2260815/0cd9e101-b1f0-4185-b0eb-c6c8f9585841.JPG	true	10220376.JPG	image/jpg
fa8e2324-c63f-4df5-961d-47c45f14d4a4	Snapshot_Japan_2023_Hyogo_Forest_Tamba097_C08	activityDetection	2023-10-22T12:23:40Z	gs://145625598251_2006510_103_snapshot_japan_2023__main/deployment/2260815/907924ad-6dcf-4b2d-a5e2-3abd5cc51ed2.JPG	true	10220385.JPG	image/jpg
e84c3a03-4467-421f-9606-bfc8fcc8a971	Snapshot_Japan_2023_Hyogo_Forest_Tamba097_C08	activityDetection	2023-10-22T12:24:02Z	gs://145625598251_2006510_103_snapshot_japan_2023__main/deployment/2260815/9c2f4ad7-48d0-48e8-8cbf-17fc9c5fc7eb.JPG	true	10220394.JPG	image/jpg
07c4fce8-400f-4b1f-be97-76a5f0f8d8af	Snapshot_Japan_2023_Hyogo_Forest_Tamba097_C08	activityDetection	2023-10-22T12:24:35Z	gs://145625598251_2006510_103_snapshot_japan_2023__main/deployment/2260815/62a549f9-a081-40fc-92b2-5868c2de112e.JPG	true	10220408.JPG	image/jpg
58ffa5bc-932f-408f-9a42-2d07ebdb9195	Snapshot_Japan_2023_Hyogo_Forest_Tamba097_C08	activityDetection	2023-10-22T12:24:48Z	gs://145625598251_2006510_103_snapshot_japan_2023__main/deployment/2260815/56a7d7db-ddee-4fdb-b928-06bcd5aeeea1.JPG	true	10220413.JPG	image/jpg
052aff27-e9dd-4631-8102-afab7420f64f	Snapshot_Japan_2023_Hyogo_Forest_Tamba097_C08	activityDetection	2023-10-22T12:24:09Z	gs://145625598251_2006510_103_snapshot_japan_2023__main/deployment/2260815/6cca42bb-72a4-4e15-ba36-a789f07e005c.JPG	true	10220401.JPG	image/jpg
a00a476b-3d78-4ffb-94bd-9a9df13dc416	Snapshot_Japan_2023_Hyogo_Forest_Tamba097_C08	activityDetection	2023-10-22T12:24:13Z	gs://145625598251_2006510_103_snapshot_japan_2023__main/deployment/2260815/9c391ccf-4627-4f75-8fb6-dd418d9a2ec0.JPG	true	10220405.JPG	image/jpg
0893ebff-d4e6-46fb-9a2a-557501c11ee6	Snapshot_Japan_2023_Hyogo_Forest_Tamba097_C08	activityDetection	2023-10-22T12:24:49Z	gs://145625598251_2006510_103_snapshot_japan_2023__main/deployment/2260815/f84b4626-e6fb-424b-936b-9c23adb529bf.JPG	true	10220414.JPG	image/jpg
310ea06e-b5cf-43b5-b097-50183041d046	Snapshot_Japan_2023_Hyogo_Forest_Tamba097_C08	activityDetection	2023-10-22T12:24:57Z	gs://145625598251_2006510_103_snapshot_japan_2023__main/deployment/2260815/8e42433f-2f43-4633-9412-7b26ef135923.JPG	true	10220416.JPG	image/jpg
c610bfb5-68ca-41fc-acff-1334f0aebea5	Snapshot_Japan_2023_Hyogo_Forest_Tamba097_C08	activityDetection	2023-10-22T12:24:35Z	gs://145625598251_2006510_103_snapshot_japan_2023__main/deployment/2260815/5afade9f-48a6-4ab5-ab51-50e9540a2e23.JPG	true	10220409.JPG	image/jpg
2560b07f-7141-4d3c-8f37-64dbb3ba65da	Snapshot_Japan_2023_Hyogo_Forest_Tamba097_C08	activityDetection	2023-10-25T10:59:39Z	gs://145625598251_2006510_103_snapshot_japan_2023__main/deployment/2260815/0c9b43c6-b940-46de-8ff7-011cf329b116.JPG	true	10250423.JPG	image/jpg
d6add650-630e-4282-a3a1-81b724ad48ca	Snapshot_Japan_2023_Hyogo_Forest_Tamba097_C08	activityDetection	2023-10-25T10:59:52Z	gs://145625598251_2006510_103_snapshot_japan_2023__main/deployment/2260815/8b6a0683-24d7-41cb-820b-4d7026a263e4.JPG	true	10250426.JPG	image/jpg
1dbd43c3-0592-40e9-8129-cd9f084ac880	Snapshot_Japan_2023_Hyogo_Forest_Tamba097_C08	activityDetection	2023-10-25T11:00:05Z	gs://145625598251_2006510_103_snapshot_japan_2023__main/deployment/2260815/a6dedc2c-6d9f-4d02-9630-03b3f940747a.JPG	true	10250428.JPG	image/jpg
b10ba80b-5011-4924-9411-e3ef54192950	Snapshot_Japan_2023_Hyogo_Forest_Tamba097_C08	activityDetection	2023-10-25T11:00:06Z	gs://145625598251_2006510_103_snapshot_japan_2023__main/deployment/2260815/8c6f3337-354f-4ff9-a487-daa24115f7ef.JPG	true	10250429.JPG	image/jpg
a30fa267-b014-49ff-a6a8-c1edcb6d8dc1	Snapshot_Japan_2023_Hyogo_Forest_Tamba097_C08	activityDetection	2023-10-25T10:59:40Z	gs://145625598251_2006510_103_snapshot_japan_2023__main/deployment/2260815/b3f1e56e-3a94-4a1d-88cb-074ed1326539.JPG	true	10250424.JPG	image/jpg
dda787ed-a124-4ee4-85a4-3d598395d8e7	Snapshot_Japan_2023_Hyogo_Forest_Tamba097_C08	activityDetection	2023-10-25T10:59:40Z	gs://145625598251_2006510_103_snapshot_japan_2023__main/deployment/2260815/c14f4783-d0b2-40fe-9492-85ea6128844f.JPG	true	10250425.JPG	image/jpg
e56a96c3-cf97-4f97-88c1-ec83a852ed8c	Snapshot_Japan_2023_Hyogo_Forest_Tamba097_C08	activityDetection	2023-10-25T11:00:04Z	gs://145625598251_2006510_103_snapshot_japan_2023__main/deployment/2260815/5091228d-503c-4b2e-98dc-718aa11edd11.JPG	true	10250427.JPG	image/jpg
5aa34ddd-0d96-4b55-b161-160ded482594	Snapshot_Japan_2023_Hyogo_Forest_Tamba097_C08	activityDetection	2023-11-02T16:35:01Z	gs://145625598251_2006510_103_snapshot_japan_2023__main/deployment/2260815/103e4e4e-79a1-401c-81bd-da21d6424465.JPG	true	11030474.JPG	image/jpg
b175e274-2c48-430a-b001-40561e876a79	Snapshot_Japan_2023_Hyogo_Forest_Tamba097_C08	activityDetection	2023-11-02T16:35:00Z	gs://145625598251_2006510_103_snapshot_japan_2023__main/deployment/2260815/9f4a8c4f-9751-4fd9-b8de-0a585494facc.JPG	true	11030473.JPG	image/jpg
f4c16def-a3da-4f54-a342-827fc2f56cd2	Snapshot_Japan_2023_Hyogo_Forest_Tamba097_C08	activityDetection	2023-11-02T16:35:04Z	gs://145625598251_2006510_103_snapshot_japan_2023__main/deployment/2260815/0cb43a72-bccb-417a-a337-f42844faef81.JPG	true	11030479.JPG	image/jpg
7352c804-ad0e-4842-be9a-82c139500134	Snapshot_Japan_2023_Hyogo_Forest_Tamba097_C08	activityDetection	2023-11-02T16:34:59Z	gs://145625598251_2006510_103_snapshot_japan_2023__main/deployment/2260815/07da4bdf-757e-4488-a022-23da66141eaf.JPG	true	11030472.JPG	image/jpg
4f1d9c31-cbdc-458f-b0fb-99d72d7ae063	Snapshot_Japan_2023_Hyogo_Forest_Tamba097_C08	activityDetection	2023-11-02T16:34:47Z	gs://145625598251_2006510_103_snapshot_japan_2023__main/deployment/2260815/0616e6d9-f877-4fca-b749-78baa02f57c9.JPG	true	11030471.JPG	image/jpg
6dba6b20-d463-4d7c-a536-674b29b9f863	Snapshot_Japan_2023_Hyogo_Forest_Tamba097_C08	activityDetection	2023-11-02T16:35:07Z	gs://145625598251_2006510_103_snapshot_japan_2023__main/deployment/2260815/5358ebf9-db23-4d94-a1da-25a84a3e923b.JPG	true	11030480.JPG	image/jpg
eb52ac4e-4b30-4ed8-a808-852a4a293c56	Snapshot_Japan_2023_Hyogo_Forest_Tamba097_C08	activityDetection	2023-11-02T16:35:02Z	gs://145625598251_2006510_103_snapshot_japan_2023__main/deployment/2260815/7cee8cb2-44e3-4eb6-b4b7-0e3b76560b1e.JPG	true	11030476.JPG	image/jpg
922c33cb-9383-4187-ac84-34567204a8aa	Snapshot_Japan_2023_Hyogo_Forest_Tamba097_C08	activityDetection	2023-11-02T16:35:02Z	gs://145625598251_2006510_103_snapshot_japan_2023__main/deployment/2260815/7b32eb2e-fd48-488b-9cca-b85ea63c5031.JPG	true	11030475.JPG	image/jpg
98796176-83fd-47bb-b5dc-2420a90f6c3a	Snapshot_Japan_2023_Hyogo_Forest_Tamba097_C08	activityDetection	2023-11-02T16:35:04Z	gs://145625598251_2006510_103_snapshot_japan_2023__main/deployment/2260815/914d15c5-48be-479c-8726-106a281efb60.JPG	true	11030478.JPG	image/jpg
937b414b-0fdf-402d-8d93-721a9a2ed513	Snapshot_Japan_2023_Hyogo_Forest_Tamba097_C08	activityDetection	2023-11-02T16:35:11Z	gs://145625598251_2006510_103_snapshot_japan_2023__main/deployment/2260815/bb0ff2f7-1f50-43c6-b709-592b8deed471.JPG	true	11030482.JPG	image/jpg
10d8e3f2-16ad-442d-89f6-632482e262cc	Snapshot_Japan_2023_Hyogo_Forest_Tamba097_C08	activityDetection	2023-11-02T16:35:09Z	gs://145625598251_2006510_103_snapshot_japan_2023__main/deployment/2260815/18bb761f-bdc3-4703-8e1f-fd79d3af0eeb.JPG	true	11030481.JPG	image/jpg
d682b7bf-4c79-4e95-989a-322da8d67e26	Snapshot_Japan_2023_Hyogo_Forest_Tamba097_C08	activityDetection	2023-11-02T16:35:03Z	gs://145625598251_2006510_103_snapshot_japan_2023__main/deployment/2260815/c4fdd98b-a185-4bcf-a49b-6a74cd023357.JPG	true	11030477.JPG	image/jpg
67f9f241-53a2-4bf9-bac6-4285573cb419	Snapshot_Japan_2023_Hyogo_Forest_Tamba097_C08	activityDetection	2023-11-02T20:26:44Z	gs://145625598251_2006510_103_snapshot_japan_2023__main/deployment/2260815/80992ae5-1547-4419-b447-d85fb4d1abb0.JPG	true	11030487.JPG	image/jpg
252383b7-14f0-46f9-a247-f4d3980003c4	Snapshot_Japan_2023_Hyogo_Forest_Tamba097_C08	activityDetection	2023-11-02T20:26:47Z	gs://145625598251_2006510_103_snapshot_japan_2023__main/deployment/2260815/391ed682-a5c9-4e44-b91e-3cc85b3a5ff4.JPG	true	11030492.JPG	image/jpg
5ee5ba10-a958-4cef-af77-1dc16f1759c3	Snapshot_Japan_2023_Hyogo_Forest_Tamba097_C08	activityDetection	2023-11-02T20:26:50Z	gs://145625598251_2006510_103_snapshot_japan_2023__main/deployment/2260815/f1b08f9e-2ee4-47ed-b49a-e87fa9022b02.JPG	true	11030495.JPG	image/jpg
a42a4a48-3431-4d5b-8523-5edf5f0ca129	Snapshot_Japan_2023_Hyogo_Forest_Tamba097_C08	activityDetection	2023-11-02T20:26:48Z	gs://145625598251_2006510_103_snapshot_japan_2023__main/deployment/2260815/39266cbf-72a6-4b1b-bef7-bd8dc69fe295.JPG	true	11030494.JPG	image/jpg
349b52dc-f301-49e7-a15c-112a37085eca	Snapshot_Japan_2023_Hyogo_Forest_Tamba097_C08	activityDetection	2023-11-02T20:26:47Z	gs://145625598251_2006510_103_snapshot_japan_2023__main/deployment/2260815/4d07d36f-922b-4b0c-aa18-669b5ef22af0.JPG	true	11030491.JPG	image/jpg
b86f25f6-e4ec-4049-967a-be727a3b5def	Snapshot_Japan_2023_Hyogo_Forest_Tamba097_C08	activityDetection	2023-11-02T20:26:40Z	gs://145625598251_2006510_103_snapshot_japan_2023__main/deployment/2260815/141d8ead-bdbf-47ef-a31b-e689a779958c.JPG	true	11030483.JPG	image/jpg
a9577661-5af5-45db-9664-f32c64de4184	Snapshot_Japan_2023_Hyogo_Forest_Tamba097_C08	activityDetection	2023-11-02T20:26:48Z	gs://145625598251_2006510_103_snapshot_japan_2023__main/deployment/2260815/dea4ba4c-00ab-420a-829c-74d0a4e6643a.JPG	true	11030493.JPG	image/jpg
4fc431a1-353e-4015-8ca1-6ca6ca5da4f8	Snapshot_Japan_2023_Hyogo_Forest_Tamba097_C08	activityDetection	2023-11-02T20:26:43Z	gs://145625598251_2006510_103_snapshot_japan_2023__main/deployment/2260815/42008cd4-7024-4c63-819e-9ea1b7182679.JPG	true	11030485.JPG	image/jpg
58595896-54c5-484e-a63d-b98f2a104eff	Snapshot_Japan_2023_Hyogo_Forest_Tamba097_C08	activityDetection	2023-11-02T20:26:44Z	gs://145625598251_2006510_103_snapshot_japan_2023__main/deployment/2260815/dd95b2c5-6b77-4fc3-88cf-d7ecb36f9892.JPG	true	11030486.JPG	image/jpg
ceca31fc-b51a-4bf7-bb89-698b44706596	Snapshot_Japan_2023_Hyogo_Forest_Tamba097_C08	activityDetection	2023-11-02T20:26:42Z	gs://145625598251_2006510_103_snapshot_japan_2023__main/deployment/2260815/9fd87a3e-3d26-4eab-abba-a7c628a93eac.JPG	true	11030484.JPG	image/jpg
b7f15fa4-0663-4d9e-b0cd-3f9769c39f35	Snapshot_Japan_2023_Hyogo_Forest_Tamba097_C08	activityDetection	2023-11-02T20:26:45Z	gs://145625598251_2006510_103_snapshot_japan_2023__main/deployment/2260815/c73477db-a53c-48de-b654-815ba3366060.JPG	true	11030489.JPG	image/jpg
f05290b2-4aa0-4a93-b443-252f14022fbd	Snapshot_Japan_2023_Hyogo_Forest_Tamba097_C08	activityDetection	2023-11-02T20:26:51Z	gs://145625598251_2006510_103_snapshot_japan_2023__main/deployment/2260815/7b3d6c91-6c25-4581-99dd-1facb7d54674.JPG	true	11030496.JPG	image/jpg
6479f015-5a0f-479c-a3ab-199a147aca34	Snapshot_Japan_2023_Hyogo_Forest_Tamba097_C08	activityDetection	2023-11-02T20:26:45Z	gs://145625598251_2006510_103_snapshot_japan_2023__main/deployment/2260815/db92218f-332f-4a63-ad5b-368e52e134a4.JPG	true	11030488.JPG	image/jpg
9114781e-1eb9-45fe-b26f-3913f35e9ef8	Snapshot_Japan_2023_Hyogo_Forest_Tamba097_C08	activityDetection	2023-11-02T20:26:46Z	gs://145625598251_2006510_103_snapshot_japan_2023__main/deployment/2260815/425daaa0-4572-46cf-8bb3-4a0bd98f299a.JPG	true	11030490.JPG	image/jpg
77b24419-e237-4540-8d26-634e6f7b3416	Snapshot_Japan_2023_Hyogo_Forest_Tamba097_C09	activityDetection	2023-09-02T12:32:32Z	gs://145625598251_2006510_103_snapshot_japan_2023__main/deployment/2260816/a33d81d5-6de8-4692-8cf7-c7e34d04182c.JPG	true	09020051.JPG	image/jpg
0fcaedfd-fed5-45db-8301-05b21487baee	Snapshot_Japan_2023_Hyogo_Forest_Tamba097_C09	activityDetection	2023-09-02T12:32:31Z	gs://145625598251_2006510_103_snapshot_japan_2023__main/deployment/2260816/f9965824-ef4d-4aa5-bf0f-c54c524730e0.JPG	true	09020050.JPG	image/jpg
ba3669ff-2036-4501-bdf2-3e607d9334e7	Snapshot_Japan_2023_Hyogo_Forest_Tamba097_C09	activityDetection	2023-09-02T12:32:49Z	gs://145625598251_2006510_103_snapshot_japan_2023__main/deployment/2260816/905f5fd2-5102-4706-be68-1de7bd46920c.JPG	true	09020063.JPG	image/jpg
1d4b896a-9fef-4721-8f42-378c1b26351c	Snapshot_Japan_2023_Hyogo_Forest_Tamba097_C09	activityDetection	2023-09-02T12:32:35Z	gs://145625598251_2006510_103_snapshot_japan_2023__main/deployment/2260816/72b48c00-92ec-4c4b-b284-f412871e2ab6.JPG	true	09020056.JPG	image/jpg
073799fb-ccee-4c20-8d8b-112d1aed5c47	Snapshot_Japan_2023_Hyogo_Forest_Tamba097_C09	activityDetection	2023-09-02T12:32:34Z	gs://145625598251_2006510_103_snapshot_japan_2023__main/deployment/2260816/7b347ef1-f95d-4b6b-b6f2-05655401c43c.JPG	true	09020054.JPG	image/jpg
019cc28e-da66-46ce-a324-977bbfd0a310	Snapshot_Japan_2023_Hyogo_Forest_Tamba097_C09	activityDetection	2023-09-02T12:32:33Z	gs://145625598251_2006510_103_snapshot_japan_2023__main/deployment/2260816/0ab3bb4e-54bc-4763-a009-64b8983c61aa.JPG	true	09020053.JPG	image/jpg
e3166ad5-d73b-4923-9d11-a50e89cde6e0	Snapshot_Japan_2023_Hyogo_Forest_Tamba097_C09	activityDetection	2023-09-02T12:32:47Z	gs://145625598251_2006510_103_snapshot_japan_2023__main/deployment/2260816/4500973c-6a10-4b10-a62b-9a91abc918b6.JPG	true	09020059.JPG	image/jpg
23c7a003-11a0-487b-85c4-9b8959baba2c	Snapshot_Japan_2023_Hyogo_Forest_Tamba097_C09	activityDetection	2023-09-02T12:32:48Z	gs://145625598251_2006510_103_snapshot_japan_2023__main/deployment/2260816/66d08eaf-6753-4601-a32d-84c4e3547741.JPG	true	09020061.JPG	image/jpg
b9717eb9-030a-42f0-b5d4-47af279904f7	Snapshot_Japan_2023_Hyogo_Forest_Tamba097_C09	activityDetection	2023-09-02T12:32:50Z	gs://145625598251_2006510_103_snapshot_japan_2023__main/deployment/2260816/fedbda83-f91c-4a9d-94ad-110499ca89f6.JPG	true	09020065.JPG	image/jpg
7af8df2a-59b9-47d4-880d-f408fb1d9c6f	Snapshot_Japan_2023_Hyogo_Forest_Tamba097_C09	activityDetection	2023-09-02T12:32:50Z	gs://145625598251_2006510_103_snapshot_japan_2023__main/deployment/2260816/52bc6e1f-22d8-44b3-a935-32a09b3eb87f.JPG	true	09020064.JPG	image/jpg
79fbcdb6-ad85-4794-8395-6bec5ec6d672	Snapshot_Japan_2023_Hyogo_Forest_Tamba097_C09	activityDetection	2023-09-02T12:32:46Z	gs://145625598251_2006510_103_snapshot_japan_2023__main/deployment/2260816/7a34ceae-fedb-4f70-9154-9722a0f54d84.JPG	true	09020058.JPG	image/jpg
19aa3d09-39dd-4373-b90e-75b00b2e9c91	Snapshot_Japan_2023_Hyogo_Forest_Tamba097_C09	activityDetection	2023-09-02T12:32:30Z	gs://145625598251_2006510_103_snapshot_japan_2023__main/deployment/2260816/2e0521a0-ee49-4b04-9638-36ad3ec107fb.JPG	true	09020048.JPG	image/jpg
af36cbb6-5021-49c5-9203-793364e5f709	Snapshot_Japan_2023_Hyogo_Forest_Tamba097_C09	activityDetection	2023-09-02T12:32:31Z	gs://145625598251_2006510_103_snapshot_japan_2023__main/deployment/2260816/5ac9c131-8617-4277-a12a-96e8da7900f1.JPG	true	09020049.JPG	image/jpg
c15c598a-60cf-44d8-9c85-b7ba2b4098f7	Snapshot_Japan_2023_Hyogo_Forest_Tamba097_C09	activityDetection	2023-09-02T12:32:36Z	gs://145625598251_2006510_103_snapshot_japan_2023__main/deployment/2260816/94cfa675-350b-497a-8711-976b3447f458.JPG	true	09020057.JPG	image/jpg
f3790c68-5256-4b13-81fd-3f86a6596c39	Snapshot_Japan_2023_Hyogo_Forest_Tamba097_C09	activityDetection	2023-09-02T12:32:35Z	gs://145625598251_2006510_103_snapshot_japan_2023__main/deployment/2260816/178f611d-dffd-4dfb-b17a-648b07d3758c.JPG	true	09020055.JPG	image/jpg
02bc2662-cd3a-4ae5-a997-a9798f20de0a	Snapshot_Japan_2023_Hyogo_Forest_Tamba097_C09	activityDetection	2023-09-02T12:32:33Z	gs://145625598251_2006510_103_snapshot_japan_2023__main/deployment/2260816/b79710e7-6c9b-4fe4-a462-b07eb3b7260a.JPG	true	09020052.JPG	image/jpg
471e1fef-ea66-4a85-b03a-3822e342250a	Snapshot_Japan_2023_Hyogo_Forest_Tamba097_C09	activityDetection	2023-09-02T12:32:47Z	gs://145625598251_2006510_103_snapshot_japan_2023__main/deployment/2260816/e4eebe76-20d6-4be2-be26-b6f96f43d4a4.JPG	true	09020060.JPG	image/jpg
1a4f9428-8bf2-474e-b2b4-550788493b73	Snapshot_Japan_2023_Hyogo_Forest_Tamba097_C09	activityDetection	2023-09-02T12:32:49Z	gs://145625598251_2006510_103_snapshot_japan_2023__main/deployment/2260816/6c17e2fb-7013-469d-9288-bef36daf180e.JPG	true	09020062.JPG	image/jpg
5692cfa3-dddd-451e-8c47-584640b9add8	Snapshot_Japan_2023_Hyogo_Forest_Tamba097_C10	activityDetection	2023-09-11T11:33:53Z	gs://145625598251_2006510_103_snapshot_japan_2023__main/deployment/2260817/748ef657-4f1f-46b4-86d5-3da45cce1308.JPG	true	09110030.JPG	image/jpg
ae61bb63-a6d0-4289-9729-76888b6a9083	Snapshot_Japan_2023_Hyogo_Forest_Tamba097_C10	activityDetection	2023-09-11T11:33:55Z	gs://145625598251_2006510_103_snapshot_japan_2023__main/deployment/2260817/788a2041-6bad-44c2-bed9-51f5bd634184.JPG	true	09110032.JPG	image/jpg
42016efd-8732-4d2a-8731-7d4af814a395	Snapshot_Japan_2023_Hyogo_Forest_Tamba097_C10	activityDetection	2023-09-11T11:33:56Z	gs://145625598251_2006510_103_snapshot_japan_2023__main/deployment/2260817/6f8e35af-bbc0-4dc4-b6a7-236fbf1c5e8c.JPG	true	09110033.JPG	image/jpg
4b987c97-ee41-464e-b934-3c7d54fb080d	Snapshot_Japan_2023_Hyogo_Forest_Tamba097_C10	activityDetection	2023-09-11T11:33:51Z	gs://145625598251_2006510_103_snapshot_japan_2023__main/deployment/2260817/5f3d1ef0-b0db-401c-a026-a1da139e02e5.JPG	true	09110026.JPG	image/jpg
71c77ef2-a5d1-42c5-a76b-658625dd8f26	Snapshot_Japan_2023_Hyogo_Forest_Tamba097_C10	activityDetection	2023-09-11T11:33:48Z	gs://145625598251_2006510_103_snapshot_japan_2023__main/deployment/2260817/cfef0a90-0cd1-4417-b98d-828a9eafdd81.JPG	true	09110023.JPG	image/jpg
bcda89a2-b683-43b7-b0ea-b43f17c0507f	Snapshot_Japan_2023_Hyogo_Forest_Tamba097_C10	activityDetection	2023-09-11T11:33:46Z	gs://145625598251_2006510_103_snapshot_japan_2023__main/deployment/2260817/8489dd53-8ab5-4fb7-b899-8f3a3d5b9e53.JPG	true	09110022.JPG	image/jpg
7af9a6bc-af3c-407d-a893-4645b4fcfe15	Snapshot_Japan_2023_Hyogo_Forest_Tamba097_C10	activityDetection	2023-09-11T11:33:52Z	gs://145625598251_2006510_103_snapshot_japan_2023__main/deployment/2260817/29654d45-1d89-48f8-963e-5224996bfd10.JPG	true	09110029.JPG	image/jpg
b6700734-d393-42be-941b-4dbdb9145953	Snapshot_Japan_2023_Hyogo_Forest_Tamba097_C10	activityDetection	2023-09-11T11:33:52Z	gs://145625598251_2006510_103_snapshot_japan_2023__main/deployment/2260817/92c4c4bd-e710-4864-a164-18b123783a97.JPG	true	09110028.JPG	image/jpg
a7b7fd6e-67d2-4334-ae43-af99e219e7d0	Snapshot_Japan_2023_Hyogo_Forest_Tamba097_C10	activityDetection	2023-09-11T11:33:49Z	gs://145625598251_2006510_103_snapshot_japan_2023__main/deployment/2260817/2e90ad7f-2711-40bb-acf3-1ba2e0a6813d.JPG	true	09110024.JPG	image/jpg
7ebde0ff-2d83-4f0f-93ba-5b9d268dbcb8	Snapshot_Japan_2023_Hyogo_Forest_Tamba097_C10	activityDetection	2023-09-11T11:33:51Z	gs://145625598251_2006510_103_snapshot_japan_2023__main/deployment/2260817/942fa6fb-2933-4729-82ac-36524a6e8415.JPG	true	09110027.JPG	image/jpg
a67949ee-1987-4387-ace2-8756f0fe5668	Snapshot_Japan_2023_Hyogo_Forest_Tamba097_C10	activityDetection	2023-09-11T11:33:50Z	gs://145625598251_2006510_103_snapshot_japan_2023__main/deployment/2260817/ab5ead43-c621-48e6-adfc-8f9eb36a0172.JPG	true	09110025.JPG	image/jpg
b5d6951a-8c1e-4add-a958-8a4dce81639f	Snapshot_Japan_2023_Hyogo_Forest_Tamba097_C10	activityDetection	2023-09-11T11:33:54Z	gs://145625598251_2006510_103_snapshot_japan_2023__main/deployment/2260817/9d43b175-59b8-4f75-a342-1dd0e7c375c0.JPG	true	09110031.JPG	image/jpg
fdaaa082-6d9a-46de-90a1-8bbc7ada576c	Snapshot_Japan_2023_Hyogo_Forest_Tamba097_C10	activityDetection	2023-09-30T17:45:56Z	gs://145625598251_2006510_103_snapshot_japan_2023__main/deployment/2260817/4ecfb208-dfc6-46ad-80dd-956c14e0d95d.JPG	true	10010192.JPG	image/jpg
b11f6b37-7783-4f91-8b0a-035cb41751df	Snapshot_Japan_2023_Hyogo_Forest_Tamba097_C10	activityDetection	2023-09-30T17:45:55Z	gs://145625598251_2006510_103_snapshot_japan_2023__main/deployment/2260817/5e0e5c6f-0870-4c6a-8227-cecf2b0cef06.JPG	true	10010190.JPG	image/jpg
63f52fe6-726f-4308-8c30-b5f243a0dd64	Snapshot_Japan_2023_Hyogo_Forest_Tamba097_C10	activityDetection	2023-09-30T17:45:54Z	gs://145625598251_2006510_103_snapshot_japan_2023__main/deployment/2260817/63545489-19bd-4484-98a0-5b330ce5a943.JPG	true	10010189.JPG	image/jpg
173e0b56-e5d6-490a-a2ca-f4d60bd80a5b	Snapshot_Japan_2023_Hyogo_Forest_Tamba097_C10	activityDetection	2023-09-30T17:45:56Z	gs://145625598251_2006510_103_snapshot_japan_2023__main/deployment/2260817/077c9e31-c9b9-40d6-b45c-cb2822e99930.JPG	true	10010191.JPG	image/jpg
50b3bba3-dfac-4c1a-a538-8bde568a3576	Snapshot_Japan_2023_Hyogo_Forest_Tamba097_C10	activityDetection	2023-09-30T17:45:58Z	gs://145625598251_2006510_103_snapshot_japan_2023__main/deployment/2260817/6ba1af7e-3f4b-4695-a4a4-568a511dec12.JPG	true	10010194.JPG	image/jpg
f1977209-fcde-4f2c-9373-ac4eaf90d34a	Snapshot_Japan_2023_Hyogo_Forest_Tamba097_C10	activityDetection	2023-09-30T17:45:58Z	gs://145625598251_2006510_103_snapshot_japan_2023__main/deployment/2260817/eababb2a-7d1a-4e8e-add7-05b900f369ba.JPG	true	10010193.JPG	image/jpg
8477295e-e61c-4e6e-a097-1c963a85895c	Snapshot_Japan_2023_Hyogo_Forest_Tamba097_C10	activityDetection	2023-09-30T17:45:53Z	gs://145625598251_2006510_103_snapshot_japan_2023__main/deployment/2260817/447e51d8-4a04-4511-ba05-68c24b163be0.JPG	true	10010188.JPG	image/jpg
b746b0be-9285-4c98-aab5-2acdcd871639	Snapshot_Japan_2023_Hyogo_Forest_Tamba097_C10	activityDetection	2023-09-30T17:45:53Z	gs://145625598251_2006510_103_snapshot_japan_2023__main/deployment/2260817/0b75f612-f15f-486f-8e8f-949519e6371e.JPG	true	10010187.JPG	image/jpg
2ef9bece-821c-4f1b-a5a3-3ca21eeaa46a	Snapshot_Japan_2023_Hyogo_Forest_Tamba097_C10	activityDetection	2023-10-03T20:35:08Z	gs://145625598251_2006510_103_snapshot_japan_2023__main/deployment/2260817/bf4830a0-d47d-4bed-ae9a-c590a25d4ace.JPG	true	10040321.JPG	image/jpg
c11ef93b-f9da-4c7c-a1fb-7abaa7da9a18	Snapshot_Japan_2023_Hyogo_Forest_Tamba097_C10	activityDetection	2023-10-03T20:35:25Z	gs://145625598251_2006510_103_snapshot_japan_2023__main/deployment/2260817/bf4cac58-da35-416a-ba29-7acc15b12d22.JPG	true	10040333.JPG	image/jpg
70538d52-bbe9-4c76-beaf-1aaca8e24c90	Snapshot_Japan_2023_Hyogo_Forest_Tamba097_C10	activityDetection	2023-10-03T20:35:16Z	gs://145625598251_2006510_103_snapshot_japan_2023__main/deployment/2260817/426b830b-2ffd-4fb7-8199-e0c1bc6ea97a.JPG	true	10040326.JPG	image/jpg
e05fd1c1-0f92-4104-b90c-48f29e081ebd	Snapshot_Japan_2023_Hyogo_Forest_Tamba097_C10	activityDetection	2023-10-03T20:35:09Z	gs://145625598251_2006510_103_snapshot_japan_2023__main/deployment/2260817/541daf31-8732-4de8-93a4-9691c593416f.JPG	true	10040322.JPG	image/jpg
91d5ee53-7b58-4791-b66d-76d32ad296b5	Snapshot_Japan_2023_Hyogo_Forest_Tamba097_C10	activityDetection	2023-10-03T20:35:26Z	gs://145625598251_2006510_103_snapshot_japan_2023__main/deployment/2260817/7635f5f7-c3af-46a6-b55b-91177d068610.JPG	true	10040334.JPG	image/jpg
4731d0d3-1f95-4496-a9a4-9434a4da740e	Snapshot_Japan_2023_Hyogo_Forest_Tamba097_C10	activityDetection	2023-10-03T20:35:10Z	gs://145625598251_2006510_103_snapshot_japan_2023__main/deployment/2260817/88142196-8212-41c1-9912-24fd8596dd75.JPG	true	10040324.JPG	image/jpg
2c82789a-c160-4990-9648-374328b43f18	Snapshot_Japan_2023_Hyogo_Forest_Tamba097_C10	activityDetection	2023-10-03T20:35:23Z	gs://145625598251_2006510_103_snapshot_japan_2023__main/deployment/2260817/8074cb28-0d4d-4ae8-ad19-df7a35a2922a.JPG	true	10040330.JPG	image/jpg
d5682e57-7563-4e4d-9ef0-871d8afa5caa	Snapshot_Japan_2023_Hyogo_Forest_Tamba097_C10	activityDetection	2023-10-03T20:35:24Z	gs://145625598251_2006510_103_snapshot_japan_2023__main/deployment/2260817/cc353e27-b6a2-4c7f-b45e-8349cda18362.JPG	true	10040331.JPG	image/jpg
0d0eba03-f0a9-40bf-b537-f38dcef47b34	Snapshot_Japan_2023_Hyogo_Forest_Tamba097_C10	activityDetection	2023-10-03T20:35:28Z	gs://145625598251_2006510_103_snapshot_japan_2023__main/deployment/2260817/336ec00b-1832-40b2-b802-e84e6e286b71.JPG	true	10040337.JPG	image/jpg
245fbba2-ce52-4239-9797-3862daf31266	Snapshot_Japan_2023_Hyogo_Forest_Tamba097_C10	activityDetection	2023-10-03T20:35:27Z	gs://145625598251_2006510_103_snapshot_japan_2023__main/deployment/2260817/3991ebea-f864-485a-b756-ad60fecfc285.JPG	true	10040336.JPG	image/jpg
563b9a48-acec-45f8-88ff-d9ee2579b57a	Snapshot_Japan_2023_Hyogo_Forest_Tamba097_C10	activityDetection	2023-10-03T20:35:26Z	gs://145625598251_2006510_103_snapshot_japan_2023__main/deployment/2260817/0768ae63-ee0c-4f53-9ea9-4c88d87eac95.JPG	true	10040335.JPG	image/jpg
c83f5c01-10b4-400f-a2e7-08bc084d3afa	Snapshot_Japan_2023_Hyogo_Forest_Tamba097_C10	activityDetection	2023-10-03T20:35:10Z	gs://145625598251_2006510_103_snapshot_japan_2023__main/deployment/2260817/b67a1928-4c65-43f6-89f5-2e345992efaa.JPG	true	10040323.JPG	image/jpg
bc2947d3-7f93-43e6-a732-6f10048bfd11	Snapshot_Japan_2023_Hyogo_Forest_Tamba097_C10	activityDetection	2023-10-03T20:35:14Z	gs://145625598251_2006510_103_snapshot_japan_2023__main/deployment/2260817/938841bf-6539-42e9-9d8f-07eef449a601.JPG	true	10040325.JPG	image/jpg
828b6056-e49a-47d1-a3a4-9c53f611eaaa	Snapshot_Japan_2023_Hyogo_Forest_Tamba097_C10	activityDetection	2023-10-03T20:35:18Z	gs://145625598251_2006510_103_snapshot_japan_2023__main/deployment/2260817/1490604d-09a2-4918-858c-7be0ebf339b2.JPG	true	10040328.JPG	image/jpg
1c7bc0ed-7106-4219-80fa-ad4725509c7a	Snapshot_Japan_2023_Hyogo_Forest_Tamba097_C10	activityDetection	2023-10-03T20:35:24Z	gs://145625598251_2006510_103_snapshot_japan_2023__main/deployment/2260817/32323471-6d49-451f-93db-ec161545034a.JPG	true	10040332.JPG	image/jpg
8444fda7-f67a-4d90-be58-836e5f81875e	Snapshot_Japan_2023_Hyogo_Forest_Tamba097_C10	activityDetection	2023-10-03T20:35:17Z	gs://145625598251_2006510_103_snapshot_japan_2023__main/deployment/2260817/085a012b-4fa2-4371-8b3f-ed45ef50e825.JPG	true	10040327.JPG	image/jpg
c48e9e59-9964-4c3d-82d7-e853d344f164	Snapshot_Japan_2023_Hyogo_Forest_Tamba097_C10	activityDetection	2023-10-03T20:35:22Z	gs://145625598251_2006510_103_snapshot_japan_2023__main/deployment/2260817/3bcdd203-e7b0-4b6e-b2aa-238710f7c18f.JPG	true	10040329.JPG	image/jpg
58e036ff-3516-4cf9-b2d0-27c139fe40c1	Snapshot_Japan_2023_Hyogo_Forest_Tamba097_C10	activityDetection	2023-10-03T20:35:29Z	gs://145625598251_2006510_103_snapshot_japan_2023__main/deployment/2260817/557366d5-64e7-460c-85ed-f0206f9bc0ef.JPG	true	10040338.JPG	image/jpg
2fff6aa7-4af0-40ff-8f70-32e21c02c044	Snapshot_Japan_2023_Hyogo_Forest_Tamba097_C10	activityDetection	2023-10-03T20:35:30Z	gs://145625598251_2006510_103_snapshot_japan_2023__main/deployment/2260817/c9b2e047-42fc-45cf-b175-06ae0e8a0196.JPG	true	10040339.JPG	image/jpg
b000f5e7-3a87-4e9e-bf6d-fd4c6aad191d	Snapshot_Japan_2023_Hyogo_Forest_Tamba097_C10	activityDetection	2023-10-08T11:00:52Z	gs://145625598251_2006510_103_snapshot_japan_2023__main/deployment/2260817/f6e66150-8736-42a4-a0ff-cf70add24507.JPG	true	10080435.JPG	image/jpg
1c5a01fe-22a6-47b1-8fcb-49486f8430bf	Snapshot_Japan_2023_Hyogo_Forest_Tamba097_C10	activityDetection	2023-10-08T11:00:54Z	gs://145625598251_2006510_103_snapshot_japan_2023__main/deployment/2260817/9320e9ce-930b-4bc3-9b89-a910ad619f83.JPG	true	10080438.JPG	image/jpg
9a6be1f6-273b-4137-a2fd-622d1ccf16d6	Snapshot_Japan_2023_Hyogo_Forest_Tamba097_C10	activityDetection	2023-10-08T11:00:57Z	gs://145625598251_2006510_103_snapshot_japan_2023__main/deployment/2260817/2438d9aa-843d-4895-9495-063a68fe3a08.JPG	true	10080440.JPG	image/jpg
50809ac2-005b-41fa-b6bf-7348a12486d9	Snapshot_Japan_2023_Hyogo_Forest_Tamba097_C10	activityDetection	2023-10-08T11:00:58Z	gs://145625598251_2006510_103_snapshot_japan_2023__main/deployment/2260817/34d80c03-7d50-4042-a051-3caf43382370.JPG	true	10080441.JPG	image/jpg
7b94e7ab-e9c6-4e16-b3ff-b779895a1e95	Snapshot_Japan_2023_Hyogo_Forest_Tamba097_C10	activityDetection	2023-10-08T11:00:58Z	gs://145625598251_2006510_103_snapshot_japan_2023__main/deployment/2260817/49fa5c6f-1c03-48af-8723-1aeda00b3e24.JPG	true	10080442.JPG	image/jpg
54507b37-0389-4c07-b7cc-70ae36843994	Snapshot_Japan_2023_Hyogo_Forest_Tamba097_C10	activityDetection	2023-10-08T11:00:59Z	gs://145625598251_2006510_103_snapshot_japan_2023__main/deployment/2260817/bb0a5e2a-f548-4c74-a902-6436c55f149c.JPG	true	10080444.JPG	image/jpg
6c758453-74db-41ba-9995-561477472af9	Snapshot_Japan_2023_Hyogo_Forest_Tamba097_C10	activityDetection	2023-10-08T11:01:00Z	gs://145625598251_2006510_103_snapshot_japan_2023__main/deployment/2260817/bc8e0ca2-ee6f-40bd-8b91-632744970444.JPG	true	10080445.JPG	image/jpg
b58bafeb-9cdc-4717-9fab-c473aa1c565f	Snapshot_Japan_2023_Hyogo_Forest_Tamba097_C10	activityDetection	2023-10-08T11:01:01Z	gs://145625598251_2006510_103_snapshot_japan_2023__main/deployment/2260817/3c7e8477-0af5-4ebc-9053-7e329339ff34.JPG	true	10080447.JPG	image/jpg
f9180257-0f4d-432e-afea-57512f91761c	Snapshot_Japan_2023_Hyogo_Forest_Tamba097_C10	activityDetection	2023-10-08T11:01:02Z	gs://145625598251_2006510_103_snapshot_japan_2023__main/deployment/2260817/b8c7461b-fd81-4b20-aa85-0ec7cb5b1605.JPG	true	10080448.JPG	image/jpg
f90151e1-47c0-438c-b657-1e97c347da1d	Snapshot_Japan_2023_Hyogo_Forest_Tamba097_C10	activityDetection	2023-10-08T11:01:03Z	gs://145625598251_2006510_103_snapshot_japan_2023__main/deployment/2260817/75c77a0e-ab4a-45b5-8361-611f43d15958.JPG	true	10080449.JPG	image/jpg
0be7730d-bd03-47fb-af14-51af11542e0c	Snapshot_Japan_2023_Hyogo_Forest_Tamba097_C10	activityDetection	2023-10-08T11:00:59Z	gs://145625598251_2006510_103_snapshot_japan_2023__main/deployment/2260817/b5b534b6-7b75-4f05-9768-577df5103cba.JPG	true	10080443.JPG	image/jpg
8cbe24c8-733d-42f6-be71-d9ea3dc0fb9f	Snapshot_Japan_2023_Hyogo_Forest_Tamba097_C10	activityDetection	2023-10-08T11:01:01Z	gs://145625598251_2006510_103_snapshot_japan_2023__main/deployment/2260817/5c8c45d8-8ba6-4a79-a050-3a52ede75838.JPG	true	10080446.JPG	image/jpg
ba46af48-fa52-452a-a2a4-5c80fbc089a2	Snapshot_Japan_2023_Hyogo_Forest_Tamba097_C10	activityDetection	2023-10-08T11:01:39Z	gs://145625598251_2006510_103_snapshot_japan_2023__main/deployment/2260817/15b4dbe2-abc2-44c0-a455-27b885bec348.JPG	true	10080450.JPG	image/jpg
27dca5f5-6063-417d-88ee-898eabbb867e	Snapshot_Japan_2023_Hyogo_Forest_Tamba097_C10	activityDetection	2023-10-08T11:00:53Z	gs://145625598251_2006510_103_snapshot_japan_2023__main/deployment/2260817/8ccce21c-d75b-4759-928e-28e608865f28.JPG	true	10080436.JPG	image/jpg
d744bdac-fcdb-4bfb-8487-bedafbcd94c8	Snapshot_Japan_2023_Hyogo_Forest_Tamba097_C10	activityDetection	2023-10-08T11:00:53Z	gs://145625598251_2006510_103_snapshot_japan_2023__main/deployment/2260817/9ad09543-3771-437e-afa4-a1235fa0abb4.JPG	true	10080437.JPG	image/jpg
49afc29d-a9bc-4934-90cf-afa95ac8ccfe	Snapshot_Japan_2023_Hyogo_Forest_Tamba097_C10	activityDetection	2023-10-08T11:00:55Z	gs://145625598251_2006510_103_snapshot_japan_2023__main/deployment/2260817/baf63537-01c4-4db8-9d5d-58be958d5024.JPG	true	10080439.JPG	image/jpg
9db0c7e3-571e-4aca-b12f-644769991ad2	Snapshot_Japan_2023_Hyogo_Forest_Tamba097_C10	activityDetection	2023-10-11T16:40:25Z	gs://145625598251_2006510_103_snapshot_japan_2023__main/deployment/2260817/4e843c0e-dc14-426b-8817-1fc8b2bada19.JPG	true	10120609.JPG	image/jpg
5b8b66b2-df4b-4cda-b08f-40be2e1ed967	Snapshot_Japan_2023_Hyogo_Forest_Tamba097_C10	activityDetection	2023-10-11T16:40:33Z	gs://145625598251_2006510_103_snapshot_japan_2023__main/deployment/2260817/e5823b8c-39f8-41b9-aea4-c489799a797a.JPG	true	10120622.JPG	image/jpg
73bb0a0e-8853-421c-83ed-e571c439b33e	Snapshot_Japan_2023_Hyogo_Forest_Tamba097_C10	activityDetection	2023-10-11T16:40:24Z	gs://145625598251_2006510_103_snapshot_japan_2023__main/deployment/2260817/4cc87d53-1e65-49ff-ae99-5482bf30e216.JPG	true	10120608.JPG	image/jpg
23a35285-b9a9-4363-80fa-f9a22d214fd3	Snapshot_Japan_2023_Hyogo_Forest_Tamba097_C10	activityDetection	2023-10-11T16:40:28Z	gs://145625598251_2006510_103_snapshot_japan_2023__main/deployment/2260817/55c13db4-7f40-412b-a7e0-299260ab8608.JPG	true	10120614.JPG	image/jpg
90c3d536-b68a-4f1b-aff7-44176adc4c8d	Snapshot_Japan_2023_Hyogo_Forest_Tamba097_C10	activityDetection	2023-10-11T16:40:26Z	gs://145625598251_2006510_103_snapshot_japan_2023__main/deployment/2260817/39e80599-cc04-4383-b2dd-d6897091a293.JPG	true	10120611.JPG	image/jpg
0b0e366c-311e-4d6c-a340-7d11ec8f0d19	Snapshot_Japan_2023_Hyogo_Forest_Tamba097_C10	activityDetection	2023-10-11T16:40:27Z	gs://145625598251_2006510_103_snapshot_japan_2023__main/deployment/2260817/93d96fb9-6440-46f8-9808-dd1467e0121f.JPG	true	10120612.JPG	image/jpg
1c26b504-cb70-4f0d-b008-14a269d85fd0	Snapshot_Japan_2023_Hyogo_Forest_Tamba097_C10	activityDetection	2023-10-11T16:40:27Z	gs://145625598251_2006510_103_snapshot_japan_2023__main/deployment/2260817/7e34e6f2-b03f-4922-ad40-72d46e79134b.JPG	true	10120613.JPG	image/jpg
5b0257bf-e06f-4ee3-9ccf-802a77083582	Snapshot_Japan_2023_Hyogo_Forest_Tamba097_C10	activityDetection	2023-10-11T16:40:30Z	gs://145625598251_2006510_103_snapshot_japan_2023__main/deployment/2260817/e8c8c1da-a1d3-48ec-b419-edff1afe3918.JPG	true	10120617.JPG	image/jpg
9a72d4a7-6d8d-4feb-b55c-e7bf4d867dc1	Snapshot_Japan_2023_Hyogo_Forest_Tamba097_C10	activityDetection	2023-10-11T16:40:26Z	gs://145625598251_2006510_103_snapshot_japan_2023__main/deployment/2260817/096f34b3-68c9-4f6e-928d-8baa7e64f221.JPG	true	10120610.JPG	image/jpg
e1aa4df5-2e75-4eea-8c65-ebb142c2e3de	Snapshot_Japan_2023_Hyogo_Forest_Tamba097_C10	activityDetection	2023-10-11T16:40:31Z	gs://145625598251_2006510_103_snapshot_japan_2023__main/deployment/2260817/9afc9639-ea0d-4f3d-8030-47454ccc93c5.JPG	true	10120619.JPG	image/jpg
50f6eae0-f544-4c52-9e06-0b6c32610005	Snapshot_Japan_2023_Hyogo_Forest_Tamba097_C10	activityDetection	2023-10-11T16:40:33Z	gs://145625598251_2006510_103_snapshot_japan_2023__main/deployment/2260817/ac1d4372-197e-4f9f-bb56-85d7b99de744.JPG	true	10120621.JPG	image/jpg
8affa1b1-3fcf-431d-bff5-51598d188e87	Snapshot_Japan_2023_Hyogo_Forest_Tamba097_C10	activityDetection	2023-10-11T16:40:29Z	gs://145625598251_2006510_103_snapshot_japan_2023__main/deployment/2260817/d7fec3b8-2df5-406d-b6b8-c330000fabd2.JPG	true	10120616.JPG	image/jpg
50548ac2-d1b3-42cb-a1c5-a3d5bec2000e	Snapshot_Japan_2023_Hyogo_Forest_Tamba097_C10	activityDetection	2023-10-11T16:40:32Z	gs://145625598251_2006510_103_snapshot_japan_2023__main/deployment/2260817/e4d27150-895f-41a8-993c-1fef6084e2b4.JPG	true	10120620.JPG	image/jpg
94d25860-3ff7-4e60-b8ef-af0b878d36cf	Snapshot_Japan_2023_Hyogo_Forest_Tamba097_C10	activityDetection	2023-10-11T16:40:29Z	gs://145625598251_2006510_103_snapshot_japan_2023__main/deployment/2260817/6a72872f-98fc-497f-aa2c-250905fcf2e7.JPG	true	10120615.JPG	image/jpg
d8e2358d-103c-41dd-a0ed-4500182b4d2b	Snapshot_Japan_2023_Hyogo_Forest_Tamba097_C10	activityDetection	2023-10-11T16:40:30Z	gs://145625598251_2006510_103_snapshot_japan_2023__main/deployment/2260817/c4291445-d53b-46a4-bb0d-52b1c3964973.JPG	true	10120618.JPG	image/jpg
75a8a088-f702-4c74-bf9d-b5c97ab6e5ed	Snapshot_Japan_2023_Hyogo_Forest_Tamba097_C10	activityDetection	2023-10-14T18:38:33Z	gs://145625598251_2006510_103_snapshot_japan_2023__main/deployment/2260817/7e5252d7-5a99-4088-8315-88951cd16bc7.JPG	true	10150669.JPG	image/jpg
e9ebd662-657f-485c-a009-5c50757491cf	Snapshot_Japan_2023_Hyogo_Forest_Tamba097_C10	activityDetection	2023-10-15T12:59:44Z	gs://145625598251_2006510_103_snapshot_japan_2023__main/deployment/2260817/b9d322a3-c904-4891-af26-332a075f0599.JPG	true	10150680.JPG	image/jpg
cf048bdd-4130-4b89-9bf5-6f9341814d49	Snapshot_Japan_2023_Hyogo_Forest_Tamba097_C10	activityDetection	2023-10-15T12:59:37Z	gs://145625598251_2006510_103_snapshot_japan_2023__main/deployment/2260817/272abb62-f0ed-42c7-842e-ff11e7c0b2ff.JPG	true	10150673.JPG	image/jpg
a43ed42e-7e9e-4286-b899-8e4261cf1c69	Snapshot_Japan_2023_Hyogo_Forest_Tamba097_C10	activityDetection	2023-10-15T12:59:50Z	gs://145625598251_2006510_103_snapshot_japan_2023__main/deployment/2260817/5ec98f99-3397-43c1-abdc-d6c58ee0f14f.JPG	true	10150687.JPG	image/jpg
8dd8c8fa-9403-4186-8411-8dcea777c550	Snapshot_Japan_2023_Hyogo_Forest_Tamba097_C10	activityDetection	2023-10-15T12:59:49Z	gs://145625598251_2006510_103_snapshot_japan_2023__main/deployment/2260817/a77ccabf-d7a8-4119-afa9-9f4ed9811977.JPG	true	10150685.JPG	image/jpg
6349e2d5-ae6c-4b43-9b18-8355709c0304	Snapshot_Japan_2023_Hyogo_Forest_Tamba097_C10	activityDetection	2023-10-15T12:59:50Z	gs://145625598251_2006510_103_snapshot_japan_2023__main/deployment/2260817/c56c0778-78a8-4190-9b23-7a155d6dc4b4.JPG	true	10150686.JPG	image/jpg
bf212b0b-a6b5-4176-9eca-d0b785f3bc71	Snapshot_Japan_2023_Hyogo_Forest_Tamba097_C10	activityDetection	2023-10-15T12:59:48Z	gs://145625598251_2006510_103_snapshot_japan_2023__main/deployment/2260817/3afce955-927b-48d5-b317-7fb70be92530.JPG	true	10150684.JPG	image/jpg
f7b97792-99b0-4dbe-b533-1cb0c387e208	Snapshot_Japan_2023_Hyogo_Forest_Tamba097_C10	activityDetection	2023-10-15T12:59:38Z	gs://145625598251_2006510_103_snapshot_japan_2023__main/deployment/2260817/4468967f-d9ad-4372-9589-0dea173f9481.JPG	true	10150674.JPG	image/jpg
f6ae2540-7e55-4613-8c07-07e3c59bae50	Snapshot_Japan_2023_Hyogo_Forest_Tamba097_C10	activityDetection	2023-10-15T12:59:42Z	gs://145625598251_2006510_103_snapshot_japan_2023__main/deployment/2260817/1a151a3d-b61a-4e82-be17-fdfeec17934e.JPG	true	10150677.JPG	image/jpg
ae5feb70-420e-4b88-8bf8-4db7e1a636b2	Snapshot_Japan_2023_Hyogo_Forest_Tamba097_C10	activityDetection	2023-10-15T12:59:39Z	gs://145625598251_2006510_103_snapshot_japan_2023__main/deployment/2260817/719976df-6916-4b97-aa2e-f26d78105a58.JPG	true	10150675.JPG	image/jpg
9eb90006-0d06-44e2-bcf3-aec2ea888b38	Snapshot_Japan_2023_Hyogo_Forest_Tamba097_C10	activityDetection	2023-10-15T12:59:46Z	gs://145625598251_2006510_103_snapshot_japan_2023__main/deployment/2260817/8468ddd8-4f1f-4157-b812-eeb405936a93.JPG	true	10150682.JPG	image/jpg
17801b85-372d-4d1d-acfd-506ff13a3de7	Snapshot_Japan_2023_Hyogo_Forest_Tamba097_C10	activityDetection	2023-10-15T12:59:48Z	gs://145625598251_2006510_103_snapshot_japan_2023__main/deployment/2260817/ac63c196-8d6a-401a-8107-8d7a47879410.JPG	true	10150683.JPG	image/jpg
6dc77599-0585-4bd8-844d-17636b4115c7	Snapshot_Japan_2023_Hyogo_Forest_Tamba097_C10	activityDetection	2023-10-15T12:59:45Z	gs://145625598251_2006510_103_snapshot_japan_2023__main/deployment/2260817/2d474dea-a689-4460-bec3-6fb176d9c8b7.JPG	true	10150681.JPG	image/jpg
344babfb-91ae-45b2-95ae-fd50e1e897a6	Snapshot_Japan_2023_Hyogo_Forest_Tamba097_C10	activityDetection	2023-10-15T12:59:36Z	gs://145625598251_2006510_103_snapshot_japan_2023__main/deployment/2260817/f518ad5f-98dd-44ee-92bd-82089c5b12ab.JPG	true	10150672.JPG	image/jpg
7d404655-4a05-4f11-9d0b-b1da62605bb3	Snapshot_Japan_2023_Hyogo_Forest_Tamba097_C10	activityDetection	2023-10-15T12:59:44Z	gs://145625598251_2006510_103_snapshot_japan_2023__main/deployment/2260817/5f6a4563-c80c-4eeb-ac0c-712679a20e68.JPG	true	10150679.JPG	image/jpg
93fe9c26-2a64-4e8e-b294-1d8d51522b99	Snapshot_Japan_2023_Hyogo_Forest_Tamba097_C10	activityDetection	2023-10-15T12:59:51Z	gs://145625598251_2006510_103_snapshot_japan_2023__main/deployment/2260817/3750809a-4e87-47c1-a738-47351aa1b09a.JPG	true	10150688.JPG	image/jpg
01d11645-7d1b-46ba-a98c-3201c83a2cb1	Snapshot_Japan_2023_Hyogo_Forest_Tamba097_C10	activityDetection	2023-10-15T12:59:51Z	gs://145625598251_2006510_103_snapshot_japan_2023__main/deployment/2260817/bbb126f4-9d78-4762-8837-db31a7757148.JPG	true	10150689.JPG	image/jpg
383f93b4-9e9a-45b7-9db1-b8e99295a5a1	Snapshot_Japan_2023_Hyogo_Forest_Tamba097_C10	activityDetection	2023-10-15T12:59:40Z	gs://145625598251_2006510_103_snapshot_japan_2023__main/deployment/2260817/27f389f4-7fbf-46fb-86f6-3f78d5ec2f11.JPG	true	10150676.JPG	image/jpg
8e4581ea-28f5-411c-b651-afbadf69a0d9	Snapshot_Japan_2023_Hyogo_Forest_Tamba097_C10	activityDetection	2023-10-15T12:59:43Z	gs://145625598251_2006510_103_snapshot_japan_2023__main/deployment/2260817/2e34b096-0626-4323-aa79-11c5c462231d.JPG	true	10150678.JPG	image/jpg
349243a6-b981-4a17-b558-47cae41e7a9d	Snapshot_Japan_2023_Hyogo_Forest_Tamba097_C10	activityDetection	2023-10-21T20:08:39Z	gs://145625598251_2006510_103_snapshot_japan_2023__main/deployment/2260817/a89a2236-0dd2-4bd8-8c9e-6c847b5dd23b.JPG	true	10220794.JPG	image/jpg
7ca409c1-ce4a-429e-bcea-02c9e1d69763	Snapshot_Japan_2023_Hyogo_Forest_Tamba097_C10	activityDetection	2023-10-21T20:08:41Z	gs://145625598251_2006510_103_snapshot_japan_2023__main/deployment/2260817/01096d32-9c2b-4265-ad5e-06a3f1fdd0d1.JPG	true	10220796.JPG	image/jpg
a3285f41-f0fc-4446-9a85-29e8acecfe0e	Snapshot_Japan_2023_Hyogo_Forest_Tamba097_C10	activityDetection	2023-10-21T20:08:43Z	gs://145625598251_2006510_103_snapshot_japan_2023__main/deployment/2260817/3aa55ea8-91c3-4272-a44b-d4efd8b0222e.JPG	true	10220797.JPG	image/jpg
46a5ebef-51ca-41f5-a4ea-031c8dff59e5	Snapshot_Japan_2023_Hyogo_Forest_Tamba097_C10	activityDetection	2023-10-21T20:08:45Z	gs://145625598251_2006510_103_snapshot_japan_2023__main/deployment/2260817/46dc7a6b-b332-40ed-b632-a9a00c1c24ea.JPG	true	10220800.JPG	image/jpg
cb7d6a79-bcc6-4222-a9c6-a7e258d3e190	Snapshot_Japan_2023_Hyogo_Forest_Tamba097_C10	activityDetection	2023-10-21T20:08:44Z	gs://145625598251_2006510_103_snapshot_japan_2023__main/deployment/2260817/48bf3d98-7cc5-4e76-9edb-f522ebe200f1.JPG	true	10220799.JPG	image/jpg
46031487-95d0-4411-8556-6cc3c2c80f3f	Snapshot_Japan_2023_Hyogo_Forest_Tamba097_C10	activityDetection	2023-10-21T20:08:47Z	gs://145625598251_2006510_103_snapshot_japan_2023__main/deployment/2260817/c9cdbd60-44df-4da4-837f-7b3fcee70318.JPG	true	10220803.JPG	image/jpg
a7581c7c-662b-4373-9120-9d8a707ab541	Snapshot_Japan_2023_Hyogo_Forest_Tamba097_C10	activityDetection	2023-10-21T20:08:37Z	gs://145625598251_2006510_103_snapshot_japan_2023__main/deployment/2260817/be00406d-c5e4-429c-b502-67c3a2654aae.JPG	true	10220792.JPG	image/jpg
18500908-89be-45d7-a3c5-5a6dd95ee8f9	Snapshot_Japan_2023_Hyogo_Forest_Tamba097_C10	activityDetection	2023-10-21T20:08:46Z	gs://145625598251_2006510_103_snapshot_japan_2023__main/deployment/2260817/4d201ba7-3e6a-41d0-b968-8c1d688a81c8.JPG	true	10220801.JPG	image/jpg
1b904315-f8ca-4102-9539-7bb9fbf34b0e	Snapshot_Japan_2023_Hyogo_Forest_Tamba097_C10	activityDetection	2023-10-21T20:08:46Z	gs://145625598251_2006510_103_snapshot_japan_2023__main/deployment/2260817/fb3802e4-a506-4777-915f-9b32223ce121.JPG	true	10220802.JPG	image/jpg
71839abc-5896-48d1-ad4d-e8e830d03f18	Snapshot_Japan_2023_Hyogo_Forest_Tamba097_C10	activityDetection	2023-10-21T20:08:39Z	gs://145625598251_2006510_103_snapshot_japan_2023__main/deployment/2260817/2c91d4e2-ce25-4d48-bb5b-118d1de446ff.JPG	true	10220795.JPG	image/jpg
f346cb3b-a11d-49d6-88dd-a70ef5772a1a	Snapshot_Japan_2023_Hyogo_Forest_Tamba097_C10	activityDetection	2023-10-21T20:08:38Z	gs://145625598251_2006510_103_snapshot_japan_2023__main/deployment/2260817/b89ba154-ae63-4f82-8079-4a75b9afc48e.JPG	true	10220793.JPG	image/jpg
e312254c-5f6b-4221-b76c-33aec70eeaaf	Snapshot_Japan_2023_Hyogo_Forest_Tamba097_C10	activityDetection	2023-10-21T20:08:43Z	gs://145625598251_2006510_103_snapshot_japan_2023__main/deployment/2260817/068bfbf1-2d48-4e09-8808-ff2c47de937a.JPG	true	10220798.JPG	image/jpg
26b68557-5138-47ae-8678-ca258a8a81bd	Snapshot_Japan_2023_Hyogo_Forest_Tamba097_C10	activityDetection	2023-10-23T15:43:40Z	gs://145625598251_2006510_103_snapshot_japan_2023__main/deployment/2260817/ef6aba40-ffd8-47f6-8d0f-5117658f9f0e.JPG	true	10240909.JPG	image/jpg
e5e06122-37fb-40f2-be7e-b2df4f7d040c	Snapshot_Japan_2023_Hyogo_Forest_Tamba097_C10	activityDetection	2023-10-23T15:43:38Z	gs://145625598251_2006510_103_snapshot_japan_2023__main/deployment/2260817/d3e0383a-f064-43cb-bdf2-765e0727285c.JPG	true	10240905.JPG	image/jpg
71b03dc2-8974-4e84-8178-d67a0c24d062	Snapshot_Japan_2023_Hyogo_Forest_Tamba097_C10	activityDetection	2023-10-23T15:43:47Z	gs://145625598251_2006510_103_snapshot_japan_2023__main/deployment/2260817/c4a9e578-c613-4153-9166-e781ea98f254.JPG	true	10240920.JPG	image/jpg
fbcd169a-e327-4a99-878e-5a7e21161196	Snapshot_Japan_2023_Hyogo_Forest_Tamba097_C10	activityDetection	2023-10-23T15:43:36Z	gs://145625598251_2006510_103_snapshot_japan_2023__main/deployment/2260817/f8eb591e-adfc-48c7-b0c1-85bf2f328232.JPG	true	10240903.JPG	image/jpg
7fee6b13-169c-4ed1-ada8-12b7a6cb1d33	Snapshot_Japan_2023_Hyogo_Forest_Tamba097_C10	activityDetection	2023-10-23T15:43:39Z	gs://145625598251_2006510_103_snapshot_japan_2023__main/deployment/2260817/05c0e1a7-670d-47d6-b4b9-1545dcbd1599.JPG	true	10240906.JPG	image/jpg
d99c4648-8dc7-44fc-911c-5fa90114e6a4	Snapshot_Japan_2023_Hyogo_Forest_Tamba097_C10	activityDetection	2023-10-23T15:43:48Z	gs://145625598251_2006510_103_snapshot_japan_2023__main/deployment/2260817/8c182da5-1c12-4589-a3df-ac0ab3eebdc4.JPG	true	10240921.JPG	image/jpg
59489503-b1cf-4efe-8925-13ba2ec10046	Snapshot_Japan_2023_Hyogo_Forest_Tamba097_C10	activityDetection	2023-10-23T15:43:34Z	gs://145625598251_2006510_103_snapshot_japan_2023__main/deployment/2260817/77b9d105-2d7f-4847-ab8d-894d8c831d06.JPG	true	10240902.JPG	image/jpg
18cf2616-1754-440c-94ae-d5380104cc6a	Snapshot_Japan_2023_Hyogo_Forest_Tamba097_C10	activityDetection	2023-10-23T15:43:37Z	gs://145625598251_2006510_103_snapshot_japan_2023__main/deployment/2260817/cac85413-8dde-4c40-920c-21eac00f9c56.JPG	true	10240904.JPG	image/jpg
35f15177-2ceb-4425-b82f-801b96f4e821	Snapshot_Japan_2023_Hyogo_Forest_Tamba097_C10	activityDetection	2023-10-23T15:43:41Z	gs://145625598251_2006510_103_snapshot_japan_2023__main/deployment/2260817/59797011-7a06-4d80-a841-e6e9b9de565a.JPG	true	10240910.JPG	image/jpg
e78493e4-62b0-4d8c-91f6-639d645b4cca	Snapshot_Japan_2023_Hyogo_Forest_Tamba097_C10	activityDetection	2023-10-23T15:43:42Z	gs://145625598251_2006510_103_snapshot_japan_2023__main/deployment/2260817/977eac91-4807-42b5-a20a-8c160d9bb604.JPG	true	10240912.JPG	image/jpg
a4bc770f-67d5-4e2e-84d7-d5869a0c8d2c	Snapshot_Japan_2023_Hyogo_Forest_Tamba097_C10	activityDetection	2023-10-23T15:43:39Z	gs://145625598251_2006510_103_snapshot_japan_2023__main/deployment/2260817/b7673b1f-65a8-4ef1-b86c-3ac6b4c898fa.JPG	true	10240907.JPG	image/jpg
5dcb6992-a929-4432-950d-49e42d9d8d1c	Snapshot_Japan_2023_Hyogo_Forest_Tamba097_C10	activityDetection	2023-10-23T15:43:44Z	gs://145625598251_2006510_103_snapshot_japan_2023__main/deployment/2260817/e7b24ed1-e1c7-4392-a08f-343f09cdf353.JPG	true	10240914.JPG	image/jpg
dc989ee3-cd65-4b7f-97eb-2caa18c3e12d	Snapshot_Japan_2023_Hyogo_Forest_Tamba097_C10	activityDetection	2023-10-23T15:43:43Z	gs://145625598251_2006510_103_snapshot_japan_2023__main/deployment/2260817/d5a9a348-d162-4792-b10e-6da06088fc9a.JPG	true	10240913.JPG	image/jpg
b55b302d-af65-43fa-bb47-9bddb5015aad	Snapshot_Japan_2023_Hyogo_Forest_Tamba097_C10	activityDetection	2023-10-23T15:43:40Z	gs://145625598251_2006510_103_snapshot_japan_2023__main/deployment/2260817/21fd730a-a8fb-4dcf-a418-a708914f4962.JPG	true	10240908.JPG	image/jpg
d2579b5b-3d8b-43b9-870d-9189720ba31d	Snapshot_Japan_2023_Hyogo_Forest_Tamba097_C10	activityDetection	2023-10-23T15:43:42Z	gs://145625598251_2006510_103_snapshot_japan_2023__main/deployment/2260817/e632ab04-b9e8-462f-bf3e-7fa3d885a360.JPG	true	10240911.JPG	image/jpg
be7d429b-f4c8-45ae-9405-c67c69488078	Snapshot_Japan_2023_Hyogo_Forest_Tamba097_C10	activityDetection	2023-10-23T15:43:46Z	gs://145625598251_2006510_103_snapshot_japan_2023__main/deployment/2260817/c0546cb1-4c00-431f-9395-f126c7af8845.JPG	true	10240917.JPG	image/jpg
57a5c40f-97b7-41e6-9e65-ef7a601d8ac7	Snapshot_Japan_2023_Hyogo_Forest_Tamba097_C10	activityDetection	2023-10-23T15:43:47Z	gs://145625598251_2006510_103_snapshot_japan_2023__main/deployment/2260817/2ec27862-ec93-44f4-a66e-e12d353387c5.JPG	true	10240919.JPG	image/jpg
936949b0-fafa-41c9-9df7-6ee220a4f01c	Snapshot_Japan_2023_Hyogo_Forest_Tamba097_C10	activityDetection	2023-10-23T15:43:45Z	gs://145625598251_2006510_103_snapshot_japan_2023__main/deployment/2260817/eadbf419-30f8-4526-a562-e91c60b0867b.JPG	true	10240916.JPG	image/jpg
c9950090-bef5-4e04-9720-184c581cbcf3	Snapshot_Japan_2023_Hyogo_Forest_Tamba097_C10	activityDetection	2023-10-23T15:43:46Z	gs://145625598251_2006510_103_snapshot_japan_2023__main/deployment/2260817/527fc81e-455d-49ef-9c62-6abd53b985b7.JPG	true	10240918.JPG	image/jpg
5d8475d3-f34b-44d6-90c3-12cca6316016	Snapshot_Japan_2023_Hyogo_Forest_Tamba097_C10	activityDetection	2023-10-23T15:43:49Z	gs://145625598251_2006510_103_snapshot_japan_2023__main/deployment/2260817/278dfec4-509b-4541-9203-09a158da019a.JPG	true	10240922.JPG	image/jpg
fefcfea7-502d-4197-9bee-4215de99c44a	Snapshot_Japan_2023_Hyogo_Forest_Tamba097_C10	activityDetection	2023-10-23T15:43:44Z	gs://145625598251_2006510_103_snapshot_japan_2023__main/deployment/2260817/74562b7e-fc0b-40f3-85ca-fff588f4e399.JPG	true	10240915.JPG	image/jpg
e4bc6982-a438-4754-a671-f377f419b8ab	Snapshot_Japan_2023_Hyogo_Forest_Tamba097_C10	activityDetection	2023-10-25T20:25:00Z	gs://145625598251_2006510_103_snapshot_japan_2023__main/deployment/2260817/83899f20-0a00-495f-b77f-511b6a3e6199.JPG	true	10260031.JPG	image/jpg
085d5c36-3c83-4b81-8577-5173c6c9ec96	Snapshot_Japan_2023_Hyogo_Forest_Tamba097_C10	activityDetection	2023-10-25T20:25:01Z	gs://145625598251_2006510_103_snapshot_japan_2023__main/deployment/2260817/876e1f3a-c09b-4f78-a24d-8a652127fdc1.JPG	true	10260032.JPG	image/jpg
f427561f-9927-46bc-b7db-7838035c6313	Snapshot_Japan_2023_Hyogo_Forest_Tamba097_C10	activityDetection	2023-10-25T20:39:33Z	gs://145625598251_2006510_103_snapshot_japan_2023__main/deployment/2260817/90d5d266-83e2-435d-bf5f-67e6af40dbb7.JPG	true	10260046.JPG	image/jpg
f2720eb0-9fcb-41dc-9856-398c7a19b035	Snapshot_Japan_2023_Hyogo_Forest_Tamba097_C10	activityDetection	2023-10-25T20:39:35Z	gs://145625598251_2006510_103_snapshot_japan_2023__main/deployment/2260817/60883d27-d5f0-44cb-8cfc-1df089e17af6.JPG	true	10260047.JPG	image/jpg
bd2d1bd6-5440-4e2c-9f71-4a5c5016dd68	Snapshot_Japan_2023_Hyogo_Forest_Tamba097_C10	activityDetection	2023-10-25T20:39:40Z	gs://145625598251_2006510_103_snapshot_japan_2023__main/deployment/2260817/317aa4d5-975a-46b3-a4a7-f2a13e5d3d47.JPG	true	10260048.JPG	image/jpg
fedf0d93-90f0-4508-aba1-4992cd2ce214	Snapshot_Japan_2023_Hyogo_Forest_Tamba097_C10	activityDetection	2023-10-27T13:42:06Z	gs://145625598251_2006510_103_snapshot_japan_2023__main/deployment/2260817/e8f364f8-3b06-4e37-ba30-d56723ea490e.JPG	true	10270066.JPG	image/jpg
b6ab8b3f-bbe5-4aaf-b6b0-5d4cacaaabfb	Snapshot_Japan_2023_Hyogo_Forest_Tamba097_C10	activityDetection	2023-10-27T13:42:38Z	gs://145625598251_2006510_103_snapshot_japan_2023__main/deployment/2260817/2abe7a02-bfff-49e7-ad56-c7ff032b6d07.JPG	true	10270076.JPG	image/jpg
cabf237c-eb03-4da7-acd1-6fc695ef4f70	Snapshot_Japan_2023_Hyogo_Forest_Tamba097_C10	activityDetection	2023-10-27T13:42:04Z	gs://145625598251_2006510_103_snapshot_japan_2023__main/deployment/2260817/dd691513-e753-4a3e-8108-85485c9e0750.JPG	true	10270063.JPG	image/jpg
300e2610-fc5a-485d-9a69-2c8d17e6427c	Snapshot_Japan_2023_Hyogo_Forest_Tamba097_C10	activityDetection	2023-10-27T13:42:00Z	gs://145625598251_2006510_103_snapshot_japan_2023__main/deployment/2260817/e253149d-0067-4373-8313-21b3fe06253a.JPG	true	10270057.JPG	image/jpg
4fb337af-5953-4b7c-81d4-82e28325e04e	Snapshot_Japan_2023_Hyogo_Forest_Tamba097_C10	activityDetection	2023-10-27T13:42:03Z	gs://145625598251_2006510_103_snapshot_japan_2023__main/deployment/2260817/5d6348b7-e633-4848-aacd-a889b7e89cc9.JPG	true	10270062.JPG	image/jpg
b618e277-f64f-4ff5-95d2-4b0b3fa8c1fb	Snapshot_Japan_2023_Hyogo_Forest_Tamba097_C10	activityDetection	2023-10-27T13:42:20Z	gs://145625598251_2006510_103_snapshot_japan_2023__main/deployment/2260817/07632824-cd01-4975-b995-46b858892718.JPG	true	10270073.JPG	image/jpg
d3a8c08d-003e-4653-a44f-3b9aa5450068	Snapshot_Japan_2023_Hyogo_Forest_Tamba097_C10	activityDetection	2023-10-27T13:42:01Z	gs://145625598251_2006510_103_snapshot_japan_2023__main/deployment/2260817/3f904b7f-ddb2-4de9-8a6c-63eea2a2e787.JPG	true	10270058.JPG	image/jpg
9b1d1c26-d8f6-49d4-ab24-d98783a580a7	Snapshot_Japan_2023_Hyogo_Forest_Tamba097_C10	activityDetection	2023-10-27T13:42:03Z	gs://145625598251_2006510_103_snapshot_japan_2023__main/deployment/2260817/4bf64b96-0f33-4d92-a105-c3209ed19349.JPG	true	10270061.JPG	image/jpg
328acd34-899b-4e39-bd6a-00161108abc1	Snapshot_Japan_2023_Hyogo_Forest_Tamba097_C10	activityDetection	2023-10-27T13:42:05Z	gs://145625598251_2006510_103_snapshot_japan_2023__main/deployment/2260817/688b6e26-59f2-4b02-b0f5-9f8aaab1e0c4.JPG	true	10270064.JPG	image/jpg
e15dc346-bcae-4a43-9b61-c66eabb568ec	Snapshot_Japan_2023_Hyogo_Forest_Tamba097_C10	activityDetection	2023-10-27T13:42:05Z	gs://145625598251_2006510_103_snapshot_japan_2023__main/deployment/2260817/222dc9d6-0acf-400a-8927-e4a7035acce6.JPG	true	10270065.JPG	image/jpg
4afac831-0a8c-4ac8-aa85-2b6c7a45f6cc	Snapshot_Japan_2023_Hyogo_Forest_Tamba097_C10	activityDetection	2023-10-27T13:42:09Z	gs://145625598251_2006510_103_snapshot_japan_2023__main/deployment/2260817/185a0a78-7b24-471f-a111-2ca780208dfa.JPG	true	10270071.JPG	image/jpg
cb2f16b1-cf80-4c72-8027-5a255b534d70	Snapshot_Japan_2023_Hyogo_Forest_Tamba097_C10	activityDetection	2023-10-27T13:42:07Z	gs://145625598251_2006510_103_snapshot_japan_2023__main/deployment/2260817/136a2af9-41a4-4b17-a180-e531d757ac15.JPG	true	10270068.JPG	image/jpg
ddac42e2-4fdd-4d8a-90a1-c7ca09492348	Snapshot_Japan_2023_Hyogo_Forest_Tamba097_C10	activityDetection	2023-10-27T13:42:08Z	gs://145625598251_2006510_103_snapshot_japan_2023__main/deployment/2260817/e8c0adf8-89f8-43c3-a2a5-4dfdc6a96cf5.JPG	true	10270070.JPG	image/jpg
74428125-8e31-49db-b21e-9f980f3e9979	Snapshot_Japan_2023_Hyogo_Forest_Tamba097_C10	activityDetection	2023-10-27T13:42:06Z	gs://145625598251_2006510_103_snapshot_japan_2023__main/deployment/2260817/baeefacb-2431-4bbf-b67b-1416e153f613.JPG	true	10270067.JPG	image/jpg
89788c53-fc81-42f2-ac2a-e99fcc024923	Snapshot_Japan_2023_Hyogo_Forest_Tamba097_C10	activityDetection	2023-10-27T13:42:18Z	gs://145625598251_2006510_103_snapshot_japan_2023__main/deployment/2260817/6850a59b-1059-4663-834f-33d82245ddff.JPG	true	10270072.JPG	image/jpg
6454e0ad-eb7b-4635-8bda-18561d8ccac3	Snapshot_Japan_2023_Hyogo_Forest_Tamba097_C10	activityDetection	2023-10-27T13:42:36Z	gs://145625598251_2006510_103_snapshot_japan_2023__main/deployment/2260817/ac64de8a-ff9c-400a-bb50-43c8ffe4c83b.JPG	true	10270075.JPG	image/jpg
98d573e2-1cde-44c9-ba8f-ba1b78fd881b	Snapshot_Japan_2023_Hyogo_Forest_Tamba097_C10	activityDetection	2023-10-27T13:42:38Z	gs://145625598251_2006510_103_snapshot_japan_2023__main/deployment/2260817/e52b0e99-747d-4014-8894-c11a04bfb8f3.JPG	true	10270077.JPG	image/jpg
22481fb1-4cbe-4ea4-b281-81237b0c9c49	Snapshot_Japan_2023_Hyogo_Forest_Tamba097_C10	activityDetection	2023-10-27T13:42:30Z	gs://145625598251_2006510_103_snapshot_japan_2023__main/deployment/2260817/fa750ba2-e5a9-41dc-8aea-7bcf7049616c.JPG	true	10270074.JPG	image/jpg
dddee1f1-d89b-4b96-b33c-997b00cf2abd	Snapshot_Japan_2023_Hyogo_Forest_Tamba097_C10	activityDetection	2023-10-27T13:42:01Z	gs://145625598251_2006510_103_snapshot_japan_2023__main/deployment/2260817/718e7400-4ba0-4403-adf8-641eee7f48bd.JPG	true	10270059.JPG	image/jpg
6a431758-8326-4cd5-9f49-380bcbf8cf5e	Snapshot_Japan_2023_Hyogo_Forest_Tamba097_C10	activityDetection	2023-10-27T13:42:02Z	gs://145625598251_2006510_103_snapshot_japan_2023__main/deployment/2260817/cdc8cdde-5e32-4936-ad9e-4acebe2bf823.JPG	true	10270060.JPG	image/jpg
424e71f3-5762-47ac-bff7-7d4d73c62eab	Snapshot_Japan_2023_Hyogo_Forest_Tamba097_C10	activityDetection	2023-10-27T13:42:08Z	gs://145625598251_2006510_103_snapshot_japan_2023__main/deployment/2260817/8e3d40ad-37ff-49ff-a9d3-b8d14545b710.JPG	true	10270069.JPG	image/jpg
aae86872-c200-4ee3-8bd8-6a5697197e84	Snapshot_Japan_2023_Hyogo_Forest_Tamba097_C10	activityDetection	2023-10-28T12:06:04Z	gs://145625598251_2006510_103_snapshot_japan_2023__main/deployment/2260817/4e3a6f7c-4681-42f1-a071-04a064b437d1.JPG	true	10280159.JPG	image/jpg
6aa25e61-52e4-454c-bd7c-ad67cee9cce0	Snapshot_Japan_2023_Hyogo_Forest_Tamba097_C10	activityDetection	2023-10-28T12:06:03Z	gs://145625598251_2006510_103_snapshot_japan_2023__main/deployment/2260817/a28c5910-f598-44cf-a623-2dc7b5ef9e85.JPG	true	10280158.JPG	image/jpg
80137501-6094-421c-a930-153b41c5deb7	Snapshot_Japan_2023_Hyogo_Forest_Tamba097_C10	activityDetection	2023-10-28T12:06:01Z	gs://145625598251_2006510_103_snapshot_japan_2023__main/deployment/2260817/6f8c3b31-1778-475a-8385-c4d24124d063.JPG	true	10280156.JPG	image/jpg
e2d74672-61c4-420d-b480-3e8ff6ee9016	Snapshot_Japan_2023_Hyogo_Forest_Tamba097_C10	activityDetection	2023-10-28T12:06:10Z	gs://145625598251_2006510_103_snapshot_japan_2023__main/deployment/2260817/36c1bf5f-b6f1-43dd-947d-dec0a73d2e11.JPG	true	10280163.JPG	image/jpg
9b0c98ca-24f5-4e93-86f5-f536517e44ed	Snapshot_Japan_2023_Hyogo_Forest_Tamba097_C10	activityDetection	2023-10-28T12:06:02Z	gs://145625598251_2006510_103_snapshot_japan_2023__main/deployment/2260817/8ac0e7ba-11a2-4895-865c-bd353ba0a265.JPG	true	10280157.JPG	image/jpg
2a9af966-5130-4f91-8d02-a4bbcd5a90fc	Snapshot_Japan_2023_Hyogo_Forest_Tamba097_C10	activityDetection	2023-10-28T12:06:08Z	gs://145625598251_2006510_103_snapshot_japan_2023__main/deployment/2260817/b12a8908-84af-454e-83f7-7a18b9dbb96e.JPG	true	10280160.JPG	image/jpg
22e5696e-596b-4c93-99ef-0067d17dae1b	Snapshot_Japan_2023_Hyogo_Forest_Tamba097_C10	activityDetection	2023-10-28T12:06:13Z	gs://145625598251_2006510_103_snapshot_japan_2023__main/deployment/2260817/e0d4e948-4566-42fb-90f7-1cb5d2f23cef.JPG	true	10280168.JPG	image/jpg
69886c68-c228-4fb6-a9c2-28c6f9660652	Snapshot_Japan_2023_Hyogo_Forest_Tamba097_C10	activityDetection	2023-10-28T12:06:15Z	gs://145625598251_2006510_103_snapshot_japan_2023__main/deployment/2260817/14e032b3-ec37-42cd-a1ae-b0eaec6e50d5.JPG	true	10280171.JPG	image/jpg
11c43296-7105-4a79-99f9-329ec716a992	Snapshot_Japan_2023_Hyogo_Forest_Tamba097_C10	activityDetection	2023-10-28T12:06:11Z	gs://145625598251_2006510_103_snapshot_japan_2023__main/deployment/2260817/cd7331eb-cfb7-467e-a4ea-22f7f11138e3.JPG	true	10280165.JPG	image/jpg
30886a38-a44b-4220-833c-765b8796677c	Snapshot_Japan_2023_Hyogo_Forest_Tamba097_C10	activityDetection	2023-10-28T12:06:14Z	gs://145625598251_2006510_103_snapshot_japan_2023__main/deployment/2260817/4c545705-4cd5-4d25-bc10-d0e16cfcf0a0.JPG	true	10280169.JPG	image/jpg
0b1e459d-9131-408f-a4eb-01ab963e5501	Snapshot_Japan_2023_Hyogo_Forest_Tamba097_C10	activityDetection	2023-10-28T12:06:09Z	gs://145625598251_2006510_103_snapshot_japan_2023__main/deployment/2260817/6d2dc70b-df4e-45d9-a5e7-b6835dc03ce1.JPG	true	10280162.JPG	image/jpg
6c390caa-850f-4c8f-81e7-719da133d358	Snapshot_Japan_2023_Hyogo_Forest_Tamba097_C10	activityDetection	2023-10-28T12:06:15Z	gs://145625598251_2006510_103_snapshot_japan_2023__main/deployment/2260817/58dbec8f-5993-45b8-be94-5ade10f3bff2.JPG	true	10280170.JPG	image/jpg
b492e3ea-df53-4fb4-9fea-becd05acdcd6	Snapshot_Japan_2023_Hyogo_Forest_Tamba097_C10	activityDetection	2023-10-28T12:06:09Z	gs://145625598251_2006510_103_snapshot_japan_2023__main/deployment/2260817/1428664a-b2eb-440b-8ee5-344efffa540d.JPG	true	10280161.JPG	image/jpg
0ec6c7c3-1675-4d31-bb35-6fa32e80fe0a	Snapshot_Japan_2023_Hyogo_Forest_Tamba097_C10	activityDetection	2023-10-28T12:06:11Z	gs://145625598251_2006510_103_snapshot_japan_2023__main/deployment/2260817/1e999f92-85e0-45c3-8fc8-df4137543657.JPG	true	10280164.JPG	image/jpg
a4210fe1-fb2f-44f8-83c2-7f6c1be0088a	Snapshot_Japan_2023_Hyogo_Forest_Tamba097_C10	activityDetection	2023-10-28T12:06:12Z	gs://145625598251_2006510_103_snapshot_japan_2023__main/deployment/2260817/4b8ba381-36c0-43a3-a235-860debfef35a.JPG	true	10280166.JPG	image/jpg
af294f0e-c466-4774-8b85-cba2709c98ce	Snapshot_Japan_2023_Hyogo_Forest_Tamba097_C10	activityDetection	2023-10-28T12:06:13Z	gs://145625598251_2006510_103_snapshot_japan_2023__main/deployment/2260817/8abbb61a-2714-4cdd-84ba-6c9d6b54e2af.JPG	true	10280167.JPG	image/jpg
ee837fff-36e2-4bb1-bdbe-a20a1e774d9c	Snapshot_Japan_2023_Hyogo_Forest_Tamba097_C10	activityDetection	2023-10-28T12:09:27Z	gs://145625598251_2006510_103_snapshot_japan_2023__main/deployment/2260817/81f4e078-4782-4770-b97b-e55fa65cc5ae.JPG	true	10280174.JPG	image/jpg
2cd326b4-4453-4e2b-acce-e501739cf3a4	Snapshot_Japan_2023_Hyogo_Forest_Tamba097_C10	activityDetection	2023-10-28T12:09:05Z	gs://145625598251_2006510_103_snapshot_japan_2023__main/deployment/2260817/5b8bba0b-6eaa-49df-afb2-e1c023499aab.JPG	true	10280172.JPG	image/jpg
e9c3710b-76d2-409a-9cf5-6444c1fc0cf4	Snapshot_Japan_2023_Hyogo_Forest_Tamba097_C10	activityDetection	2023-10-28T12:09:27Z	gs://145625598251_2006510_103_snapshot_japan_2023__main/deployment/2260817/772b4431-a419-41d1-9671-519f2c6ef3e2.JPG	true	10280175.JPG	image/jpg
fc6e087a-cf90-47a8-b5de-330300511d09	Snapshot_Japan_2023_Hyogo_Forest_Tamba097_C10	activityDetection	2023-10-28T12:09:25Z	gs://145625598251_2006510_103_snapshot_japan_2023__main/deployment/2260817/2854f623-3c24-4247-8262-222429090605.JPG	true	10280173.JPG	image/jpg
2efde159-9815-45fd-97d8-01f290036a66	Snapshot_Japan_2023_Hyogo_Forest_Tamba097_C10	activityDetection	2023-10-28T12:09:36Z	gs://145625598251_2006510_103_snapshot_japan_2023__main/deployment/2260817/3662539d-fd20-4fb2-8914-825e55d72d94.JPG	true	10280176.JPG	image/jpg
15428098-b347-42b3-abfc-4de4035ff8af	Snapshot_Japan_2023_Hyogo_Forest_Tamba097_C10	activityDetection	2023-10-28T12:09:38Z	gs://145625598251_2006510_103_snapshot_japan_2023__main/deployment/2260817/7ff669a5-ebac-485b-9393-187d93ed251f.JPG	true	10280177.JPG	image/jpg
e9218f0c-9213-4ce7-b4f4-b85b27c88d38	Snapshot_Japan_2023_Hyogo_Forest_Tamba097_C10	activityDetection	2023-10-28T12:09:59Z	gs://145625598251_2006510_103_snapshot_japan_2023__main/deployment/2260817/5ce4bdff-150e-4adb-b2c7-438028427f4e.JPG	true	10280178.JPG	image/jpg
4cad8e22-108e-4974-b4c5-ac4f1012411d	Snapshot_Japan_2023_Hyogo_Forest_Tamba097_C10	activityDetection	2023-10-28T12:20:55Z	gs://145625598251_2006510_103_snapshot_japan_2023__main/deployment/2260817/a6ba0739-63a4-46c9-8c27-fc3cd4891a09.JPG	true	10280180.JPG	image/jpg
6ff50c26-3f62-4b61-b712-6febf4dc54ed	Snapshot_Japan_2023_Hyogo_Forest_Tamba097_C10	activityDetection	2023-10-30T09:48:36Z	gs://145625598251_2006510_103_snapshot_japan_2023__main/deployment/2260817/8e7c273b-5dc4-4c86-8dca-7527742defdf.JPG	true	10300183.JPG	image/jpg
ebaa5343-901a-4add-b581-190f6db97af2	Snapshot_Japan_2023_Hyogo_Forest_Tamba097_C10	activityDetection	2023-10-30T09:49:00Z	gs://145625598251_2006510_103_snapshot_japan_2023__main/deployment/2260817/e0caf756-919d-4cd5-9582-accf0b88fa68.JPG	true	10300186.JPG	image/jpg
3e3941c9-0d37-4354-b1b5-ef4a53cbf46a	Snapshot_Japan_2023_Hyogo_Forest_Tamba097_C10	activityDetection	2023-10-30T09:48:59Z	gs://145625598251_2006510_103_snapshot_japan_2023__main/deployment/2260817/cc80b4dc-611f-4988-91b6-0f1b4f0544c7.JPG	true	10300185.JPG	image/jpg
aa1a0827-f1e4-4388-bad1-7cafb5cba805	Snapshot_Japan_2023_Hyogo_Forest_Tamba097_C10	activityDetection	2023-10-30T09:48:58Z	gs://145625598251_2006510_103_snapshot_japan_2023__main/deployment/2260817/f1ee6dbc-73df-4c4a-9b09-f461ce32faf9.JPG	true	10300184.JPG	image/jpg
bd21cfe4-471e-4c9e-ac07-5f4f935ac5f1	Snapshot_Japan_2023_Hyogo_Forest_Tamba097_C10	activityDetection	2023-10-30T09:48:26Z	gs://145625598251_2006510_103_snapshot_japan_2023__main/deployment/2260817/dd848a1c-28c6-4520-89e9-8a6209849b8c.JPG	true	10300182.JPG	image/jpg
4932fc1a-a382-4727-ba9c-ca444dd7e23e	Snapshot_Japan_2023_Hyogo_Forest_Tamba097_C10	activityDetection	2023-10-30T09:48:24Z	gs://145625598251_2006510_103_snapshot_japan_2023__main/deployment/2260817/0ecd2e46-c55b-40da-8733-8ba51f019a60.JPG	true	10300181.JPG	image/jpg
48597d04-b942-4fc8-aa19-a51d1ac4a730	Snapshot_Japan_2023_Hyogo_Forest_Tamba097_C10	activityDetection	2023-11-03T12:06:29Z	gs://145625598251_2006510_103_snapshot_japan_2023__main/deployment/2260817/5405aeab-8d64-4025-b736-9a60fbee9382.JPG	true	11030285.JPG	image/jpg
59fce6a7-1e8a-4373-8598-fba63d197959	Snapshot_Japan_2023_Hyogo_Forest_Tamba097_C10	activityDetection	2023-11-03T12:06:27Z	gs://145625598251_2006510_103_snapshot_japan_2023__main/deployment/2260817/c749f16f-fdf8-4477-ab39-6c4b08346872.JPG	true	11030282.JPG	image/jpg
933af041-e32b-4d33-b942-af04db64be54	Snapshot_Japan_2023_Hyogo_Forest_Tamba097_C10	activityDetection	2023-11-03T12:06:17Z	gs://145625598251_2006510_103_snapshot_japan_2023__main/deployment/2260817/0ac6cbcb-456b-415c-9d8a-969738363130.JPG	true	11030266.JPG	image/jpg
d4b340fd-8493-474c-b0ca-4d1461020c66	Snapshot_Japan_2023_Hyogo_Forest_Tamba097_C10	activityDetection	2023-11-03T12:06:25Z	gs://145625598251_2006510_103_snapshot_japan_2023__main/deployment/2260817/271cc082-5b26-4e1f-8b24-b611e7670231.JPG	true	11030279.JPG	image/jpg
84143738-2357-4889-843c-6202127bb874	Snapshot_Japan_2023_Hyogo_Forest_Tamba097_C10	activityDetection	2023-11-03T12:06:09Z	gs://145625598251_2006510_103_snapshot_japan_2023__main/deployment/2260817/3bed778d-d49d-4411-8f6d-0a643a921bfa.JPG	true	11030255.JPG	image/jpg
b67e96ec-3154-4121-9fe0-f897bb1e87dc	Snapshot_Japan_2023_Hyogo_Forest_Tamba097_C10	activityDetection	2023-11-03T12:06:14Z	gs://145625598251_2006510_103_snapshot_japan_2023__main/deployment/2260817/89920760-c42a-46e9-9ef0-8ce12be73151.JPG	true	11030262.JPG	image/jpg
1624f60b-b981-48d6-aa88-4db002f5b011	Snapshot_Japan_2023_Hyogo_Forest_Tamba097_C10	activityDetection	2023-11-03T12:06:14Z	gs://145625598251_2006510_103_snapshot_japan_2023__main/deployment/2260817/22e074f7-79fe-473e-b458-3befe3c0f6c7.JPG	true	11030261.JPG	image/jpg
b59bf369-ad0a-4480-996e-9dfb2643905d	Snapshot_Japan_2023_Hyogo_Forest_Tamba097_C10	activityDetection	2023-11-03T12:06:11Z	gs://145625598251_2006510_103_snapshot_japan_2023__main/deployment/2260817/bd3e1cef-fda2-469a-a65b-ec39fb1ed2f6.JPG	true	11030258.JPG	image/jpg
a1aa4e80-0b9f-43e9-8d3e-b163515ae081	Snapshot_Japan_2023_Hyogo_Forest_Tamba097_C10	activityDetection	2023-11-03T12:06:10Z	gs://145625598251_2006510_103_snapshot_japan_2023__main/deployment/2260817/59fa3ee1-3631-4083-811b-2414134c39c0.JPG	true	11030256.JPG	image/jpg
81689449-4f32-4bd9-af42-3fb23b428e84	Snapshot_Japan_2023_Hyogo_Forest_Tamba097_C10	activityDetection	2023-11-03T12:06:19Z	gs://145625598251_2006510_103_snapshot_japan_2023__main/deployment/2260817/12240639-c798-4fa7-9030-843705179b5f.JPG	true	11030269.JPG	image/jpg
635b64a0-ad9e-4a48-bdb2-34f3c2e4a7f9	Snapshot_Japan_2023_Hyogo_Forest_Tamba097_C10	activityDetection	2023-11-03T12:06:12Z	gs://145625598251_2006510_103_snapshot_japan_2023__main/deployment/2260817/7f8cf2bb-ce4f-4111-8e8b-471c630f6f43.JPG	true	11030259.JPG	image/jpg
63839314-ff4e-46c8-bf73-74938328dfb5	Snapshot_Japan_2023_Hyogo_Forest_Tamba097_C10	activityDetection	2023-11-03T12:06:22Z	gs://145625598251_2006510_103_snapshot_japan_2023__main/deployment/2260817/f1a50363-5560-44eb-8e94-e35af3b41973.JPG	true	11030275.JPG	image/jpg
2d286f54-da62-492b-9a03-30e3b399e8c7	Snapshot_Japan_2023_Hyogo_Forest_Tamba097_C10	activityDetection	2023-11-03T12:06:16Z	gs://145625598251_2006510_103_snapshot_japan_2023__main/deployment/2260817/453d4ef7-a1f9-4d9c-bd57-b36b8fd5420a.JPG	true	11030265.JPG	image/jpg
8f7a0009-a6f3-42b4-877b-624af1e8444f	Snapshot_Japan_2023_Hyogo_Forest_Tamba097_C10	activityDetection	2023-11-03T12:06:30Z	gs://145625598251_2006510_103_snapshot_japan_2023__main/deployment/2260817/cf2e1b02-f891-4995-be4e-7a5020bcb0c3.JPG	true	11030287.JPG	image/jpg
c22b452a-554b-401b-9518-66cf5784174a	Snapshot_Japan_2023_Hyogo_Forest_Tamba097_C10	activityDetection	2023-11-03T12:06:19Z	gs://145625598251_2006510_103_snapshot_japan_2023__main/deployment/2260817/376112c7-5cd4-4201-b548-2b83ca510d9e.JPG	true	11030270.JPG	image/jpg
e74c5264-5bba-461a-b755-44f6f18923b9	Snapshot_Japan_2023_Hyogo_Forest_Tamba097_C10	activityDetection	2023-11-03T12:06:29Z	gs://145625598251_2006510_103_snapshot_japan_2023__main/deployment/2260817/8fcd6f59-6569-4e8c-b83f-e9110b9a8140.JPG	true	11030286.JPG	image/jpg
502dfe56-245d-4ebf-a678-30ee29c8967b	Snapshot_Japan_2023_Hyogo_Forest_Tamba097_C10	activityDetection	2023-11-03T12:06:16Z	gs://145625598251_2006510_103_snapshot_japan_2023__main/deployment/2260817/7841cc75-0ffe-4095-bca1-2643f96c0a65.JPG	true	11030264.JPG	image/jpg
0111c77e-25ab-46af-9579-c1e36aa9d86a	Snapshot_Japan_2023_Hyogo_Forest_Tamba097_C10	activityDetection	2023-11-03T12:06:20Z	gs://145625598251_2006510_103_snapshot_japan_2023__main/deployment/2260817/07959537-4426-4e83-99c6-dff149e0fea8.JPG	true	11030271.JPG	image/jpg
727db8bd-e552-47db-9bd6-a5a027bda9cf	Snapshot_Japan_2023_Hyogo_Forest_Tamba097_C10	activityDetection	2023-11-03T12:06:21Z	gs://145625598251_2006510_103_snapshot_japan_2023__main/deployment/2260817/60d4cd4a-c179-4d32-a358-423e487ae1c0.JPG	true	11030272.JPG	image/jpg
37754a7f-c022-4506-b020-9c584a8f9993	Snapshot_Japan_2023_Hyogo_Forest_Tamba097_C10	activityDetection	2023-11-03T12:06:21Z	gs://145625598251_2006510_103_snapshot_japan_2023__main/deployment/2260817/3c259827-dcc7-4545-b9d5-b98b55909188.JPG	true	11030273.JPG	image/jpg
817380c6-6d40-49df-bdf7-30afa3236554	Snapshot_Japan_2023_Hyogo_Forest_Tamba097_C10	activityDetection	2023-11-03T12:06:34Z	gs://145625598251_2006510_103_snapshot_japan_2023__main/deployment/2260817/2dfb91fb-f07d-4f6f-adf1-f17d0296e337.JPG	true	11030291.JPG	image/jpg
db89aae1-f6dd-423e-9bbf-b24c012280b2	Snapshot_Japan_2023_Hyogo_Forest_Tamba097_C10	activityDetection	2023-11-03T12:06:31Z	gs://145625598251_2006510_103_snapshot_japan_2023__main/deployment/2260817/b0864c6d-eb1d-4775-9ad0-1ec0b7eea5f4.JPG	true	11030289.JPG	image/jpg
cd6f5a77-bfed-4d50-a6c9-9ac220342a6f	Snapshot_Japan_2023_Hyogo_Forest_Tamba097_C10	activityDetection	2023-11-03T12:06:26Z	gs://145625598251_2006510_103_snapshot_japan_2023__main/deployment/2260817/a8e7f894-a3cb-41be-9b98-3d464ad82b07.JPG	true	11030280.JPG	image/jpg
7d68e857-4d00-4841-956a-1f9ac2c728ae	Snapshot_Japan_2023_Hyogo_Forest_Tamba097_C10	activityDetection	2023-11-03T12:06:34Z	gs://145625598251_2006510_103_snapshot_japan_2023__main/deployment/2260817/7e95c271-b4eb-4dce-9270-b027797103e3.JPG	true	11030292.JPG	image/jpg
365e44fc-e06c-476b-baee-530dd8a5aa16	Snapshot_Japan_2023_Hyogo_Forest_Tamba097_C10	activityDetection	2023-11-03T12:06:31Z	gs://145625598251_2006510_103_snapshot_japan_2023__main/deployment/2260817/604a0fb0-4c32-4530-9769-7666fb7a6c5e.JPG	true	11030288.JPG	image/jpg
5e9d586f-8836-4131-aa01-958ce6a5d651	Snapshot_Japan_2023_Hyogo_Forest_Tamba097_C10	activityDetection	2023-11-03T12:06:39Z	gs://145625598251_2006510_103_snapshot_japan_2023__main/deployment/2260817/665436d3-7e95-49c0-a655-61de6072909b.JPG	true	11030298.JPG	image/jpg
da4747ee-f5da-4134-ad6d-941fb97e5868	Snapshot_Japan_2023_Hyogo_Forest_Tamba097_C10	activityDetection	2023-11-03T12:06:18Z	gs://145625598251_2006510_103_snapshot_japan_2023__main/deployment/2260817/7565cc99-43bd-4ff9-809c-140c3841a052.JPG	true	11030268.JPG	image/jpg
3bcbe640-fd76-448e-bf8c-037a812aaead	Snapshot_Japan_2023_Hyogo_Forest_Tamba097_C10	activityDetection	2023-11-03T12:06:13Z	gs://145625598251_2006510_103_snapshot_japan_2023__main/deployment/2260817/ca6332be-cc60-4a8b-82f0-caace4d2b563.JPG	true	11030260.JPG	image/jpg
3fb4ef77-777e-4f9d-9b1f-a8d906b44a4a	Snapshot_Japan_2023_Hyogo_Forest_Tamba097_C10	activityDetection	2023-11-03T12:06:11Z	gs://145625598251_2006510_103_snapshot_japan_2023__main/deployment/2260817/2a64929c-edc7-474d-805f-63edb920c108.JPG	true	11030257.JPG	image/jpg
3c2f4030-9fb6-4838-b101-e150b8feb5c8	Snapshot_Japan_2023_Hyogo_Forest_Tamba097_C10	activityDetection	2023-11-03T12:06:15Z	gs://145625598251_2006510_103_snapshot_japan_2023__main/deployment/2260817/3859f6e8-505a-4b04-b0ea-f5d84bd1e72c.JPG	true	11030263.JPG	image/jpg
2e5700f0-84c3-4abe-8e2a-ee9b649a4f5e	Snapshot_Japan_2023_Hyogo_Forest_Tamba097_C10	activityDetection	2023-11-03T12:06:26Z	gs://145625598251_2006510_103_snapshot_japan_2023__main/deployment/2260817/597ea82a-0586-425a-a8c9-fc640acc6532.JPG	true	11030281.JPG	image/jpg
56a2c99e-493c-4211-b573-9bafdc2cf7b4	Snapshot_Japan_2023_Hyogo_Forest_Tamba097_C10	activityDetection	2023-11-03T12:06:24Z	gs://145625598251_2006510_103_snapshot_japan_2023__main/deployment/2260817/0a7f705a-9b01-49b2-838b-6287b54426ff.JPG	true	11030278.JPG	image/jpg
53da0993-2b6c-4ebb-80d6-6c70fd677b9d	Snapshot_Japan_2023_Hyogo_Forest_Tamba097_C10	activityDetection	2023-11-03T12:06:22Z	gs://145625598251_2006510_103_snapshot_japan_2023__main/deployment/2260817/5cc4d441-83bd-4340-9ad3-b947546f05ba.JPG	true	11030274.JPG	image/jpg
28ed4a78-fe22-4f04-86a9-9a2d9bd9faa2	Snapshot_Japan_2023_Hyogo_Forest_Tamba097_C10	activityDetection	2023-11-03T12:06:23Z	gs://145625598251_2006510_103_snapshot_japan_2023__main/deployment/2260817/8e9c1850-38df-4a69-9a42-935d086f1704.JPG	true	11030276.JPG	image/jpg
67ed21df-8a78-4f5a-83bf-c1ba8e631aa3	Snapshot_Japan_2023_Hyogo_Forest_Tamba097_C10	activityDetection	2023-11-03T12:06:38Z	gs://145625598251_2006510_103_snapshot_japan_2023__main/deployment/2260817/8a5706c2-07e1-46d2-9974-085d6dc79855.JPG	true	11030297.JPG	image/jpg
35a5cd69-38f7-48cb-8b72-b25716643bb5	Snapshot_Japan_2023_Hyogo_Forest_Tamba097_C10	activityDetection	2023-11-03T12:06:33Z	gs://145625598251_2006510_103_snapshot_japan_2023__main/deployment/2260817/4fc9b9eb-0fe2-4bba-a708-58f266d2ea44.JPG	true	11030290.JPG	image/jpg
e834a93a-0b7f-4b6d-b46e-8a2e330159bf	Snapshot_Japan_2023_Hyogo_Forest_Tamba097_C10	activityDetection	2023-11-03T12:06:35Z	gs://145625598251_2006510_103_snapshot_japan_2023__main/deployment/2260817/2901c9c3-cab2-4ac9-8188-7e3e0e467df8.JPG	true	11030293.JPG	image/jpg
eea31077-f5d5-4705-82a1-d064cb65987e	Snapshot_Japan_2023_Hyogo_Forest_Tamba097_C10	activityDetection	2023-11-03T12:06:37Z	gs://145625598251_2006510_103_snapshot_japan_2023__main/deployment/2260817/0da11159-317a-47a6-ace7-4a3731b5c5f4.JPG	true	11030296.JPG	image/jpg
33f4c480-3d19-4cb0-9377-0c3a6235bf16	Snapshot_Japan_2023_Hyogo_Forest_Tamba097_C10	activityDetection	2023-11-03T12:06:37Z	gs://145625598251_2006510_103_snapshot_japan_2023__main/deployment/2260817/22fd15eb-e3bd-418f-a1d4-594b69e2f8c4.JPG	true	11030295.JPG	image/jpg
b285e1dc-a3ad-422d-a90f-084acd5bd7aa	Snapshot_Japan_2023_Hyogo_Forest_Tamba097_C10	activityDetection	2023-11-03T12:06:40Z	gs://145625598251_2006510_103_snapshot_japan_2023__main/deployment/2260817/8968d9d2-5323-4b7c-b975-44d0278c2bf1.JPG	true	11030299.JPG	image/jpg
d6d7a2d6-816a-49c6-b42d-2998d54f277a	Snapshot_Japan_2023_Hyogo_Forest_Tamba097_C10	activityDetection	2023-11-03T12:06:27Z	gs://145625598251_2006510_103_snapshot_japan_2023__main/deployment/2260817/7d51d998-b19c-4861-86b9-996b1be68f56.JPG	true	11030283.JPG	image/jpg
ace1e73c-68ae-411f-b126-21cb968f9193	Snapshot_Japan_2023_Hyogo_Forest_Tamba097_C10	activityDetection	2023-11-03T12:06:24Z	gs://145625598251_2006510_103_snapshot_japan_2023__main/deployment/2260817/cd154fa7-1f09-465b-bf89-6da46131ace8.JPG	true	11030277.JPG	image/jpg
6e19019a-3e2f-48f0-b043-0e96b68b186f	Snapshot_Japan_2023_Hyogo_Forest_Tamba097_C10	activityDetection	2023-11-03T12:06:28Z	gs://145625598251_2006510_103_snapshot_japan_2023__main/deployment/2260817/f2736204-2406-42d4-b72c-320c6911a6d8.JPG	true	11030284.JPG	image/jpg
aa4b734d-c181-40d7-8601-d70bc0503889	Snapshot_Japan_2023_Hyogo_Forest_Tamba097_C10	activityDetection	2023-11-03T12:06:35Z	gs://145625598251_2006510_103_snapshot_japan_2023__main/deployment/2260817/ed7ca521-863b-4768-afdd-faf42cce5c63.JPG	true	11030294.JPG	image/jpg
20d6ff06-b49c-4e07-ace8-cc91c566ce31	Snapshot_Japan_2023_Hyogo_Forest_Tamba097_C10	activityDetection	2023-11-03T12:06:17Z	gs://145625598251_2006510_103_snapshot_japan_2023__main/deployment/2260817/dd2ed1d8-3ebc-4952-8410-af218605c064.JPG	true	11030267.JPG	image/jpg
d7e3132e-5aae-418c-b944-e303410b7d19	Snapshot_Japan_2023_Hyogo_Forest_Tamba097_C10	activityDetection	2023-11-05T09:26:57Z	gs://145625598251_2006510_103_snapshot_japan_2023__main/deployment/2260817/9fdbc8e1-c997-483d-8b77-f61169c28c90.JPG	true	11050300.JPG	image/jpg
6de06c33-4ebb-4246-8b8f-4fe70b5aacc7	Snapshot_Japan_2023_Hyogo_Forest_Tamba097_C10	activityDetection	2023-11-05T09:27:37Z	gs://145625598251_2006510_103_snapshot_japan_2023__main/deployment/2260817/6206dc04-18bf-4d09-a874-668b208c988b.JPG	true	11050307.JPG	image/jpg
f2704d20-3f23-446a-83e3-3e5894c31911	Snapshot_Japan_2023_Hyogo_Forest_Tamba097_C10	activityDetection	2023-11-05T09:27:38Z	gs://145625598251_2006510_103_snapshot_japan_2023__main/deployment/2260817/dac4cfa2-d1cd-4be3-a1a3-114577230a14.JPG	true	11050309.JPG	image/jpg
5872a931-a8e4-4840-9aaf-059cc9235195	Snapshot_Japan_2023_Hyogo_Forest_Tamba097_C10	activityDetection	2023-11-05T09:27:38Z	gs://145625598251_2006510_103_snapshot_japan_2023__main/deployment/2260817/94b28a4c-07a1-4c94-b134-7279d447b7e3.JPG	true	11050310.JPG	image/jpg
1320bdfe-2691-45c2-9eab-c52e3431395b	Snapshot_Japan_2023_Hyogo_Forest_Tamba097_C10	activityDetection	2023-11-05T09:27:40Z	gs://145625598251_2006510_103_snapshot_japan_2023__main/deployment/2260817/d02f140b-4bca-4077-8b5e-284d2c06f44b.JPG	true	11050312.JPG	image/jpg
7b994cc0-cbca-4107-9ae9-203881c32c6a	Snapshot_Japan_2023_Hyogo_Forest_Tamba097_C10	activityDetection	2023-11-05T09:27:35Z	gs://145625598251_2006510_103_snapshot_japan_2023__main/deployment/2260817/602da143-075f-4e82-a64a-b5aedff61d20.JPG	true	11050304.JPG	image/jpg
d4e24318-625e-4792-a79e-1bf01d04e6ed	Snapshot_Japan_2023_Hyogo_Forest_Tamba097_C10	activityDetection	2023-11-05T09:27:33Z	gs://145625598251_2006510_103_snapshot_japan_2023__main/deployment/2260817/73fe51e9-05c9-462f-a951-35f8600ae9e3.JPG	true	11050303.JPG	image/jpg
e2f19bd5-b3bb-43df-8e2c-1913a2827fd1	Snapshot_Japan_2023_Hyogo_Forest_Tamba097_C10	activityDetection	2023-11-05T09:27:35Z	gs://145625598251_2006510_103_snapshot_japan_2023__main/deployment/2260817/add5a09a-1aa1-46f2-b280-beb404eb920d.JPG	true	11050305.JPG	image/jpg
a0a4e46e-fc2f-4b51-b80a-71f0bb58547c	Snapshot_Japan_2023_Hyogo_Forest_Tamba097_C10	activityDetection	2023-11-05T09:27:37Z	gs://145625598251_2006510_103_snapshot_japan_2023__main/deployment/2260817/ae5a912e-5669-47ce-a2ef-6305826bb629.JPG	true	11050308.JPG	image/jpg
72696a8b-2ce4-47cf-b3ab-ccd436720664	Snapshot_Japan_2023_Hyogo_Forest_Tamba097_C10	activityDetection	2023-11-05T09:28:25Z	gs://145625598251_2006510_103_snapshot_japan_2023__main/deployment/2260817/9e1357fd-d4d3-461c-a1e5-982f40b40e9d.JPG	true	11050332.JPG	image/jpg
65b47022-7bcd-4065-858b-c5dad8664c0a	Snapshot_Japan_2023_Hyogo_Forest_Tamba097_C10	activityDetection	2023-11-05T09:27:58Z	gs://145625598251_2006510_103_snapshot_japan_2023__main/deployment/2260817/77150262-5954-4feb-ac66-8cd835069e2f.JPG	true	11050325.JPG	image/jpg
2e45ee9d-8a59-4343-98f7-c6a61981b52c	Snapshot_Japan_2023_Hyogo_Forest_Tamba097_C10	activityDetection	2023-11-05T09:27:54Z	gs://145625598251_2006510_103_snapshot_japan_2023__main/deployment/2260817/291fcb23-9e2b-44f3-a6a1-1d5d9cac9e65.JPG	true	11050321.JPG	image/jpg
4a3cbc35-4766-46c9-860e-11bfde7bf742	Snapshot_Japan_2023_Hyogo_Forest_Tamba097_C10	activityDetection	2023-11-05T09:27:42Z	gs://145625598251_2006510_103_snapshot_japan_2023__main/deployment/2260817/77d7d37e-2d71-4642-9b7e-e42d451d0d13.JPG	true	11050314.JPG	image/jpg
7de8ca0a-7b18-4427-ad5f-10895c707b6a	Snapshot_Japan_2023_Hyogo_Forest_Tamba097_C10	activityDetection	2023-11-05T09:27:56Z	gs://145625598251_2006510_103_snapshot_japan_2023__main/deployment/2260817/d380215d-f74b-4562-9d4e-04388790964a.JPG	true	11050323.JPG	image/jpg
3717b682-779e-4b63-98b9-dc644f96ce38	Snapshot_Japan_2023_Hyogo_Forest_Tamba097_C10	activityDetection	2023-11-05T09:27:57Z	gs://145625598251_2006510_103_snapshot_japan_2023__main/deployment/2260817/6616fe22-a016-4640-a262-0cb0eb5b008f.JPG	true	11050324.JPG	image/jpg
bdb330d9-c697-4326-89b6-3523182f94ac	Snapshot_Japan_2023_Hyogo_Forest_Tamba097_C10	activityDetection	2023-11-05T09:28:05Z	gs://145625598251_2006510_103_snapshot_japan_2023__main/deployment/2260817/aa7d3c8a-b26b-4864-b14d-c7b1f5a6dd01.JPG	true	11050327.JPG	image/jpg
19520fc1-cdfd-4e2e-bbc9-af5aedef3605	Snapshot_Japan_2023_Hyogo_Forest_Tamba097_C10	activityDetection	2023-11-05T09:27:58Z	gs://145625598251_2006510_103_snapshot_japan_2023__main/deployment/2260817/d7292d0d-cf9f-49f4-a535-1595f62f528f.JPG	true	11050326.JPG	image/jpg
74661bbe-2935-4687-b22a-525a4e29eb2a	Snapshot_Japan_2023_Hyogo_Forest_Tamba097_C10	activityDetection	2023-11-05T09:28:15Z	gs://145625598251_2006510_103_snapshot_japan_2023__main/deployment/2260817/bb5eab2a-1b47-42bf-9c76-21e2b51f491a.JPG	true	11050328.JPG	image/jpg
bab80626-f9ce-4e21-a48a-96f5d0d89d60	Snapshot_Japan_2023_Hyogo_Forest_Tamba097_C10	activityDetection	2023-11-05T09:28:17Z	gs://145625598251_2006510_103_snapshot_japan_2023__main/deployment/2260817/7cd673d5-97ae-4c53-b138-71420faacb98.JPG	true	11050331.JPG	image/jpg
6cf52af5-00fe-4b62-9b7c-3415be346ea6	Snapshot_Japan_2023_Hyogo_Forest_Tamba097_C10	activityDetection	2023-11-05T09:28:16Z	gs://145625598251_2006510_103_snapshot_japan_2023__main/deployment/2260817/901335d8-e26f-4b49-9f94-35b6536985ea.JPG	true	11050329.JPG	image/jpg
40f9e268-b1d3-4e13-b00a-832e1c2480a1	Snapshot_Japan_2023_Hyogo_Forest_Tamba097_C10	activityDetection	2023-11-05T09:28:37Z	gs://145625598251_2006510_103_snapshot_japan_2023__main/deployment/2260817/044751a6-3328-4cfe-a40c-5418ec7881ad.JPG	true	11050339.JPG	image/jpg
0d412bb5-093c-4f73-bba0-c0766278a49f	Snapshot_Japan_2023_Hyogo_Forest_Tamba097_C10	activityDetection	2023-11-05T09:27:41Z	gs://145625598251_2006510_103_snapshot_japan_2023__main/deployment/2260817/f9098f59-766f-47dc-a737-f7da4e972222.JPG	true	11050313.JPG	image/jpg
ed103a87-5209-45b2-94ba-90b1502ef194	Snapshot_Japan_2023_Hyogo_Forest_Tamba097_C10	activityDetection	2023-11-05T09:28:27Z	gs://145625598251_2006510_103_snapshot_japan_2023__main/deployment/2260817/b910c826-1a5b-47e3-9ea8-313aed1ace28.JPG	true	11050334.JPG	image/jpg
244770a0-ad28-4259-91ae-9f51093209d0	Snapshot_Japan_2023_Hyogo_Forest_Tamba097_C10	activityDetection	2023-11-05T09:28:28Z	gs://145625598251_2006510_103_snapshot_japan_2023__main/deployment/2260817/75afd550-eecb-4f20-9cdd-22f9dfaee939.JPG	true	11050336.JPG	image/jpg
df27d43d-b74a-420c-bd73-b98fdd021328	Snapshot_Japan_2023_Hyogo_Forest_Tamba097_C10	activityDetection	2023-11-05T09:28:40Z	gs://145625598251_2006510_103_snapshot_japan_2023__main/deployment/2260817/0652cb11-89a8-4986-8621-fabec8df8114.JPG	true	11050343.JPG	image/jpg
cea457a2-cc40-4275-8ae0-76914e183aee	Snapshot_Japan_2023_Hyogo_Forest_Tamba097_C10	activityDetection	2023-11-05T09:28:35Z	gs://145625598251_2006510_103_snapshot_japan_2023__main/deployment/2260817/64b53def-61e5-4d80-a05c-c8b24cdf6e2d.JPG	true	11050337.JPG	image/jpg
871c7082-e337-4553-b7fe-d33dbef77abd	Snapshot_Japan_2023_Hyogo_Forest_Tamba097_C10	activityDetection	2023-11-05T09:28:39Z	gs://145625598251_2006510_103_snapshot_japan_2023__main/deployment/2260817/8f2db357-ed59-46c3-93bd-3e818d6cd0bc.JPG	true	11050341.JPG	image/jpg
3cc1d455-e3ab-494a-8e68-9ce9c7a3a39f	Snapshot_Japan_2023_Hyogo_Forest_Tamba097_C10	activityDetection	2023-11-05T09:28:40Z	gs://145625598251_2006510_103_snapshot_japan_2023__main/deployment/2260817/b116793f-03a4-467a-b78b-1dae5443f72c.JPG	true	11050344.JPG	image/jpg
24b274d4-6ffc-41a0-a173-b73d9dc90370	Snapshot_Japan_2023_Hyogo_Forest_Tamba097_C10	activityDetection	2023-11-05T09:28:39Z	gs://145625598251_2006510_103_snapshot_japan_2023__main/deployment/2260817/0076b9cd-654a-4f7c-a6f9-902c7bc39bb8.JPG	true	11050342.JPG	image/jpg
d6f55133-170f-4345-812b-34a11b09c86e	Snapshot_Japan_2023_Hyogo_Forest_Tamba097_C10	activityDetection	2023-11-05T09:28:42Z	gs://145625598251_2006510_103_snapshot_japan_2023__main/deployment/2260817/4fd66183-6abe-4bb1-bb0b-a833c683da05.JPG	true	11050346.JPG	image/jpg
1fb75cb5-d0ba-4d73-9158-93116f045b68	Snapshot_Japan_2023_Hyogo_Forest_Tamba097_C10	activityDetection	2023-11-05T09:28:43Z	gs://145625598251_2006510_103_snapshot_japan_2023__main/deployment/2260817/5bf86f32-d58d-45ab-8cb9-19b8c6452284.JPG	true	11050348.JPG	image/jpg
a773181e-6916-439f-a8be-088a0d22bbe1	Snapshot_Japan_2023_Hyogo_Forest_Tamba097_C10	activityDetection	2023-11-05T09:28:41Z	gs://145625598251_2006510_103_snapshot_japan_2023__main/deployment/2260817/439b5568-ff3c-4675-812c-8e6feabe33bb.JPG	true	11050345.JPG	image/jpg
84de09fd-0c0e-4a18-bbef-be1696937fbe	Snapshot_Japan_2023_Hyogo_Forest_Tamba097_C10	activityDetection	2023-11-05T09:27:36Z	gs://145625598251_2006510_103_snapshot_japan_2023__main/deployment/2260817/4e6f0390-c31a-470d-9049-41de2f55f745.JPG	true	11050306.JPG	image/jpg
cef3cc75-e30f-4f3e-a411-f2497642ba76	Snapshot_Japan_2023_Hyogo_Forest_Tamba097_C10	activityDetection	2023-11-05T09:26:59Z	gs://145625598251_2006510_103_snapshot_japan_2023__main/deployment/2260817/c5526a09-2dc2-4ff2-9818-91878aa93a35.JPG	true	11050302.JPG	image/jpg
c028a403-8327-4099-8c16-c2796f9064c9	Snapshot_Japan_2023_Hyogo_Forest_Tamba097_C10	activityDetection	2023-11-05T09:27:52Z	gs://145625598251_2006510_103_snapshot_japan_2023__main/deployment/2260817/3013d308-2731-402f-9b8e-012ae5af827d.JPG	true	11050319.JPG	image/jpg
49a4021a-175c-4b81-94f2-e8ef30a36725	Snapshot_Japan_2023_Hyogo_Forest_Tamba097_C10	activityDetection	2023-11-05T09:28:28Z	gs://145625598251_2006510_103_snapshot_japan_2023__main/deployment/2260817/f967d4e4-ad81-452b-8b11-3ca178f6a7ee.JPG	true	11050335.JPG	image/jpg
759e72e8-e5da-4ad5-81e9-00649f2f059b	Snapshot_Japan_2023_Hyogo_Forest_Tamba097_C10	activityDetection	2023-11-05T09:27:42Z	gs://145625598251_2006510_103_snapshot_japan_2023__main/deployment/2260817/4fd3c1a1-bd77-429f-a733-50b63741a6c7.JPG	true	11050315.JPG	image/jpg
e08c1c9f-a455-4b32-9b7f-ec6b4f301694	Snapshot_Japan_2023_Hyogo_Forest_Tamba097_C10	activityDetection	2023-11-05T09:26:59Z	gs://145625598251_2006510_103_snapshot_japan_2023__main/deployment/2260817/4d87e468-52cf-4d84-be6b-ecaa1bf78235.JPG	true	11050301.JPG	image/jpg
d5fa5734-4d4a-4715-ba1c-638f2a43d959	Snapshot_Japan_2023_Hyogo_Forest_Tamba097_C10	activityDetection	2023-11-05T09:27:51Z	gs://145625598251_2006510_103_snapshot_japan_2023__main/deployment/2260817/37bbfa48-acc6-4e53-b2d9-f9d26548d179.JPG	true	11050318.JPG	image/jpg
f0bd6a8a-b9bc-4e3b-b268-73ecfc05d459	Snapshot_Japan_2023_Hyogo_Forest_Tamba097_C10	activityDetection	2023-11-05T09:28:17Z	gs://145625598251_2006510_103_snapshot_japan_2023__main/deployment/2260817/12d3df7b-d20a-43ed-b9f7-119199e49f73.JPG	true	11050330.JPG	image/jpg
bf94ec5f-9a7e-47ae-a787-0bb96603f636	Snapshot_Japan_2023_Hyogo_Forest_Tamba097_C10	activityDetection	2023-11-05T09:27:49Z	gs://145625598251_2006510_103_snapshot_japan_2023__main/deployment/2260817/cf06133e-bf12-451a-9e0c-1490b964226b.JPG	true	11050316.JPG	image/jpg
a9ccacb5-b60d-4af2-a5b4-25303c5fb05f	Snapshot_Japan_2023_Hyogo_Forest_Tamba097_C10	activityDetection	2023-11-05T09:27:53Z	gs://145625598251_2006510_103_snapshot_japan_2023__main/deployment/2260817/f55b602c-f220-47fa-830a-3753f04e9e59.JPG	true	11050320.JPG	image/jpg
3c7ad216-4143-4839-9ad6-d58d9620c0fa	Snapshot_Japan_2023_Hyogo_Forest_Tamba097_C10	activityDetection	2023-11-05T09:28:36Z	gs://145625598251_2006510_103_snapshot_japan_2023__main/deployment/2260817/d545db2e-0fef-47b9-a1f8-4cba26e821ac.JPG	true	11050338.JPG	image/jpg
bf765ef9-14ef-435a-a17d-bfe58c3a1108	Snapshot_Japan_2023_Hyogo_Forest_Tamba097_C10	activityDetection	2023-11-05T09:28:38Z	gs://145625598251_2006510_103_snapshot_japan_2023__main/deployment/2260817/75ce8c02-b002-4e05-b43b-61d1e422db02.JPG	true	11050340.JPG	image/jpg
85f954e9-8b3c-446c-ba44-988ac025a341	Snapshot_Japan_2023_Hyogo_Forest_Tamba097_C10	activityDetection	2023-11-05T09:28:27Z	gs://145625598251_2006510_103_snapshot_japan_2023__main/deployment/2260817/e4615256-360b-4857-a0b4-0d5450785207.JPG	true	11050333.JPG	image/jpg
091e340c-af63-4ba7-8131-53dd1c0288ab	Snapshot_Japan_2023_Hyogo_Forest_Tamba097_C10	activityDetection	2023-11-05T09:27:39Z	gs://145625598251_2006510_103_snapshot_japan_2023__main/deployment/2260817/98c567eb-280d-4ffe-8f95-2441fbdab84a.JPG	true	11050311.JPG	image/jpg
e0fb8c41-b20c-4f92-a7f6-42fbdec51d3b	Snapshot_Japan_2023_Hyogo_Forest_Tamba097_C10	activityDetection	2023-11-05T09:27:50Z	gs://145625598251_2006510_103_snapshot_japan_2023__main/deployment/2260817/acf83a73-517a-4063-8aae-a7cb3d8fd807.JPG	true	11050317.JPG	image/jpg
d761463f-4067-42ce-bf42-0b3aaf3a27db	Snapshot_Japan_2023_Hyogo_Forest_Tamba097_C10	activityDetection	2023-11-05T09:27:54Z	gs://145625598251_2006510_103_snapshot_japan_2023__main/deployment/2260817/63da0a46-ba59-46db-88aa-e89bc19256b8.JPG	true	11050322.JPG	image/jpg
9f232693-20d7-4eee-8bff-20d58e8d6bf3	Snapshot_Japan_2023_Hyogo_Forest_Tamba097_C10	activityDetection	2023-11-05T09:28:42Z	gs://145625598251_2006510_103_snapshot_japan_2023__main/deployment/2260817/9dc91ead-73cd-4771-8b21-788ee233904b.JPG	true	11050347.JPG	image/jpg
50f9c729-fa00-4419-9eb1-7972933623c0	Snapshot_Japan_2023_Hyogo_Forest_Tamba097_C10	activityDetection	2023-11-05T13:07:08Z	gs://145625598251_2006510_103_snapshot_japan_2023__main/deployment/2260817/3a83abab-2477-4a17-8b53-e12fd19af47d.JPG	true	11050355.JPG	image/jpg
8a755ec9-4046-4e62-b81f-71287e438472	Snapshot_Japan_2023_Hyogo_Forest_Tamba097_C10	activityDetection	2023-11-05T13:07:02Z	gs://145625598251_2006510_103_snapshot_japan_2023__main/deployment/2260817/63e1f745-d10c-4d94-adba-160a9923a741.JPG	true	11050349.JPG	image/jpg
f38cde4c-ce70-4c6c-9f19-f6b3c8da777a	Snapshot_Japan_2023_Hyogo_Forest_Tamba097_C10	activityDetection	2023-11-05T13:07:06Z	gs://145625598251_2006510_103_snapshot_japan_2023__main/deployment/2260817/8c571411-1d8d-4850-9910-784849e8614c.JPG	true	11050353.JPG	image/jpg
9cf23ab5-9ec1-4829-89a1-56d1feb87b14	Snapshot_Japan_2023_Hyogo_Forest_Tamba097_C10	activityDetection	2023-11-05T13:07:04Z	gs://145625598251_2006510_103_snapshot_japan_2023__main/deployment/2260817/1956abd3-6cc1-467f-bb2e-201d34fb14cc.JPG	true	11050350.JPG	image/jpg
fe3e2768-c38d-4f89-bc99-1614c42fbb0e	Snapshot_Japan_2023_Hyogo_Forest_Tamba097_C10	activityDetection	2023-11-05T13:07:07Z	gs://145625598251_2006510_103_snapshot_japan_2023__main/deployment/2260817/e75cb18c-49ce-4b3b-a9f7-b715fcd21bfb.JPG	true	11050354.JPG	image/jpg
62392bc6-92f7-4cee-ae1e-a62c06685ca6	Snapshot_Japan_2023_Hyogo_Forest_Tamba097_C10	activityDetection	2023-11-05T13:07:06Z	gs://145625598251_2006510_103_snapshot_japan_2023__main/deployment/2260817/e349cfd4-b329-4a0a-80ba-5fdefcfd4614.JPG	true	11050352.JPG	image/jpg
4e1c9458-bad6-4a6d-a290-bac5e54fa0d3	Snapshot_Japan_2023_Hyogo_Forest_Tamba097_C10	activityDetection	2023-11-05T13:07:05Z	gs://145625598251_2006510_103_snapshot_japan_2023__main/deployment/2260817/9c801fb9-3053-4345-9b7f-2da3caa55e6c.JPG	true	11050351.JPG	image/jpg
d70a5bb0-248c-4b14-89cd-4d55dfc7fd4e	Snapshot_Japan_2023_Hyogo_Forest_Tamba097_C06	activityDetection	2023-09-02T16:36:50Z	gs://145625598251_2006510_103_snapshot_japan_2023__main/deployment/2260813/7f6a64bf-d98f-42f6-958f-210a8171ca4a.JPG	true	09030107.JPG	image/jpg
68aff69f-4a55-4346-9908-9ec70ac926b2	Snapshot_Japan_2023_Hyogo_Forest_Tamba097_C06	activityDetection	2023-09-02T16:36:37Z	gs://145625598251_2006510_103_snapshot_japan_2023__main/deployment/2260813/ecebcdc4-3fd3-4cdb-8749-a0797cba7ea8.JPG	true	09030105.JPG	image/jpg
f2cae778-2829-44c8-97f3-125a24c7e1de	Snapshot_Japan_2023_Hyogo_Forest_Tamba097_C06	activityDetection	2023-09-02T16:36:54Z	gs://145625598251_2006510_103_snapshot_japan_2023__main/deployment/2260813/41d13586-dcb8-4a22-ac31-9780940bf873.JPG	true	09030108.JPG	image/jpg
b30fe39b-b042-448a-bfe1-3beaf1d519f7	Snapshot_Japan_2023_Hyogo_Forest_Tamba097_C06	activityDetection	2023-09-02T16:36:49Z	gs://145625598251_2006510_103_snapshot_japan_2023__main/deployment/2260813/3d44463c-63b0-467e-bb51-c8a02b1fd9d8.JPG	true	09030106.JPG	image/jpg
e4bf6732-a1fd-4897-9618-7abf31d439e8	Snapshot_Japan_2023_Hyogo_Forest_Tamba097_C06	activityDetection	2023-09-22T02:27:38Z	gs://145625598251_2006510_103_snapshot_japan_2023__main/deployment/2260813/4f236b2f-3a2b-44a1-b89b-1761dd246268.JPG	true	09220867.JPG	image/jpg
f5ac1617-a336-4c45-9d68-e88fcae3ed5d	Snapshot_Japan_2023_Hyogo_Forest_Tamba097_C06	activityDetection	2023-09-22T02:27:35Z	gs://145625598251_2006510_103_snapshot_japan_2023__main/deployment/2260813/4d6f6ea0-c271-4a65-bfda-63d9bcf1ef62.JPG	true	09220863.JPG	image/jpg
4b4c6dc9-d6e0-4d4b-96db-e8af54c00009	Snapshot_Japan_2023_Hyogo_Forest_Tamba097_C06	activityDetection	2023-09-22T02:27:36Z	gs://145625598251_2006510_103_snapshot_japan_2023__main/deployment/2260813/584a4c19-0763-4c7a-b41e-6ea2c78a8d28.JPG	true	09220864.JPG	image/jpg
b19f7c06-84ef-459f-8636-1ef04544b4c7	Snapshot_Japan_2023_Hyogo_Forest_Tamba097_C06	activityDetection	2023-09-22T02:27:34Z	gs://145625598251_2006510_103_snapshot_japan_2023__main/deployment/2260813/a0efcef7-12cd-4cd1-91c4-c3907ade585e.JPG	true	09220861.JPG	image/jpg
b69ee1cd-a7ab-4efa-8ed0-1c9edd32af2f	Snapshot_Japan_2023_Hyogo_Forest_Tamba097_C06	activityDetection	2023-09-22T02:27:39Z	gs://145625598251_2006510_103_snapshot_japan_2023__main/deployment/2260813/a03b0913-8e80-4542-b388-f23cd10a6cbd.JPG	true	09220868.JPG	image/jpg
e0283dcc-8b25-41b4-89fa-b31bfc1d720b	Snapshot_Japan_2023_Hyogo_Forest_Tamba097_C06	activityDetection	2023-09-22T02:27:39Z	gs://145625598251_2006510_103_snapshot_japan_2023__main/deployment/2260813/2facfe3e-b30f-4277-bd7b-bd32d1f95aed.JPG	true	09220869.JPG	image/jpg
1c7d4239-5653-4c83-9339-991719b1ea8f	Snapshot_Japan_2023_Hyogo_Forest_Tamba097_C06	activityDetection	2023-09-22T02:27:37Z	gs://145625598251_2006510_103_snapshot_japan_2023__main/deployment/2260813/0820bb4d-0b9e-4a72-bfe2-c36bb10f3364.JPG	true	09220866.JPG	image/jpg
65803c98-c994-4521-b70b-3981ffe330b7	Snapshot_Japan_2023_Hyogo_Forest_Tamba097_C06	activityDetection	2023-09-22T02:27:40Z	gs://145625598251_2006510_103_snapshot_japan_2023__main/deployment/2260813/64187868-25d5-47d6-b8cc-ba14c71735fc.JPG	true	09220870.JPG	image/jpg
e39a4716-e803-440d-93b8-4568778e3522	Snapshot_Japan_2023_Hyogo_Forest_Tamba097_C06	activityDetection	2023-09-22T02:27:37Z	gs://145625598251_2006510_103_snapshot_japan_2023__main/deployment/2260813/337be8da-1176-405b-93d1-07b6ca65b429.JPG	true	09220865.JPG	image/jpg
24980201-d2ff-4cc1-8dfd-1c45870a788c	Snapshot_Japan_2023_Hyogo_Forest_Tamba097_C06	activityDetection	2023-09-22T02:27:35Z	gs://145625598251_2006510_103_snapshot_japan_2023__main/deployment/2260813/3effa6ac-00b9-442b-a57d-72e8cd48347e.JPG	true	09220862.JPG	image/jpg
6dad15ed-0ac7-4a11-8b3f-fedb056f36ac	Snapshot_Japan_2023_Hyogo_Forest_Tamba097_C06	activityDetection	2023-09-28T02:09:22Z	gs://145625598251_2006510_103_snapshot_japan_2023__main/deployment/2260813/b648a2ed-f811-4c56-9d0e-525c68a65d14.JPG	true	09280382.JPG	image/jpg
4fb1989d-d9b0-40cc-a244-593fe692c81a	Snapshot_Japan_2023_Hyogo_Forest_Tamba097_C06	activityDetection	2023-09-28T02:09:39Z	gs://145625598251_2006510_103_snapshot_japan_2023__main/deployment/2260813/210bb612-7a69-41af-934f-046316ad8087.JPG	true	09280390.JPG	image/jpg
ef349db4-50be-4cdf-b033-5dcbc67e619a	Snapshot_Japan_2023_Hyogo_Forest_Tamba097_C06	activityDetection	2023-09-28T02:09:18Z	gs://145625598251_2006510_103_snapshot_japan_2023__main/deployment/2260813/0e43f692-dcb9-4611-ae6d-6507edeb13cf.JPG	true	09280375.JPG	image/jpg
ca9b7ea9-f444-472d-b530-04066bde644b	Snapshot_Japan_2023_Hyogo_Forest_Tamba097_C06	activityDetection	2023-09-28T02:09:16Z	gs://145625598251_2006510_103_snapshot_japan_2023__main/deployment/2260813/a0363e77-c382-4709-8d12-d7c30b18153f.JPG	true	09280372.JPG	image/jpg
ffa21ca6-9834-4b57-b659-f10f9b6004f2	Snapshot_Japan_2023_Hyogo_Forest_Tamba097_C06	activityDetection	2023-09-28T02:09:39Z	gs://145625598251_2006510_103_snapshot_japan_2023__main/deployment/2260813/66975a5b-c603-459b-ac4e-d0edaccc0935.JPG	true	09280391.JPG	image/jpg
845424a4-e819-443a-a5be-d7db503fda26	Snapshot_Japan_2023_Hyogo_Forest_Tamba097_C06	activityDetection	2023-09-28T02:09:21Z	gs://145625598251_2006510_103_snapshot_japan_2023__main/deployment/2260813/2e45d265-e985-4022-82ee-13a2ff871369.JPG	true	09280380.JPG	image/jpg
5ad9188c-3161-4730-8184-293711e09e7b	Snapshot_Japan_2023_Hyogo_Forest_Tamba097_C06	activityDetection	2023-09-28T02:09:37Z	gs://145625598251_2006510_103_snapshot_japan_2023__main/deployment/2260813/4731a8b9-1213-4705-838a-dcdecdbbf356.JPG	true	09280387.JPG	image/jpg
bbcaa9cf-f3a4-49a1-819e-457151723650	Snapshot_Japan_2023_Hyogo_Forest_Tamba097_C06	activityDetection	2023-09-28T02:09:36Z	gs://145625598251_2006510_103_snapshot_japan_2023__main/deployment/2260813/ddcf7c31-1aac-4cab-ac60-7ff77bb5a046.JPG	true	09280386.JPG	image/jpg
6009e631-5f72-4045-becb-fe3cd974efaf	Snapshot_Japan_2023_Hyogo_Forest_Tamba097_C06	activityDetection	2023-09-28T02:10:10Z	gs://145625598251_2006510_103_snapshot_japan_2023__main/deployment/2260813/662f1cd1-38b1-49d9-9861-187f0181a559.JPG	true	09280397.JPG	image/jpg
c277958c-e2a9-4273-a9fb-f7b5a2a5b301	Snapshot_Japan_2023_Hyogo_Forest_Tamba097_C06	activityDetection	2023-09-28T02:09:38Z	gs://145625598251_2006510_103_snapshot_japan_2023__main/deployment/2260813/9c50ac2e-ed2b-4380-ba43-341515f5aa72.JPG	true	09280388.JPG	image/jpg
ea759c09-94a6-400d-9eda-ac5eebf82d75	Snapshot_Japan_2023_Hyogo_Forest_Tamba097_C06	activityDetection	2023-09-28T02:09:41Z	gs://145625598251_2006510_103_snapshot_japan_2023__main/deployment/2260813/61d9f01e-9315-46b2-9cf5-4f3d31e9e7bd.JPG	true	09280393.JPG	image/jpg
6f622e81-c6e8-4d46-9cb5-3a5c7ca9659e	Snapshot_Japan_2023_Hyogo_Forest_Tamba097_C06	activityDetection	2023-09-28T02:10:48Z	gs://145625598251_2006510_103_snapshot_japan_2023__main/deployment/2260813/355b18aa-4ff8-4d1f-991c-81cd8ffef412.JPG	true	09280407.JPG	image/jpg
bf5f84a1-88f3-44b1-a64e-be32ee949890	Snapshot_Japan_2023_Hyogo_Forest_Tamba097_C06	activityDetection	2023-09-28T02:10:50Z	gs://145625598251_2006510_103_snapshot_japan_2023__main/deployment/2260813/fad7fa91-6f47-48f5-9676-9d4b15465f66.JPG	true	09280411.JPG	image/jpg
9b107411-cd07-464d-9efa-854e22827ed3	Snapshot_Japan_2023_Hyogo_Forest_Tamba097_C06	activityDetection	2023-09-28T02:11:03Z	gs://145625598251_2006510_103_snapshot_japan_2023__main/deployment/2260813/84096f73-0cb3-4578-81f7-f5224ee9e8c1.JPG	true	09280415.JPG	image/jpg
e4aadaf5-97b3-4c11-ab1f-900fff211e85	Snapshot_Japan_2023_Hyogo_Forest_Tamba097_C06	activityDetection	2023-09-28T02:12:32Z	gs://145625598251_2006510_103_snapshot_japan_2023__main/deployment/2260813/3c0997a6-dbef-498c-9320-9460b4fecf8d.JPG	true	09280434.JPG	image/jpg
68a99568-41a1-4cda-bc9e-d2f2632d4a33	Snapshot_Japan_2023_Hyogo_Forest_Tamba097_C06	activityDetection	2023-09-28T02:11:46Z	gs://145625598251_2006510_103_snapshot_japan_2023__main/deployment/2260813/964228cc-68f9-47e5-9f58-a8b9b2ad1e48.JPG	true	09280428.JPG	image/jpg
ef9eaeea-952c-499a-994d-a84acef93eaa	Snapshot_Japan_2023_Hyogo_Forest_Tamba097_C06	activityDetection	2023-09-28T02:12:36Z	gs://145625598251_2006510_103_snapshot_japan_2023__main/deployment/2260813/29642117-dd59-45af-b738-d7a81020ca7f.JPG	true	09280440.JPG	image/jpg
30eeee0a-d0d7-49ac-953d-eb151d6a644c	Snapshot_Japan_2023_Hyogo_Forest_Tamba097_C06	activityDetection	2023-09-28T02:13:32Z	gs://145625598251_2006510_103_snapshot_japan_2023__main/deployment/2260813/8adcd20f-205d-4f45-9b5a-1da61ed835b7.JPG	true	09280447.JPG	image/jpg
fc35e24c-90ef-4e12-a62a-f47ae16368c7	Snapshot_Japan_2023_Hyogo_Forest_Tamba097_C06	activityDetection	2023-09-28T02:13:44Z	gs://145625598251_2006510_103_snapshot_japan_2023__main/deployment/2260813/fcb80744-fe20-4a61-b5ed-b6b4e2e7d31b.JPG	true	09280456.JPG	image/jpg
f3edfeaf-0dea-4950-8b5d-ce95525077bd	Snapshot_Japan_2023_Hyogo_Forest_Tamba097_C06	activityDetection	2023-09-28T02:15:03Z	gs://145625598251_2006510_103_snapshot_japan_2023__main/deployment/2260813/d52c3ce5-e437-4092-94ef-8ce314c34e79.JPG	true	09280467.JPG	image/jpg
5ae3d6c7-a5b5-4f9c-8c57-ced6ec128ec3	Snapshot_Japan_2023_Hyogo_Forest_Tamba097_C06	activityDetection	2023-09-28T02:12:34Z	gs://145625598251_2006510_103_snapshot_japan_2023__main/deployment/2260813/f4db14d1-95e4-435c-bd7f-81da3d53def6.JPG	true	09280437.JPG	image/jpg
1f89ffc6-256a-4a55-8314-e57618794d18	Snapshot_Japan_2023_Hyogo_Forest_Tamba097_C06	activityDetection	2023-09-28T02:10:51Z	gs://145625598251_2006510_103_snapshot_japan_2023__main/deployment/2260813/73aab8e2-d0ec-4815-9446-36bb35002735.JPG	true	09280412.JPG	image/jpg
07a4974b-5191-4eec-9614-c9460f7c24cb	Snapshot_Japan_2023_Hyogo_Forest_Tamba097_C06	activityDetection	2023-09-28T02:13:42Z	gs://145625598251_2006510_103_snapshot_japan_2023__main/deployment/2260813/e1c3598f-4d47-4007-ae9d-ea0d3cbff789.JPG	true	09280453.JPG	image/jpg
fa37cedc-f4f6-4d7d-8aec-85fb29b88e66	Snapshot_Japan_2023_Hyogo_Forest_Tamba097_C06	activityDetection	2023-09-28T02:09:24Z	gs://145625598251_2006510_103_snapshot_japan_2023__main/deployment/2260813/ae45ff84-0e36-423c-aadb-5b6cf634272c.JPG	true	09280384.JPG	image/jpg
2454b7b3-1198-4ef4-b402-660bd28f7c7a	Snapshot_Japan_2023_Hyogo_Forest_Tamba097_C06	activityDetection	2023-09-28T02:10:25Z	gs://145625598251_2006510_103_snapshot_japan_2023__main/deployment/2260813/22d7df9a-9363-4f60-9713-5a689a5588b7.JPG	true	09280402.JPG	image/jpg
84651b8d-e287-4348-bb63-ff28270e0d69	Snapshot_Japan_2023_Hyogo_Forest_Tamba097_C06	activityDetection	2023-09-28T02:11:36Z	gs://145625598251_2006510_103_snapshot_japan_2023__main/deployment/2260813/9356326f-e4b4-495c-a135-f74e22a793c4.JPG	true	09280422.JPG	image/jpg
7736c9bc-af0a-468c-a5ce-3db620f54be9	Snapshot_Japan_2023_Hyogo_Forest_Tamba097_C06	activityDetection	2023-09-28T02:09:35Z	gs://145625598251_2006510_103_snapshot_japan_2023__main/deployment/2260813/39506b99-d757-4e75-888b-16e4cd87765e.JPG	true	09280385.JPG	image/jpg
e4bf5995-44f0-45d5-ade7-a5e5814b409c	Snapshot_Japan_2023_Hyogo_Forest_Tamba097_C06	activityDetection	2023-09-28T02:10:17Z	gs://145625598251_2006510_103_snapshot_japan_2023__main/deployment/2260813/f0d4d567-761c-42dd-a1bb-b0386e70419d.JPG	true	09280400.JPG	image/jpg
6c53f622-c1ff-4c93-9659-6845fabf46ed	Snapshot_Japan_2023_Hyogo_Forest_Tamba097_C06	activityDetection	2023-09-28T02:09:22Z	gs://145625598251_2006510_103_snapshot_japan_2023__main/deployment/2260813/707a4571-8f5d-4ce8-b3a8-af5d7726740e.JPG	true	09280381.JPG	image/jpg
ec5803a4-69e7-4ce0-9543-4c774916a339	Snapshot_Japan_2023_Hyogo_Forest_Tamba097_C06	activityDetection	2023-09-28T02:10:17Z	gs://145625598251_2006510_103_snapshot_japan_2023__main/deployment/2260813/1c0f43e2-22f6-4330-81c7-f309b6c7997d.JPG	true	09280401.JPG	image/jpg
29fe2e10-705b-4864-9624-5ff2d3638393	Snapshot_Japan_2023_Hyogo_Forest_Tamba097_C06	activityDetection	2023-09-28T02:10:45Z	gs://145625598251_2006510_103_snapshot_japan_2023__main/deployment/2260813/9179f4fc-d808-460d-8598-12e432c43370.JPG	true	09280404.JPG	image/jpg
453d6b1e-6180-420d-b2ca-9a40e4814b91	Snapshot_Japan_2023_Hyogo_Forest_Tamba097_C06	activityDetection	2023-09-28T02:09:41Z	gs://145625598251_2006510_103_snapshot_japan_2023__main/deployment/2260813/7e6d53b3-2f19-40c4-a43e-dcc8cd083195.JPG	true	09280392.JPG	image/jpg
75dd6d93-889a-479d-b560-2846fdb2336a	Snapshot_Japan_2023_Hyogo_Forest_Tamba097_C06	activityDetection	2023-09-28T02:10:14Z	gs://145625598251_2006510_103_snapshot_japan_2023__main/deployment/2260813/5fe83994-16bd-45d8-9f5b-34bdea246e1d.JPG	true	09280398.JPG	image/jpg
a05af466-3b27-4fc1-9a65-e1feb4b93087	Snapshot_Japan_2023_Hyogo_Forest_Tamba097_C06	activityDetection	2023-09-28T02:10:04Z	gs://145625598251_2006510_103_snapshot_japan_2023__main/deployment/2260813/ee484205-c7de-467c-bde3-372c9896facc.JPG	true	09280394.JPG	image/jpg
affca189-505e-4222-b492-bdcbe015d5c7	Snapshot_Japan_2023_Hyogo_Forest_Tamba097_C06	activityDetection	2023-09-28T02:10:09Z	gs://145625598251_2006510_103_snapshot_japan_2023__main/deployment/2260813/a2107201-f8ee-4ca3-93a2-17623737f547.JPG	true	09280396.JPG	image/jpg
2546b94a-946d-4d1c-941e-9a7468a449ba	Snapshot_Japan_2023_Hyogo_Forest_Tamba097_C06	activityDetection	2023-09-28T02:10:46Z	gs://145625598251_2006510_103_snapshot_japan_2023__main/deployment/2260813/107adac9-4c9c-439d-9d73-2b92a8673840.JPG	true	09280405.JPG	image/jpg
a2853c96-cabe-47fb-8fe7-ca5c772e71e5	Snapshot_Japan_2023_Hyogo_Forest_Tamba097_C06	activityDetection	2023-09-28T02:10:44Z	gs://145625598251_2006510_103_snapshot_japan_2023__main/deployment/2260813/97fb4200-be98-4a99-804d-62c3994ce42d.JPG	true	09280403.JPG	image/jpg
80768d6a-980a-4585-a510-b1387f3d907b	Snapshot_Japan_2023_Hyogo_Forest_Tamba097_C06	activityDetection	2023-09-28T02:11:38Z	gs://145625598251_2006510_103_snapshot_japan_2023__main/deployment/2260813/0f47f6b7-9aea-4e8a-9f73-8084149f2423.JPG	true	09280423.JPG	image/jpg
97b9920f-abcc-4954-a72b-6af8d38c0964	Snapshot_Japan_2023_Hyogo_Forest_Tamba097_C06	activityDetection	2023-09-28T02:10:48Z	gs://145625598251_2006510_103_snapshot_japan_2023__main/deployment/2260813/07a2d835-391e-46b1-b3de-9ec0a692eb99.JPG	true	09280408.JPG	image/jpg
1ed2f887-303e-4a9a-b973-602640a964f5	Snapshot_Japan_2023_Hyogo_Forest_Tamba097_C06	activityDetection	2023-09-28T02:10:49Z	gs://145625598251_2006510_103_snapshot_japan_2023__main/deployment/2260813/9b3f3c5b-3e8e-48a5-b002-ed432be55e32.JPG	true	09280409.JPG	image/jpg
d4db26b6-8813-4888-82ed-9a03879d9475	Snapshot_Japan_2023_Hyogo_Forest_Tamba097_C06	activityDetection	2023-09-28T02:10:52Z	gs://145625598251_2006510_103_snapshot_japan_2023__main/deployment/2260813/23a09029-4fc2-453a-b6da-189a3eda1b3d.JPG	true	09280413.JPG	image/jpg
53eac047-2b7c-46f9-a1e8-1763c015b7e7	Snapshot_Japan_2023_Hyogo_Forest_Tamba097_C06	activityDetection	2023-09-28T02:13:30Z	gs://145625598251_2006510_103_snapshot_japan_2023__main/deployment/2260813/c3bbefad-4a2f-4b50-8baa-2e368f8dd323.JPG	true	09280445.JPG	image/jpg
35f4c6bd-5bed-4776-8e70-abd77074181f	Snapshot_Japan_2023_Hyogo_Forest_Tamba097_C06	activityDetection	2023-09-28T02:14:26Z	gs://145625598251_2006510_103_snapshot_japan_2023__main/deployment/2260813/b0ed72b7-6d9d-41b6-8d0e-fbd7968b16c4.JPG	true	09280460.JPG	image/jpg
2bbfd3c6-ca27-4312-89bd-b32089c6cf88	Snapshot_Japan_2023_Hyogo_Forest_Tamba097_C06	activityDetection	2023-09-28T02:14:45Z	gs://145625598251_2006510_103_snapshot_japan_2023__main/deployment/2260813/07a7675e-a129-42e9-8d82-f78363758687.JPG	true	09280462.JPG	image/jpg
01ab9132-da5b-4f92-843d-11d56dd9b0e5	Snapshot_Japan_2023_Hyogo_Forest_Tamba097_C06	activityDetection	2023-09-28T02:11:44Z	gs://145625598251_2006510_103_snapshot_japan_2023__main/deployment/2260813/853cf34e-cc08-4a01-b811-71d8d5a13d27.JPG	true	09280426.JPG	image/jpg
ebc86451-c773-4c1c-875b-5e5378285c47	Snapshot_Japan_2023_Hyogo_Forest_Tamba097_C06	activityDetection	2023-09-28T02:12:31Z	gs://145625598251_2006510_103_snapshot_japan_2023__main/deployment/2260813/c9ee437e-fb23-4a30-bfad-f20ed657d694.JPG	true	09280433.JPG	image/jpg
c06df53a-486d-41b7-937a-30184245dc68	Snapshot_Japan_2023_Hyogo_Forest_Tamba097_C06	activityDetection	2023-09-28T02:13:37Z	gs://145625598251_2006510_103_snapshot_japan_2023__main/deployment/2260813/c69b4784-3f4f-4986-93aa-0983b0f22f4d.JPG	true	09280451.JPG	image/jpg
006144be-eedf-43de-a3b8-0f59367ddd82	Snapshot_Japan_2023_Hyogo_Forest_Tamba097_C06	activityDetection	2023-09-28T02:13:25Z	gs://145625598251_2006510_103_snapshot_japan_2023__main/deployment/2260813/ee50293c-c014-4a30-aa20-42c989cc4834.JPG	true	09280443.JPG	image/jpg
a56bd81d-8b8d-4246-bf2a-61b2daca680a	Snapshot_Japan_2023_Hyogo_Forest_Tamba097_C06	activityDetection	2023-09-28T02:14:44Z	gs://145625598251_2006510_103_snapshot_japan_2023__main/deployment/2260813/c7abb90f-ce50-412e-a04d-e95cc4a84ed9.JPG	true	09280461.JPG	image/jpg
1079c173-2615-479a-870c-e198cf0b8ec7	Snapshot_Japan_2023_Hyogo_Forest_Tamba097_C06	activityDetection	2023-09-28T02:14:02Z	gs://145625598251_2006510_103_snapshot_japan_2023__main/deployment/2260813/e77ae4c8-c040-4393-8d9f-ef50e7cd742e.JPG	true	09280458.JPG	image/jpg
ebcc6470-5a41-4b31-b5b1-630272e1937e	Snapshot_Japan_2023_Hyogo_Forest_Tamba097_C06	activityDetection	2023-09-28T02:14:47Z	gs://145625598251_2006510_103_snapshot_japan_2023__main/deployment/2260813/0d8e7565-1bac-4f75-990e-a2b016991d63.JPG	true	09280464.JPG	image/jpg
b03edc3d-0992-4f51-86a7-ca178c5be512	Snapshot_Japan_2023_Hyogo_Forest_Tamba097_C06	activityDetection	2023-09-28T02:15:01Z	gs://145625598251_2006510_103_snapshot_japan_2023__main/deployment/2260813/807b192e-9bd0-4229-865d-e0d996608ac1.JPG	true	09280466.JPG	image/jpg
47cd26cb-4ce1-4bb7-b845-44a6c9bacd7a	Snapshot_Japan_2023_Hyogo_Forest_Tamba097_C06	activityDetection	2023-09-28T02:13:45Z	gs://145625598251_2006510_103_snapshot_japan_2023__main/deployment/2260813/3458a6b9-fff6-4954-b5f5-58ed0cd9c7a3.JPG	true	09280457.JPG	image/jpg
3469c909-4f81-4f28-8a28-f74e60c451ef	Snapshot_Japan_2023_Hyogo_Forest_Tamba097_C06	activityDetection	2023-09-28T02:15:03Z	gs://145625598251_2006510_103_snapshot_japan_2023__main/deployment/2260813/9bed865b-6fb4-4e48-b05d-490ee9083b21.JPG	true	09280468.JPG	image/jpg
0f671789-16cb-4b73-a950-334089c792a6	Snapshot_Japan_2023_Hyogo_Forest_Tamba097_C06	activityDetection	2023-09-28T02:14:10Z	gs://145625598251_2006510_103_snapshot_japan_2023__main/deployment/2260813/a3985f0a-4eb0-4cc6-8b3b-d4c581234d56.JPG	true	09280459.JPG	image/jpg
88878d3e-1c09-40d3-bfbf-d678f1142ba0	Snapshot_Japan_2023_Hyogo_Forest_Tamba097_C06	activityDetection	2023-09-28T02:12:35Z	gs://145625598251_2006510_103_snapshot_japan_2023__main/deployment/2260813/c33bda83-37a6-4fc1-908e-9df26a97deae.JPG	true	09280438.JPG	image/jpg
ee8fedcc-ca18-45d0-8c59-f58a1fc7e612	Snapshot_Japan_2023_Hyogo_Forest_Tamba097_C06	activityDetection	2023-09-28T02:12:48Z	gs://145625598251_2006510_103_snapshot_japan_2023__main/deployment/2260813/54356581-af3d-4844-bd5e-5cc3f1b7ac91.JPG	true	09280442.JPG	image/jpg
c591e125-82ba-495a-a595-d6265526f8ae	Snapshot_Japan_2023_Hyogo_Forest_Tamba097_C06	activityDetection	2023-09-28T02:09:23Z	gs://145625598251_2006510_103_snapshot_japan_2023__main/deployment/2260813/614173d1-ba86-4adb-80ab-c177b8f55045.JPG	true	09280383.JPG	image/jpg
b4ea0bc8-d570-4286-ad63-49f9be2cbd8e	Snapshot_Japan_2023_Hyogo_Forest_Tamba097_C06	activityDetection	2023-09-28T02:11:04Z	gs://145625598251_2006510_103_snapshot_japan_2023__main/deployment/2260813/66c21727-2d5a-4047-b742-45031eee7f90.JPG	true	09280416.JPG	image/jpg
40a6c663-97e5-400e-8f76-47dacf87b732	Snapshot_Japan_2023_Hyogo_Forest_Tamba097_C06	activityDetection	2023-09-28T02:11:29Z	gs://145625598251_2006510_103_snapshot_japan_2023__main/deployment/2260813/e7a196d3-ec5f-424a-b4b3-760a191c6acf.JPG	true	09280418.JPG	image/jpg
00a6e399-be8e-4c9f-afb9-56c4bbb9927b	Snapshot_Japan_2023_Hyogo_Forest_Tamba097_C06	activityDetection	2023-09-28T02:11:30Z	gs://145625598251_2006510_103_snapshot_japan_2023__main/deployment/2260813/17ff6d60-ca4b-40ff-95b9-7c80c8348ca4.JPG	true	09280419.JPG	image/jpg
ee6167f7-2b24-42aa-b4ef-c1e3475409cd	Snapshot_Japan_2023_Hyogo_Forest_Tamba097_C06	activityDetection	2023-09-28T02:12:35Z	gs://145625598251_2006510_103_snapshot_japan_2023__main/deployment/2260813/a901f3ab-ed72-47b4-ad8a-a407a09418dc.JPG	true	09280439.JPG	image/jpg
02a3f73a-c0f3-4008-b7b5-ee1f0c0d3147	Snapshot_Japan_2023_Hyogo_Forest_Tamba097_C06	activityDetection	2023-09-28T02:13:33Z	gs://145625598251_2006510_103_snapshot_japan_2023__main/deployment/2260813/480b90c9-0fd6-47da-9604-2ad28cd08061.JPG	true	09280448.JPG	image/jpg
d2061c45-2e6a-484a-bd45-1c861e90612f	Snapshot_Japan_2023_Hyogo_Forest_Tamba097_C06	activityDetection	2023-09-28T02:13:35Z	gs://145625598251_2006510_103_snapshot_japan_2023__main/deployment/2260813/edc0de39-3f57-44f6-a4d8-92922cf9e4de.JPG	true	09280449.JPG	image/jpg
cd55feae-ce80-4482-9953-a91208e31e05	Snapshot_Japan_2023_Hyogo_Forest_Tamba097_C06	activityDetection	2023-09-28T02:13:38Z	gs://145625598251_2006510_103_snapshot_japan_2023__main/deployment/2260813/a805601b-ad03-4f0a-a1f1-b6ff660f4839.JPG	true	09280452.JPG	image/jpg
69babca1-fff1-44f4-9c20-6f7e8d3d4054	Snapshot_Japan_2023_Hyogo_Forest_Tamba097_C06	activityDetection	2023-09-28T02:09:38Z	gs://145625598251_2006510_103_snapshot_japan_2023__main/deployment/2260813/4b2ded3e-fc8e-47a9-8541-164081ac9a78.JPG	true	09280389.JPG	image/jpg
12b24add-665c-422b-a74c-4754d629912d	Snapshot_Japan_2023_Hyogo_Forest_Tamba097_C06	activityDetection	2023-09-28T02:12:25Z	gs://145625598251_2006510_103_snapshot_japan_2023__main/deployment/2260813/5769515c-b1c4-4cd6-bb0d-37f05c170f64.JPG	true	09280430.JPG	image/jpg
475cafd7-fa5e-4cab-8370-51c628a57a8a	Snapshot_Japan_2023_Hyogo_Forest_Tamba097_C06	activityDetection	2023-09-28T02:09:21Z	gs://145625598251_2006510_103_snapshot_japan_2023__main/deployment/2260813/55ca18d1-77a9-48ac-b042-26d01a4ea52e.JPG	true	09280379.JPG	image/jpg
d388ac2f-7d9c-47a0-b772-2d0dc5eb1006	Snapshot_Japan_2023_Hyogo_Forest_Tamba097_C06	activityDetection	2023-09-28T02:09:17Z	gs://145625598251_2006510_103_snapshot_japan_2023__main/deployment/2260813/cd63b09b-174c-4d07-8909-8131143a2aaa.JPG	true	09280374.JPG	image/jpg
47995417-7de8-47f4-8a62-a26354f1ec99	Snapshot_Japan_2023_Hyogo_Forest_Tamba097_C06	activityDetection	2023-09-28T02:09:17Z	gs://145625598251_2006510_103_snapshot_japan_2023__main/deployment/2260813/26025c33-b19f-4f4c-a465-961bdecfeb42.JPG	true	09280373.JPG	image/jpg
3f4f6586-61c0-492e-8d41-f5663e3fc238	Snapshot_Japan_2023_Hyogo_Forest_Tamba097_C06	activityDetection	2023-09-28T02:09:20Z	gs://145625598251_2006510_103_snapshot_japan_2023__main/deployment/2260813/5daeb84d-b8fd-4678-a3b4-280e262c5e1b.JPG	true	09280378.JPG	image/jpg
aa0c58f2-bdd5-4a14-97ab-5e628c739446	Snapshot_Japan_2023_Hyogo_Forest_Tamba097_C06	activityDetection	2023-09-28T02:10:08Z	gs://145625598251_2006510_103_snapshot_japan_2023__main/deployment/2260813/8d4f1569-1510-419b-a5f5-a5852ddee0a5.JPG	true	09280395.JPG	image/jpg
b6ade403-9926-405b-953d-221e4ba3f5ca	Snapshot_Japan_2023_Hyogo_Forest_Tamba097_C06	activityDetection	2023-09-28T02:11:45Z	gs://145625598251_2006510_103_snapshot_japan_2023__main/deployment/2260813/e762e66c-285b-473a-9c2a-48c18f745691.JPG	true	09280427.JPG	image/jpg
1068ecd9-b963-4d6b-a0c3-294fdb7b2ffc	Snapshot_Japan_2023_Hyogo_Forest_Tamba097_C06	activityDetection	2023-09-28T02:10:16Z	gs://145625598251_2006510_103_snapshot_japan_2023__main/deployment/2260813/72533ab9-a9c4-455a-a73a-b916593c4b8e.JPG	true	09280399.JPG	image/jpg
7ee01420-0cfb-4c70-a2a9-819798b246b1	Snapshot_Japan_2023_Hyogo_Forest_Tamba097_C06	activityDetection	2023-09-28T02:11:28Z	gs://145625598251_2006510_103_snapshot_japan_2023__main/deployment/2260813/c56d009a-7b37-4ffe-bb64-347af03e75fa.JPG	true	09280417.JPG	image/jpg
4f524e8c-14ea-4234-8b5c-e1f5b0d84f54	Snapshot_Japan_2023_Hyogo_Forest_Tamba097_C06	activityDetection	2023-09-28T02:10:47Z	gs://145625598251_2006510_103_snapshot_japan_2023__main/deployment/2260813/47bf621a-acf5-4e31-b856-66efa1daf74d.JPG	true	09280406.JPG	image/jpg
ac1409b8-95b6-45ec-830a-ee435a400318	Snapshot_Japan_2023_Hyogo_Forest_Tamba097_C06	activityDetection	2023-09-28T02:10:59Z	gs://145625598251_2006510_103_snapshot_japan_2023__main/deployment/2260813/323e4276-bafe-444f-9fbc-e500419451e7.JPG	true	09280414.JPG	image/jpg
686dda89-264d-4cfe-af40-f7b3e95d0a16	Snapshot_Japan_2023_Hyogo_Forest_Tamba097_C06	activityDetection	2023-09-28T02:12:28Z	gs://145625598251_2006510_103_snapshot_japan_2023__main/deployment/2260813/19922237-0464-40c7-9d8c-2bebbce93589.JPG	true	09280431.JPG	image/jpg
6cdcf7da-4bb5-4be6-98e5-8c22a4b5c02a	Snapshot_Japan_2023_Hyogo_Forest_Tamba097_C06	activityDetection	2023-09-28T02:11:32Z	gs://145625598251_2006510_103_snapshot_japan_2023__main/deployment/2260813/060c3b36-5f9b-40c6-a3ff-d27ed1e49d0b.JPG	true	09280421.JPG	image/jpg
ee4dabad-5f88-4d8b-b0d3-898a6e8017da	Snapshot_Japan_2023_Hyogo_Forest_Tamba097_C06	activityDetection	2023-09-28T02:11:43Z	gs://145625598251_2006510_103_snapshot_japan_2023__main/deployment/2260813/418e3638-6710-46fb-b90e-3a5136fcacde.JPG	true	09280425.JPG	image/jpg
c0df7430-8ed3-4c46-bdc2-98672e0544e8	Snapshot_Japan_2023_Hyogo_Forest_Tamba097_C06	activityDetection	2023-09-28T02:11:42Z	gs://145625598251_2006510_103_snapshot_japan_2023__main/deployment/2260813/b8f06c46-7464-4361-b9cd-328ad645de38.JPG	true	09280424.JPG	image/jpg
0fe6d07e-99dc-49c6-be82-5a52289317cb	Snapshot_Japan_2023_Hyogo_Forest_Tamba097_C06	activityDetection	2023-09-28T02:11:31Z	gs://145625598251_2006510_103_snapshot_japan_2023__main/deployment/2260813/df2bed9f-150f-4db0-87b2-0821d13001e1.JPG	true	09280420.JPG	image/jpg
8d929b36-2a0b-454c-8589-ceb23b3e4722	Snapshot_Japan_2023_Hyogo_Forest_Tamba097_C06	activityDetection	2023-09-28T02:12:34Z	gs://145625598251_2006510_103_snapshot_japan_2023__main/deployment/2260813/ad80f971-059f-454a-b3b5-5559da4b433d.JPG	true	09280436.JPG	image/jpg
107c1c37-22db-4cd1-9943-a5c70873e20c	Snapshot_Japan_2023_Hyogo_Forest_Tamba097_C06	activityDetection	2023-09-28T02:12:41Z	gs://145625598251_2006510_103_snapshot_japan_2023__main/deployment/2260813/6721cd63-f5a1-484f-92ff-b227a79def88.JPG	true	09280441.JPG	image/jpg
2e0674ae-08e6-4a9b-a55b-b79bdb92611b	Snapshot_Japan_2023_Hyogo_Forest_Tamba097_C06	activityDetection	2023-09-28T02:12:00Z	gs://145625598251_2006510_103_snapshot_japan_2023__main/deployment/2260813/0c7f78bf-9f8a-481a-8727-3f66b005ed12.JPG	true	09280429.JPG	image/jpg
7909b18a-fa7b-4394-b50a-572ee81e61dd	Snapshot_Japan_2023_Hyogo_Forest_Tamba097_C06	activityDetection	2023-09-28T02:13:27Z	gs://145625598251_2006510_103_snapshot_japan_2023__main/deployment/2260813/a98efbca-29b4-44a0-becd-fe7c9489a2f7.JPG	true	09280444.JPG	image/jpg
b912aeff-5279-4601-bbb2-843b3940fc1a	Snapshot_Japan_2023_Hyogo_Forest_Tamba097_C06	activityDetection	2023-09-28T02:13:35Z	gs://145625598251_2006510_103_snapshot_japan_2023__main/deployment/2260813/f60d9fb2-592e-4e6d-9408-86dc24aec2c7.JPG	true	09280450.JPG	image/jpg
c7b038ce-716c-4483-8cf6-93c82fffc1ca	Snapshot_Japan_2023_Hyogo_Forest_Tamba097_C06	activityDetection	2023-09-28T02:13:32Z	gs://145625598251_2006510_103_snapshot_japan_2023__main/deployment/2260813/aafc7173-74a7-40cf-9a31-2234807b64c5.JPG	true	09280446.JPG	image/jpg
598ff1cd-a03e-4f4f-8514-e2134c9a197f	Snapshot_Japan_2023_Hyogo_Forest_Tamba097_C06	activityDetection	2023-09-28T02:13:43Z	gs://145625598251_2006510_103_snapshot_japan_2023__main/deployment/2260813/fffd5d90-0ad0-457a-8f69-f0a8c77362f9.JPG	true	09280454.JPG	image/jpg
0fff6264-e9d3-4fa9-a4db-b23e9efb48f0	Snapshot_Japan_2023_Hyogo_Forest_Tamba097_C06	activityDetection	2023-09-28T02:13:43Z	gs://145625598251_2006510_103_snapshot_japan_2023__main/deployment/2260813/57a83cdf-356a-4165-aa1e-5f60e49f60e0.JPG	true	09280455.JPG	image/jpg
ea37be8f-58f8-4da9-95b6-2534f3f478e6	Snapshot_Japan_2023_Hyogo_Forest_Tamba097_C06	activityDetection	2023-09-28T02:14:46Z	gs://145625598251_2006510_103_snapshot_japan_2023__main/deployment/2260813/9112b756-37ac-4d14-b791-3425f016b76a.JPG	true	09280463.JPG	image/jpg
b7a0001c-0903-433d-beea-dd27df08bfa0	Snapshot_Japan_2023_Hyogo_Forest_Tamba097_C06	activityDetection	2023-09-28T02:10:49Z	gs://145625598251_2006510_103_snapshot_japan_2023__main/deployment/2260813/bec0788f-d522-48f4-80b8-e09a2593faf8.JPG	true	09280410.JPG	image/jpg
13624bf0-6ac2-4249-a7c4-85eaca3d5d9b	Snapshot_Japan_2023_Hyogo_Forest_Tamba097_C06	activityDetection	2023-09-28T02:09:18Z	gs://145625598251_2006510_103_snapshot_japan_2023__main/deployment/2260813/e36f97f2-cc38-4077-be97-f0a0e51d2970.JPG	true	09280376.JPG	image/jpg
d86aa44b-2e9a-4a0d-9250-179027664b45	Snapshot_Japan_2023_Hyogo_Forest_Tamba097_C06	activityDetection	2023-09-28T02:14:49Z	gs://145625598251_2006510_103_snapshot_japan_2023__main/deployment/2260813/51675f0e-7435-49ad-b0ce-7b9fd2285683.JPG	true	09280465.JPG	image/jpg
d2dd459f-ab69-4208-a455-fe5d60a91d8d	Snapshot_Japan_2023_Hyogo_Forest_Tamba097_C06	activityDetection	2023-09-28T02:09:15Z	gs://145625598251_2006510_103_snapshot_japan_2023__main/deployment/2260813/199d5e63-f55f-4ae5-86dd-3a447d7ba531.JPG	true	09280371.JPG	image/jpg
5957eef2-5f0b-46f4-9215-4d198cba930a	Snapshot_Japan_2023_Hyogo_Forest_Tamba097_C06	activityDetection	2023-09-28T02:09:19Z	gs://145625598251_2006510_103_snapshot_japan_2023__main/deployment/2260813/8f8df082-873b-4195-9600-f60f67c9a341.JPG	true	09280377.JPG	image/jpg
cbd75c32-920f-4592-ac3e-c6912c92ae04	Snapshot_Japan_2023_Hyogo_Forest_Tamba097_C06	activityDetection	2023-09-28T02:12:30Z	gs://145625598251_2006510_103_snapshot_japan_2023__main/deployment/2260813/1f84c662-73b7-467e-ba0f-4875c079f4d8.JPG	true	09280432.JPG	image/jpg
288a9a96-e794-47e4-b10b-d672c3384509	Snapshot_Japan_2023_Hyogo_Forest_Tamba097_C06	activityDetection	2023-09-28T02:12:33Z	gs://145625598251_2006510_103_snapshot_japan_2023__main/deployment/2260813/9d8787b6-e7cd-4906-ae67-6c0cf0703989.JPG	true	09280435.JPG	image/jpg
3b7af51a-ab60-4df2-9242-702b5ae37fd1	Snapshot_Japan_2023_Hyogo_Forest_Tamba097_C06	activityDetection	2023-10-27T08:17:47Z	gs://145625598251_2006510_103_snapshot_japan_2023__main/deployment/2260813/8b148685-bd3f-429e-ab59-b71206dbcf19.JPG	true	10270178.JPG	image/jpg
f26eff42-6ab3-4ae9-860a-f6055e6d4921	Snapshot_Japan_2023_Hyogo_Forest_Tamba097_C06	activityDetection	2023-10-27T08:17:33Z	gs://145625598251_2006510_103_snapshot_japan_2023__main/deployment/2260813/04844189-6502-4f64-a0ab-b16e0d4f70e5.JPG	true	10270172.JPG	image/jpg
1fab78a9-9012-4543-8c4b-ab9eec9b7fc9	Snapshot_Japan_2023_Hyogo_Forest_Tamba097_C06	activityDetection	2023-10-27T08:17:49Z	gs://145625598251_2006510_103_snapshot_japan_2023__main/deployment/2260813/1de16f05-cde0-4fba-82ad-1d47e417c148.JPG	true	10270179.JPG	image/jpg
52aa5224-2a90-49ae-a922-fcf1c02917fb	Snapshot_Japan_2023_Hyogo_Forest_Tamba097_C06	activityDetection	2023-10-27T08:17:30Z	gs://145625598251_2006510_103_snapshot_japan_2023__main/deployment/2260813/e67a64b2-c897-4b36-b98a-cffce384b411.JPG	true	10270171.JPG	image/jpg
7616f973-9888-4be0-acae-36a5eecbe402	Snapshot_Japan_2023_Hyogo_Forest_Tamba097_C06	activityDetection	2023-10-27T08:17:50Z	gs://145625598251_2006510_103_snapshot_japan_2023__main/deployment/2260813/1ee7410d-ee20-487b-a574-a4eeaa814863.JPG	true	10270180.JPG	image/jpg
0c938078-1ca9-4357-ae6b-1000d0a099fc	Snapshot_Japan_2023_Hyogo_Forest_Tamba097_C06	activityDetection	2023-10-27T08:17:50Z	gs://145625598251_2006510_103_snapshot_japan_2023__main/deployment/2260813/20cc95b5-53c4-4bf4-96f8-6d0625449307.JPG	true	10270181.JPG	image/jpg
7bfa4d31-ff60-4421-9249-f12ce4b087c6	Snapshot_Japan_2023_Hyogo_Forest_Tamba097_C06	activityDetection	2023-10-27T08:17:33Z	gs://145625598251_2006510_103_snapshot_japan_2023__main/deployment/2260813/07c7e42e-841c-40b2-a93a-1553659532d6.JPG	true	10270173.JPG	image/jpg
f8a8ba15-7513-489e-8747-b1300fa98f8f	Snapshot_Japan_2023_Hyogo_Forest_Tamba097_C06	activityDetection	2023-10-27T08:17:34Z	gs://145625598251_2006510_103_snapshot_japan_2023__main/deployment/2260813/a8464e41-3298-4b96-bce7-14a11063ef4a.JPG	true	10270175.JPG	image/jpg
d1797799-f504-422c-8253-5b577642b8d5	Snapshot_Japan_2023_Hyogo_Forest_Tamba097_C06	activityDetection	2023-10-27T08:17:46Z	gs://145625598251_2006510_103_snapshot_japan_2023__main/deployment/2260813/d8780842-c367-47fe-95a4-ab50adc00f7a.JPG	true	10270177.JPG	image/jpg
ccd60dd5-bdcb-4bf3-a64f-cd377a309829	Snapshot_Japan_2023_Hyogo_Forest_Tamba097_C06	activityDetection	2023-10-27T08:17:45Z	gs://145625598251_2006510_103_snapshot_japan_2023__main/deployment/2260813/ddf8fad3-3550-4681-95b2-e3be36e83925.JPG	true	10270176.JPG	image/jpg
270389fd-c8b1-4173-a06c-4e3a9d219a8f	Snapshot_Japan_2023_Hyogo_Forest_Tamba097_C06	activityDetection	2023-10-27T08:17:34Z	gs://145625598251_2006510_103_snapshot_japan_2023__main/deployment/2260813/e2352dcb-605c-47e6-918f-e47269f5bc69.JPG	true	10270174.JPG	image/jpg
b46523fa-06cd-40e9-9ab9-892181bfa275	Snapshot_Japan_2023_Hyogo_Forest_Tamba097_C06	activityDetection	2023-10-27T08:36:02Z	gs://145625598251_2006510_103_snapshot_japan_2023__main/deployment/2260813/8273be2c-8e52-40ab-b958-c9ab95349ac6.JPG	true	10270187.JPG	image/jpg
952dd7b3-278a-4874-a840-437914130b60	Snapshot_Japan_2023_Hyogo_Forest_Tamba097_C06	activityDetection	2023-10-27T08:35:49Z	gs://145625598251_2006510_103_snapshot_japan_2023__main/deployment/2260813/3708d16a-10ec-400d-ae31-de68bcdb05ea.JPG	true	10270184.JPG	image/jpg
6b5b7fa4-2c1b-492d-a704-a488add1438d	Snapshot_Japan_2023_Hyogo_Forest_Tamba097_C06	activityDetection	2023-10-27T08:35:55Z	gs://145625598251_2006510_103_snapshot_japan_2023__main/deployment/2260813/c448bd24-d982-442d-b534-4e9b877e0b66.JPG	true	10270186.JPG	image/jpg
c87bbcff-7c58-4f6d-98ca-c14b74e8da0c	Snapshot_Japan_2023_Hyogo_Forest_Tamba097_C06	activityDetection	2023-10-27T08:35:50Z	gs://145625598251_2006510_103_snapshot_japan_2023__main/deployment/2260813/380c1fe6-3661-4a51-b082-903c797839b3.JPG	true	10270185.JPG	image/jpg
76f79841-b7e6-4e82-b06c-6986e9cbece9	Snapshot_Japan_2023_Hyogo_Forest_Tamba097_C06	activityDetection	2023-10-27T08:36:03Z	gs://145625598251_2006510_103_snapshot_japan_2023__main/deployment/2260813/d487354b-dc68-413e-8446-8209bbe235f0.JPG	true	10270188.JPG	image/jpg
6d1b4ecd-7f3e-4b2d-8bc2-2e82580c45c6	Snapshot_Japan_2023_Hyogo_Forest_Tamba097_C06	activityDetection	2023-10-27T08:35:47Z	gs://145625598251_2006510_103_snapshot_japan_2023__main/deployment/2260813/18eb817e-e539-4430-b765-1e4e35def248.JPG	true	10270182.JPG	image/jpg
9714c6fe-5cf6-4b5f-9fd6-e202e14cb7ed	Snapshot_Japan_2023_Hyogo_Forest_Tamba097_C06	activityDetection	2023-10-27T08:35:48Z	gs://145625598251_2006510_103_snapshot_japan_2023__main/deployment/2260813/cb3c9f96-93f2-4847-b45f-7829c66be541.JPG	true	10270183.JPG	image/jpg
ad30d425-2fa8-4b89-8246-4e75c8def5a5	Snapshot_Japan_2023_Hyogo_Forest_Tamba097_C06	activityDetection	2023-10-27T08:36:03Z	gs://145625598251_2006510_103_snapshot_japan_2023__main/deployment/2260813/fb877a34-1705-4e8b-b9a7-aaf0e785cb6f.JPG	true	10270189.JPG	image/jpg
500e89d2-c873-4ba4-8610-d830e0b4989e	Snapshot_Japan_2023_Hyogo_Forest_Tamba097_C08	activityDetection	2023-10-22T12:19:23Z	gs://145625598251_2006510_103_snapshot_japan_2023__main/deployment/2260815/9650e95e-dcfa-47a8-be17-c645764b7031.JPG	true	10220373.JPG	image/jpg
f7932cf2-a90d-45e2-9b5d-6fa8fbbab9cf	Snapshot_Japan_2023_Hyogo_Forest_Tamba097_C08	activityDetection	2023-10-22T12:19:35Z	gs://145625598251_2006510_103_snapshot_japan_2023__main/deployment/2260815/f16f9258-fc3e-4560-9031-8d98c89516b7.JPG	true	10220374.JPG	image/jpg
cf3be0cb-6205-4701-9716-4ec395001b51	Snapshot_Japan_2023_Hyogo_Forest_Tamba097_C10	activityDetection	2023-10-07T13:26:31Z	gs://145625598251_2006510_103_snapshot_japan_2023__main/deployment/2260817/13f87780-b3b5-4ffc-bb44-fe73551644da.JPG	true	10070387.JPG	image/jpg
f86acd04-09e3-4cc0-ac8e-b85fcce756c0	Snapshot_Japan_2023_Hyogo_Forest_Tamba097_C10	activityDetection	2023-10-07T13:26:42Z	gs://145625598251_2006510_103_snapshot_japan_2023__main/deployment/2260817/7f2c5579-4800-43b2-9e22-ade46db1f3f8.JPG	true	10070398.JPG	image/jpg
34005989-371e-4fea-b10c-60123b385df4	Snapshot_Japan_2023_Hyogo_Forest_Tamba097_C10	activityDetection	2023-10-07T13:26:39Z	gs://145625598251_2006510_103_snapshot_japan_2023__main/deployment/2260817/0106cf9e-cf66-4b80-8478-654e9f641b30.JPG	true	10070393.JPG	image/jpg
8fef7ac9-5a58-4960-ba43-4a86808d1f34	Snapshot_Japan_2023_Hyogo_Forest_Tamba097_C10	activityDetection	2023-10-07T13:26:36Z	gs://145625598251_2006510_103_snapshot_japan_2023__main/deployment/2260817/7756edcc-e05c-42e6-aa7b-08c56a13288b.JPG	true	10070391.JPG	image/jpg
d94de7af-866a-4304-b1ee-3c55aa674daa	Snapshot_Japan_2023_Hyogo_Forest_Tamba097_C10	activityDetection	2023-10-07T13:26:35Z	gs://145625598251_2006510_103_snapshot_japan_2023__main/deployment/2260817/473e051e-35d0-4304-9268-a126eca6d2e3.JPG	true	10070390.JPG	image/jpg
48e83691-0ae9-4806-a892-34af5f6f7444	Snapshot_Japan_2023_Hyogo_Forest_Tamba097_C10	activityDetection	2023-10-07T13:27:06Z	gs://145625598251_2006510_103_snapshot_japan_2023__main/deployment/2260817/3a1c9b63-7548-40c6-a486-c8dbe749b27b.JPG	true	10070409.JPG	image/jpg
9f3b3efa-c4f9-4ea5-9715-6ec89f1fd487	Snapshot_Japan_2023_Hyogo_Forest_Tamba097_C10	activityDetection	2023-10-07T13:27:31Z	gs://145625598251_2006510_103_snapshot_japan_2023__main/deployment/2260817/a1cf2c33-0ffa-4fd8-af9e-11ee6c2e2a31.JPG	true	10070418.JPG	image/jpg
4922f0c4-3e45-498f-9ef9-fce204fa5959	Snapshot_Japan_2023_Hyogo_Forest_Tamba097_C10	activityDetection	2023-10-07T13:26:40Z	gs://145625598251_2006510_103_snapshot_japan_2023__main/deployment/2260817/aa4c1dbb-36ea-4b17-b05f-bfd15d385cdf.JPG	true	10070395.JPG	image/jpg
dbc7c238-e2e9-4485-94bd-dbe951952f6c	Snapshot_Japan_2023_Hyogo_Forest_Tamba097_C10	activityDetection	2023-10-07T13:26:38Z	gs://145625598251_2006510_103_snapshot_japan_2023__main/deployment/2260817/12021ccf-f037-4bf3-b937-714a573998d2.JPG	true	10070392.JPG	image/jpg
c51814f6-40b2-42a8-847f-7dfaf8b3d119	Snapshot_Japan_2023_Hyogo_Forest_Tamba097_C10	activityDetection	2023-10-07T13:26:39Z	gs://145625598251_2006510_103_snapshot_japan_2023__main/deployment/2260817/13305282-e5bf-4e98-9080-6bb6cd73cf45.JPG	true	10070394.JPG	image/jpg
f5e26621-c379-4ef1-9d96-a8baf93e0aa7	Snapshot_Japan_2023_Hyogo_Forest_Tamba097_C10	activityDetection	2023-10-07T13:26:48Z	gs://145625598251_2006510_103_snapshot_japan_2023__main/deployment/2260817/26efe228-4c16-451f-a5df-e17ccda13496.JPG	true	10070407.JPG	image/jpg
cb5a899e-75ae-41fd-a331-baf1e2e6700f	Snapshot_Japan_2023_Hyogo_Forest_Tamba097_C10	activityDetection	2023-10-07T13:27:05Z	gs://145625598251_2006510_103_snapshot_japan_2023__main/deployment/2260817/f93e93c8-f9e6-459d-a8dd-a3a5bd9be456.JPG	true	10070408.JPG	image/jpg
a312a587-7f60-4b4f-8682-13665f778afe	Snapshot_Japan_2023_Hyogo_Forest_Tamba097_C10	activityDetection	2023-10-07T13:27:19Z	gs://145625598251_2006510_103_snapshot_japan_2023__main/deployment/2260817/95f0c1bf-1e25-4a2c-8fc6-7f8bab46039c.JPG	true	10070412.JPG	image/jpg
54803b91-b3a9-43ca-b4b3-32a623db1301	Snapshot_Japan_2023_Hyogo_Forest_Tamba097_C10	activityDetection	2023-10-07T13:27:21Z	gs://145625598251_2006510_103_snapshot_japan_2023__main/deployment/2260817/8645f4be-40f7-4b04-aa5b-878b6e75adbf.JPG	true	10070414.JPG	image/jpg
f110c74d-b447-43d1-8006-f8b08905214d	Snapshot_Japan_2023_Hyogo_Forest_Tamba097_C10	activityDetection	2023-10-07T13:27:19Z	gs://145625598251_2006510_103_snapshot_japan_2023__main/deployment/2260817/cab5c953-3ad9-4dd6-ae1f-09e785c5f582.JPG	true	10070411.JPG	image/jpg
d7038993-b635-4d73-801c-a6446e17db89	Snapshot_Japan_2023_Hyogo_Forest_Tamba097_C10	activityDetection	2023-10-07T13:26:09Z	gs://145625598251_2006510_103_snapshot_japan_2023__main/deployment/2260817/3ba00d94-df78-4811-b112-e194979d248c.JPG	true	10070382.JPG	image/jpg
[truncated: 149,135 more rows]
