# Supplementary material for: Snapshot Japan 2023: the first camera trap dataset under a globally standardised protocol in Japan
Source: Biodivers Data J. 2025 Mar 13;13:e141168. doi: 10.3897/BDJ.13.e141168 (PMC11926606; doi:10.3897/BDJ.13.e141168)
Supplement: Supplementary material 4 — Dataset formatted as Camtrap DP 1.0.1 [file bdj-13-e141168-s004.zip › observations.csv]

observationID	deploymentID	mediaID	eventID	eventStart	eventEnd	observationLevel	observationType	cameraSetupType	scientificName	count	lifeStage	sex	behavior	individualID	individualPositionRadius	individualPositionAngle	individualSpeed	bboxX	bboxY	bboxWidth	bboxHeight	classificationMethod	classifiedBy	classificationTimestamp	classificationProbability	observationTags	observationComments
7274266	Snapshot_Japan_2023_Fukushima_Forest_NIES_C15		7274266	2023-09-22T03:48:07Z	2023-09-22T03:48:15Z	event	animal		Picus awokera	1												human	Chiharu MORIGUCHI
7274154	Snapshot_Japan_2023_Fukushima_Forest_NIES_C15		7274154	2023-08-22T23:21:20Z	2023-08-22T23:21:20Z	event	animal		Sciurus lis	1												human	Chiharu MORIGUCHI
7274156	Snapshot_Japan_2023_Fukushima_Forest_NIES_C15		7274156	2023-08-24T01:32:34Z	2023-08-24T01:32:34Z	event	animal		Sciurus lis	1												human	Chiharu MORIGUCHI
7274184	Snapshot_Japan_2023_Fukushima_Forest_NIES_C15		7274184	2023-09-08T20:49:18Z	2023-09-08T20:49:18Z	event	animal		Paguma larvata	1												human	Eiki Aikawa
7274193	Snapshot_Japan_2023_Fukushima_Forest_NIES_C15		7274193	2023-09-09T11:44:00Z	2023-09-09T11:44:02Z	event	animal		Paguma larvata	1												human	Eiki Aikawa
7274208	Snapshot_Japan_2023_Fukushima_Forest_NIES_C15		7274208	2023-09-11T16:38:30Z	2023-09-11T16:38:30Z	event	animal		Paguma larvata	1												human	Eiki Aikawa
7274210	Snapshot_Japan_2023_Fukushima_Forest_NIES_C15		7274210	2023-09-14T11:45:09Z	2023-09-14T11:45:14Z	event	animal		Paguma larvata	1												human	Eiki Aikawa
7274223	Snapshot_Japan_2023_Fukushima_Forest_NIES_C15		7274223	2023-09-25T08:59:30Z	2023-09-25T08:59:31Z	event	animal		Lepus brachyurus	1												human	Eiki Aikawa
7274164	Snapshot_Japan_2023_Fukushima_Forest_NIES_C15		7274164	2023-08-27T10:14:37Z	2023-08-27T10:14:42Z	event	animal		Nyctereutes procyonoides	1												human	Eiki Aikawa
7274171	Snapshot_Japan_2023_Fukushima_Forest_NIES_C15		7274171	2023-08-31T18:14:27Z	2023-08-31T18:14:38Z	event	animal		Nyctereutes procyonoides	1												human	Eiki Aikawa
7274179	Snapshot_Japan_2023_Fukushima_Forest_NIES_C15		7274179	2023-09-03T15:11:13Z	2023-09-03T15:11:15Z	event	animal		Nyctereutes procyonoides	1												human	Eiki Aikawa
7274182	Snapshot_Japan_2023_Fukushima_Forest_NIES_C15		7274182	2023-09-04T08:03:38Z	2023-09-04T08:03:44Z	event	animal		Nyctereutes procyonoides	1												human	Eiki Aikawa
7274213	Snapshot_Japan_2023_Fukushima_Forest_NIES_C15		7274213	2023-09-17T07:24:07Z	2023-09-17T07:24:08Z	event	animal		Nyctereutes procyonoides	1												human	Eiki Aikawa
7274219	Snapshot_Japan_2023_Fukushima_Forest_NIES_C15		7274219	2023-09-24T08:41:25Z	2023-09-24T08:41:31Z	event	animal		Nyctereutes procyonoides	1												human	Eiki Aikawa
7274225	Snapshot_Japan_2023_Fukushima_Forest_NIES_C15		7274225	2023-09-28T08:03:19Z	2023-09-28T08:03:27Z	event	animal		Nyctereutes procyonoides	1												human	Eiki Aikawa
7274216	Snapshot_Japan_2023_Fukushima_Forest_NIES_C15		7274216	2023-09-24T02:23:40Z	2023-09-24T02:23:44Z	event	animal		Nyctereutes procyonoides	2												human	Eiki Aikawa
7274192	Snapshot_Japan_2023_Fukushima_Forest_NIES_C15		7274192	2023-09-09T13:56:42Z	2023-09-09T13:56:42Z	event	animal		Rodentia	1												human	Eiki Aikawa
7274196	Snapshot_Japan_2023_Fukushima_Forest_NIES_C15		7274196	2023-09-10T14:29:19Z	2023-09-10T14:29:19Z	event	animal		Rodentia	1												human	Eiki Aikawa
7274227	Snapshot_Japan_2023_Fukushima_Forest_NIES_C15		7274227	2023-09-29T09:10:37Z	2023-09-29T09:10:53Z	event	animal		Capricornis crispus	1												human	Eiki Aikawa
7274255	Snapshot_Japan_2023_Fukushima_Forest_NIES_C15		7274255	2023-10-24T04:13:45Z	2023-10-24T04:20:37Z	event	human		Homo sapiens	1												human	Eiki Aikawa
7274262	Snapshot_Japan_2023_Fukushima_Forest_NIES_C15		7274262	2023-10-24T05:56:58Z	2023-10-24T05:57:11Z	event	human		Homo sapiens	1												human	Eiki Aikawa
7274251	Snapshot_Japan_2023_Fukushima_Forest_NIES_C15		7274251	2023-10-24T04:03:14Z	2023-10-24T04:12:25Z	event	human		Homo sapiens	2												human	Eiki Aikawa
7274172	Snapshot_Japan_2023_Fukushima_Forest_NIES_C15		7274172	2023-09-01T12:37:25Z	2023-09-01T12:37:43Z	event	animal		Procyon lotor	1												human	Eiki Aikawa
7274174	Snapshot_Japan_2023_Fukushima_Forest_NIES_C15		7274174	2023-09-02T00:18:33Z	2023-09-02T00:18:44Z	event	animal		Macaca fuscata	1												human	Eiki Aikawa
7274189	Snapshot_Japan_2023_Fukushima_Forest_NIES_C15		7274189	2023-09-09T00:47:19Z	2023-09-09T00:47:38Z	event	animal		Macaca fuscata	1												human	Eiki Aikawa
7274199	Snapshot_Japan_2023_Fukushima_Forest_NIES_C15		7274199	2023-09-11T06:37:12Z	2023-09-11T06:37:16Z	event	animal		Macaca fuscata	1												human	Eiki Aikawa
7274200	Snapshot_Japan_2023_Fukushima_Forest_NIES_C15		7274200	2023-09-11T06:39:49Z	2023-09-11T06:40:28Z	event	animal		Macaca fuscata	1												human	Eiki Aikawa
7274215	Snapshot_Japan_2023_Fukushima_Forest_NIES_C15		7274215	2023-09-21T22:50:23Z	2023-09-21T22:50:26Z	event	animal		Macaca fuscata	1												human	Eiki Aikawa
7274242	Snapshot_Japan_2023_Fukushima_Forest_NIES_C15		7274242	2023-10-12T05:45:17Z	2023-10-12T05:45:25Z	event	animal		Macaca fuscata	1												human	Eiki Aikawa
7274245	Snapshot_Japan_2023_Fukushima_Forest_NIES_C15		7274245	2023-10-12T06:06:04Z	2023-10-12T06:06:06Z	event	animal		Macaca fuscata	1												human	Eiki Aikawa
7274246	Snapshot_Japan_2023_Fukushima_Forest_NIES_C15		7274246	2023-10-15T22:42:15Z	2023-10-15T22:42:28Z	event	animal		Macaca fuscata	1												human	Eiki Aikawa
7274249	Snapshot_Japan_2023_Fukushima_Forest_NIES_C15		7274249	2023-10-16T21:21:59Z	2023-10-16T21:22:03Z	event	animal		Macaca fuscata	1												human	Eiki Aikawa
7274201	Snapshot_Japan_2023_Fukushima_Forest_NIES_C15		7274201	2023-09-11T06:43:11Z	2023-09-11T06:43:16Z	event	animal		Macaca fuscata	2												human	Eiki Aikawa
7274232	Snapshot_Japan_2023_Fukushima_Forest_NIES_C15		7274232	2023-10-01T05:12:59Z	2023-10-01T05:13:11Z	event	animal		Macaca fuscata	2												human	Eiki Aikawa
7274237	Snapshot_Japan_2023_Fukushima_Forest_NIES_C15		7274237	2023-10-05T21:45:06Z	2023-10-05T21:45:21Z	event	animal		Macaca fuscata	2												human	Eiki Aikawa
7274239	Snapshot_Japan_2023_Fukushima_Forest_NIES_C15		7274239	2023-10-11T21:48:07Z	2023-10-11T21:48:33Z	event	animal		Macaca fuscata	2												human	Eiki Aikawa
7274241	Snapshot_Japan_2023_Fukushima_Forest_NIES_C15		7274241	2023-10-12T05:54:48Z	2023-10-12T05:54:59Z	event	animal		Macaca fuscata	2												human	Eiki Aikawa
7274243	Snapshot_Japan_2023_Fukushima_Forest_NIES_C15		7274243	2023-10-12T05:57:32Z	2023-10-12T05:58:23Z	event	animal		Macaca fuscata	3												human	Eiki Aikawa
7274247	Snapshot_Japan_2023_Fukushima_Forest_NIES_C15		7274247	2023-10-16T05:38:08Z	2023-10-16T05:38:24Z	event	animal		Macaca fuscata	3												human	Eiki Aikawa
7274183	Snapshot_Japan_2023_Fukushima_Forest_NIES_C15		7274183	2023-09-05T17:33:33Z	2023-09-05T17:33:34Z	event	animal		Sus scrofa	1												human	Eiki Aikawa
7274217	Snapshot_Japan_2023_Fukushima_Forest_NIES_C15		7274217	2023-09-24T07:08:51Z	2023-09-24T07:08:57Z	event	animal		Sus scrofa	1												human	Eiki Aikawa
7274167	Snapshot_Japan_2023_Fukushima_Forest_NIES_C15		7274167	2023-08-31T19:22:45Z	2023-08-31T19:22:46Z	event	blank			1												human	Eiki Aikawa
7274168	Snapshot_Japan_2023_Fukushima_Forest_NIES_C15		7274168	2023-08-31T19:24:05Z	2023-08-31T19:24:05Z	event	blank			1												human	Eiki Aikawa
7274180	Snapshot_Japan_2023_Fukushima_Forest_NIES_C15		7274180	2023-09-03T23:24:56Z	2023-09-03T23:24:56Z	event	blank			1												human	Eiki Aikawa
7274186	Snapshot_Japan_2023_Fukushima_Forest_NIES_C15		7274186	2023-09-05T20:46:50Z	2023-09-05T20:46:50Z	event	blank			1												human	Eiki Aikawa
7274195	Snapshot_Japan_2023_Fukushima_Forest_NIES_C15		7274195	2023-09-09T15:25:42Z	2023-09-09T15:25:42Z	event	blank			1												human	Eiki Aikawa
7274198	Snapshot_Japan_2023_Fukushima_Forest_NIES_C15		7274198	2023-09-11T05:13:52Z	2023-09-11T05:13:52Z	event	blank			1												human	Eiki Aikawa
7274212	Snapshot_Japan_2023_Fukushima_Forest_NIES_C15		7274212	2023-09-18T00:49:27Z	2023-09-18T00:49:27Z	event	blank			1												human	Eiki Aikawa
7274218	Snapshot_Japan_2023_Fukushima_Forest_NIES_C15		7274218	2023-09-24T05:33:42Z	2023-09-24T05:33:42Z	event	blank			1												human	Eiki Aikawa
7274230	Snapshot_Japan_2023_Fukushima_Forest_NIES_C15		7274230	2023-09-29T07:42:20Z	2023-09-29T07:42:20Z	event	blank			1												human	Eiki Aikawa
7274231	Snapshot_Japan_2023_Fukushima_Forest_NIES_C15		7274231	2023-09-29T12:29:35Z	2023-09-29T12:29:35Z	event	blank			1												human	Eiki Aikawa
7274238	Snapshot_Japan_2023_Fukushima_Forest_NIES_C15		7274238	2023-10-07T23:25:23Z	2023-10-07T23:25:23Z	event	blank			1												human	Eiki Aikawa
7274252	Snapshot_Japan_2023_Fukushima_Forest_NIES_C15		7274252	2023-10-24T03:36:10Z	2023-10-24T03:36:10Z	event	blank			1												human	Eiki Aikawa
7274265	Snapshot_Japan_2023_Fukushima_Forest_NIES_C15		7274265	2023-09-14T03:03:35Z	2023-09-14T03:03:35Z	event	blank			1												human	Eiki Aikawa
7274162	Snapshot_Japan_2023_Fukushima_Forest_NIES_C15		7274162	2023-08-27T21:35:10Z	2023-08-27T21:36:42Z	event	animal		Sciurus lis	1												human	Eiki Aikawa
7274170	Snapshot_Japan_2023_Fukushima_Forest_NIES_C15		7274170	2023-09-01T00:45:33Z	2023-09-01T00:45:33Z	event	animal		Sciurus lis	1												human	Eiki Aikawa
7274173	Snapshot_Japan_2023_Fukushima_Forest_NIES_C15		7274173	2023-09-01T20:20:20Z	2023-09-01T20:20:20Z	event	animal		Sciurus lis	1												human	Eiki Aikawa
7274175	Snapshot_Japan_2023_Fukushima_Forest_NIES_C15		7274175	2023-09-02T05:25:42Z	2023-09-02T05:26:04Z	event	animal		Sciurus lis	1												human	Eiki Aikawa
7274176	Snapshot_Japan_2023_Fukushima_Forest_NIES_C15		7274176	2023-09-02T06:33:42Z	2023-09-02T06:33:42Z	event	animal		Sciurus lis	1												human	Eiki Aikawa
7274177	Snapshot_Japan_2023_Fukushima_Forest_NIES_C15		7274177	2023-09-03T22:21:16Z	2023-09-03T22:21:16Z	event	animal		Sciurus lis	1												human	Eiki Aikawa
7274178	Snapshot_Japan_2023_Fukushima_Forest_NIES_C15		7274178	2023-09-02T21:32:51Z	2023-09-02T21:32:51Z	event	animal		Sciurus lis	1												human	Eiki Aikawa
7274181	Snapshot_Japan_2023_Fukushima_Forest_NIES_C15		7274181	2023-09-05T07:50:22Z	2023-09-05T07:50:23Z	event	animal		Sciurus lis	1												human	Eiki Aikawa
7274185	Snapshot_Japan_2023_Fukushima_Forest_NIES_C15		7274185	2023-09-07T22:22:06Z	2023-09-07T22:22:07Z	event	animal		Sciurus lis	1												human	Eiki Aikawa
7274187	Snapshot_Japan_2023_Fukushima_Forest_NIES_C15		7274187	2023-09-05T23:54:55Z	2023-09-05T23:54:55Z	event	animal		Sciurus lis	1												human	Eiki Aikawa
7274188	Snapshot_Japan_2023_Fukushima_Forest_NIES_C15		7274188	2023-09-08T23:04:42Z	2023-09-08T23:04:42Z	event	animal		Sciurus lis	1												human	Eiki Aikawa
7274190	Snapshot_Japan_2023_Fukushima_Forest_NIES_C15		7274190	2023-09-08T22:04:00Z	2023-09-08T22:04:01Z	event	animal		Sciurus lis	1												human	Eiki Aikawa
7274194	Snapshot_Japan_2023_Fukushima_Forest_NIES_C15		7274194	2023-09-09T22:45:57Z	2023-09-09T22:45:57Z	event	animal		Sciurus lis	1												human	Eiki Aikawa
7274207	Snapshot_Japan_2023_Fukushima_Forest_NIES_C15		7274207	2023-09-15T04:36:46Z	2023-09-15T04:36:46Z	event	animal		Sciurus lis	1												human	Eiki Aikawa
7274209	Snapshot_Japan_2023_Fukushima_Forest_NIES_C15		7274209	2023-09-17T00:32:59Z	2023-09-17T00:32:59Z	event	animal		Sciurus lis	1												human	Eiki Aikawa
7274211	Snapshot_Japan_2023_Fukushima_Forest_NIES_C15		7274211	2023-09-17T01:07:13Z	2023-09-17T01:07:13Z	event	animal		Sciurus lis	1												human	Eiki Aikawa
7274220	Snapshot_Japan_2023_Fukushima_Forest_NIES_C15		7274220	2023-09-25T00:52:48Z	2023-09-25T00:53:09Z	event	animal		Sciurus lis	1												human	Eiki Aikawa
7274221	Snapshot_Japan_2023_Fukushima_Forest_NIES_C15		7274221	2023-09-25T22:39:41Z	2023-09-25T22:39:42Z	event	animal		Sciurus lis	1												human	Eiki Aikawa
7274222	Snapshot_Japan_2023_Fukushima_Forest_NIES_C15		7274222	2023-09-25T22:16:51Z	2023-09-25T22:16:51Z	event	animal		Sciurus lis	1												human	Eiki Aikawa
7274224	Snapshot_Japan_2023_Fukushima_Forest_NIES_C15		7274224	2023-09-26T22:27:16Z	2023-09-26T22:27:16Z	event	animal		Sciurus lis	1												human	Eiki Aikawa
7274250	Snapshot_Japan_2023_Fukushima_Forest_NIES_C15		7274250	2023-10-22T21:54:29Z	2023-10-22T21:54:31Z	event	animal		Sciurus lis	1												human	Eiki Aikawa
7274153	Snapshot_Japan_2023_Fukushima_Forest_NIES_C15		7274153	2023-08-22T15:03:15Z	2023-08-22T15:03:15Z	event	animal		Paguma larvata	1												human	Keita Fukasawa
7274155	Snapshot_Japan_2023_Fukushima_Forest_NIES_C15		7274155	2023-08-24T12:30:05Z	2023-08-24T12:30:23Z	event	animal		Paguma larvata	1												human	Keita Fukasawa
7274157	Snapshot_Japan_2023_Fukushima_Forest_NIES_C15		7274157	2023-08-24T18:19:29Z	2023-08-24T18:19:30Z	event	animal		Paguma larvata	1												human	Keita Fukasawa
7274206	Snapshot_Japan_2023_Fukushima_Forest_NIES_C15		7274206	2023-09-11T21:45:11Z	2023-09-11T21:45:11Z	event	animal			1												human	Keita Fukasawa
7274159	Snapshot_Japan_2023_Fukushima_Forest_NIES_C15		7274159	2023-08-26T19:23:53Z	2023-08-26T19:24:59Z	event	animal		Lepus brachyurus	1												human	Keita Fukasawa
7274145	Snapshot_Japan_2023_Fukushima_Forest_NIES_C15		7274145	2023-08-22T04:34:39Z	2023-08-22T04:38:45Z	event	human		Homo sapiens	1												human	Keita Fukasawa
7274158	Snapshot_Japan_2023_Fukushima_Forest_NIES_C15		7274158	2023-08-26T15:57:23Z	2023-08-26T15:57:24Z	event	animal		Chiroptera	1												human	Keita Fukasawa
7274197	Snapshot_Japan_2023_Fukushima_Forest_NIES_C15		7274197	2023-09-10T21:07:16Z	2023-09-10T21:07:32Z	event	animal		Macaca fuscata	2												human	Keita Fukasawa
7274233	Snapshot_Japan_2023_Fukushima_Forest_NIES_C15		7274233	2023-10-01T05:15:20Z	2023-10-01T05:19:25Z	event	animal		Macaca fuscata	17												human	Keita Fukasawa
7274165	Snapshot_Japan_2023_Fukushima_Forest_NIES_C15		7274165	2023-08-27T01:24:19Z	2023-08-27T01:24:19Z	event	blank			1												human	Keita Fukasawa
7274161	Snapshot_Japan_2023_Fukushima_Forest_NIES_C15		7274161	2023-08-27T01:17:48Z	2023-08-27T01:17:58Z	event	animal		Sciurus lis	1												human	Keita Fukasawa
7274163	Snapshot_Japan_2023_Fukushima_Forest_NIES_C15		7274163	2023-08-27T20:42:28Z	2023-08-27T20:42:28Z	event	animal		Sciurus lis	1												human	Keita Fukasawa
7274229	Snapshot_Japan_2023_Fukushima_Forest_NIES_C15		7274229	2023-09-29T08:03:59Z	2023-09-29T08:04:00Z	event	animal		Sciurus lis	1												human	Keita Fukasawa
7274169	Snapshot_Japan_2023_Fukushima_Forest_NIES_C15		7274169	2023-08-29T10:04:48Z	2023-08-29T10:04:48Z	event	animal		Carnivora	1												human	Takahiro Morosawa
7274228	Snapshot_Japan_2023_Fukushima_Forest_NIES_C15		7274228	2023-09-24T20:16:14Z	2023-09-24T20:16:14Z	event	blank			1												human	Keita Fukasawa
7274386	Snapshot_Japan_2023_Fukushima_Forest_NIES_C16		7274386	2023-10-11T18:27:06Z	2023-10-11T18:27:08Z	event	animal		Paguma larvata	1												human	Chiharu MORIGUCHI
7274327	Snapshot_Japan_2023_Fukushima_Forest_NIES_C16		7274327	2023-09-12T10:46:16Z	2023-09-12T10:46:17Z	event	animal		Mustela itatsi	1												human	Chiharu MORIGUCHI
7274340	Snapshot_Japan_2023_Fukushima_Forest_NIES_C16		7274340	2023-09-17T08:23:32Z	2023-09-17T08:23:32Z	event	animal			1												human	Chiharu MORIGUCHI
7274398	Snapshot_Japan_2023_Fukushima_Forest_NIES_C16		7274398	2023-10-20T17:25:30Z	2023-10-20T17:25:30Z	event	animal			1												human	Chiharu MORIGUCHI
7274390	Snapshot_Japan_2023_Fukushima_Forest_NIES_C16		7274390	2023-10-14T22:19:58Z	2023-10-14T22:19:58Z	event	animal		Lepus brachyurus	1												human	Chiharu MORIGUCHI
7274407	Snapshot_Japan_2023_Fukushima_Forest_NIES_C16		7274407	2023-10-22T12:57:47Z	2023-10-22T12:57:47Z	event	animal		Lepus brachyurus	1												human	Chiharu MORIGUCHI
7274350	Snapshot_Japan_2023_Fukushima_Forest_NIES_C16		7274350	2023-09-20T12:50:32Z	2023-09-20T12:50:32Z	event	animal		Rodentia	1												human	Chiharu MORIGUCHI
7274361	Snapshot_Japan_2023_Fukushima_Forest_NIES_C16		7274361	2023-09-25T21:04:22Z	2023-09-25T21:04:22Z	event	animal		Martes melampus	1												human	Chiharu MORIGUCHI
7274318	Snapshot_Japan_2023_Fukushima_Forest_NIES_C16		7274318	2023-09-09T01:49:53Z	2023-09-09T01:50:36Z	event	animal		Streptopelia orientalis	1												human	Chiharu MORIGUCHI
7274366	Snapshot_Japan_2023_Fukushima_Forest_NIES_C16		7274366	2023-09-30T03:04:40Z	2023-09-30T03:04:40Z	event	animal		Mammalia	1												human	Chiharu MORIGUCHI
7274308	Snapshot_Japan_2023_Fukushima_Forest_NIES_C16		7274308	2023-09-06T01:31:55Z	2023-09-06T01:31:55Z	event	animal		Sciurus lis	1												human	Chiharu MORIGUCHI
7274322	Snapshot_Japan_2023_Fukushima_Forest_NIES_C16		7274322	2023-09-11T20:47:03Z	2023-09-11T20:47:03Z	event	animal		Sciurus lis	1												human	Chiharu MORIGUCHI
7274331	Snapshot_Japan_2023_Fukushima_Forest_NIES_C16		7274331	2023-09-14T05:11:12Z	2023-09-14T05:11:12Z	event	animal		Sciurus lis	1												human	Chiharu MORIGUCHI
7274393	Snapshot_Japan_2023_Fukushima_Forest_NIES_C16		7274393	2023-10-15T19:27:12Z	2023-10-15T19:27:15Z	event	animal		Paguma larvata	1												human	Eiki Aikawa
7274339	Snapshot_Japan_2023_Fukushima_Forest_NIES_C16		7274339	2023-09-15T07:26:07Z	2023-09-15T07:26:07Z	event	animal			1												human	Eiki Aikawa
7274371	Snapshot_Japan_2023_Fukushima_Forest_NIES_C16		7274371	2023-10-04T14:17:25Z	2023-10-04T14:17:25Z	event	animal			1												human	Eiki Aikawa
7274416	Snapshot_Japan_2023_Fukushima_Forest_NIES_C16		7274416	2023-10-04T22:14:55Z	2023-10-04T22:14:55Z	event	animal			1												human	Eiki Aikawa
7274282	Snapshot_Japan_2023_Fukushima_Forest_NIES_C16		7274282	2023-08-22T10:12:00Z	2023-08-22T10:12:26Z	event	animal		Lepus brachyurus	1												human	Eiki Aikawa
7274286	Snapshot_Japan_2023_Fukushima_Forest_NIES_C16		7274286	2023-08-22T14:40:34Z	2023-08-22T14:40:55Z	event	animal		Lepus brachyurus	1												human	Eiki Aikawa
7274298	Snapshot_Japan_2023_Fukushima_Forest_NIES_C16		7274298	2023-09-01T18:52:37Z	2023-09-01T18:52:55Z	event	animal		Lepus brachyurus	1												human	Eiki Aikawa
7274301	Snapshot_Japan_2023_Fukushima_Forest_NIES_C16		7274301	2023-09-02T15:17:22Z	2023-09-02T15:17:24Z	event	animal		Lepus brachyurus	1												human	Eiki Aikawa
7274324	Snapshot_Japan_2023_Fukushima_Forest_NIES_C16		7274324	2023-09-10T09:35:47Z	2023-09-10T09:35:48Z	event	animal		Lepus brachyurus	1												human	Eiki Aikawa
7274373	Snapshot_Japan_2023_Fukushima_Forest_NIES_C16		7274373	2023-10-04T19:55:36Z	2023-10-04T19:55:52Z	event	animal		Lepus brachyurus	1												human	Eiki Aikawa
7274375	Snapshot_Japan_2023_Fukushima_Forest_NIES_C16		7274375	2023-10-06T19:33:45Z	2023-10-06T19:33:46Z	event	animal		Lepus brachyurus	1												human	Eiki Aikawa
7274376	Snapshot_Japan_2023_Fukushima_Forest_NIES_C16		7274376	2023-10-06T18:31:00Z	2023-10-06T18:31:03Z	event	animal		Lepus brachyurus	1												human	Eiki Aikawa
7274382	Snapshot_Japan_2023_Fukushima_Forest_NIES_C16		7274382	2023-10-08T20:04:34Z	2023-10-08T20:04:35Z	event	animal		Lepus brachyurus	1												human	Eiki Aikawa
7274389	Snapshot_Japan_2023_Fukushima_Forest_NIES_C16		7274389	2023-10-13T20:12:46Z	2023-10-13T20:12:59Z	event	animal		Lepus brachyurus	1												human	Eiki Aikawa
7274391	Snapshot_Japan_2023_Fukushima_Forest_NIES_C16		7274391	2023-10-15T08:32:15Z	2023-10-15T08:32:22Z	event	animal		Lepus brachyurus	1												human	Eiki Aikawa
7274392	Snapshot_Japan_2023_Fukushima_Forest_NIES_C16		7274392	2023-10-15T08:38:47Z	2023-10-15T08:39:02Z	event	animal		Lepus brachyurus	1												human	Eiki Aikawa
7274401	Snapshot_Japan_2023_Fukushima_Forest_NIES_C16		7274401	2023-10-22T12:33:00Z	2023-10-22T12:33:01Z	event	animal		Lepus brachyurus	1												human	Eiki Aikawa
7274402	Snapshot_Japan_2023_Fukushima_Forest_NIES_C16		7274402	2023-10-22T12:21:05Z	2023-10-22T12:21:06Z	event	animal		Lepus brachyurus	1												human	Eiki Aikawa
7274329	Snapshot_Japan_2023_Fukushima_Forest_NIES_C16		7274329	2023-09-13T09:54:19Z	2023-09-13T09:54:20Z	event	animal		Rodentia	1												human	Eiki Aikawa
7274353	Snapshot_Japan_2023_Fukushima_Forest_NIES_C16		7274353	2023-09-22T01:43:22Z	2023-09-22T01:43:22Z	event	animal		Rodentia	1												human	Eiki Aikawa
7274278	Snapshot_Japan_2023_Fukushima_Forest_NIES_C16		7274278	2023-08-22T05:32:45Z	2023-08-22T05:32:50Z	event	human		Homo sapiens	1												human	Eiki Aikawa
7274280	Snapshot_Japan_2023_Fukushima_Forest_NIES_C16		7274280	2023-08-22T05:33:50Z	2023-08-22T05:35:06Z	event	human		Homo sapiens	1												human	Eiki Aikawa
7274405	Snapshot_Japan_2023_Fukushima_Forest_NIES_C16		7274405	2023-10-23T05:21:32Z	2023-10-23T05:24:32Z	event	human		Homo sapiens	2												human	Eiki Aikawa
7274408	Snapshot_Japan_2023_Fukushima_Forest_NIES_C16		7274408	2023-10-23T05:25:34Z	2023-10-23T05:32:40Z	event	human		Homo sapiens	2												human	Eiki Aikawa
7274395	Snapshot_Japan_2023_Fukushima_Forest_NIES_C16		7274395	2023-10-18T11:08:47Z	2023-10-18T11:08:48Z	event	animal		Procyon lotor	1												human	Eiki Aikawa
7274295	Snapshot_Japan_2023_Fukushima_Forest_NIES_C16		7274295	2023-08-27T04:44:45Z	2023-08-27T04:44:50Z	event	animal		Macaca fuscata	1												human	Eiki Aikawa
7274355	Snapshot_Japan_2023_Fukushima_Forest_NIES_C16		7274355	2023-09-24T08:07:26Z	2023-09-24T08:07:44Z	event	animal		Macaca fuscata	1												human	Eiki Aikawa
7274367	Snapshot_Japan_2023_Fukushima_Forest_NIES_C16		7274367	2023-09-30T03:12:47Z	2023-09-30T03:13:02Z	event	animal		Macaca fuscata	1												human	Eiki Aikawa
7274293	Snapshot_Japan_2023_Fukushima_Forest_NIES_C16		7274293	2023-08-27T04:14:23Z	2023-08-27T04:14:43Z	event	animal		Macaca fuscata	2												human	Eiki Aikawa
7274356	Snapshot_Japan_2023_Fukushima_Forest_NIES_C16		7274356	2023-09-24T08:09:21Z	2023-09-24T08:09:27Z	event	animal		Macaca fuscata	2												human	Eiki Aikawa
7274284	Snapshot_Japan_2023_Fukushima_Forest_NIES_C16		7274284	2023-08-22T11:21:19Z	2023-08-22T11:21:52Z	event	animal		Meles anakuma	1												human	Eiki Aikawa
7274364	Snapshot_Japan_2023_Fukushima_Forest_NIES_C16		7274364	2023-09-30T00:52:15Z	2023-09-30T00:52:54Z	event	animal		Meles anakuma	1												human	Eiki Aikawa
7274287	Snapshot_Japan_2023_Fukushima_Forest_NIES_C16		7274287	2023-08-22T20:10:37Z	2023-08-22T20:10:38Z	event	blank			1												human	Eiki Aikawa
7274288	Snapshot_Japan_2023_Fukushima_Forest_NIES_C16		7274288	2023-08-24T06:02:02Z	2023-08-24T06:02:02Z	event	blank			1												human	Eiki Aikawa
7274289	Snapshot_Japan_2023_Fukushima_Forest_NIES_C16		7274289	2023-08-24T08:18:21Z	2023-08-24T08:18:21Z	event	blank			1												human	Eiki Aikawa
7274291	Snapshot_Japan_2023_Fukushima_Forest_NIES_C16		7274291	2023-08-25T11:31:02Z	2023-08-25T11:31:02Z	event	blank			1												human	Eiki Aikawa
7274300	Snapshot_Japan_2023_Fukushima_Forest_NIES_C16		7274300	2023-09-01T20:06:32Z	2023-09-01T20:06:32Z	event	blank			1												human	Eiki Aikawa
7274305	Snapshot_Japan_2023_Fukushima_Forest_NIES_C16		7274305	2023-09-04T07:50:50Z	2023-09-04T07:50:50Z	event	blank			1												human	Eiki Aikawa
7274306	Snapshot_Japan_2023_Fukushima_Forest_NIES_C16		7274306	2023-09-03T19:37:04Z	2023-09-03T19:37:04Z	event	blank			1												human	Eiki Aikawa
7274307	Snapshot_Japan_2023_Fukushima_Forest_NIES_C16		7274307	2023-09-06T01:20:49Z	2023-09-06T01:20:49Z	event	blank			1												human	Eiki Aikawa
7274309	Snapshot_Japan_2023_Fukushima_Forest_NIES_C16		7274309	2023-09-06T01:27:14Z	2023-09-06T01:27:50Z	event	blank			1												human	Eiki Aikawa
7274312	Snapshot_Japan_2023_Fukushima_Forest_NIES_C16		7274312	2023-09-07T01:25:19Z	2023-09-07T01:25:20Z	event	blank			1												human	Eiki Aikawa
7274314	Snapshot_Japan_2023_Fukushima_Forest_NIES_C16		7274314	2023-09-08T22:56:09Z	2023-09-08T22:56:09Z	event	blank			1												human	Eiki Aikawa
7274323	Snapshot_Japan_2023_Fukushima_Forest_NIES_C16		7274323	2023-09-10T21:08:01Z	2023-09-10T21:08:02Z	event	blank			1												human	Eiki Aikawa
7274328	Snapshot_Japan_2023_Fukushima_Forest_NIES_C16		7274328	2023-09-12T09:05:40Z	2023-09-12T09:05:40Z	event	blank			1												human	Eiki Aikawa
7274336	Snapshot_Japan_2023_Fukushima_Forest_NIES_C16		7274336	2023-09-14T21:05:01Z	2023-09-14T21:05:01Z	event	blank			1												human	Eiki Aikawa
7274337	Snapshot_Japan_2023_Fukushima_Forest_NIES_C16		7274337	2023-09-15T03:14:32Z	2023-09-15T03:14:32Z	event	blank			1												human	Eiki Aikawa
7274343	Snapshot_Japan_2023_Fukushima_Forest_NIES_C16		7274343	2023-09-19T08:37:36Z	2023-09-19T08:37:36Z	event	blank			1												human	Eiki Aikawa
7274346	Snapshot_Japan_2023_Fukushima_Forest_NIES_C16		7274346	2023-09-19T20:08:22Z	2023-09-19T20:08:22Z	event	blank			1												human	Eiki Aikawa
7274347	Snapshot_Japan_2023_Fukushima_Forest_NIES_C16		7274347	2023-09-19T20:57:07Z	2023-09-19T20:57:07Z	event	blank			1												human	Eiki Aikawa
7274348	Snapshot_Japan_2023_Fukushima_Forest_NIES_C16		7274348	2023-09-19T21:15:33Z	2023-09-19T21:15:34Z	event	blank			1												human	Eiki Aikawa
7274351	Snapshot_Japan_2023_Fukushima_Forest_NIES_C16		7274351	2023-09-21T16:29:30Z	2023-09-21T16:29:30Z	event	blank			1												human	Eiki Aikawa
7274354	Snapshot_Japan_2023_Fukushima_Forest_NIES_C16		7274354	2023-09-23T21:00:35Z	2023-09-23T21:00:35Z	event	blank			1												human	Eiki Aikawa
7274374	Snapshot_Japan_2023_Fukushima_Forest_NIES_C16		7274374	2023-10-03T08:14:27Z	2023-10-03T08:14:27Z	event	blank			1												human	Eiki Aikawa
7274380	Snapshot_Japan_2023_Fukushima_Forest_NIES_C16		7274380	2023-10-07T23:19:40Z	2023-10-07T23:19:40Z	event	blank			1												human	Eiki Aikawa
7274381	Snapshot_Japan_2023_Fukushima_Forest_NIES_C16		7274381	2023-10-08T07:28:14Z	2023-10-08T07:28:14Z	event	blank			1												human	Eiki Aikawa
7274383	Snapshot_Japan_2023_Fukushima_Forest_NIES_C16		7274383	2023-10-10T08:35:44Z	2023-10-10T08:35:44Z	event	blank			1												human	Eiki Aikawa
7274384	Snapshot_Japan_2023_Fukushima_Forest_NIES_C16		7274384	2023-10-10T14:01:40Z	2023-10-10T14:01:40Z	event	blank			1												human	Eiki Aikawa
7274385	Snapshot_Japan_2023_Fukushima_Forest_NIES_C16		7274385	2023-10-12T05:24:44Z	2023-10-12T05:24:53Z	event	blank			1												human	Eiki Aikawa
7274397	Snapshot_Japan_2023_Fukushima_Forest_NIES_C16		7274397	2023-10-16T21:44:44Z	2023-10-16T21:44:44Z	event	blank			1												human	Eiki Aikawa
7274403	Snapshot_Japan_2023_Fukushima_Forest_NIES_C16		7274403	2023-10-22T11:56:19Z	2023-10-22T11:56:19Z	event	blank			1												human	Eiki Aikawa
7274411	Snapshot_Japan_2023_Fukushima_Forest_NIES_C16		7274411	2023-09-06T04:54:57Z	2023-09-06T04:54:57Z	event	blank			1												human	Eiki Aikawa
7274302	Snapshot_Japan_2023_Fukushima_Forest_NIES_C16		7274302	2023-09-02T09:48:28Z	2023-09-02T09:48:28Z	event	animal		Mammalia	1												human	Eiki Aikawa
7274290	Snapshot_Japan_2023_Fukushima_Forest_NIES_C16		7274290	2023-08-25T05:30:36Z	2023-08-25T05:30:51Z	event	animal		Sciurus lis	1												human	Eiki Aikawa
7274292	Snapshot_Japan_2023_Fukushima_Forest_NIES_C16		7274292	2023-08-26T23:59:22Z	2023-08-26T23:59:28Z	event	animal		Sciurus lis	1												human	Eiki Aikawa
7274296	Snapshot_Japan_2023_Fukushima_Forest_NIES_C16		7274296	2023-08-27T20:59:49Z	2023-08-27T20:59:49Z	event	animal		Sciurus lis	1												human	Eiki Aikawa
7274297	Snapshot_Japan_2023_Fukushima_Forest_NIES_C16		7274297	2023-08-29T22:33:27Z	2023-08-29T22:33:27Z	event	animal		Sciurus lis	1												human	Eiki Aikawa
7274299	Snapshot_Japan_2023_Fukushima_Forest_NIES_C16		7274299	2023-08-31T19:49:45Z	2023-08-31T19:49:48Z	event	animal		Sciurus lis	1												human	Eiki Aikawa
7274303	Snapshot_Japan_2023_Fukushima_Forest_NIES_C16		7274303	2023-09-02T04:37:25Z	2023-09-02T04:37:25Z	event	animal		Sciurus lis	1												human	Eiki Aikawa
7274304	Snapshot_Japan_2023_Fukushima_Forest_NIES_C16		7274304	2023-09-05T01:08:11Z	2023-09-05T01:08:15Z	event	animal		Sciurus lis	1												human	Eiki Aikawa
7274310	Snapshot_Japan_2023_Fukushima_Forest_NIES_C16		7274310	2023-09-06T01:34:19Z	2023-09-06T01:34:19Z	event	animal		Sciurus lis	1												human	Eiki Aikawa
7274311	Snapshot_Japan_2023_Fukushima_Forest_NIES_C16		7274311	2023-09-06T01:39:07Z	2023-09-06T01:39:07Z	event	animal		Sciurus lis	1												human	Eiki Aikawa
7274316	Snapshot_Japan_2023_Fukushima_Forest_NIES_C16		7274316	2023-09-07T22:45:03Z	2023-09-07T22:45:03Z	event	animal		Sciurus lis	1												human	Eiki Aikawa
7274317	Snapshot_Japan_2023_Fukushima_Forest_NIES_C16		7274317	2023-09-07T07:14:30Z	2023-09-07T07:14:30Z	event	animal		Sciurus lis	1												human	Eiki Aikawa
7274319	Snapshot_Japan_2023_Fukushima_Forest_NIES_C16		7274319	2023-09-10T02:28:43Z	2023-09-10T02:28:47Z	event	animal		Sciurus lis	1												human	Eiki Aikawa
7274321	Snapshot_Japan_2023_Fukushima_Forest_NIES_C16		7274321	2023-09-10T20:41:09Z	2023-09-10T20:41:10Z	event	animal		Sciurus lis	1												human	Eiki Aikawa
7274325	Snapshot_Japan_2023_Fukushima_Forest_NIES_C16		7274325	2023-09-12T06:38:29Z	2023-09-12T06:38:38Z	event	animal		Sciurus lis	1												human	Eiki Aikawa
7274326	Snapshot_Japan_2023_Fukushima_Forest_NIES_C16		7274326	2023-09-12T07:36:38Z	2023-09-12T07:36:47Z	event	animal		Sciurus lis	1												human	Eiki Aikawa
7274330	Snapshot_Japan_2023_Fukushima_Forest_NIES_C16		7274330	2023-09-14T01:25:51Z	2023-09-14T01:25:54Z	event	animal		Sciurus lis	1												human	Eiki Aikawa
7274332	Snapshot_Japan_2023_Fukushima_Forest_NIES_C16		7274332	2023-09-14T05:25:15Z	2023-09-14T05:25:15Z	event	animal		Sciurus lis	1												human	Eiki Aikawa
7274333	Snapshot_Japan_2023_Fukushima_Forest_NIES_C16		7274333	2023-09-14T07:50:39Z	2023-09-14T07:50:41Z	event	animal		Sciurus lis	1												human	Eiki Aikawa
7274334	Snapshot_Japan_2023_Fukushima_Forest_NIES_C16		7274334	2023-09-17T00:00:56Z	2023-09-17T00:00:56Z	event	animal		Sciurus lis	1												human	Eiki Aikawa
7274338	Snapshot_Japan_2023_Fukushima_Forest_NIES_C16		7274338	2023-09-17T06:57:39Z	2023-09-17T06:57:39Z	event	animal		Sciurus lis	1												human	Eiki Aikawa
7274341	Snapshot_Japan_2023_Fukushima_Forest_NIES_C16		7274341	2023-09-18T20:56:11Z	2023-09-18T20:56:11Z	event	animal		Sciurus lis	1												human	Eiki Aikawa
7274342	Snapshot_Japan_2023_Fukushima_Forest_NIES_C16		7274342	2023-09-18T05:23:55Z	2023-09-18T05:23:57Z	event	animal		Sciurus lis	1												human	Eiki Aikawa
7274344	Snapshot_Japan_2023_Fukushima_Forest_NIES_C16		7274344	2023-09-19T08:05:46Z	2023-09-19T08:05:52Z	event	animal		Sciurus lis	1												human	Eiki Aikawa
7274345	Snapshot_Japan_2023_Fukushima_Forest_NIES_C16		7274345	2023-09-18T20:58:16Z	2023-09-18T20:58:16Z	event	animal		Sciurus lis	1												human	Eiki Aikawa
7274349	Snapshot_Japan_2023_Fukushima_Forest_NIES_C16		7274349	2023-09-21T06:39:29Z	2023-09-21T06:39:29Z	event	animal		Sciurus lis	1												human	Eiki Aikawa
7274357	Snapshot_Japan_2023_Fukushima_Forest_NIES_C16		7274357	2023-09-25T07:18:43Z	2023-09-25T07:18:43Z	event	animal		Sciurus lis	1												human	Eiki Aikawa
7274358	Snapshot_Japan_2023_Fukushima_Forest_NIES_C16		7274358	2023-09-25T05:48:00Z	2023-09-25T05:48:05Z	event	animal		Sciurus lis	1												human	Eiki Aikawa
7274359	Snapshot_Japan_2023_Fukushima_Forest_NIES_C16		7274359	2023-09-25T06:13:19Z	2023-09-25T06:13:19Z	event	animal		Sciurus lis	1												human	Eiki Aikawa
7274360	Snapshot_Japan_2023_Fukushima_Forest_NIES_C16		7274360	2023-09-26T01:38:30Z	2023-09-26T01:38:30Z	event	animal		Sciurus lis	1												human	Eiki Aikawa
7274362	Snapshot_Japan_2023_Fukushima_Forest_NIES_C16		7274362	2023-09-26T05:57:13Z	2023-09-26T05:57:14Z	event	animal		Sciurus lis	1												human	Eiki Aikawa
7274363	Snapshot_Japan_2023_Fukushima_Forest_NIES_C16		7274363	2023-09-28T06:28:50Z	2023-09-28T06:28:51Z	event	animal		Sciurus lis	1												human	Eiki Aikawa
7274365	Snapshot_Japan_2023_Fukushima_Forest_NIES_C16		7274365	2023-09-29T07:31:25Z	2023-09-29T07:31:27Z	event	animal		Sciurus lis	1												human	Eiki Aikawa
7274368	Snapshot_Japan_2023_Fukushima_Forest_NIES_C16		7274368	2023-10-02T00:16:13Z	2023-10-02T00:16:24Z	event	animal		Sciurus lis	1												human	Eiki Aikawa
7274372	Snapshot_Japan_2023_Fukushima_Forest_NIES_C16		7274372	2023-10-03T07:04:20Z	2023-10-03T07:04:25Z	event	animal		Sciurus lis	1												human	Eiki Aikawa
7274377	Snapshot_Japan_2023_Fukushima_Forest_NIES_C16		7274377	2023-10-07T04:38:50Z	2023-10-07T04:39:26Z	event	animal		Sciurus lis	1												human	Eiki Aikawa
7274378	Snapshot_Japan_2023_Fukushima_Forest_NIES_C16		7274378	2023-10-07T22:19:28Z	2023-10-07T22:19:39Z	event	animal		Sciurus lis	1												human	Eiki Aikawa
7274387	Snapshot_Japan_2023_Fukushima_Forest_NIES_C16		7274387	2023-10-12T07:13:11Z	2023-10-12T07:13:20Z	event	animal		Sciurus lis	1												human	Eiki Aikawa
7274388	Snapshot_Japan_2023_Fukushima_Forest_NIES_C16		7274388	2023-10-12T05:31:16Z	2023-10-12T05:31:52Z	event	animal		Sciurus lis	1												human	Eiki Aikawa
7274394	Snapshot_Japan_2023_Fukushima_Forest_NIES_C16		7274394	2023-10-18T07:07:35Z	2023-10-18T07:07:35Z	event	animal		Sciurus lis	1												human	Eiki Aikawa
7274396	Snapshot_Japan_2023_Fukushima_Forest_NIES_C16		7274396	2023-10-19T07:05:56Z	2023-10-19T07:06:03Z	event	animal		Sciurus lis	1												human	Eiki Aikawa
7274399	Snapshot_Japan_2023_Fukushima_Forest_NIES_C16		7274399	2023-10-20T07:31:52Z	2023-10-20T07:31:52Z	event	animal		Sciurus lis	1												human	Eiki Aikawa
7274400	Snapshot_Japan_2023_Fukushima_Forest_NIES_C16		7274400	2023-10-21T06:09:00Z	2023-10-21T06:09:00Z	event	animal		Sciurus lis	1												human	Eiki Aikawa
7274404	Snapshot_Japan_2023_Fukushima_Forest_NIES_C16		7274404	2023-10-21T06:10:40Z	2023-10-21T06:10:40Z	event	animal		Sciurus lis	1												human	Eiki Aikawa
7274412	Snapshot_Japan_2023_Fukushima_Forest_NIES_C16		7274412	2023-09-05T08:11:13Z	2023-09-05T08:11:13Z	event	animal		Sciurus lis	1												human	Eiki Aikawa
7274414	Snapshot_Japan_2023_Fukushima_Forest_NIES_C16		7274414	2023-09-20T00:55:28Z	2023-09-20T00:55:28Z	event	animal		Sciurus lis	1												human	Eiki Aikawa
7274415	Snapshot_Japan_2023_Fukushima_Forest_NIES_C16		7274415	2023-10-04T07:03:37Z	2023-10-04T07:03:37Z	event	animal		Sciurus lis	1												human	Eiki Aikawa
7274418	Snapshot_Japan_2023_Fukushima_Forest_NIES_C16		7274418	2023-10-20T06:53:06Z	2023-10-20T06:53:07Z	event	animal		Sciurus lis	1												human	Eiki Aikawa
7274352	Snapshot_Japan_2023_Fukushima_Forest_NIES_C16		7274352	2023-09-24T08:03:10Z	2023-09-24T08:04:35Z	event	animal		Macaca fuscata	5												human	Keita Fukasawa
7274315	Snapshot_Japan_2023_Fukushima_Forest_NIES_C16		7274315	2023-09-09T00:41:20Z	2023-09-09T00:41:20Z	event	animal		Streptopelia orientalis	1												human	Keita Fukasawa
7274369	Snapshot_Japan_2023_Fukushima_Forest_NIES_C16		7274369	2023-10-04T01:00:51Z	2023-10-04T01:00:55Z	event	animal		Syrmaticus soemmerringii	1												human	Yumeko Moriya
7274417	Snapshot_Japan_2023_Fukushima_Forest_NIES_C16		7274417	2023-10-07T04:13:44Z	2023-10-07T04:14:26Z	event	animal		Syrmaticus soemmerringii	1												human	Yumeko Moriya
7274320	Snapshot_Japan_2023_Fukushima_Forest_NIES_C16		7274320	2023-09-09T22:52:18Z	2023-09-09T22:52:18Z	event	animal		Streptopelia orientalis	1												human	Yumeko Moriya
7274379	Snapshot_Japan_2023_Fukushima_Forest_NIES_C16		7274379	2023-10-07T00:06:12Z	2023-10-07T00:06:12Z	event	animal		Streptopelia orientalis	2												human	Yumeko Moriya
7274406	Snapshot_Japan_2023_Fukushima_Forest_NIES_C16		7274406	2023-10-22T21:40:07Z	2023-10-22T21:40:07Z	event	blank			1												human	Eiki Aikawa
7274335	Snapshot_Japan_2023_Fukushima_Forest_NIES_C16		7274335	2023-09-14T21:21:23Z	2023-09-14T21:21:23Z	event	blank			1												human	Keita Fukasawa
7274370	Snapshot_Japan_2023_Fukushima_Forest_NIES_C16		7274370	2023-10-04T07:08:43Z	2023-10-04T07:08:43Z	event	blank			1												human	Keita Fukasawa
7274476	Snapshot_Japan_2023_Fukushima_Forest_NIES_C17		7274476	2023-10-06T10:59:47Z	2023-10-06T10:59:47Z	event	animal		Rodentia	1												human	Chiharu MORIGUCHI
7274477	Snapshot_Japan_2023_Fukushima_Forest_NIES_C17		7274477	2023-10-06T09:49:42Z	2023-10-06T09:49:45Z	event	animal		Rodentia	1												human	Chiharu MORIGUCHI
7274478	Snapshot_Japan_2023_Fukushima_Forest_NIES_C17		7274478	2023-10-08T12:13:34Z	2023-10-08T12:14:36Z	event	animal		Capricornis crispus	1												human	Chiharu MORIGUCHI
7274503	Snapshot_Japan_2023_Fukushima_Forest_NIES_C17		7274503	2023-10-02T06:30:58Z	2023-10-02T06:30:58Z	event	animal		Macaca fuscata	2												human	Chiharu MORIGUCHI
7274470	Snapshot_Japan_2023_Fukushima_Forest_NIES_C17		7274470	2023-10-01T10:48:23Z	2023-10-01T10:49:02Z	event	animal		Sus scrofa	1												human	Chiharu MORIGUCHI
7274436	Snapshot_Japan_2023_Fukushima_Forest_NIES_C17		7274436	2023-08-29T13:26:18Z	2023-08-29T13:26:18Z	event	animal		Carnivora	1												human	Chiharu MORIGUCHI
7274434	Snapshot_Japan_2023_Fukushima_Forest_NIES_C17		7274434	2023-08-28T16:44:54Z	2023-08-28T16:44:54Z	event	animal			1												human	Eiki Aikawa
7274484	Snapshot_Japan_2023_Fukushima_Forest_NIES_C17		7274484	2023-10-12T12:22:19Z	2023-10-12T12:22:24Z	event	animal			1												human	Eiki Aikawa
7274489	Snapshot_Japan_2023_Fukushima_Forest_NIES_C17		7274489	2023-10-19T16:56:36Z	2023-10-19T16:56:36Z	event	animal			1												human	Eiki Aikawa
7274425	Snapshot_Japan_2023_Fukushima_Forest_NIES_C17		7274425	2023-08-23T14:56:54Z	2023-08-23T14:56:56Z	event	animal		Nyctereutes procyonoides	1												human	Eiki Aikawa
7274437	Snapshot_Japan_2023_Fukushima_Forest_NIES_C17		7274437	2023-08-30T04:01:50Z	2023-08-30T04:01:50Z	event	animal		Nyctereutes procyonoides	1												human	Eiki Aikawa
7274448	Snapshot_Japan_2023_Fukushima_Forest_NIES_C17		7274448	2023-09-03T10:15:45Z	2023-09-03T10:15:45Z	event	animal		Nyctereutes procyonoides	1												human	Eiki Aikawa
7274488	Snapshot_Japan_2023_Fukushima_Forest_NIES_C17		7274488	2023-10-18T01:30:58Z	2023-10-18T01:30:58Z	event	animal		Nyctereutes procyonoides	1												human	Eiki Aikawa
7274494	Snapshot_Japan_2023_Fukushima_Forest_NIES_C17		7274494	2023-10-22T01:12:31Z	2023-10-22T01:12:31Z	event	animal		Nyctereutes procyonoides	1												human	Eiki Aikawa
7274426	Snapshot_Japan_2023_Fukushima_Forest_NIES_C17		7274426	2023-08-24T04:24:31Z	2023-08-24T04:24:37Z	event	animal		Capricornis crispus	1												human	Eiki Aikawa
7274429	Snapshot_Japan_2023_Fukushima_Forest_NIES_C17		7274429	2023-08-28T14:31:16Z	2023-08-28T14:31:22Z	event	animal		Capricornis crispus	1												human	Eiki Aikawa
7274433	Snapshot_Japan_2023_Fukushima_Forest_NIES_C17		7274433	2023-08-29T09:16:01Z	2023-08-29T09:16:01Z	event	animal		Capricornis crispus	1												human	Eiki Aikawa
7274440	Snapshot_Japan_2023_Fukushima_Forest_NIES_C17		7274440	2023-08-30T13:28:24Z	2023-08-30T13:29:40Z	event	animal		Capricornis crispus	1												human	Eiki Aikawa
7274443	Snapshot_Japan_2023_Fukushima_Forest_NIES_C17		7274443	2023-08-30T17:29:18Z	2023-08-30T17:29:19Z	event	animal		Capricornis crispus	1												human	Eiki Aikawa
7274444	Snapshot_Japan_2023_Fukushima_Forest_NIES_C17		7274444	2023-08-31T16:45:32Z	2023-08-31T16:45:39Z	event	animal		Capricornis crispus	1												human	Eiki Aikawa
7274445	Snapshot_Japan_2023_Fukushima_Forest_NIES_C17		7274445	2023-09-02T09:18:14Z	2023-09-02T09:18:19Z	event	animal		Capricornis crispus	1												human	Eiki Aikawa
7274447	Snapshot_Japan_2023_Fukushima_Forest_NIES_C17		7274447	2023-09-04T21:44:04Z	2023-09-04T21:44:04Z	event	animal		Capricornis crispus	1												human	Eiki Aikawa
7274449	Snapshot_Japan_2023_Fukushima_Forest_NIES_C17		7274449	2023-09-04T00:57:32Z	2023-09-04T00:57:53Z	event	animal		Capricornis crispus	1												human	Eiki Aikawa
7274450	Snapshot_Japan_2023_Fukushima_Forest_NIES_C17		7274450	2023-09-05T08:30:04Z	2023-09-05T08:30:06Z	event	animal		Capricornis crispus	1												human	Eiki Aikawa
7274451	Snapshot_Japan_2023_Fukushima_Forest_NIES_C17		7274451	2023-09-05T22:15:45Z	2023-09-05T22:15:45Z	event	animal		Capricornis crispus	1												human	Eiki Aikawa
7274453	Snapshot_Japan_2023_Fukushima_Forest_NIES_C17		7274453	2023-09-09T19:32:51Z	2023-09-09T19:32:54Z	event	animal		Capricornis crispus	1												human	Eiki Aikawa
7274457	Snapshot_Japan_2023_Fukushima_Forest_NIES_C17		7274457	2023-09-13T16:30:07Z	2023-09-13T16:30:15Z	event	animal		Capricornis crispus	1												human	Eiki Aikawa
7274458	Snapshot_Japan_2023_Fukushima_Forest_NIES_C17		7274458	2023-09-14T06:34:24Z	2023-09-14T06:34:24Z	event	animal		Capricornis crispus	1												human	Eiki Aikawa
7274459	Snapshot_Japan_2023_Fukushima_Forest_NIES_C17		7274459	2023-09-14T12:00:42Z	2023-09-14T12:00:47Z	event	animal		Capricornis crispus	1												human	Eiki Aikawa
7274460	Snapshot_Japan_2023_Fukushima_Forest_NIES_C17		7274460	2023-09-15T09:46:32Z	2023-09-15T09:46:36Z	event	animal		Capricornis crispus	1												human	Eiki Aikawa
7274461	Snapshot_Japan_2023_Fukushima_Forest_NIES_C17		7274461	2023-09-15T16:56:34Z	2023-09-15T16:56:40Z	event	animal		Capricornis crispus	1												human	Eiki Aikawa
7274466	Snapshot_Japan_2023_Fukushima_Forest_NIES_C17		7274466	2023-09-24T23:10:07Z	2023-09-24T23:10:07Z	event	animal		Capricornis crispus	1												human	Eiki Aikawa
7274467	Snapshot_Japan_2023_Fukushima_Forest_NIES_C17		7274467	2023-09-25T21:31:14Z	2023-09-25T21:31:30Z	event	animal		Capricornis crispus	1												human	Eiki Aikawa
7274469	Snapshot_Japan_2023_Fukushima_Forest_NIES_C17		7274469	2023-09-28T16:35:16Z	2023-09-28T16:35:20Z	event	animal		Capricornis crispus	1												human	Eiki Aikawa
7274473	Snapshot_Japan_2023_Fukushima_Forest_NIES_C17		7274473	2023-10-04T19:36:41Z	2023-10-04T19:36:45Z	event	animal		Capricornis crispus	1												human	Eiki Aikawa
7274483	Snapshot_Japan_2023_Fukushima_Forest_NIES_C17		7274483	2023-10-11T19:58:50Z	2023-10-11T19:58:55Z	event	animal		Capricornis crispus	1												human	Eiki Aikawa
7274485	Snapshot_Japan_2023_Fukushima_Forest_NIES_C17		7274485	2023-10-14T19:40:17Z	2023-10-14T19:40:23Z	event	animal		Capricornis crispus	1												human	Eiki Aikawa
7274420	Snapshot_Japan_2023_Fukushima_Forest_NIES_C17		7274420	2023-08-22T03:38:48Z	2023-08-22T03:42:01Z	event	human		Homo sapiens	1												human	Eiki Aikawa
7274421	Snapshot_Japan_2023_Fukushima_Forest_NIES_C17		7274421	2023-08-22T03:43:54Z	2023-08-22T03:44:00Z	event	human		Homo sapiens	2												human	Eiki Aikawa
7274496	Snapshot_Japan_2023_Fukushima_Forest_NIES_C17		7274496	2023-10-23T04:17:13Z	2023-10-23T04:25:22Z	event	human		Homo sapiens	2												human	Eiki Aikawa
7274422	Snapshot_Japan_2023_Fukushima_Forest_NIES_C17		7274422	2023-08-22T15:05:02Z	2023-08-22T15:05:02Z	event	animal		Chiroptera	1												human	Eiki Aikawa
7274464	Snapshot_Japan_2023_Fukushima_Forest_NIES_C17		7274464	2023-09-21T22:01:25Z	2023-09-21T22:01:25Z	event	animal		Procyon lotor	1												human	Eiki Aikawa
7274471	Snapshot_Japan_2023_Fukushima_Forest_NIES_C17		7274471	2023-10-02T06:28:35Z	2023-10-02T06:28:36Z	event	animal		Macaca fuscata	1												human	Eiki Aikawa
7274474	Snapshot_Japan_2023_Fukushima_Forest_NIES_C17		7274474	2023-10-06T22:02:57Z	2023-10-06T22:02:57Z	event	animal		Macaca fuscata	1												human	Eiki Aikawa
7274475	Snapshot_Japan_2023_Fukushima_Forest_NIES_C17		7274475	2023-10-08T02:05:47Z	2023-10-08T02:05:47Z	event	animal		Macaca fuscata	1												human	Eiki Aikawa
7274492	Snapshot_Japan_2023_Fukushima_Forest_NIES_C17		7274492	2023-10-22T20:46:41Z	2023-10-22T20:46:43Z	event	animal		Macaca fuscata	1												human	Eiki Aikawa
7274456	Snapshot_Japan_2023_Fukushima_Forest_NIES_C17		7274456	2023-09-09T21:20:10Z	2023-09-09T21:20:13Z	event	animal		Sus scrofa	1												human	Eiki Aikawa
7274479	Snapshot_Japan_2023_Fukushima_Forest_NIES_C17		7274479	2023-10-10T11:55:14Z	2023-10-10T11:55:20Z	event	animal		Sus scrofa	1												human	Eiki Aikawa
7274481	Snapshot_Japan_2023_Fukushima_Forest_NIES_C17		7274481	2023-10-11T18:10:19Z	2023-10-11T18:10:30Z	event	animal		Sus scrofa	1												human	Eiki Aikawa
7274454	Snapshot_Japan_2023_Fukushima_Forest_NIES_C17		7274454	2023-09-09T21:17:33Z	2023-09-09T21:18:52Z	event	animal		Sus scrofa	2												human	Eiki Aikawa
7274435	Snapshot_Japan_2023_Fukushima_Forest_NIES_C17		7274435	2023-08-29T10:18:36Z	2023-08-29T10:18:36Z	event	blank			1												human	Eiki Aikawa
7274465	Snapshot_Japan_2023_Fukushima_Forest_NIES_C17		7274465	2023-09-24T00:30:56Z	2023-09-24T00:30:56Z	event	blank			1												human	Eiki Aikawa
7274468	Snapshot_Japan_2023_Fukushima_Forest_NIES_C17		7274468	2023-09-24T00:37:59Z	2023-09-24T00:37:59Z	event	blank			1												human	Eiki Aikawa
7274472	Snapshot_Japan_2023_Fukushima_Forest_NIES_C17		7274472	2023-10-02T00:33:19Z	2023-10-02T00:33:19Z	event	blank			1												human	Eiki Aikawa
7274495	Snapshot_Japan_2023_Fukushima_Forest_NIES_C17		7274495	2023-10-22T21:01:36Z	2023-10-22T21:01:36Z	event	blank			1												human	Eiki Aikawa
7274500	Snapshot_Japan_2023_Fukushima_Forest_NIES_C17		7274500	2023-10-23T04:26:29Z	2023-10-23T04:26:33Z	event	blank			1												human	Eiki Aikawa
7274490	Snapshot_Japan_2023_Fukushima_Forest_NIES_C17		7274490	2023-10-21T09:58:44Z	2023-10-21T09:59:13Z	event	animal		Mammalia	1												human	Eiki Aikawa
7274493	Snapshot_Japan_2023_Fukushima_Forest_NIES_C17		7274493	2023-10-22T08:48:19Z	2023-10-22T08:48:23Z	event	animal		Mammalia	1												human	Eiki Aikawa
7274438	Snapshot_Japan_2023_Fukushima_Forest_NIES_C17		7274438	2023-08-29T09:20:19Z	2023-08-29T09:20:20Z	event	animal		Aves	1												human	Keita Fukasawa
7274427	Snapshot_Japan_2023_Fukushima_Forest_NIES_C17		7274427	2023-08-24T11:19:22Z	2023-08-24T11:19:22Z	event	animal		Meles anakuma	1												human	Keita Fukasawa
7274446	Snapshot_Japan_2023_Fukushima_Forest_NIES_C17		7274446	2023-09-02T14:44:21Z	2023-09-02T14:44:21Z	event	animal		Meles anakuma	1												human	Keita Fukasawa
7274424	Snapshot_Japan_2023_Fukushima_Forest_NIES_C17		7274424	2023-08-23T19:26:12Z	2023-08-23T19:26:12Z	event	blank			1												human	Keita Fukasawa
7274428	Snapshot_Japan_2023_Fukushima_Forest_NIES_C17		7274428	2023-08-25T09:24:57Z	2023-08-25T09:24:57Z	event	blank			1												human	Keita Fukasawa
7274430	Snapshot_Japan_2023_Fukushima_Forest_NIES_C17		7274430	2023-08-27T09:12:28Z	2023-08-27T09:12:28Z	event	blank			1												human	Keita Fukasawa
7274431	Snapshot_Japan_2023_Fukushima_Forest_NIES_C17		7274431	2023-08-26T18:07:55Z	2023-08-26T18:07:55Z	event	blank			1												human	Keita Fukasawa
7274432	Snapshot_Japan_2023_Fukushima_Forest_NIES_C17		7274432	2023-08-28T16:47:51Z	2023-08-28T16:47:51Z	event	blank			1												human	Keita Fukasawa
7274439	Snapshot_Japan_2023_Fukushima_Forest_NIES_C17		7274439	2023-08-29T13:32:21Z	2023-08-29T13:32:21Z	event	blank			1												human	Keita Fukasawa
7274452	Snapshot_Japan_2023_Fukushima_Forest_NIES_C17		7274452	2023-09-07T14:48:01Z	2023-09-07T14:48:01Z	event	blank			1												human	Keita Fukasawa
7274455	Snapshot_Japan_2023_Fukushima_Forest_NIES_C17		7274455	2023-09-10T12:21:29Z	2023-09-10T12:21:29Z	event	blank			1												human	Keita Fukasawa
7274462	Snapshot_Japan_2023_Fukushima_Forest_NIES_C17		7274462	2023-09-18T02:54:18Z	2023-09-18T02:54:18Z	event	blank			1												human	Keita Fukasawa
7274463	Snapshot_Japan_2023_Fukushima_Forest_NIES_C17		7274463	2023-09-21T11:16:10Z	2023-09-21T11:16:10Z	event	blank			1												human	Keita Fukasawa
7274487	Snapshot_Japan_2023_Fukushima_Forest_NIES_C17		7274487	2023-10-17T18:18:19Z	2023-10-17T18:18:20Z	event	blank			1												human	Keita Fukasawa
7274491	Snapshot_Japan_2023_Fukushima_Forest_NIES_C17		7274491	2023-10-21T13:38:31Z	2023-10-21T13:38:32Z	event	blank			1												human	Keita Fukasawa
7275700	Snapshot_Japan_2023_Fukushima_Forest_NIES_C19		7275700	2023-10-22T10:47:28Z	2023-10-22T10:47:28Z	event	animal		Mustela itatsi	1												human	Chiharu MORIGUCHI
7274520	Snapshot_Japan_2023_Fukushima_Forest_NIES_C19		7274520	2023-08-30T12:27:18Z	2023-08-30T12:27:24Z	event	animal		Nyctereutes procyonoides	1												human	Chiharu MORIGUCHI
7274581	Snapshot_Japan_2023_Fukushima_Forest_NIES_C19		7274581	2023-09-02T09:54:08Z	2023-09-02T09:54:19Z	event	animal		Nyctereutes procyonoides	1												human	Chiharu MORIGUCHI
7274772	Snapshot_Japan_2023_Fukushima_Forest_NIES_C19		7274772	2023-09-11T09:56:07Z	2023-09-11T09:56:14Z	event	animal		Nyctereutes procyonoides	1												human	Chiharu MORIGUCHI
7275126	Snapshot_Japan_2023_Fukushima_Forest_NIES_C19		7275126	2023-09-21T10:27:22Z	2023-09-21T10:27:40Z	event	animal		Nyctereutes procyonoides	1												human	Chiharu MORIGUCHI
7275668	Snapshot_Japan_2023_Fukushima_Forest_NIES_C19		7275668	2023-10-20T16:36:00Z	2023-10-20T16:36:03Z	event	animal		Nyctereutes procyonoides	1												human	Chiharu MORIGUCHI
7275697	Snapshot_Japan_2023_Fukushima_Forest_NIES_C19		7275697	2023-10-22T12:33:10Z	2023-10-22T12:33:10Z	event	animal		Rodentia	1												human	Chiharu MORIGUCHI
7274775	Snapshot_Japan_2023_Fukushima_Forest_NIES_C19		7274775	2023-09-11T17:33:14Z	2023-09-11T17:33:14Z	event	animal		Martes melampus	1												human	Chiharu MORIGUCHI
7274511	Snapshot_Japan_2023_Fukushima_Forest_NIES_C19		7274511	2023-08-26T10:08:13Z	2023-08-26T10:08:22Z	event	animal		Vulpes vulpes	1												human	Chiharu MORIGUCHI
7275082	Snapshot_Japan_2023_Fukushima_Forest_NIES_C19		7275082	2023-09-18T09:23:15Z	2023-09-18T09:23:20Z	event	animal		Vulpes vulpes	1												human	Chiharu MORIGUCHI
7274514	Snapshot_Japan_2023_Fukushima_Forest_NIES_C19		7274514	2023-08-28T12:20:23Z	2023-08-28T12:20:37Z	event	animal		Procyon lotor	1												human	Chiharu MORIGUCHI
7274712	Snapshot_Japan_2023_Fukushima_Forest_NIES_C19		7274712	2023-09-09T17:24:07Z	2023-09-09T17:24:11Z	event	animal		Procyon lotor	1												human	Chiharu MORIGUCHI
7275346	Snapshot_Japan_2023_Fukushima_Forest_NIES_C19		7275346	2023-10-03T22:58:54Z	2023-10-03T22:58:54Z	event	animal		Macaca fuscata	1												human	Chiharu MORIGUCHI
7275527	Snapshot_Japan_2023_Fukushima_Forest_NIES_C19		7275527	2023-10-17T08:51:28Z	2023-10-17T08:51:31Z	event	animal		Sus scrofa	1												human	Chiharu MORIGUCHI
7275606	Snapshot_Japan_2023_Fukushima_Forest_NIES_C19		7275606	2023-10-18T18:56:21Z	2023-10-18T18:56:33Z	event	animal		Sus scrofa	1												human	Chiharu MORIGUCHI
7275614	Snapshot_Japan_2023_Fukushima_Forest_NIES_C19		7275614	2023-10-19T07:36:49Z	2023-10-19T07:37:01Z	event	animal		Sus scrofa	1												human	Chiharu MORIGUCHI
7275624	Snapshot_Japan_2023_Fukushima_Forest_NIES_C19		7275624	2023-10-19T14:32:51Z	2023-10-19T14:32:51Z	event	animal		Sus scrofa	1												human	Chiharu MORIGUCHI
7275653	Snapshot_Japan_2023_Fukushima_Forest_NIES_C19		7275653	2023-10-20T12:21:49Z	2023-10-20T12:21:51Z	event	animal		Sus scrofa	1												human	Chiharu MORIGUCHI
7275681	Snapshot_Japan_2023_Fukushima_Forest_NIES_C19		7275681	2023-10-21T12:08:58Z	2023-10-21T12:18:41Z	event	animal		Sus scrofa	1												human	Chiharu MORIGUCHI
7275601	Snapshot_Japan_2023_Fukushima_Forest_NIES_C19		7275601	2023-10-18T12:52:13Z	2023-10-18T12:52:23Z	event	animal		Sus scrofa	2												human	Chiharu MORIGUCHI
7274631	Snapshot_Japan_2023_Fukushima_Forest_NIES_C19		7274631	2023-09-06T11:57:48Z	2023-09-06T11:57:51Z	event	animal		Paguma larvata	1												human	Eiki Aikawa
7274614	Snapshot_Japan_2023_Fukushima_Forest_NIES_C19		7274614	2023-09-04T11:00:25Z	2023-09-04T11:00:25Z	event	animal			1												human	Eiki Aikawa
7274618	Snapshot_Japan_2023_Fukushima_Forest_NIES_C19		7274618	2023-09-05T20:08:15Z	2023-09-05T20:08:15Z	event	animal			1												human	Eiki Aikawa
7274619	Snapshot_Japan_2023_Fukushima_Forest_NIES_C19		7274619	2023-09-05T20:18:36Z	2023-09-05T20:18:36Z	event	animal			1												human	Eiki Aikawa
7274620	Snapshot_Japan_2023_Fukushima_Forest_NIES_C19		7274620	2023-09-05T20:21:00Z	2023-09-05T20:21:29Z	event	animal			1												human	Eiki Aikawa
7274626	Snapshot_Japan_2023_Fukushima_Forest_NIES_C19		7274626	2023-09-06T02:51:45Z	2023-09-06T02:51:45Z	event	animal			1												human	Eiki Aikawa
7274629	Snapshot_Japan_2023_Fukushima_Forest_NIES_C19		7274629	2023-09-06T03:34:13Z	2023-09-06T03:34:13Z	event	animal			1												human	Eiki Aikawa
7274690	Snapshot_Japan_2023_Fukushima_Forest_NIES_C19		7274690	2023-09-09T08:59:23Z	2023-09-09T08:59:23Z	event	animal			1												human	Eiki Aikawa
7274808	Snapshot_Japan_2023_Fukushima_Forest_NIES_C19		7274808	2023-09-16T08:58:29Z	2023-09-16T08:58:29Z	event	animal			1												human	Eiki Aikawa
7274810	Snapshot_Japan_2023_Fukushima_Forest_NIES_C19		7274810	2023-09-16T09:07:28Z	2023-09-16T09:07:28Z	event	animal			1												human	Eiki Aikawa
7274811	Snapshot_Japan_2023_Fukushima_Forest_NIES_C19		7274811	2023-09-16T09:06:28Z	2023-09-16T09:06:28Z	event	animal			1												human	Eiki Aikawa
7274812	Snapshot_Japan_2023_Fukushima_Forest_NIES_C19		7274812	2023-09-16T09:24:20Z	2023-09-16T09:24:20Z	event	animal			1												human	Eiki Aikawa
7274813	Snapshot_Japan_2023_Fukushima_Forest_NIES_C19		7274813	2023-09-16T09:46:11Z	2023-09-16T09:46:11Z	event	animal			1												human	Eiki Aikawa
7274815	Snapshot_Japan_2023_Fukushima_Forest_NIES_C19		7274815	2023-09-16T09:49:47Z	2023-09-16T09:49:47Z	event	animal			1												human	Eiki Aikawa
7275750	Snapshot_Japan_2023_Fukushima_Forest_NIES_C19		7275750	2023-09-17T08:42:07Z	2023-09-17T08:42:07Z	event	animal			1												human	Eiki Aikawa
7274579	Snapshot_Japan_2023_Fukushima_Forest_NIES_C19		7274579	2023-09-02T09:52:15Z	2023-09-02T09:52:59Z	event	animal		Nyctereutes procyonoides	1												human	Eiki Aikawa
7274580	Snapshot_Japan_2023_Fukushima_Forest_NIES_C19		7274580	2023-09-02T09:55:22Z	2023-09-02T09:55:26Z	event	animal		Nyctereutes procyonoides	1												human	Eiki Aikawa
7274612	Snapshot_Japan_2023_Fukushima_Forest_NIES_C19		7274612	2023-09-05T10:35:41Z	2023-09-05T10:35:56Z	event	animal		Nyctereutes procyonoides	1												human	Eiki Aikawa
7274763	Snapshot_Japan_2023_Fukushima_Forest_NIES_C19		7274763	2023-09-10T12:32:40Z	2023-09-10T12:33:18Z	event	animal		Nyctereutes procyonoides	1												human	Eiki Aikawa
7274803	Snapshot_Japan_2023_Fukushima_Forest_NIES_C19		7274803	2023-09-15T14:34:03Z	2023-09-15T14:34:21Z	event	animal		Nyctereutes procyonoides	1												human	Eiki Aikawa
7274805	Snapshot_Japan_2023_Fukushima_Forest_NIES_C19		7274805	2023-09-14T19:36:45Z	2023-09-14T19:36:55Z	event	animal		Nyctereutes procyonoides	1												human	Eiki Aikawa
7275001	Snapshot_Japan_2023_Fukushima_Forest_NIES_C19		7275001	2023-09-17T12:01:08Z	2023-09-17T12:01:09Z	event	animal		Nyctereutes procyonoides	1												human	Eiki Aikawa
7275131	Snapshot_Japan_2023_Fukushima_Forest_NIES_C19		7275131	2023-09-22T12:55:08Z	2023-09-22T12:55:12Z	event	animal		Nyctereutes procyonoides	1												human	Eiki Aikawa
7275134	Snapshot_Japan_2023_Fukushima_Forest_NIES_C19		7275134	2023-09-23T18:08:04Z	2023-09-23T18:08:19Z	event	animal		Nyctereutes procyonoides	1												human	Eiki Aikawa
7275198	Snapshot_Japan_2023_Fukushima_Forest_NIES_C19		7275198	2023-09-28T16:00:05Z	2023-09-28T16:00:09Z	event	animal		Nyctereutes procyonoides	1												human	Eiki Aikawa
7275328	Snapshot_Japan_2023_Fukushima_Forest_NIES_C19		7275328	2023-10-02T19:13:35Z	2023-10-02T19:13:39Z	event	animal		Nyctereutes procyonoides	1												human	Eiki Aikawa
7275353	Snapshot_Japan_2023_Fukushima_Forest_NIES_C19		7275353	2023-10-04T22:31:43Z	2023-10-04T22:31:44Z	event	animal		Nyctereutes procyonoides	1												human	Eiki Aikawa
7275371	Snapshot_Japan_2023_Fukushima_Forest_NIES_C19		7275371	2023-10-04T19:18:12Z	2023-10-04T19:21:56Z	event	animal		Nyctereutes procyonoides	1												human	Eiki Aikawa
7275677	Snapshot_Japan_2023_Fukushima_Forest_NIES_C19		7275677	2023-10-21T08:21:29Z	2023-10-21T08:22:11Z	event	animal		Nyctereutes procyonoides	1												human	Eiki Aikawa
7275678	Snapshot_Japan_2023_Fukushima_Forest_NIES_C19		7275678	2023-10-21T08:36:18Z	2023-10-21T08:36:29Z	event	animal		Nyctereutes procyonoides	1												human	Eiki Aikawa
7275103	Snapshot_Japan_2023_Fukushima_Forest_NIES_C19		7275103	2023-09-19T19:03:47Z	2023-09-19T19:04:10Z	event	animal		Nyctereutes procyonoides	2												human	Eiki Aikawa
7274508	Snapshot_Japan_2023_Fukushima_Forest_NIES_C19		7274508	2023-08-23T11:38:05Z	2023-08-23T11:38:07Z	event	animal		Mustelidae	1												human	Eiki Aikawa
7275100	Snapshot_Japan_2023_Fukushima_Forest_NIES_C19		7275100	2023-09-19T18:05:13Z	2023-09-19T18:05:16Z	event	animal		Mustelidae	1												human	Eiki Aikawa
7275682	Snapshot_Japan_2023_Fukushima_Forest_NIES_C19		7275682	2023-10-21T09:52:54Z	2023-10-21T09:53:48Z	event	animal		Mustelidae	1												human	Eiki Aikawa
7274506	Snapshot_Japan_2023_Fukushima_Forest_NIES_C19		7274506	2023-08-22T18:59:27Z	2023-08-22T18:59:31Z	event	animal		Rodentia	1												human	Eiki Aikawa
7274510	Snapshot_Japan_2023_Fukushima_Forest_NIES_C19		7274510	2023-08-24T13:29:07Z	2023-08-24T13:29:07Z	event	animal		Rodentia	1												human	Eiki Aikawa
7274515	Snapshot_Japan_2023_Fukushima_Forest_NIES_C19		7274515	2023-08-28T18:52:35Z	2023-08-28T18:52:35Z	event	animal		Rodentia	1												human	Eiki Aikawa
7274517	Snapshot_Japan_2023_Fukushima_Forest_NIES_C19		7274517	2023-08-28T15:54:51Z	2023-08-28T15:54:51Z	event	animal		Rodentia	1												human	Eiki Aikawa
7274714	Snapshot_Japan_2023_Fukushima_Forest_NIES_C19		7274714	2023-09-09T18:15:50Z	2023-09-09T18:15:50Z	event	animal		Rodentia	1												human	Eiki Aikawa
7274715	Snapshot_Japan_2023_Fukushima_Forest_NIES_C19		7274715	2023-09-09T18:05:25Z	2023-09-09T18:05:46Z	event	animal		Rodentia	1												human	Eiki Aikawa
7274716	Snapshot_Japan_2023_Fukushima_Forest_NIES_C19		7274716	2023-09-09T18:47:10Z	2023-09-09T18:47:11Z	event	animal		Rodentia	1												human	Eiki Aikawa
7275728	Snapshot_Japan_2023_Fukushima_Forest_NIES_C19		7275728	2023-08-28T11:02:38Z	2023-08-28T11:02:38Z	event	animal		Rodentia	1												human	Eiki Aikawa
7515722	Snapshot_Japan_2023_Fukushima_Forest_NIES_C19		7515722	2023-09-09T17:09:51Z	2023-09-09T17:09:51Z	event	animal		Rodentia	1												human	Eiki Aikawa
7275726	Snapshot_Japan_2023_Fukushima_Forest_NIES_C19		7275726	2023-10-23T06:47:31Z	2023-10-23T06:47:33Z	event	human		Homo sapiens	1												human	Eiki Aikawa
7274505	Snapshot_Japan_2023_Fukushima_Forest_NIES_C19		7274505	2023-08-22T06:18:00Z	2023-08-22T06:21:34Z	event	human		Homo sapiens	2												human	Eiki Aikawa
7275706	Snapshot_Japan_2023_Fukushima_Forest_NIES_C19		7275706	2023-10-23T06:28:27Z	2023-10-23T06:37:18Z	event	human		Homo sapiens	2												human	Eiki Aikawa
7274512	Snapshot_Japan_2023_Fukushima_Forest_NIES_C19		7274512	2023-08-26T11:48:05Z	2023-08-26T11:48:35Z	event	animal		Vulpes vulpes	1												human	Eiki Aikawa
7275086	Snapshot_Japan_2023_Fukushima_Forest_NIES_C19		7275086	2023-09-18T11:03:30Z	2023-09-18T11:03:43Z	event	animal		Vulpes vulpes	1												human	Eiki Aikawa
7275107	Snapshot_Japan_2023_Fukushima_Forest_NIES_C19		7275107	2023-09-20T13:16:19Z	2023-09-20T13:16:48Z	event	animal		Vulpes vulpes	1												human	Eiki Aikawa
7275109	Snapshot_Japan_2023_Fukushima_Forest_NIES_C19		7275109	2023-09-20T15:45:21Z	2023-09-20T15:45:23Z	event	animal		Vulpes vulpes	1												human	Eiki Aikawa
7275197	Snapshot_Japan_2023_Fukushima_Forest_NIES_C19		7275197	2023-09-26T12:12:12Z	2023-09-26T12:12:17Z	event	animal		Vulpes vulpes	1												human	Eiki Aikawa
7275326	Snapshot_Japan_2023_Fukushima_Forest_NIES_C19		7275326	2023-10-02T09:15:57Z	2023-10-02T09:15:57Z	event	animal		Vulpes vulpes	1												human	Eiki Aikawa
7275424	Snapshot_Japan_2023_Fukushima_Forest_NIES_C19		7275424	2023-10-11T01:53:09Z	2023-10-11T01:53:12Z	event	animal		Aves	1												human	Eiki Aikawa
7274766	Snapshot_Japan_2023_Fukushima_Forest_NIES_C19		7274766	2023-09-10T19:06:46Z	2023-09-10T19:06:50Z	event	animal		Procyon lotor	1												human	Eiki Aikawa
7275092	Snapshot_Japan_2023_Fukushima_Forest_NIES_C19		7275092	2023-09-18T16:35:10Z	2023-09-18T16:35:20Z	event	animal		Procyon lotor	1												human	Eiki Aikawa
7275196	Snapshot_Japan_2023_Fukushima_Forest_NIES_C19		7275196	2023-09-25T12:12:31Z	2023-09-25T12:12:37Z	event	animal		Procyon lotor	1												human	Eiki Aikawa
7275343	Snapshot_Japan_2023_Fukushima_Forest_NIES_C19		7275343	2023-10-03T09:53:45Z	2023-10-03T09:53:49Z	event	animal		Procyon lotor	1												human	Eiki Aikawa
7275483	Snapshot_Japan_2023_Fukushima_Forest_NIES_C19		7275483	2023-10-14T10:33:03Z	2023-10-14T10:33:11Z	event	animal		Procyon lotor	1												human	Eiki Aikawa
7275486	Snapshot_Japan_2023_Fukushima_Forest_NIES_C19		7275486	2023-10-14T16:19:56Z	2023-10-14T16:19:57Z	event	animal		Procyon lotor	1												human	Eiki Aikawa
7274537	Snapshot_Japan_2023_Fukushima_Forest_NIES_C19		7274537	2023-08-31T20:03:34Z	2023-08-31T20:03:43Z	event	animal		Macaca fuscata	1												human	Eiki Aikawa
7274625	Snapshot_Japan_2023_Fukushima_Forest_NIES_C19		7274625	2023-09-05T23:56:36Z	2023-09-05T23:57:05Z	event	animal		Macaca fuscata	1												human	Eiki Aikawa
7275449	Snapshot_Japan_2023_Fukushima_Forest_NIES_C19		7275449	2023-10-13T05:04:13Z	2023-10-13T05:04:14Z	event	animal		Macaca fuscata	1												human	Eiki Aikawa
7274623	Snapshot_Japan_2023_Fukushima_Forest_NIES_C19		7274623	2023-09-05T23:07:00Z	2023-09-05T23:07:02Z	event	animal		Sus scrofa	1												human	Eiki Aikawa
7274627	Snapshot_Japan_2023_Fukushima_Forest_NIES_C19		7274627	2023-09-06T01:56:54Z	2023-09-06T01:56:54Z	event	animal		Sus scrofa	1												human	Eiki Aikawa
7274793	Snapshot_Japan_2023_Fukushima_Forest_NIES_C19		7274793	2023-09-13T20:44:58Z	2023-09-13T20:45:03Z	event	animal		Sus scrofa	1												human	Eiki Aikawa
7274801	Snapshot_Japan_2023_Fukushima_Forest_NIES_C19		7274801	2023-09-15T01:05:44Z	2023-09-15T01:05:45Z	event	animal		Sus scrofa	1												human	Eiki Aikawa
7274802	Snapshot_Japan_2023_Fukushima_Forest_NIES_C19		7274802	2023-09-15T01:08:13Z	2023-09-15T01:08:13Z	event	animal		Sus scrofa	1												human	Eiki Aikawa
7274804	Snapshot_Japan_2023_Fukushima_Forest_NIES_C19		7274804	2023-09-15T01:13:26Z	2023-09-15T01:13:26Z	event	animal		Sus scrofa	1												human	Eiki Aikawa
7275392	Snapshot_Japan_2023_Fukushima_Forest_NIES_C19		7275392	2023-10-08T03:35:21Z	2023-10-08T03:35:44Z	event	animal		Sus scrofa	1												human	Eiki Aikawa
7275397	Snapshot_Japan_2023_Fukushima_Forest_NIES_C19		7275397	2023-10-08T04:47:09Z	2023-10-08T04:47:09Z	event	animal		Sus scrofa	1												human	Eiki Aikawa
7275401	Snapshot_Japan_2023_Fukushima_Forest_NIES_C19		7275401	2023-10-08T06:53:10Z	2023-10-08T06:53:11Z	event	animal		Sus scrofa	1												human	Eiki Aikawa
7275408	Snapshot_Japan_2023_Fukushima_Forest_NIES_C19		7275408	2023-10-09T06:22:58Z	2023-10-09T06:22:59Z	event	animal		Sus scrofa	1												human	Eiki Aikawa
7275410	Snapshot_Japan_2023_Fukushima_Forest_NIES_C19		7275410	2023-10-10T02:44:02Z	2023-10-10T02:44:07Z	event	animal		Sus scrofa	1												human	Eiki Aikawa
7275412	Snapshot_Japan_2023_Fukushima_Forest_NIES_C19		7275412	2023-10-10T04:02:14Z	2023-10-10T04:02:32Z	event	animal		Sus scrofa	1												human	Eiki Aikawa
7275415	Snapshot_Japan_2023_Fukushima_Forest_NIES_C19		7275415	2023-10-10T05:11:04Z	2023-10-10T05:11:26Z	event	animal		Sus scrofa	1												human	Eiki Aikawa
7275417	Snapshot_Japan_2023_Fukushima_Forest_NIES_C19		7275417	2023-10-10T05:29:19Z	2023-10-10T05:29:20Z	event	animal		Sus scrofa	1												human	Eiki Aikawa
7275420	Snapshot_Japan_2023_Fukushima_Forest_NIES_C19		7275420	2023-10-10T20:20:42Z	2023-10-10T20:20:43Z	event	animal		Sus scrofa	1												human	Eiki Aikawa
7275422	Snapshot_Japan_2023_Fukushima_Forest_NIES_C19		7275422	2023-10-11T01:44:54Z	2023-10-11T01:45:29Z	event	animal		Sus scrofa	1												human	Eiki Aikawa
7275425	Snapshot_Japan_2023_Fukushima_Forest_NIES_C19		7275425	2023-10-11T02:05:18Z	2023-10-11T02:05:49Z	event	animal		Sus scrofa	1												human	Eiki Aikawa
7275435	Snapshot_Japan_2023_Fukushima_Forest_NIES_C19		7275435	2023-10-12T00:54:56Z	2023-10-12T00:55:03Z	event	animal		Sus scrofa	1												human	Eiki Aikawa
7275441	Snapshot_Japan_2023_Fukushima_Forest_NIES_C19		7275441	2023-10-13T00:53:17Z	2023-10-13T00:54:08Z	event	animal		Sus scrofa	1												human	Eiki Aikawa
7275447	Snapshot_Japan_2023_Fukushima_Forest_NIES_C19		7275447	2023-10-13T01:01:13Z	2023-10-13T01:02:15Z	event	animal		Sus scrofa	1												human	Eiki Aikawa
7275448	Snapshot_Japan_2023_Fukushima_Forest_NIES_C19		7275448	2023-10-13T01:05:19Z	2023-10-13T01:05:31Z	event	animal		Sus scrofa	1												human	Eiki Aikawa
7275450	Snapshot_Japan_2023_Fukushima_Forest_NIES_C19		7275450	2023-10-13T08:02:55Z	2023-10-13T08:02:55Z	event	animal		Sus scrofa	1												human	Eiki Aikawa
7275451	Snapshot_Japan_2023_Fukushima_Forest_NIES_C19		7275451	2023-10-13T08:26:12Z	2023-10-13T08:26:13Z	event	animal		Sus scrofa	1												human	Eiki Aikawa
7275452	Snapshot_Japan_2023_Fukushima_Forest_NIES_C19		7275452	2023-10-13T21:32:50Z	2023-10-13T21:33:05Z	event	animal		Sus scrofa	1												human	Eiki Aikawa
7275455	Snapshot_Japan_2023_Fukushima_Forest_NIES_C19		7275455	2023-10-13T21:36:21Z	2023-10-13T21:36:28Z	event	animal		Sus scrofa	1												human	Eiki Aikawa
7275456	Snapshot_Japan_2023_Fukushima_Forest_NIES_C19		7275456	2023-10-13T21:38:01Z	2023-10-13T21:38:22Z	event	animal		Sus scrofa	1												human	Eiki Aikawa
7275457	Snapshot_Japan_2023_Fukushima_Forest_NIES_C19		7275457	2023-10-13T21:45:21Z	2023-10-13T21:45:22Z	event	animal		Sus scrofa	1												human	Eiki Aikawa
7275460	Snapshot_Japan_2023_Fukushima_Forest_NIES_C19		7275460	2023-10-14T03:21:32Z	2023-10-14T03:21:37Z	event	animal		Sus scrofa	1												human	Eiki Aikawa
7275471	Snapshot_Japan_2023_Fukushima_Forest_NIES_C19		7275471	2023-10-14T07:14:27Z	2023-10-14T07:14:28Z	event	animal		Sus scrofa	1												human	Eiki Aikawa
7275487	Snapshot_Japan_2023_Fukushima_Forest_NIES_C19		7275487	2023-10-15T00:51:34Z	2023-10-15T00:51:34Z	event	animal		Sus scrofa	1												human	Eiki Aikawa
7275489	Snapshot_Japan_2023_Fukushima_Forest_NIES_C19		7275489	2023-10-15T04:02:59Z	2023-10-15T04:02:59Z	event	animal		Sus scrofa	1												human	Eiki Aikawa
7275490	Snapshot_Japan_2023_Fukushima_Forest_NIES_C19		7275490	2023-10-15T00:52:35Z	2023-10-15T00:52:39Z	event	animal		Sus scrofa	1												human	Eiki Aikawa
7275491	Snapshot_Japan_2023_Fukushima_Forest_NIES_C19		7275491	2023-10-15T05:02:18Z	2023-10-15T05:02:19Z	event	animal		Sus scrofa	1												human	Eiki Aikawa
7275494	Snapshot_Japan_2023_Fukushima_Forest_NIES_C19		7275494	2023-10-15T05:27:54Z	2023-10-15T05:28:06Z	event	animal		Sus scrofa	1												human	Eiki Aikawa
7275498	Snapshot_Japan_2023_Fukushima_Forest_NIES_C19		7275498	2023-10-15T07:49:46Z	2023-10-15T07:50:07Z	event	animal		Sus scrofa	1												human	Eiki Aikawa
7275500	Snapshot_Japan_2023_Fukushima_Forest_NIES_C19		7275500	2023-10-15T09:53:45Z	2023-10-15T09:54:16Z	event	animal		Sus scrofa	1												human	Eiki Aikawa
7275502	Snapshot_Japan_2023_Fukushima_Forest_NIES_C19		7275502	2023-10-15T07:52:52Z	2023-10-15T07:52:57Z	event	animal		Sus scrofa	1												human	Eiki Aikawa
7275503	Snapshot_Japan_2023_Fukushima_Forest_NIES_C19		7275503	2023-10-15T22:38:38Z	2023-10-15T22:38:53Z	event	animal		Sus scrofa	1												human	Eiki Aikawa
7275508	Snapshot_Japan_2023_Fukushima_Forest_NIES_C19		7275508	2023-10-16T07:41:14Z	2023-10-16T07:41:20Z	event	animal		Sus scrofa	1												human	Eiki Aikawa
7275515	Snapshot_Japan_2023_Fukushima_Forest_NIES_C19		7275515	2023-10-16T07:57:44Z	2023-10-16T07:57:52Z	event	animal		Sus scrofa	1												human	Eiki Aikawa
7275517	Snapshot_Japan_2023_Fukushima_Forest_NIES_C19		7275517	2023-10-16T12:13:00Z	2023-10-16T12:13:01Z	event	animal		Sus scrofa	1												human	Eiki Aikawa
7275518	Snapshot_Japan_2023_Fukushima_Forest_NIES_C19		7275518	2023-10-17T00:01:20Z	2023-10-17T00:01:26Z	event	animal		Sus scrofa	1												human	Eiki Aikawa
7275519	Snapshot_Japan_2023_Fukushima_Forest_NIES_C19		7275519	2023-10-16T21:08:19Z	2023-10-16T21:09:11Z	event	animal		Sus scrofa	1												human	Eiki Aikawa
7275520	Snapshot_Japan_2023_Fukushima_Forest_NIES_C19		7275520	2023-10-17T01:45:49Z	2023-10-17T01:46:15Z	event	animal		Sus scrofa	1												human	Eiki Aikawa
7275521	Snapshot_Japan_2023_Fukushima_Forest_NIES_C19		7275521	2023-10-17T01:51:54Z	2023-10-17T01:51:58Z	event	animal		Sus scrofa	1												human	Eiki Aikawa
7275523	Snapshot_Japan_2023_Fukushima_Forest_NIES_C19		7275523	2023-10-17T01:57:44Z	2023-10-17T01:58:05Z	event	animal		Sus scrofa	1												human	Eiki Aikawa
7275526	Snapshot_Japan_2023_Fukushima_Forest_NIES_C19		7275526	2023-10-17T02:04:02Z	2023-10-17T02:04:03Z	event	animal		Sus scrofa	1												human	Eiki Aikawa
7275549	Snapshot_Japan_2023_Fukushima_Forest_NIES_C19		7275549	2023-10-17T14:28:10Z	2023-10-17T14:28:55Z	event	animal		Sus scrofa	1												human	Eiki Aikawa
7275558	Snapshot_Japan_2023_Fukushima_Forest_NIES_C19		7275558	2023-10-16T20:10:21Z	2023-10-16T20:10:27Z	event	animal		Sus scrofa	1												human	Eiki Aikawa
7275566	Snapshot_Japan_2023_Fukushima_Forest_NIES_C19		7275566	2023-10-17T17:45:46Z	2023-10-17T17:45:52Z	event	animal		Sus scrofa	1												human	Eiki Aikawa
7275567	Snapshot_Japan_2023_Fukushima_Forest_NIES_C19		7275567	2023-10-18T01:09:37Z	2023-10-18T01:10:37Z	event	animal		Sus scrofa	1												human	Eiki Aikawa
7275568	Snapshot_Japan_2023_Fukushima_Forest_NIES_C19		7275568	2023-10-18T02:38:16Z	2023-10-18T02:38:21Z	event	animal		Sus scrofa	1												human	Eiki Aikawa
7275589	Snapshot_Japan_2023_Fukushima_Forest_NIES_C19		7275589	2023-10-18T08:40:11Z	2023-10-18T08:40:17Z	event	animal		Sus scrofa	1												human	Eiki Aikawa
7275592	Snapshot_Japan_2023_Fukushima_Forest_NIES_C19		7275592	2023-10-18T08:48:53Z	2023-10-18T08:48:54Z	event	animal		Sus scrofa	1												human	Eiki Aikawa
7275595	Snapshot_Japan_2023_Fukushima_Forest_NIES_C19		7275595	2023-10-18T08:57:52Z	2023-10-18T08:58:25Z	event	animal		Sus scrofa	1												human	Eiki Aikawa
7275597	Snapshot_Japan_2023_Fukushima_Forest_NIES_C19		7275597	2023-10-18T09:17:26Z	2023-10-18T09:18:14Z	event	animal		Sus scrofa	1												human	Eiki Aikawa
7275600	Snapshot_Japan_2023_Fukushima_Forest_NIES_C19		7275600	2023-10-18T13:03:45Z	2023-10-18T13:03:51Z	event	animal		Sus scrofa	1												human	Eiki Aikawa
7275602	Snapshot_Japan_2023_Fukushima_Forest_NIES_C19		7275602	2023-10-18T18:00:40Z	2023-10-18T18:00:47Z	event	animal		Sus scrofa	1												human	Eiki Aikawa
7275604	Snapshot_Japan_2023_Fukushima_Forest_NIES_C19		7275604	2023-10-18T18:42:27Z	2023-10-18T18:42:28Z	event	animal		Sus scrofa	1												human	Eiki Aikawa
7275607	Snapshot_Japan_2023_Fukushima_Forest_NIES_C19		7275607	2023-10-18T20:32:36Z	2023-10-18T20:32:41Z	event	animal		Sus scrofa	1												human	Eiki Aikawa
7275608	Snapshot_Japan_2023_Fukushima_Forest_NIES_C19		7275608	2023-10-18T19:03:34Z	2023-10-18T19:03:35Z	event	animal		Sus scrofa	1												human	Eiki Aikawa
7275609	Snapshot_Japan_2023_Fukushima_Forest_NIES_C19		7275609	2023-10-18T22:45:03Z	2023-10-18T22:45:20Z	event	animal		Sus scrofa	1												human	Eiki Aikawa
7275610	Snapshot_Japan_2023_Fukushima_Forest_NIES_C19		7275610	2023-10-18T23:04:40Z	2023-10-18T23:04:40Z	event	animal		Sus scrofa	1												human	Eiki Aikawa
7275613	Snapshot_Japan_2023_Fukushima_Forest_NIES_C19		7275613	2023-10-19T04:29:08Z	2023-10-19T04:29:08Z	event	animal		Sus scrofa	1												human	Eiki Aikawa
7275615	Snapshot_Japan_2023_Fukushima_Forest_NIES_C19		7275615	2023-10-19T07:35:28Z	2023-10-19T07:35:32Z	event	animal		Sus scrofa	1												human	Eiki Aikawa
7275616	Snapshot_Japan_2023_Fukushima_Forest_NIES_C19		7275616	2023-10-19T07:42:36Z	2023-10-19T07:42:36Z	event	animal		Sus scrofa	1												human	Eiki Aikawa
7275617	Snapshot_Japan_2023_Fukushima_Forest_NIES_C19		7275617	2023-10-19T07:45:10Z	2023-10-19T07:45:19Z	event	animal		Sus scrofa	1												human	Eiki Aikawa
7275620	Snapshot_Japan_2023_Fukushima_Forest_NIES_C19		7275620	2023-10-19T08:49:08Z	2023-10-19T08:49:13Z	event	animal		Sus scrofa	1												human	Eiki Aikawa
7275621	Snapshot_Japan_2023_Fukushima_Forest_NIES_C19		7275621	2023-10-19T08:54:53Z	2023-10-19T08:55:21Z	event	animal		Sus scrofa	1												human	Eiki Aikawa
7275622	Snapshot_Japan_2023_Fukushima_Forest_NIES_C19		7275622	2023-10-19T09:24:24Z	2023-10-19T09:24:37Z	event	animal		Sus scrofa	1												human	Eiki Aikawa
7275625	Snapshot_Japan_2023_Fukushima_Forest_NIES_C19		7275625	2023-10-19T18:50:22Z	2023-10-19T18:50:24Z	event	animal		Sus scrofa	1												human	Eiki Aikawa
7275629	Snapshot_Japan_2023_Fukushima_Forest_NIES_C19		7275629	2023-10-19T20:57:26Z	2023-10-19T21:00:04Z	event	animal		Sus scrofa	1												human	Eiki Aikawa
7275632	Snapshot_Japan_2023_Fukushima_Forest_NIES_C19		7275632	2023-10-20T02:14:41Z	2023-10-20T02:14:41Z	event	animal		Sus scrofa	1												human	Eiki Aikawa
7275634	Snapshot_Japan_2023_Fukushima_Forest_NIES_C19		7275634	2023-10-20T02:29:31Z	2023-10-20T02:29:43Z	event	animal		Sus scrofa	1												human	Eiki Aikawa
7275635	Snapshot_Japan_2023_Fukushima_Forest_NIES_C19		7275635	2023-10-20T05:29:17Z	2023-10-20T05:29:17Z	event	animal		Sus scrofa	1												human	Eiki Aikawa
7275636	Snapshot_Japan_2023_Fukushima_Forest_NIES_C19		7275636	2023-10-20T05:32:25Z	2023-10-20T05:32:30Z	event	animal		Sus scrofa	1												human	Eiki Aikawa
7275642	Snapshot_Japan_2023_Fukushima_Forest_NIES_C19		7275642	2023-10-20T09:50:23Z	2023-10-20T09:50:26Z	event	animal		Sus scrofa	1												human	Eiki Aikawa
7275643	Snapshot_Japan_2023_Fukushima_Forest_NIES_C19		7275643	2023-10-20T09:52:39Z	2023-10-20T09:52:41Z	event	animal		Sus scrofa	1												human	Eiki Aikawa
7275644	Snapshot_Japan_2023_Fukushima_Forest_NIES_C19		7275644	2023-10-20T10:00:52Z	2023-10-20T10:00:53Z	event	animal		Sus scrofa	1												human	Eiki Aikawa
7275645	Snapshot_Japan_2023_Fukushima_Forest_NIES_C19		7275645	2023-10-20T09:55:36Z	2023-10-20T09:55:51Z	event	animal		Sus scrofa	1												human	Eiki Aikawa
7275648	Snapshot_Japan_2023_Fukushima_Forest_NIES_C19		7275648	2023-10-20T11:50:09Z	2023-10-20T11:50:22Z	event	animal		Sus scrofa	1												human	Eiki Aikawa
7275649	Snapshot_Japan_2023_Fukushima_Forest_NIES_C19		7275649	2023-10-20T10:04:25Z	2023-10-20T10:04:25Z	event	animal		Sus scrofa	1												human	Eiki Aikawa
7275650	Snapshot_Japan_2023_Fukushima_Forest_NIES_C19		7275650	2023-10-20T11:10:51Z	2023-10-20T11:10:53Z	event	animal		Sus scrofa	1												human	Eiki Aikawa
7275667	Snapshot_Japan_2023_Fukushima_Forest_NIES_C19		7275667	2023-10-20T15:55:32Z	2023-10-20T15:55:32Z	event	animal		Sus scrofa	1												human	Eiki Aikawa
7275672	Snapshot_Japan_2023_Fukushima_Forest_NIES_C19		7275672	2023-10-20T22:04:05Z	2023-10-20T22:04:47Z	event	animal		Sus scrofa	1												human	Eiki Aikawa
7275674	Snapshot_Japan_2023_Fukushima_Forest_NIES_C19		7275674	2023-10-20T22:13:14Z	2023-10-20T22:13:15Z	event	animal		Sus scrofa	1												human	Eiki Aikawa
7275680	Snapshot_Japan_2023_Fukushima_Forest_NIES_C19		7275680	2023-10-21T09:38:50Z	2023-10-21T09:38:53Z	event	animal		Sus scrofa	1												human	Eiki Aikawa
7275687	Snapshot_Japan_2023_Fukushima_Forest_NIES_C19		7275687	2023-10-21T15:11:51Z	2023-10-21T15:11:52Z	event	animal		Sus scrofa	1												human	Eiki Aikawa
7275688	Snapshot_Japan_2023_Fukushima_Forest_NIES_C19		7275688	2023-10-21T15:59:32Z	2023-10-21T16:00:17Z	event	animal		Sus scrofa	1												human	Eiki Aikawa
7275689	Snapshot_Japan_2023_Fukushima_Forest_NIES_C19		7275689	2023-10-22T02:18:05Z	2023-10-22T02:18:08Z	event	animal		Sus scrofa	1												human	Eiki Aikawa
7275692	Snapshot_Japan_2023_Fukushima_Forest_NIES_C19		7275692	2023-10-22T02:23:33Z	2023-10-22T02:23:34Z	event	animal		Sus scrofa	1												human	Eiki Aikawa
7275701	Snapshot_Japan_2023_Fukushima_Forest_NIES_C19		7275701	2023-10-22T12:37:04Z	2023-10-22T12:37:04Z	event	animal		Sus scrofa	1												human	Eiki Aikawa
7274541	Snapshot_Japan_2023_Fukushima_Forest_NIES_C19		7274541	2023-08-31T22:14:08Z	2023-08-31T22:14:11Z	event	animal		Sus scrofa	2												human	Eiki Aikawa
7274732	Snapshot_Japan_2023_Fukushima_Forest_NIES_C19		7274732	2023-09-10T04:23:53Z	2023-09-10T04:24:49Z	event	animal		Sus scrofa	2												human	Eiki Aikawa
7274734	Snapshot_Japan_2023_Fukushima_Forest_NIES_C19		7274734	2023-09-10T04:27:43Z	2023-09-10T04:28:11Z	event	animal		Sus scrofa	2												human	Eiki Aikawa
7275130	Snapshot_Japan_2023_Fukushima_Forest_NIES_C19		7275130	2023-09-23T00:52:22Z	2023-09-23T00:52:52Z	event	animal		Sus scrofa	2												human	Eiki Aikawa
7275388	Snapshot_Japan_2023_Fukushima_Forest_NIES_C19		7275388	2023-10-07T06:25:07Z	2023-10-07T06:28:07Z	event	animal		Sus scrofa	2												human	Eiki Aikawa
7275394	Snapshot_Japan_2023_Fukushima_Forest_NIES_C19		7275394	2023-10-08T04:45:17Z	2023-10-08T04:45:29Z	event	animal		Sus scrofa	2												human	Eiki Aikawa
7275403	Snapshot_Japan_2023_Fukushima_Forest_NIES_C19		7275403	2023-10-08T08:30:02Z	2023-10-08T08:30:54Z	event	animal		Sus scrofa	2												human	Eiki Aikawa
7275430	Snapshot_Japan_2023_Fukushima_Forest_NIES_C19		7275430	2023-10-11T22:19:22Z	2023-10-11T22:20:55Z	event	animal		Sus scrofa	2												human	Eiki Aikawa
7275439	Snapshot_Japan_2023_Fukushima_Forest_NIES_C19		7275439	2023-10-13T00:51:34Z	2023-10-13T00:51:58Z	event	animal		Sus scrofa	2												human	Eiki Aikawa
7275459	Snapshot_Japan_2023_Fukushima_Forest_NIES_C19		7275459	2023-10-14T05:16:02Z	2023-10-14T05:16:27Z	event	animal		Sus scrofa	2												human	Eiki Aikawa
7275463	Snapshot_Japan_2023_Fukushima_Forest_NIES_C19		7275463	2023-10-14T06:05:05Z	2023-10-14T06:05:12Z	event	animal		Sus scrofa	2												human	Eiki Aikawa
7275466	Snapshot_Japan_2023_Fukushima_Forest_NIES_C19		7275466	2023-10-14T06:50:27Z	2023-10-14T06:50:33Z	event	animal		Sus scrofa	2												human	Eiki Aikawa
7275485	Snapshot_Japan_2023_Fukushima_Forest_NIES_C19		7275485	2023-10-15T00:48:26Z	2023-10-15T00:48:26Z	event	animal		Sus scrofa	2												human	Eiki Aikawa
7275492	Snapshot_Japan_2023_Fukushima_Forest_NIES_C19		7275492	2023-10-15T05:21:18Z	2023-10-15T05:21:44Z	event	animal		Sus scrofa	2												human	Eiki Aikawa
7275504	Snapshot_Japan_2023_Fukushima_Forest_NIES_C19		7275504	2023-10-15T23:33:19Z	2023-10-15T23:34:36Z	event	animal		Sus scrofa	2												human	Eiki Aikawa
7275516	Snapshot_Japan_2023_Fukushima_Forest_NIES_C19		7275516	2023-10-16T11:13:33Z	2023-10-16T11:13:51Z	event	animal		Sus scrofa	2												human	Eiki Aikawa
7275522	Snapshot_Japan_2023_Fukushima_Forest_NIES_C19		7275522	2023-10-17T01:55:10Z	2023-10-17T01:55:19Z	event	animal		Sus scrofa	2												human	Eiki Aikawa
7275533	Snapshot_Japan_2023_Fukushima_Forest_NIES_C19		7275533	2023-10-17T13:25:30Z	2023-10-17T13:25:40Z	event	animal		Sus scrofa	2												human	Eiki Aikawa
7275535	Snapshot_Japan_2023_Fukushima_Forest_NIES_C19		7275535	2023-10-17T14:18:59Z	2023-10-17T14:24:17Z	event	animal		Sus scrofa	2												human	Eiki Aikawa
7275555	Snapshot_Japan_2023_Fukushima_Forest_NIES_C19		7275555	2023-10-16T20:03:41Z	2023-10-16T20:03:54Z	event	animal		Sus scrofa	2												human	Eiki Aikawa
7275562	Snapshot_Japan_2023_Fukushima_Forest_NIES_C19		7275562	2023-10-17T17:24:42Z	2023-10-17T17:25:39Z	event	animal		Sus scrofa	2												human	Eiki Aikawa
7275569	Snapshot_Japan_2023_Fukushima_Forest_NIES_C19		7275569	2023-10-18T03:28:30Z	2023-10-18T03:28:36Z	event	animal		Sus scrofa	2												human	Eiki Aikawa
7275588	Snapshot_Japan_2023_Fukushima_Forest_NIES_C19		7275588	2023-10-18T08:30:21Z	2023-10-18T08:31:02Z	event	animal		Sus scrofa	2												human	Eiki Aikawa
7275623	Snapshot_Japan_2023_Fukushima_Forest_NIES_C19		7275623	2023-10-19T14:36:04Z	2023-10-19T14:37:18Z	event	animal		Sus scrofa	2												human	Eiki Aikawa
7275627	Snapshot_Japan_2023_Fukushima_Forest_NIES_C19		7275627	2023-10-19T19:02:34Z	2023-10-19T19:03:50Z	event	animal		Sus scrofa	2												human	Eiki Aikawa
7275633	Snapshot_Japan_2023_Fukushima_Forest_NIES_C19		7275633	2023-10-20T02:18:55Z	2023-10-20T02:19:56Z	event	animal		Sus scrofa	2												human	Eiki Aikawa
7275651	Snapshot_Japan_2023_Fukushima_Forest_NIES_C19		7275651	2023-10-20T11:52:20Z	2023-10-20T11:53:55Z	event	animal		Sus scrofa	2												human	Eiki Aikawa
7275669	Snapshot_Japan_2023_Fukushima_Forest_NIES_C19		7275669	2023-10-20T21:44:12Z	2023-10-20T21:45:50Z	event	animal		Sus scrofa	2												human	Eiki Aikawa
7275671	Snapshot_Japan_2023_Fukushima_Forest_NIES_C19		7275671	2023-10-20T21:59:01Z	2023-10-20T22:00:12Z	event	animal		Sus scrofa	2												human	Eiki Aikawa
7275675	Snapshot_Japan_2023_Fukushima_Forest_NIES_C19		7275675	2023-10-21T05:10:23Z	2023-10-21T05:10:54Z	event	animal		Sus scrofa	2												human	Eiki Aikawa
7275691	Snapshot_Japan_2023_Fukushima_Forest_NIES_C19		7275691	2023-10-22T02:19:26Z	2023-10-22T02:19:46Z	event	animal		Sus scrofa	2												human	Eiki Aikawa
7275693	Snapshot_Japan_2023_Fukushima_Forest_NIES_C19		7275693	2023-10-22T05:56:01Z	2023-10-22T05:56:38Z	event	animal		Sus scrofa	2												human	Eiki Aikawa
7275699	Snapshot_Japan_2023_Fukushima_Forest_NIES_C19		7275699	2023-10-22T19:00:17Z	2023-10-22T19:00:22Z	event	animal		Sus scrofa	2												human	Eiki Aikawa
7274564	Snapshot_Japan_2023_Fukushima_Forest_NIES_C19		7274564	2023-09-02T00:23:42Z	2023-09-02T00:27:35Z	event	animal		Sus scrofa	3												human	Eiki Aikawa
7274730	Snapshot_Japan_2023_Fukushima_Forest_NIES_C19		7274730	2023-09-10T04:22:08Z	2023-09-10T04:22:41Z	event	animal		Sus scrofa	3												human	Eiki Aikawa
7275385	Snapshot_Japan_2023_Fukushima_Forest_NIES_C19		7275385	2023-10-07T06:21:05Z	2023-10-07T06:22:05Z	event	animal		Sus scrofa	3												human	Eiki Aikawa
7275414	Snapshot_Japan_2023_Fukushima_Forest_NIES_C19		7275414	2023-10-10T04:04:28Z	2023-10-10T04:05:54Z	event	animal		Sus scrofa	3												human	Eiki Aikawa
7275442	Snapshot_Japan_2023_Fukushima_Forest_NIES_C19		7275442	2023-10-13T00:56:29Z	2023-10-13T00:58:17Z	event	animal		Sus scrofa	3												human	Eiki Aikawa
7275470	Snapshot_Japan_2023_Fukushima_Forest_NIES_C19		7275470	2023-10-14T08:25:03Z	2023-10-14T08:25:30Z	event	animal		Sus scrofa	3												human	Eiki Aikawa
7275505	Snapshot_Japan_2023_Fukushima_Forest_NIES_C19		7275505	2023-10-16T00:45:44Z	2023-10-16T00:45:54Z	event	animal		Sus scrofa	3												human	Eiki Aikawa
7275531	Snapshot_Japan_2023_Fukushima_Forest_NIES_C19		7275531	2023-10-17T13:24:21Z	2023-10-17T13:24:28Z	event	animal		Sus scrofa	3												human	Eiki Aikawa
7275559	Snapshot_Japan_2023_Fukushima_Forest_NIES_C19		7275559	2023-10-16T20:57:59Z	2023-10-16T21:00:44Z	event	animal		Sus scrofa	3												human	Eiki Aikawa
7275590	Snapshot_Japan_2023_Fukushima_Forest_NIES_C19		7275590	2023-10-18T08:46:33Z	2023-10-18T08:47:46Z	event	animal		Sus scrofa	3												human	Eiki Aikawa
7275593	Snapshot_Japan_2023_Fukushima_Forest_NIES_C19		7275593	2023-10-18T08:51:20Z	2023-10-18T08:52:12Z	event	animal		Sus scrofa	3												human	Eiki Aikawa
7275611	Snapshot_Japan_2023_Fukushima_Forest_NIES_C19		7275611	2023-10-18T23:15:31Z	2023-10-18T23:16:37Z	event	animal		Sus scrofa	3												human	Eiki Aikawa
7275631	Snapshot_Japan_2023_Fukushima_Forest_NIES_C19		7275631	2023-10-19T23:47:32Z	2023-10-19T23:48:15Z	event	animal		Sus scrofa	3												human	Eiki Aikawa
7275637	Snapshot_Japan_2023_Fukushima_Forest_NIES_C19		7275637	2023-10-20T08:47:10Z	2023-10-20T08:49:15Z	event	animal		Sus scrofa	3												human	Eiki Aikawa
7275665	Snapshot_Japan_2023_Fukushima_Forest_NIES_C19		7275665	2023-10-20T15:52:07Z	2023-10-20T15:53:33Z	event	animal		Sus scrofa	3												human	Eiki Aikawa
7275236	Snapshot_Japan_2023_Fukushima_Forest_NIES_C19		7275236	2023-10-01T04:13:18Z	2023-10-01T04:13:22Z	event	animal		Sus scrofa	4												human	Eiki Aikawa
7275426	Snapshot_Japan_2023_Fukushima_Forest_NIES_C19		7275426	2023-10-11T02:14:55Z	2023-10-11T02:17:01Z	event	animal		Sus scrofa	4												human	Eiki Aikawa
7275432	Snapshot_Japan_2023_Fukushima_Forest_NIES_C19		7275432	2023-10-11T22:33:54Z	2023-10-11T22:34:10Z	event	animal		Sus scrofa	4												human	Eiki Aikawa
7275510	Snapshot_Japan_2023_Fukushima_Forest_NIES_C19		7275510	2023-10-16T07:55:00Z	2023-10-16T07:56:39Z	event	animal		Sus scrofa	4												human	Eiki Aikawa
7275575	Snapshot_Japan_2023_Fukushima_Forest_NIES_C19		7275575	2023-10-18T07:28:28Z	2023-10-18T07:32:04Z	event	animal		Sus scrofa	4												human	Eiki Aikawa
7275704	Snapshot_Japan_2023_Fukushima_Forest_NIES_C19		7275704	2023-10-23T04:12:13Z	2023-10-23T04:12:34Z	event	animal		Sus scrofa	4												human	Eiki Aikawa
7274509	Snapshot_Japan_2023_Fukushima_Forest_NIES_C19		7274509	2023-08-24T03:19:00Z	2023-08-24T03:19:20Z	event	animal		Sus scrofa	5												human	Eiki Aikawa
7275390	Snapshot_Japan_2023_Fukushima_Forest_NIES_C19		7275390	2023-10-07T08:17:26Z	2023-10-07T08:17:47Z	event	animal		Sus scrofa	5												human	Eiki Aikawa
7275393	Snapshot_Japan_2023_Fukushima_Forest_NIES_C19		7275393	2023-10-08T04:42:30Z	2023-10-08T04:44:11Z	event	animal		Sus scrofa	5												human	Eiki Aikawa
7275407	Snapshot_Japan_2023_Fukushima_Forest_NIES_C19		7275407	2023-10-10T02:09:02Z	2023-10-10T02:10:47Z	event	animal		Sus scrofa	5												human	Eiki Aikawa
7275409	Snapshot_Japan_2023_Fukushima_Forest_NIES_C19		7275409	2023-10-10T02:37:03Z	2023-10-10T02:38:12Z	event	animal		Sus scrofa	5												human	Eiki Aikawa
7275419	Snapshot_Japan_2023_Fukushima_Forest_NIES_C19		7275419	2023-10-11T00:44:22Z	2023-10-11T00:45:07Z	event	animal		Sus scrofa	5												human	Eiki Aikawa
7275495	Snapshot_Japan_2023_Fukushima_Forest_NIES_C19		7275495	2023-10-15T07:04:39Z	2023-10-15T07:06:10Z	event	animal		Sus scrofa	5												human	Eiki Aikawa
7274549	Snapshot_Japan_2023_Fukushima_Forest_NIES_C19		7274549	2023-09-01T16:01:25Z	2023-09-01T16:01:43Z	event	animal		Sus scrofa	6												human	Eiki Aikawa
7274621	Snapshot_Japan_2023_Fukushima_Forest_NIES_C19		7274621	2023-09-05T23:02:18Z	2023-09-05T23:02:57Z	event	animal		Sus scrofa	6												human	Eiki Aikawa
7275405	Snapshot_Japan_2023_Fukushima_Forest_NIES_C19		7275405	2023-10-09T00:11:09Z	2023-10-09T00:11:22Z	event	animal		Sus scrofa	6												human	Eiki Aikawa
7275436	Snapshot_Japan_2023_Fukushima_Forest_NIES_C19		7275436	2023-10-12T05:39:35Z	2023-10-12T05:40:42Z	event	animal		Sus scrofa	6												human	Eiki Aikawa
7275572	Snapshot_Japan_2023_Fukushima_Forest_NIES_C19		7275572	2023-10-18T05:15:24Z	2023-10-18T05:15:44Z	event	animal		Sus scrofa	6												human	Eiki Aikawa
7275402	Snapshot_Japan_2023_Fukushima_Forest_NIES_C19		7275402	2023-10-08T07:24:25Z	2023-10-08T07:25:31Z	event	animal		Sus scrofa	7												human	Eiki Aikawa
7275111	Snapshot_Japan_2023_Fukushima_Forest_NIES_C19		7275111	2023-09-20T22:16:05Z	2023-09-20T22:17:33Z	event	animal		Sus scrofa	8												human	Eiki Aikawa
7275398	Snapshot_Japan_2023_Fukushima_Forest_NIES_C19		7275398	2023-10-08T05:49:40Z	2023-10-08T05:54:11Z	event	animal		Sus scrofa	8												human	Eiki Aikawa
7275478	Snapshot_Japan_2023_Fukushima_Forest_NIES_C19		7275478	2023-10-14T08:44:43Z	2023-10-14T08:46:10Z	event	animal		Sus scrofa	8												human	Eiki Aikawa
7274799	Snapshot_Japan_2023_Fukushima_Forest_NIES_C19		7274799	2023-09-15T01:01:56Z	2023-09-15T01:02:30Z	event	animal		Sus scrofa	9												human	Eiki Aikawa
7275199	Snapshot_Japan_2023_Fukushima_Forest_NIES_C19		7275199	2023-09-29T00:52:39Z	2023-09-29T00:54:52Z	event	animal		Sus scrofa	13												human	Eiki Aikawa
7274795	Snapshot_Japan_2023_Fukushima_Forest_NIES_C19		7274795	2023-09-13T16:58:12Z	2023-09-13T16:58:14Z	event	animal		Meles anakuma	1												human	Eiki Aikawa
7275104	Snapshot_Japan_2023_Fukushima_Forest_NIES_C19		7275104	2023-09-19T19:06:48Z	2023-09-19T19:07:06Z	event	animal		Carnivora	1												human	Eiki Aikawa
7275135	Snapshot_Japan_2023_Fukushima_Forest_NIES_C19		7275135	2023-09-24T19:09:41Z	2023-09-24T19:09:50Z	event	animal		Carnivora	1												human	Eiki Aikawa
7275731	Snapshot_Japan_2023_Fukushima_Forest_NIES_C19		7275731	2023-09-03T13:13:55Z	2023-09-03T13:13:55Z	event	animal		Carnivora	1												human	Eiki Aikawa
7274513	Snapshot_Japan_2023_Fukushima_Forest_NIES_C19		7274513	2023-08-28T10:53:11Z	2023-08-28T10:53:18Z	event	blank			1												human	Eiki Aikawa
7274516	Snapshot_Japan_2023_Fukushima_Forest_NIES_C19		7274516	2023-08-30T00:48:56Z	2023-08-30T00:48:56Z	event	blank			1												human	Eiki Aikawa
7274518	Snapshot_Japan_2023_Fukushima_Forest_NIES_C19		7274518	2023-08-30T00:59:42Z	2023-08-30T00:59:42Z	event	blank			1												human	Eiki Aikawa
7274519	Snapshot_Japan_2023_Fukushima_Forest_NIES_C19		7274519	2023-08-30T01:06:58Z	2023-08-30T01:06:58Z	event	blank			1												human	Eiki Aikawa
7274521	Snapshot_Japan_2023_Fukushima_Forest_NIES_C19		7274521	2023-08-31T02:08:44Z	2023-08-31T02:08:44Z	event	blank			1												human	Eiki Aikawa
7274522	Snapshot_Japan_2023_Fukushima_Forest_NIES_C19		7274522	2023-08-31T01:51:49Z	2023-08-31T01:51:49Z	event	blank			1												human	Eiki Aikawa
7274523	Snapshot_Japan_2023_Fukushima_Forest_NIES_C19		7274523	2023-08-31T02:23:50Z	2023-08-31T02:23:50Z	event	blank			1												human	Eiki Aikawa
7274524	Snapshot_Japan_2023_Fukushima_Forest_NIES_C19		7274524	2023-08-31T02:22:31Z	2023-08-31T02:22:31Z	event	blank			1												human	Eiki Aikawa
7274525	Snapshot_Japan_2023_Fukushima_Forest_NIES_C19		7274525	2023-08-31T03:09:39Z	2023-08-31T03:09:39Z	event	blank			1												human	Eiki Aikawa
7274526	Snapshot_Japan_2023_Fukushima_Forest_NIES_C19		7274526	2023-08-31T03:16:45Z	2023-08-31T03:16:45Z	event	blank			1												human	Eiki Aikawa
7274527	Snapshot_Japan_2023_Fukushima_Forest_NIES_C19		7274527	2023-08-31T03:32:23Z	2023-08-31T03:32:23Z	event	blank			1												human	Eiki Aikawa
7274528	Snapshot_Japan_2023_Fukushima_Forest_NIES_C19		7274528	2023-08-31T03:39:34Z	2023-08-31T03:39:34Z	event	blank			1												human	Eiki Aikawa
7274529	Snapshot_Japan_2023_Fukushima_Forest_NIES_C19		7274529	2023-08-31T03:03:41Z	2023-08-31T03:03:41Z	event	blank			1												human	Eiki Aikawa
7274530	Snapshot_Japan_2023_Fukushima_Forest_NIES_C19		7274530	2023-08-31T04:07:12Z	2023-08-31T04:07:12Z	event	blank			1												human	Eiki Aikawa
7274531	Snapshot_Japan_2023_Fukushima_Forest_NIES_C19		7274531	2023-08-31T04:22:31Z	2023-08-31T04:22:31Z	event	blank			1												human	Eiki Aikawa
7274532	Snapshot_Japan_2023_Fukushima_Forest_NIES_C19		7274532	2023-08-31T04:35:52Z	2023-08-31T04:35:52Z	event	blank			1												human	Eiki Aikawa
7274533	Snapshot_Japan_2023_Fukushima_Forest_NIES_C19		7274533	2023-08-31T04:15:21Z	2023-08-31T04:16:09Z	event	blank			1												human	Eiki Aikawa
7274534	Snapshot_Japan_2023_Fukushima_Forest_NIES_C19		7274534	2023-08-31T05:01:32Z	2023-08-31T05:01:32Z	event	blank			1												human	Eiki Aikawa
7274535	Snapshot_Japan_2023_Fukushima_Forest_NIES_C19		7274535	2023-08-31T04:47:13Z	2023-08-31T04:47:13Z	event	blank			1												human	Eiki Aikawa
7274536	Snapshot_Japan_2023_Fukushima_Forest_NIES_C19		7274536	2023-08-31T04:50:00Z	2023-08-31T04:50:00Z	event	blank			1												human	Eiki Aikawa
7274538	Snapshot_Japan_2023_Fukushima_Forest_NIES_C19		7274538	2023-08-31T04:54:07Z	2023-08-31T04:54:07Z	event	blank			1												human	Eiki Aikawa
7274539	Snapshot_Japan_2023_Fukushima_Forest_NIES_C19		7274539	2023-09-01T01:10:22Z	2023-09-01T01:10:22Z	event	blank			1												human	Eiki Aikawa
7274540	Snapshot_Japan_2023_Fukushima_Forest_NIES_C19		7274540	2023-09-01T02:41:38Z	2023-09-01T02:41:38Z	event	blank			1												human	Eiki Aikawa
7274542	Snapshot_Japan_2023_Fukushima_Forest_NIES_C19		7274542	2023-09-01T01:00:01Z	2023-09-01T01:00:01Z	event	blank			1												human	Eiki Aikawa
7274543	Snapshot_Japan_2023_Fukushima_Forest_NIES_C19		7274543	2023-09-01T09:58:43Z	2023-09-01T09:58:43Z	event	blank			1												human	Eiki Aikawa
7274544	Snapshot_Japan_2023_Fukushima_Forest_NIES_C19		7274544	2023-09-01T02:37:04Z	2023-09-01T02:37:04Z	event	blank			1												human	Eiki Aikawa
7274545	Snapshot_Japan_2023_Fukushima_Forest_NIES_C19		7274545	2023-09-01T10:00:29Z	2023-09-01T10:00:29Z	event	blank			1												human	Eiki Aikawa
7274546	Snapshot_Japan_2023_Fukushima_Forest_NIES_C19		7274546	2023-09-01T02:44:05Z	2023-09-01T02:44:05Z	event	blank			1												human	Eiki Aikawa
7274547	Snapshot_Japan_2023_Fukushima_Forest_NIES_C19		7274547	2023-09-01T05:45:34Z	2023-09-01T05:45:34Z	event	blank			1												human	Eiki Aikawa
7274548	Snapshot_Japan_2023_Fukushima_Forest_NIES_C19		7274548	2023-09-01T11:19:16Z	2023-09-01T11:19:16Z	event	blank			1												human	Eiki Aikawa
7274550	Snapshot_Japan_2023_Fukushima_Forest_NIES_C19		7274550	2023-09-01T11:21:50Z	2023-09-01T11:22:25Z	event	blank			1												human	Eiki Aikawa
7274551	Snapshot_Japan_2023_Fukushima_Forest_NIES_C19		7274551	2023-09-01T11:04:51Z	2023-09-01T11:04:51Z	event	blank			1												human	Eiki Aikawa
7274552	Snapshot_Japan_2023_Fukushima_Forest_NIES_C19		7274552	2023-09-01T10:37:01Z	2023-09-01T10:37:16Z	event	blank			1												human	Eiki Aikawa
7274553	Snapshot_Japan_2023_Fukushima_Forest_NIES_C19		7274553	2023-09-01T11:42:10Z	2023-09-01T11:42:10Z	event	blank			1												human	Eiki Aikawa
7274554	Snapshot_Japan_2023_Fukushima_Forest_NIES_C19		7274554	2023-09-01T11:46:22Z	2023-09-01T11:46:22Z	event	blank			1												human	Eiki Aikawa
7274555	Snapshot_Japan_2023_Fukushima_Forest_NIES_C19		7274555	2023-09-01T18:09:25Z	2023-09-01T18:09:25Z	event	blank			1												human	Eiki Aikawa
7274556	Snapshot_Japan_2023_Fukushima_Forest_NIES_C19		7274556	2023-09-01T18:11:47Z	2023-09-01T18:11:54Z	event	blank			1												human	Eiki Aikawa
7274557	Snapshot_Japan_2023_Fukushima_Forest_NIES_C19		7274557	2023-09-01T18:15:27Z	2023-09-01T18:17:34Z	event	blank			1												human	Eiki Aikawa
7274558	Snapshot_Japan_2023_Fukushima_Forest_NIES_C19		7274558	2023-09-01T22:25:33Z	2023-09-01T22:25:33Z	event	blank			1												human	Eiki Aikawa
7274559	Snapshot_Japan_2023_Fukushima_Forest_NIES_C19		7274559	2023-09-01T18:21:13Z	2023-09-01T18:21:13Z	event	blank			1												human	Eiki Aikawa
7274560	Snapshot_Japan_2023_Fukushima_Forest_NIES_C19		7274560	2023-09-01T19:33:38Z	2023-09-01T19:33:39Z	event	blank			1												human	Eiki Aikawa
7274561	Snapshot_Japan_2023_Fukushima_Forest_NIES_C19		7274561	2023-09-02T00:00:21Z	2023-09-02T00:00:21Z	event	blank			1												human	Eiki Aikawa
7274562	Snapshot_Japan_2023_Fukushima_Forest_NIES_C19		7274562	2023-09-02T00:16:46Z	2023-09-02T00:16:46Z	event	blank			1												human	Eiki Aikawa
7274563	Snapshot_Japan_2023_Fukushima_Forest_NIES_C19		7274563	2023-09-02T00:20:10Z	2023-09-02T00:20:47Z	event	blank			1												human	Eiki Aikawa
7274565	Snapshot_Japan_2023_Fukushima_Forest_NIES_C19		7274565	2023-09-02T00:07:20Z	2023-09-02T00:07:20Z	event	blank			1												human	Eiki Aikawa
7274566	Snapshot_Japan_2023_Fukushima_Forest_NIES_C19		7274566	2023-09-02T00:30:21Z	2023-09-02T00:31:29Z	event	blank			1												human	Eiki Aikawa
7274568	Snapshot_Japan_2023_Fukushima_Forest_NIES_C19		7274568	2023-09-02T00:32:47Z	2023-09-02T00:33:17Z	event	blank			1												human	Eiki Aikawa
7274569	Snapshot_Japan_2023_Fukushima_Forest_NIES_C19		7274569	2023-09-02T00:36:03Z	2023-09-02T00:40:27Z	event	blank			1												human	Eiki Aikawa
7274571	Snapshot_Japan_2023_Fukushima_Forest_NIES_C19		7274571	2023-09-02T00:44:58Z	2023-09-02T00:45:07Z	event	blank			1												human	Eiki Aikawa
7274572	Snapshot_Japan_2023_Fukushima_Forest_NIES_C19		7274572	2023-09-02T00:50:14Z	2023-09-02T00:50:21Z	event	blank			1												human	Eiki Aikawa
7274573	Snapshot_Japan_2023_Fukushima_Forest_NIES_C19		7274573	2023-09-02T00:43:55Z	2023-09-02T00:43:55Z	event	blank			1												human	Eiki Aikawa
7274574	Snapshot_Japan_2023_Fukushima_Forest_NIES_C19		7274574	2023-09-02T00:52:00Z	2023-09-02T00:52:16Z	event	blank			1												human	Eiki Aikawa
7274575	Snapshot_Japan_2023_Fukushima_Forest_NIES_C19		7274575	2023-09-02T00:54:06Z	2023-09-02T00:54:59Z	event	blank			1												human	Eiki Aikawa
7274576	Snapshot_Japan_2023_Fukushima_Forest_NIES_C19		7274576	2023-09-02T00:56:01Z	2023-09-02T00:56:01Z	event	blank			1												human	Eiki Aikawa
7274577	Snapshot_Japan_2023_Fukushima_Forest_NIES_C19		7274577	2023-09-02T02:31:52Z	2023-09-02T02:31:52Z	event	blank			1												human	Eiki Aikawa
7274578	Snapshot_Japan_2023_Fukushima_Forest_NIES_C19		7274578	2023-09-02T01:58:53Z	2023-09-02T01:58:53Z	event	blank			1												human	Eiki Aikawa
7274583	Snapshot_Japan_2023_Fukushima_Forest_NIES_C19		7274583	2023-09-03T05:14:46Z	2023-09-03T05:14:46Z	event	blank			1												human	Eiki Aikawa
7274584	Snapshot_Japan_2023_Fukushima_Forest_NIES_C19		7274584	2023-09-03T05:13:17Z	2023-09-03T05:13:27Z	event	blank			1												human	Eiki Aikawa
7274585	Snapshot_Japan_2023_Fukushima_Forest_NIES_C19		7274585	2023-09-03T04:39:13Z	2023-09-03T04:39:17Z	event	blank			1												human	Eiki Aikawa
7274586	Snapshot_Japan_2023_Fukushima_Forest_NIES_C19		7274586	2023-09-03T05:33:05Z	2023-09-03T05:33:05Z	event	blank			1												human	Eiki Aikawa
7274587	Snapshot_Japan_2023_Fukushima_Forest_NIES_C19		7274587	2023-09-03T05:36:19Z	2023-09-03T05:36:19Z	event	blank			1												human	Eiki Aikawa
7274588	Snapshot_Japan_2023_Fukushima_Forest_NIES_C19		7274588	2023-09-03T06:06:28Z	2023-09-03T06:06:28Z	event	blank			1												human	Eiki Aikawa
7274589	Snapshot_Japan_2023_Fukushima_Forest_NIES_C19		7274589	2023-09-03T06:08:12Z	2023-09-03T06:08:35Z	event	blank			1												human	Eiki Aikawa
7274590	Snapshot_Japan_2023_Fukushima_Forest_NIES_C19		7274590	2023-09-03T05:28:46Z	2023-09-03T05:28:46Z	event	blank			1												human	Eiki Aikawa
7274591	Snapshot_Japan_2023_Fukushima_Forest_NIES_C19		7274591	2023-09-03T06:24:01Z	2023-09-03T06:24:01Z	event	blank			1												human	Eiki Aikawa
7274592	Snapshot_Japan_2023_Fukushima_Forest_NIES_C19		7274592	2023-09-03T06:29:41Z	2023-09-03T06:29:41Z	event	blank			1												human	Eiki Aikawa
7274593	Snapshot_Japan_2023_Fukushima_Forest_NIES_C19		7274593	2023-09-03T06:30:50Z	2023-09-03T06:32:30Z	event	blank			1												human	Eiki Aikawa
7274595	Snapshot_Japan_2023_Fukushima_Forest_NIES_C19		7274595	2023-09-03T07:05:57Z	2023-09-03T07:06:07Z	event	blank			1												human	Eiki Aikawa
7274596	Snapshot_Japan_2023_Fukushima_Forest_NIES_C19		7274596	2023-09-03T07:01:20Z	2023-09-03T07:01:20Z	event	blank			1												human	Eiki Aikawa
7274597	Snapshot_Japan_2023_Fukushima_Forest_NIES_C19		7274597	2023-09-03T06:59:09Z	2023-09-03T06:59:09Z	event	blank			1												human	Eiki Aikawa
7274599	Snapshot_Japan_2023_Fukushima_Forest_NIES_C19		7274599	2023-09-03T07:07:56Z	2023-09-03T07:09:40Z	event	blank			1												human	Eiki Aikawa
7274600	Snapshot_Japan_2023_Fukushima_Forest_NIES_C19		7274600	2023-09-03T07:12:45Z	2023-09-03T07:22:55Z	event	blank			1												human	Eiki Aikawa
7274607	Snapshot_Japan_2023_Fukushima_Forest_NIES_C19		7274607	2023-09-03T07:30:17Z	2023-09-03T07:32:25Z	event	blank			1												human	Eiki Aikawa
7274609	Snapshot_Japan_2023_Fukushima_Forest_NIES_C19		7274609	2023-09-05T10:17:23Z	2023-09-05T10:17:23Z	event	blank			1												human	Eiki Aikawa
7274610	Snapshot_Japan_2023_Fukushima_Forest_NIES_C19		7274610	2023-09-03T08:32:25Z	2023-09-03T08:32:25Z	event	blank			1												human	Eiki Aikawa
7274611	Snapshot_Japan_2023_Fukushima_Forest_NIES_C19		7274611	2023-09-05T10:14:50Z	2023-09-05T10:14:50Z	event	blank			1												human	Eiki Aikawa
7274613	Snapshot_Japan_2023_Fukushima_Forest_NIES_C19		7274613	2023-09-05T10:21:55Z	2023-09-05T10:22:49Z	event	blank			1												human	Eiki Aikawa
7274615	Snapshot_Japan_2023_Fukushima_Forest_NIES_C19		7274615	2023-09-05T16:28:31Z	2023-09-05T16:28:31Z	event	blank			1												human	Eiki Aikawa
7274616	Snapshot_Japan_2023_Fukushima_Forest_NIES_C19		7274616	2023-09-05T16:36:04Z	2023-09-05T16:36:04Z	event	blank			1												human	Eiki Aikawa
7274617	Snapshot_Japan_2023_Fukushima_Forest_NIES_C19		7274617	2023-09-05T17:36:50Z	2023-09-05T17:36:50Z	event	blank			1												human	Eiki Aikawa
7274628	Snapshot_Japan_2023_Fukushima_Forest_NIES_C19		7274628	2023-09-06T02:54:14Z	2023-09-06T02:54:50Z	event	blank			1												human	Eiki Aikawa
7274630	Snapshot_Japan_2023_Fukushima_Forest_NIES_C19		7274630	2023-09-06T03:43:34Z	2023-09-06T03:43:34Z	event	blank			1												human	Eiki Aikawa
7274633	Snapshot_Japan_2023_Fukushima_Forest_NIES_C19		7274633	2023-09-07T04:54:09Z	2023-09-07T04:55:55Z	event	blank			1												human	Eiki Aikawa
7274634	Snapshot_Japan_2023_Fukushima_Forest_NIES_C19		7274634	2023-09-07T01:24:21Z	2023-09-07T01:24:21Z	event	blank			1												human	Eiki Aikawa
7274635	Snapshot_Japan_2023_Fukushima_Forest_NIES_C19		7274635	2023-09-07T01:38:17Z	2023-09-07T01:38:17Z	event	blank			1												human	Eiki Aikawa
7274636	Snapshot_Japan_2023_Fukushima_Forest_NIES_C19		7274636	2023-09-07T04:58:11Z	2023-09-07T04:58:11Z	event	blank			1												human	Eiki Aikawa
7274637	Snapshot_Japan_2023_Fukushima_Forest_NIES_C19		7274637	2023-09-07T07:23:35Z	2023-09-07T07:23:35Z	event	blank			1												human	Eiki Aikawa
7274639	Snapshot_Japan_2023_Fukushima_Forest_NIES_C19		7274639	2023-09-07T05:12:13Z	2023-09-07T05:12:13Z	event	blank			1												human	Eiki Aikawa
7274640	Snapshot_Japan_2023_Fukushima_Forest_NIES_C19		7274640	2023-09-09T02:41:27Z	2023-09-09T02:42:06Z	event	blank			1												human	Eiki Aikawa
7274642	Snapshot_Japan_2023_Fukushima_Forest_NIES_C19		7274642	2023-09-09T02:53:32Z	2023-09-09T02:54:28Z	event	blank			1												human	Eiki Aikawa
7274644	Snapshot_Japan_2023_Fukushima_Forest_NIES_C19		7274644	2023-09-09T03:01:15Z	2023-09-09T03:01:15Z	event	blank			1												human	Eiki Aikawa
7274645	Snapshot_Japan_2023_Fukushima_Forest_NIES_C19		7274645	2023-09-09T02:56:26Z	2023-09-09T02:56:26Z	event	blank			1												human	Eiki Aikawa
7274646	Snapshot_Japan_2023_Fukushima_Forest_NIES_C19		7274646	2023-09-09T02:58:53Z	2023-09-09T02:58:53Z	event	blank			1												human	Eiki Aikawa
7274647	Snapshot_Japan_2023_Fukushima_Forest_NIES_C19		7274647	2023-09-09T03:26:17Z	2023-09-09T03:28:12Z	event	blank			1												human	Eiki Aikawa
7274648	Snapshot_Japan_2023_Fukushima_Forest_NIES_C19		7274648	2023-09-09T03:33:53Z	2023-09-09T03:34:41Z	event	blank			1												human	Eiki Aikawa
7274649	Snapshot_Japan_2023_Fukushima_Forest_NIES_C19		7274649	2023-09-09T03:36:55Z	2023-09-09T03:36:55Z	event	blank			1												human	Eiki Aikawa
7274650	Snapshot_Japan_2023_Fukushima_Forest_NIES_C19		7274650	2023-09-09T03:29:44Z	2023-09-09T03:29:52Z	event	blank			1												human	Eiki Aikawa
7274651	Snapshot_Japan_2023_Fukushima_Forest_NIES_C19		7274651	2023-09-09T03:38:44Z	2023-09-09T03:40:45Z	event	blank			1												human	Eiki Aikawa
7274652	Snapshot_Japan_2023_Fukushima_Forest_NIES_C19		7274652	2023-09-09T03:45:11Z	2023-09-09T03:46:05Z	event	blank			1												human	Eiki Aikawa
7274653	Snapshot_Japan_2023_Fukushima_Forest_NIES_C19		7274653	2023-09-09T03:50:25Z	2023-09-09T03:52:14Z	event	blank			1												human	Eiki Aikawa
7274654	Snapshot_Japan_2023_Fukushima_Forest_NIES_C19		7274654	2023-09-09T03:48:07Z	2023-09-09T03:48:33Z	event	blank			1												human	Eiki Aikawa
7274656	Snapshot_Japan_2023_Fukushima_Forest_NIES_C19		7274656	2023-09-09T03:53:48Z	2023-09-09T03:55:25Z	event	blank			1												human	Eiki Aikawa
7274658	Snapshot_Japan_2023_Fukushima_Forest_NIES_C19		7274658	2023-09-09T03:56:44Z	2023-09-09T03:57:12Z	event	blank			1												human	Eiki Aikawa
7274659	Snapshot_Japan_2023_Fukushima_Forest_NIES_C19		7274659	2023-09-09T05:26:22Z	2023-09-09T05:27:15Z	event	blank			1												human	Eiki Aikawa
7274660	Snapshot_Japan_2023_Fukushima_Forest_NIES_C19		7274660	2023-09-09T05:19:01Z	2023-09-09T05:19:01Z	event	blank			1												human	Eiki Aikawa
7274661	Snapshot_Japan_2023_Fukushima_Forest_NIES_C19		7274661	2023-09-09T05:30:34Z	2023-09-09T05:30:34Z	event	blank			1												human	Eiki Aikawa
7274662	Snapshot_Japan_2023_Fukushima_Forest_NIES_C19		7274662	2023-09-09T05:31:37Z	2023-09-09T05:31:37Z	event	blank			1												human	Eiki Aikawa
7274663	Snapshot_Japan_2023_Fukushima_Forest_NIES_C19		7274663	2023-09-09T05:29:17Z	2023-09-09T05:29:32Z	event	blank			1												human	Eiki Aikawa
7274664	Snapshot_Japan_2023_Fukushima_Forest_NIES_C19		7274664	2023-09-09T05:37:53Z	2023-09-09T05:38:38Z	event	blank			1												human	Eiki Aikawa
7274665	Snapshot_Japan_2023_Fukushima_Forest_NIES_C19		7274665	2023-09-09T05:42:25Z	2023-09-09T05:43:03Z	event	blank			1												human	Eiki Aikawa
7274667	Snapshot_Japan_2023_Fukushima_Forest_NIES_C19		7274667	2023-09-09T05:40:01Z	2023-09-09T05:41:01Z	event	blank			1												human	Eiki Aikawa
7274668	Snapshot_Japan_2023_Fukushima_Forest_NIES_C19		7274668	2023-09-09T05:46:58Z	2023-09-09T05:47:23Z	event	blank			1												human	Eiki Aikawa
7274669	Snapshot_Japan_2023_Fukushima_Forest_NIES_C19		7274669	2023-09-09T05:45:02Z	2023-09-09T05:45:50Z	event	blank			1												human	Eiki Aikawa
7274670	Snapshot_Japan_2023_Fukushima_Forest_NIES_C19		7274670	2023-09-09T05:51:16Z	2023-09-09T05:54:44Z	event	blank			1												human	Eiki Aikawa
7274672	Snapshot_Japan_2023_Fukushima_Forest_NIES_C19		7274672	2023-09-09T05:58:11Z	2023-09-09T05:58:36Z	event	blank			1												human	Eiki Aikawa
7274673	Snapshot_Japan_2023_Fukushima_Forest_NIES_C19		7274673	2023-09-09T05:56:42Z	2023-09-09T05:56:42Z	event	blank			1												human	Eiki Aikawa
7274676	Snapshot_Japan_2023_Fukushima_Forest_NIES_C19		7274676	2023-09-09T06:00:10Z	2023-09-09T06:00:59Z	event	blank			1												human	Eiki Aikawa
7274677	Snapshot_Japan_2023_Fukushima_Forest_NIES_C19		7274677	2023-09-09T06:02:09Z	2023-09-09T06:02:27Z	event	blank			1												human	Eiki Aikawa
7274678	Snapshot_Japan_2023_Fukushima_Forest_NIES_C19		7274678	2023-09-09T06:03:30Z	2023-09-09T06:06:14Z	event	blank			1												human	Eiki Aikawa
7274679	Snapshot_Japan_2023_Fukushima_Forest_NIES_C19		7274679	2023-09-09T06:07:25Z	2023-09-09T06:08:14Z	event	blank			1												human	Eiki Aikawa
7274681	Snapshot_Japan_2023_Fukushima_Forest_NIES_C19		7274681	2023-09-09T06:11:25Z	2023-09-09T06:12:23Z	event	blank			1												human	Eiki Aikawa
7274682	Snapshot_Japan_2023_Fukushima_Forest_NIES_C19		7274682	2023-09-09T06:13:52Z	2023-09-09T06:15:34Z	event	blank			1												human	Eiki Aikawa
7274683	Snapshot_Japan_2023_Fukushima_Forest_NIES_C19		7274683	2023-09-09T06:17:09Z	2023-09-09T06:18:16Z	event	blank			1												human	Eiki Aikawa
7274685	Snapshot_Japan_2023_Fukushima_Forest_NIES_C19		7274685	2023-09-09T06:19:25Z	2023-09-09T06:19:25Z	event	blank			1												human	Eiki Aikawa
7274686	Snapshot_Japan_2023_Fukushima_Forest_NIES_C19		7274686	2023-09-09T06:20:55Z	2023-09-09T06:21:15Z	event	blank			1												human	Eiki Aikawa
7274687	Snapshot_Japan_2023_Fukushima_Forest_NIES_C19		7274687	2023-09-09T07:56:54Z	2023-09-09T07:56:54Z	event	blank			1												human	Eiki Aikawa
7274688	Snapshot_Japan_2023_Fukushima_Forest_NIES_C19		7274688	2023-09-09T07:38:06Z	2023-09-09T07:38:06Z	event	blank			1												human	Eiki Aikawa
7274689	Snapshot_Japan_2023_Fukushima_Forest_NIES_C19		7274689	2023-09-09T09:10:21Z	2023-09-09T09:10:21Z	event	blank			1												human	Eiki Aikawa
7274691	Snapshot_Japan_2023_Fukushima_Forest_NIES_C19		7274691	2023-09-09T09:30:36Z	2023-09-09T09:30:36Z	event	blank			1												human	Eiki Aikawa
7274692	Snapshot_Japan_2023_Fukushima_Forest_NIES_C19		7274692	2023-09-09T09:46:35Z	2023-09-09T09:46:35Z	event	blank			1												human	Eiki Aikawa
7274693	Snapshot_Japan_2023_Fukushima_Forest_NIES_C19		7274693	2023-09-09T09:20:31Z	2023-09-09T09:20:31Z	event	blank			1												human	Eiki Aikawa
7274694	Snapshot_Japan_2023_Fukushima_Forest_NIES_C19		7274694	2023-09-09T10:43:03Z	2023-09-09T10:43:03Z	event	blank			1												human	Eiki Aikawa
7274695	Snapshot_Japan_2023_Fukushima_Forest_NIES_C19		7274695	2023-09-09T10:51:28Z	2023-09-09T10:51:28Z	event	blank			1												human	Eiki Aikawa
7274696	Snapshot_Japan_2023_Fukushima_Forest_NIES_C19		7274696	2023-09-09T10:53:38Z	2023-09-09T10:53:38Z	event	blank			1												human	Eiki Aikawa
7274697	Snapshot_Japan_2023_Fukushima_Forest_NIES_C19		7274697	2023-09-09T11:07:40Z	2023-09-09T11:07:41Z	event	blank			1												human	Eiki Aikawa
7274698	Snapshot_Japan_2023_Fukushima_Forest_NIES_C19		7274698	2023-09-09T10:24:14Z	2023-09-09T10:24:14Z	event	blank			1												human	Eiki Aikawa
7274699	Snapshot_Japan_2023_Fukushima_Forest_NIES_C19		7274699	2023-09-09T10:44:13Z	2023-09-09T10:44:13Z	event	blank			1												human	Eiki Aikawa
7274700	Snapshot_Japan_2023_Fukushima_Forest_NIES_C19		7274700	2023-09-09T11:08:45Z	2023-09-09T11:08:45Z	event	blank			1												human	Eiki Aikawa
7274701	Snapshot_Japan_2023_Fukushima_Forest_NIES_C19		7274701	2023-09-09T11:17:01Z	2023-09-09T11:17:01Z	event	blank			1												human	Eiki Aikawa
7274702	Snapshot_Japan_2023_Fukushima_Forest_NIES_C19		7274702	2023-09-09T11:41:02Z	2023-09-09T11:41:02Z	event	blank			1												human	Eiki Aikawa
7274703	Snapshot_Japan_2023_Fukushima_Forest_NIES_C19		7274703	2023-09-09T11:10:24Z	2023-09-09T11:10:24Z	event	blank			1												human	Eiki Aikawa
7274704	Snapshot_Japan_2023_Fukushima_Forest_NIES_C19		7274704	2023-09-09T11:54:46Z	2023-09-09T11:54:46Z	event	blank			1												human	Eiki Aikawa
7274705	Snapshot_Japan_2023_Fukushima_Forest_NIES_C19		7274705	2023-09-09T11:18:51Z	2023-09-09T11:18:51Z	event	blank			1												human	Eiki Aikawa
7274706	Snapshot_Japan_2023_Fukushima_Forest_NIES_C19		7274706	2023-09-09T13:05:33Z	2023-09-09T13:05:33Z	event	blank			1												human	Eiki Aikawa
7274707	Snapshot_Japan_2023_Fukushima_Forest_NIES_C19		7274707	2023-09-09T13:35:33Z	2023-09-09T13:35:33Z	event	blank			1												human	Eiki Aikawa
7274708	Snapshot_Japan_2023_Fukushima_Forest_NIES_C19		7274708	2023-09-09T17:12:47Z	2023-09-09T17:12:47Z	event	blank			1												human	Eiki Aikawa
7274709	Snapshot_Japan_2023_Fukushima_Forest_NIES_C19		7274709	2023-09-09T12:49:24Z	2023-09-09T12:49:24Z	event	blank			1												human	Eiki Aikawa
7274710	Snapshot_Japan_2023_Fukushima_Forest_NIES_C19		7274710	2023-09-09T12:46:25Z	2023-09-09T12:46:25Z	event	blank			1												human	Eiki Aikawa
7274711	Snapshot_Japan_2023_Fukushima_Forest_NIES_C19		7274711	2023-09-09T15:16:03Z	2023-09-09T15:16:03Z	event	blank			1												human	Eiki Aikawa
7274713	Snapshot_Japan_2023_Fukushima_Forest_NIES_C19		7274713	2023-09-09T17:47:09Z	2023-09-09T17:47:09Z	event	blank			1												human	Eiki Aikawa
7274717	Snapshot_Japan_2023_Fukushima_Forest_NIES_C19		7274717	2023-09-09T19:23:55Z	2023-09-09T19:23:55Z	event	blank			1												human	Eiki Aikawa
7274718	Snapshot_Japan_2023_Fukushima_Forest_NIES_C19		7274718	2023-09-09T19:04:01Z	2023-09-09T19:04:01Z	event	blank			1												human	Eiki Aikawa
7274719	Snapshot_Japan_2023_Fukushima_Forest_NIES_C19		7274719	2023-09-09T19:10:09Z	2023-09-09T19:10:09Z	event	blank			1												human	Eiki Aikawa
7274720	Snapshot_Japan_2023_Fukushima_Forest_NIES_C19		7274720	2023-09-09T19:38:01Z	2023-09-09T19:38:01Z	event	blank			1												human	Eiki Aikawa
7274721	Snapshot_Japan_2023_Fukushima_Forest_NIES_C19		7274721	2023-09-09T18:19:06Z	2023-09-09T18:19:06Z	event	blank			1												human	Eiki Aikawa
7274722	Snapshot_Japan_2023_Fukushima_Forest_NIES_C19		7274722	2023-09-09T19:33:06Z	2023-09-09T19:33:06Z	event	blank			1												human	Eiki Aikawa
7274723	Snapshot_Japan_2023_Fukushima_Forest_NIES_C19		7274723	2023-09-09T21:18:18Z	2023-09-09T21:18:19Z	event	blank			1												human	Eiki Aikawa
7274724	Snapshot_Japan_2023_Fukushima_Forest_NIES_C19		7274724	2023-09-09T20:40:55Z	2023-09-09T20:40:55Z	event	blank			1												human	Eiki Aikawa
7274725	Snapshot_Japan_2023_Fukushima_Forest_NIES_C19		7274725	2023-09-09T22:54:06Z	2023-09-09T22:54:06Z	event	blank			1												human	Eiki Aikawa
7274726	Snapshot_Japan_2023_Fukushima_Forest_NIES_C19		7274726	2023-09-09T21:16:31Z	2023-09-09T21:16:31Z	event	blank			1												human	Eiki Aikawa
7274727	Snapshot_Japan_2023_Fukushima_Forest_NIES_C19		7274727	2023-09-09T22:57:43Z	2023-09-09T22:57:43Z	event	blank			1												human	Eiki Aikawa
7274728	Snapshot_Japan_2023_Fukushima_Forest_NIES_C19		7274728	2023-09-10T02:43:01Z	2023-09-10T02:43:01Z	event	blank			1												human	Eiki Aikawa
7274729	Snapshot_Japan_2023_Fukushima_Forest_NIES_C19		7274729	2023-09-10T03:46:47Z	2023-09-10T03:46:47Z	event	blank			1												human	Eiki Aikawa
7274731	Snapshot_Japan_2023_Fukushima_Forest_NIES_C19		7274731	2023-09-10T00:36:46Z	2023-09-10T00:36:46Z	event	blank			1												human	Eiki Aikawa
7274735	Snapshot_Japan_2023_Fukushima_Forest_NIES_C19		7274735	2023-09-10T04:39:59Z	2023-09-10T04:39:59Z	event	blank			1												human	Eiki Aikawa
7274736	Snapshot_Japan_2023_Fukushima_Forest_NIES_C19		7274736	2023-09-10T04:37:55Z	2023-09-10T04:37:55Z	event	blank			1												human	Eiki Aikawa
7274737	Snapshot_Japan_2023_Fukushima_Forest_NIES_C19		7274737	2023-09-10T04:50:10Z	2023-09-10T04:50:20Z	event	blank			1												human	Eiki Aikawa
7274738	Snapshot_Japan_2023_Fukushima_Forest_NIES_C19		7274738	2023-09-10T05:02:59Z	2023-09-10T05:02:59Z	event	blank			1												human	Eiki Aikawa
7274739	Snapshot_Japan_2023_Fukushima_Forest_NIES_C19		7274739	2023-09-10T04:54:08Z	2023-09-10T04:54:08Z	event	blank			1												human	Eiki Aikawa
7274740	Snapshot_Japan_2023_Fukushima_Forest_NIES_C19		7274740	2023-09-10T05:25:16Z	2023-09-10T05:26:11Z	event	blank			1												human	Eiki Aikawa
7274741	Snapshot_Japan_2023_Fukushima_Forest_NIES_C19		7274741	2023-09-10T05:29:45Z	2023-09-10T05:29:50Z	event	blank			1												human	Eiki Aikawa
7274742	Snapshot_Japan_2023_Fukushima_Forest_NIES_C19		7274742	2023-09-10T05:31:38Z	2023-09-10T05:32:48Z	event	blank			1												human	Eiki Aikawa
7274743	Snapshot_Japan_2023_Fukushima_Forest_NIES_C19		7274743	2023-09-10T05:40:25Z	2023-09-10T05:40:38Z	event	blank			1												human	Eiki Aikawa
7274744	Snapshot_Japan_2023_Fukushima_Forest_NIES_C19		7274744	2023-09-10T05:37:56Z	2023-09-10T05:37:56Z	event	blank			1												human	Eiki Aikawa
7274746	Snapshot_Japan_2023_Fukushima_Forest_NIES_C19		7274746	2023-09-10T05:42:49Z	2023-09-10T05:42:49Z	event	blank			1												human	Eiki Aikawa
7274747	Snapshot_Japan_2023_Fukushima_Forest_NIES_C19		7274747	2023-09-10T05:47:06Z	2023-09-10T05:47:06Z	event	blank			1												human	Eiki Aikawa
7274748	Snapshot_Japan_2023_Fukushima_Forest_NIES_C19		7274748	2023-09-10T06:10:21Z	2023-09-10T06:11:13Z	event	blank			1												human	Eiki Aikawa
7274749	Snapshot_Japan_2023_Fukushima_Forest_NIES_C19		7274749	2023-09-10T05:54:40Z	2023-09-10T05:54:40Z	event	blank			1												human	Eiki Aikawa
7274750	Snapshot_Japan_2023_Fukushima_Forest_NIES_C19		7274750	2023-09-10T05:58:30Z	2023-09-10T05:58:46Z	event	blank			1												human	Eiki Aikawa
7274751	Snapshot_Japan_2023_Fukushima_Forest_NIES_C19		7274751	2023-09-10T05:53:10Z	2023-09-10T05:53:10Z	event	blank			1												human	Eiki Aikawa
7274752	Snapshot_Japan_2023_Fukushima_Forest_NIES_C19		7274752	2023-09-10T06:06:48Z	2023-09-10T06:06:48Z	event	blank			1												human	Eiki Aikawa
7274753	Snapshot_Japan_2023_Fukushima_Forest_NIES_C19		7274753	2023-09-10T06:15:32Z	2023-09-10T06:15:32Z	event	blank			1												human	Eiki Aikawa
7274754	Snapshot_Japan_2023_Fukushima_Forest_NIES_C19		7274754	2023-09-10T06:16:55Z	2023-09-10T06:16:55Z	event	blank			1												human	Eiki Aikawa
7274755	Snapshot_Japan_2023_Fukushima_Forest_NIES_C19		7274755	2023-09-10T06:31:43Z	2023-09-10T06:31:44Z	event	blank			1												human	Eiki Aikawa
7274756	Snapshot_Japan_2023_Fukushima_Forest_NIES_C19		7274756	2023-09-10T06:36:54Z	2023-09-10T06:37:35Z	event	blank			1												human	Eiki Aikawa
7274758	Snapshot_Japan_2023_Fukushima_Forest_NIES_C19		7274758	2023-09-10T06:45:09Z	2023-09-10T06:45:09Z	event	blank			1												human	Eiki Aikawa
7274759	Snapshot_Japan_2023_Fukushima_Forest_NIES_C19		7274759	2023-09-10T06:41:52Z	2023-09-10T06:41:52Z	event	blank			1												human	Eiki Aikawa
7274760	Snapshot_Japan_2023_Fukushima_Forest_NIES_C19		7274760	2023-09-10T06:46:25Z	2023-09-10T06:46:41Z	event	blank			1												human	Eiki Aikawa
7274761	Snapshot_Japan_2023_Fukushima_Forest_NIES_C19		7274761	2023-09-10T11:53:00Z	2023-09-10T11:53:00Z	event	blank			1												human	Eiki Aikawa
7274762	Snapshot_Japan_2023_Fukushima_Forest_NIES_C19		7274762	2023-09-10T12:18:59Z	2023-09-10T12:18:59Z	event	blank			1												human	Eiki Aikawa
7274764	Snapshot_Japan_2023_Fukushima_Forest_NIES_C19		7274764	2023-09-10T10:36:43Z	2023-09-10T10:36:43Z	event	blank			1												human	Eiki Aikawa
7274765	Snapshot_Japan_2023_Fukushima_Forest_NIES_C19		7274765	2023-09-10T18:45:22Z	2023-09-10T18:45:22Z	event	blank			1												human	Eiki Aikawa
7274768	Snapshot_Japan_2023_Fukushima_Forest_NIES_C19		7274768	2023-09-11T02:56:42Z	2023-09-11T02:57:00Z	event	blank			1												human	Eiki Aikawa
7274769	Snapshot_Japan_2023_Fukushima_Forest_NIES_C19		7274769	2023-09-11T05:54:01Z	2023-09-11T05:54:01Z	event	blank			1												human	Eiki Aikawa
7274770	Snapshot_Japan_2023_Fukushima_Forest_NIES_C19		7274770	2023-09-11T02:16:36Z	2023-09-11T02:16:36Z	event	blank			1												human	Eiki Aikawa
7274771	Snapshot_Japan_2023_Fukushima_Forest_NIES_C19		7274771	2023-09-11T08:50:35Z	2023-09-11T08:50:35Z	event	blank			1												human	Eiki Aikawa
7274776	Snapshot_Japan_2023_Fukushima_Forest_NIES_C19		7274776	2023-09-12T04:20:16Z	2023-09-12T04:20:16Z	event	blank			1												human	Eiki Aikawa
7274777	Snapshot_Japan_2023_Fukushima_Forest_NIES_C19		7274777	2023-09-12T05:22:51Z	2023-09-12T05:22:51Z	event	blank			1												human	Eiki Aikawa
7274779	Snapshot_Japan_2023_Fukushima_Forest_NIES_C19		7274779	2023-09-12T06:06:41Z	2023-09-12T06:06:41Z	event	blank			1												human	Eiki Aikawa
7274780	Snapshot_Japan_2023_Fukushima_Forest_NIES_C19		7274780	2023-09-12T05:36:03Z	2023-09-12T05:36:03Z	event	blank			1												human	Eiki Aikawa
7274781	Snapshot_Japan_2023_Fukushima_Forest_NIES_C19		7274781	2023-09-12T05:47:44Z	2023-09-12T05:47:44Z	event	blank			1												human	Eiki Aikawa
7274782	Snapshot_Japan_2023_Fukushima_Forest_NIES_C19		7274782	2023-09-12T06:16:41Z	2023-09-12T06:17:49Z	event	blank			1												human	Eiki Aikawa
7274783	Snapshot_Japan_2023_Fukushima_Forest_NIES_C19		7274783	2023-09-12T06:08:01Z	2023-09-12T06:08:17Z	event	blank			1												human	Eiki Aikawa
7274784	Snapshot_Japan_2023_Fukushima_Forest_NIES_C19		7274784	2023-09-12T06:14:58Z	2023-09-12T06:14:58Z	event	blank			1												human	Eiki Aikawa
7274785	Snapshot_Japan_2023_Fukushima_Forest_NIES_C19		7274785	2023-09-12T06:19:00Z	2023-09-12T06:19:01Z	event	blank			1												human	Eiki Aikawa
7274786	Snapshot_Japan_2023_Fukushima_Forest_NIES_C19		7274786	2023-09-12T06:32:52Z	2023-09-12T06:32:52Z	event	blank			1												human	Eiki Aikawa
7274787	Snapshot_Japan_2023_Fukushima_Forest_NIES_C19		7274787	2023-09-12T07:22:32Z	2023-09-12T07:22:32Z	event	blank			1												human	Eiki Aikawa
7274788	Snapshot_Japan_2023_Fukushima_Forest_NIES_C19		7274788	2023-09-12T07:26:14Z	2023-09-12T07:26:14Z	event	blank			1												human	Eiki Aikawa
7274789	Snapshot_Japan_2023_Fukushima_Forest_NIES_C19		7274789	2023-09-12T07:29:17Z	2023-09-12T07:29:17Z	event	blank			1												human	Eiki Aikawa
7274790	Snapshot_Japan_2023_Fukushima_Forest_NIES_C19		7274790	2023-09-12T07:24:32Z	2023-09-12T07:24:32Z	event	blank			1												human	Eiki Aikawa
7274791	Snapshot_Japan_2023_Fukushima_Forest_NIES_C19		7274791	2023-09-12T07:36:47Z	2023-09-12T07:36:47Z	event	blank			1												human	Eiki Aikawa
7274792	Snapshot_Japan_2023_Fukushima_Forest_NIES_C19		7274792	2023-09-13T00:40:36Z	2023-09-13T00:40:36Z	event	blank			1												human	Eiki Aikawa
7274794	Snapshot_Japan_2023_Fukushima_Forest_NIES_C19		7274794	2023-09-13T02:18:15Z	2023-09-13T02:18:15Z	event	blank			1												human	Eiki Aikawa
7274796	Snapshot_Japan_2023_Fukushima_Forest_NIES_C19		7274796	2023-09-14T03:22:14Z	2023-09-14T03:22:14Z	event	blank			1												human	Eiki Aikawa
7274797	Snapshot_Japan_2023_Fukushima_Forest_NIES_C19		7274797	2023-09-14T00:23:49Z	2023-09-14T00:23:50Z	event	blank			1												human	Eiki Aikawa
7274798	Snapshot_Japan_2023_Fukushima_Forest_NIES_C19		7274798	2023-09-14T03:31:49Z	2023-09-14T03:31:49Z	event	blank			1												human	Eiki Aikawa
7274806	Snapshot_Japan_2023_Fukushima_Forest_NIES_C19		7274806	2023-09-16T08:36:48Z	2023-09-16T08:37:16Z	event	blank			1												human	Eiki Aikawa
7274807	Snapshot_Japan_2023_Fukushima_Forest_NIES_C19		7274807	2023-09-16T08:23:22Z	2023-09-16T08:23:22Z	event	blank			1												human	Eiki Aikawa
7274809	Snapshot_Japan_2023_Fukushima_Forest_NIES_C19		7274809	2023-09-16T03:52:36Z	2023-09-16T03:52:36Z	event	blank			1												human	Eiki Aikawa
7274832	Snapshot_Japan_2023_Fukushima_Forest_NIES_C19		7274832	2023-09-16T11:36:26Z	2023-09-16T11:36:26Z	event	blank			1												human	Eiki Aikawa
7274834	Snapshot_Japan_2023_Fukushima_Forest_NIES_C19		7274834	2023-09-16T11:19:22Z	2023-09-16T11:20:16Z	event	blank			1												human	Eiki Aikawa
7274835	Snapshot_Japan_2023_Fukushima_Forest_NIES_C19		7274835	2023-09-16T11:40:32Z	2023-09-16T11:42:31Z	event	blank			1												human	Eiki Aikawa
7274840	Snapshot_Japan_2023_Fukushima_Forest_NIES_C19		7274840	2023-09-16T12:00:10Z	2023-09-16T12:00:18Z	event	blank			1												human	Eiki Aikawa
7274841	Snapshot_Japan_2023_Fukushima_Forest_NIES_C19		7274841	2023-09-16T12:18:46Z	2023-09-16T12:19:20Z	event	blank			1												human	Eiki Aikawa
7274843	Snapshot_Japan_2023_Fukushima_Forest_NIES_C19		7274843	2023-09-16T12:21:43Z	2023-09-16T12:21:43Z	event	blank			1												human	Eiki Aikawa
7274847	Snapshot_Japan_2023_Fukushima_Forest_NIES_C19		7274847	2023-09-16T12:42:19Z	2023-09-16T12:42:19Z	event	blank			1												human	Eiki Aikawa
7274848	Snapshot_Japan_2023_Fukushima_Forest_NIES_C19		7274848	2023-09-16T12:45:49Z	2023-09-16T12:45:52Z	event	blank			1												human	Eiki Aikawa
7274853	Snapshot_Japan_2023_Fukushima_Forest_NIES_C19		7274853	2023-09-16T12:47:09Z	2023-09-16T12:48:20Z	event	blank			1												human	Eiki Aikawa
7274856	Snapshot_Japan_2023_Fukushima_Forest_NIES_C19		7274856	2023-09-16T17:45:24Z	2023-09-16T17:45:47Z	event	blank			1												human	Eiki Aikawa
7274857	Snapshot_Japan_2023_Fukushima_Forest_NIES_C19		7274857	2023-09-16T17:34:58Z	2023-09-16T17:35:03Z	event	blank			1												human	Eiki Aikawa
7274859	Snapshot_Japan_2023_Fukushima_Forest_NIES_C19		7274859	2023-09-16T17:50:17Z	2023-09-16T17:51:28Z	event	blank			1												human	Eiki Aikawa
7274860	Snapshot_Japan_2023_Fukushima_Forest_NIES_C19		7274860	2023-09-16T19:17:19Z	2023-09-16T19:17:19Z	event	blank			1												human	Eiki Aikawa
7274861	Snapshot_Japan_2023_Fukushima_Forest_NIES_C19		7274861	2023-09-16T18:13:24Z	2023-09-16T18:13:46Z	event	blank			1												human	Eiki Aikawa
7274862	Snapshot_Japan_2023_Fukushima_Forest_NIES_C19		7274862	2023-09-16T18:15:42Z	2023-09-16T18:15:42Z	event	blank			1												human	Eiki Aikawa
7274868	Snapshot_Japan_2023_Fukushima_Forest_NIES_C19		7274868	2023-09-16T20:28:18Z	2023-09-16T20:29:11Z	event	blank			1												human	Eiki Aikawa
7274871	Snapshot_Japan_2023_Fukushima_Forest_NIES_C19		7274871	2023-09-16T20:33:41Z	2023-09-16T20:34:15Z	event	blank			1												human	Eiki Aikawa
7274872	Snapshot_Japan_2023_Fukushima_Forest_NIES_C19		7274872	2023-09-16T20:35:53Z	2023-09-16T20:37:09Z	event	blank			1												human	Eiki Aikawa
7274874	Snapshot_Japan_2023_Fukushima_Forest_NIES_C19		7274874	2023-09-16T20:30:32Z	2023-09-16T20:30:32Z	event	blank			1												human	Eiki Aikawa
7274875	Snapshot_Japan_2023_Fukushima_Forest_NIES_C19		7274875	2023-09-16T20:41:39Z	2023-09-16T20:43:48Z	event	blank			1												human	Eiki Aikawa
7274876	Snapshot_Japan_2023_Fukushima_Forest_NIES_C19		7274876	2023-09-16T20:52:42Z	2023-09-16T20:55:30Z	event	blank			1												human	Eiki Aikawa
7274877	Snapshot_Japan_2023_Fukushima_Forest_NIES_C19		7274877	2023-09-16T20:51:28Z	2023-09-16T20:51:42Z	event	blank			1												human	Eiki Aikawa
7274881	Snapshot_Japan_2023_Fukushima_Forest_NIES_C19		7274881	2023-09-16T20:58:05Z	2023-09-16T20:59:51Z	event	blank			1												human	Eiki Aikawa
7274882	Snapshot_Japan_2023_Fukushima_Forest_NIES_C19		7274882	2023-09-16T21:01:05Z	2023-09-16T21:02:29Z	event	blank			1												human	Eiki Aikawa
7274884	Snapshot_Japan_2023_Fukushima_Forest_NIES_C19		7274884	2023-09-16T21:12:23Z	2023-09-16T21:14:35Z	event	blank			1												human	Eiki Aikawa
7274886	Snapshot_Japan_2023_Fukushima_Forest_NIES_C19		7274886	2023-09-16T21:16:08Z	2023-09-16T21:16:51Z	event	blank			1												human	Eiki Aikawa
7274887	Snapshot_Japan_2023_Fukushima_Forest_NIES_C19		7274887	2023-09-16T21:19:18Z	2023-09-16T21:19:24Z	event	blank			1												human	Eiki Aikawa
7274888	Snapshot_Japan_2023_Fukushima_Forest_NIES_C19		7274888	2023-09-16T21:30:12Z	2023-09-16T21:33:21Z	event	blank			1												human	Eiki Aikawa
7274892	Snapshot_Japan_2023_Fukushima_Forest_NIES_C19		7274892	2023-09-16T22:08:56Z	2023-09-16T22:08:56Z	event	blank			1												human	Eiki Aikawa
7274894	Snapshot_Japan_2023_Fukushima_Forest_NIES_C19		7274894	2023-09-16T21:50:13Z	2023-09-16T21:50:13Z	event	blank			1												human	Eiki Aikawa
7274896	Snapshot_Japan_2023_Fukushima_Forest_NIES_C19		7274896	2023-09-16T21:45:53Z	2023-09-16T21:45:53Z	event	blank			1												human	Eiki Aikawa
7274897	Snapshot_Japan_2023_Fukushima_Forest_NIES_C19		7274897	2023-09-16T22:12:10Z	2023-09-16T22:12:53Z	event	blank			1												human	Eiki Aikawa
7274899	Snapshot_Japan_2023_Fukushima_Forest_NIES_C19		7274899	2023-09-16T22:16:48Z	2023-09-16T22:17:11Z	event	blank			1												human	Eiki Aikawa
7274900	Snapshot_Japan_2023_Fukushima_Forest_NIES_C19		7274900	2023-09-16T22:14:31Z	2023-09-16T22:15:11Z	event	blank			1												human	Eiki Aikawa
7274902	Snapshot_Japan_2023_Fukushima_Forest_NIES_C19		7274902	2023-09-16T22:20:44Z	2023-09-16T22:21:33Z	event	blank			1												human	Eiki Aikawa
7274903	Snapshot_Japan_2023_Fukushima_Forest_NIES_C19		7274903	2023-09-16T22:23:13Z	2023-09-16T22:23:24Z	event	blank			1												human	Eiki Aikawa
7274904	Snapshot_Japan_2023_Fukushima_Forest_NIES_C19		7274904	2023-09-16T22:18:59Z	2023-09-16T22:19:26Z	event	blank			1												human	Eiki Aikawa
7274905	Snapshot_Japan_2023_Fukushima_Forest_NIES_C19		7274905	2023-09-16T22:24:33Z	2023-09-16T22:25:44Z	event	blank			1												human	Eiki Aikawa
7274909	Snapshot_Japan_2023_Fukushima_Forest_NIES_C19		7274909	2023-09-16T22:33:18Z	2023-09-16T22:33:27Z	event	blank			1												human	Eiki Aikawa
7274911	Snapshot_Japan_2023_Fukushima_Forest_NIES_C19		7274911	2023-09-16T22:43:45Z	2023-09-16T22:43:45Z	event	blank			1												human	Eiki Aikawa
7274912	Snapshot_Japan_2023_Fukushima_Forest_NIES_C19		7274912	2023-09-16T23:02:02Z	2023-09-16T23:02:56Z	event	blank			1												human	Eiki Aikawa
7274913	Snapshot_Japan_2023_Fukushima_Forest_NIES_C19		7274913	2023-09-16T23:00:55Z	2023-09-16T23:00:55Z	event	blank			1												human	Eiki Aikawa
7274914	Snapshot_Japan_2023_Fukushima_Forest_NIES_C19		7274914	2023-09-16T23:06:04Z	2023-09-16T23:06:06Z	event	blank			1												human	Eiki Aikawa
7274916	Snapshot_Japan_2023_Fukushima_Forest_NIES_C19		7274916	2023-09-17T00:46:53Z	2023-09-17T00:46:53Z	event	blank			1												human	Eiki Aikawa
7274917	Snapshot_Japan_2023_Fukushima_Forest_NIES_C19		7274917	2023-09-16T23:34:14Z	2023-09-16T23:34:14Z	event	blank			1												human	Eiki Aikawa
7274918	Snapshot_Japan_2023_Fukushima_Forest_NIES_C19		7274918	2023-09-17T01:01:25Z	2023-09-17T01:03:31Z	event	blank			1												human	Eiki Aikawa
7274920	Snapshot_Japan_2023_Fukushima_Forest_NIES_C19		7274920	2023-09-17T01:09:34Z	2023-09-17T01:12:49Z	event	blank			1												human	Eiki Aikawa
7274924	Snapshot_Japan_2023_Fukushima_Forest_NIES_C19		7274924	2023-09-17T01:16:00Z	2023-09-17T01:17:46Z	event	blank			1												human	Eiki Aikawa
7274925	Snapshot_Japan_2023_Fukushima_Forest_NIES_C19		7274925	2023-09-17T01:33:44Z	2023-09-17T01:33:44Z	event	blank			1												human	Eiki Aikawa
7274926	Snapshot_Japan_2023_Fukushima_Forest_NIES_C19		7274926	2023-09-17T01:41:43Z	2023-09-17T01:41:43Z	event	blank			1												human	Eiki Aikawa
7274928	Snapshot_Japan_2023_Fukushima_Forest_NIES_C19		7274928	2023-09-17T01:45:42Z	2023-09-17T01:47:45Z	event	blank			1												human	Eiki Aikawa
7274929	Snapshot_Japan_2023_Fukushima_Forest_NIES_C19		7274929	2023-09-17T01:38:57Z	2023-09-17T01:39:30Z	event	blank			1												human	Eiki Aikawa
7274931	Snapshot_Japan_2023_Fukushima_Forest_NIES_C19		7274931	2023-09-17T01:51:09Z	2023-09-17T01:51:58Z	event	blank			1												human	Eiki Aikawa
7274932	Snapshot_Japan_2023_Fukushima_Forest_NIES_C19		7274932	2023-09-17T02:14:26Z	2023-09-17T02:16:19Z	event	blank			1												human	Eiki Aikawa
7274934	Snapshot_Japan_2023_Fukushima_Forest_NIES_C19		7274934	2023-09-17T03:24:52Z	2023-09-17T03:27:00Z	event	blank			1												human	Eiki Aikawa
7274935	Snapshot_Japan_2023_Fukushima_Forest_NIES_C19		7274935	2023-09-17T02:22:41Z	2023-09-17T02:22:41Z	event	blank			1												human	Eiki Aikawa
7274939	Snapshot_Japan_2023_Fukushima_Forest_NIES_C19		7274939	2023-09-17T03:40:54Z	2023-09-17T03:41:19Z	event	blank			1												human	Eiki Aikawa
7274940	Snapshot_Japan_2023_Fukushima_Forest_NIES_C19		7274940	2023-09-17T03:44:11Z	2023-09-17T03:45:20Z	event	blank			1												human	Eiki Aikawa
7274941	Snapshot_Japan_2023_Fukushima_Forest_NIES_C19		7274941	2023-09-17T03:57:19Z	2023-09-17T03:58:01Z	event	blank			1												human	Eiki Aikawa
7274942	Snapshot_Japan_2023_Fukushima_Forest_NIES_C19		7274942	2023-09-17T04:08:38Z	2023-09-17T04:11:27Z	event	blank			1												human	Eiki Aikawa
7274943	Snapshot_Japan_2023_Fukushima_Forest_NIES_C19		7274943	2023-09-17T04:12:55Z	2023-09-17T04:14:53Z	event	blank			1												human	Eiki Aikawa
7274946	Snapshot_Japan_2023_Fukushima_Forest_NIES_C19		7274946	2023-09-17T04:36:18Z	2023-09-17T04:36:31Z	event	blank			1												human	Eiki Aikawa
7274947	Snapshot_Japan_2023_Fukushima_Forest_NIES_C19		7274947	2023-09-17T04:40:08Z	2023-09-17T04:42:54Z	event	blank			1												human	Eiki Aikawa
7274948	Snapshot_Japan_2023_Fukushima_Forest_NIES_C19		7274948	2023-09-17T04:49:57Z	2023-09-17T04:50:27Z	event	blank			1												human	Eiki Aikawa
7274950	Snapshot_Japan_2023_Fukushima_Forest_NIES_C19		7274950	2023-09-17T04:53:20Z	2023-09-17T04:54:17Z	event	blank			1												human	Eiki Aikawa
7274952	Snapshot_Japan_2023_Fukushima_Forest_NIES_C19		7274952	2023-09-17T05:05:38Z	2023-09-17T05:06:45Z	event	blank			1												human	Eiki Aikawa
7274953	Snapshot_Japan_2023_Fukushima_Forest_NIES_C19		7274953	2023-09-17T05:10:48Z	2023-09-17T05:12:43Z	event	blank			1												human	Eiki Aikawa
7274955	Snapshot_Japan_2023_Fukushima_Forest_NIES_C19		7274955	2023-09-17T05:16:15Z	2023-09-17T05:16:15Z	event	blank			1												human	Eiki Aikawa
7274957	Snapshot_Japan_2023_Fukushima_Forest_NIES_C19		7274957	2023-09-17T05:33:23Z	2023-09-17T05:33:23Z	event	blank			1												human	Eiki Aikawa
7274958	Snapshot_Japan_2023_Fukushima_Forest_NIES_C19		7274958	2023-09-17T05:31:35Z	2023-09-17T05:32:13Z	event	blank			1												human	Eiki Aikawa
7274959	Snapshot_Japan_2023_Fukushima_Forest_NIES_C19		7274959	2023-09-17T05:41:41Z	2023-09-17T05:45:14Z	event	blank			1												human	Eiki Aikawa
7274960	Snapshot_Japan_2023_Fukushima_Forest_NIES_C19		7274960	2023-09-17T05:35:54Z	2023-09-17T05:36:12Z	event	blank			1												human	Eiki Aikawa
7274961	Snapshot_Japan_2023_Fukushima_Forest_NIES_C19		7274961	2023-09-17T05:46:23Z	2023-09-17T05:47:41Z	event	blank			1												human	Eiki Aikawa
7274964	Snapshot_Japan_2023_Fukushima_Forest_NIES_C19		7274964	2023-09-17T06:25:20Z	2023-09-17T06:25:21Z	event	blank			1												human	Eiki Aikawa
7274965	Snapshot_Japan_2023_Fukushima_Forest_NIES_C19		7274965	2023-09-17T06:15:01Z	2023-09-17T06:15:01Z	event	blank			1												human	Eiki Aikawa
7274966	Snapshot_Japan_2023_Fukushima_Forest_NIES_C19		7274966	2023-09-17T06:26:39Z	2023-09-17T06:26:39Z	event	blank			1												human	Eiki Aikawa
7274968	Snapshot_Japan_2023_Fukushima_Forest_NIES_C19		7274968	2023-09-17T06:37:22Z	2023-09-17T06:37:57Z	event	blank			1												human	Eiki Aikawa
7274969	Snapshot_Japan_2023_Fukushima_Forest_NIES_C19		7274969	2023-09-17T06:33:49Z	2023-09-17T06:34:38Z	event	blank			1												human	Eiki Aikawa
7274970	Snapshot_Japan_2023_Fukushima_Forest_NIES_C19		7274970	2023-09-17T06:44:20Z	2023-09-17T06:44:20Z	event	blank			1												human	Eiki Aikawa
7274973	Snapshot_Japan_2023_Fukushima_Forest_NIES_C19		7274973	2023-09-17T07:40:30Z	2023-09-17T07:40:30Z	event	blank			1												human	Eiki Aikawa
7274974	Snapshot_Japan_2023_Fukushima_Forest_NIES_C19		7274974	2023-09-17T07:44:21Z	2023-09-17T07:45:02Z	event	blank			1												human	Eiki Aikawa
7274975	Snapshot_Japan_2023_Fukushima_Forest_NIES_C19		7274975	2023-09-17T07:52:49Z	2023-09-17T07:53:46Z	event	blank			1												human	Eiki Aikawa
7274976	Snapshot_Japan_2023_Fukushima_Forest_NIES_C19		7274976	2023-09-17T07:46:10Z	2023-09-17T07:46:42Z	event	blank			1												human	Eiki Aikawa
7274978	Snapshot_Japan_2023_Fukushima_Forest_NIES_C19		7274978	2023-09-17T08:08:21Z	2023-09-17T08:10:33Z	event	blank			1												human	Eiki Aikawa
7274980	Snapshot_Japan_2023_Fukushima_Forest_NIES_C19		7274980	2023-09-17T08:02:56Z	2023-09-17T08:02:56Z	event	blank			1												human	Eiki Aikawa
7274985	Snapshot_Japan_2023_Fukushima_Forest_NIES_C19		7274985	2023-09-17T08:23:35Z	2023-09-17T08:24:22Z	event	blank			1												human	Eiki Aikawa
7274990	Snapshot_Japan_2023_Fukushima_Forest_NIES_C19		7274990	2023-09-17T09:04:04Z	2023-09-17T09:04:16Z	event	blank			1												human	Eiki Aikawa
7274991	Snapshot_Japan_2023_Fukushima_Forest_NIES_C19		7274991	2023-09-17T09:07:10Z	2023-09-17T09:07:10Z	event	blank			1												human	Eiki Aikawa
7274992	Snapshot_Japan_2023_Fukushima_Forest_NIES_C19		7274992	2023-09-17T09:09:20Z	2023-09-17T09:09:36Z	event	blank			1												human	Eiki Aikawa
7274994	Snapshot_Japan_2023_Fukushima_Forest_NIES_C19		7274994	2023-09-17T09:28:59Z	2023-09-17T09:28:59Z	event	blank			1												human	Eiki Aikawa
7274995	Snapshot_Japan_2023_Fukushima_Forest_NIES_C19		7274995	2023-09-17T09:44:23Z	2023-09-17T09:45:44Z	event	blank			1												human	Eiki Aikawa
7274996	Snapshot_Japan_2023_Fukushima_Forest_NIES_C19		7274996	2023-09-17T09:41:09Z	2023-09-17T09:41:09Z	event	blank			1												human	Eiki Aikawa
7274998	Snapshot_Japan_2023_Fukushima_Forest_NIES_C19		7274998	2023-09-17T09:48:31Z	2023-09-17T09:48:31Z	event	blank			1												human	Eiki Aikawa
7274999	Snapshot_Japan_2023_Fukushima_Forest_NIES_C19		7274999	2023-09-17T09:26:59Z	2023-09-17T09:26:59Z	event	blank			1												human	Eiki Aikawa
7275000	Snapshot_Japan_2023_Fukushima_Forest_NIES_C19		7275000	2023-09-17T09:49:32Z	2023-09-17T09:49:32Z	event	blank			1												human	Eiki Aikawa
7275003	Snapshot_Japan_2023_Fukushima_Forest_NIES_C19		7275003	2023-09-17T13:07:42Z	2023-09-17T13:07:58Z	event	blank			1												human	Eiki Aikawa
7275006	Snapshot_Japan_2023_Fukushima_Forest_NIES_C19		7275006	2023-09-17T13:15:17Z	2023-09-17T13:15:17Z	event	blank			1												human	Eiki Aikawa
7275007	Snapshot_Japan_2023_Fukushima_Forest_NIES_C19		7275007	2023-09-17T13:16:47Z	2023-09-17T13:19:31Z	event	blank			1												human	Eiki Aikawa
7275008	Snapshot_Japan_2023_Fukushima_Forest_NIES_C19		7275008	2023-09-17T14:37:12Z	2023-09-17T14:37:21Z	event	blank			1												human	Eiki Aikawa
7275009	Snapshot_Japan_2023_Fukushima_Forest_NIES_C19		7275009	2023-09-17T14:07:07Z	2023-09-17T14:07:07Z	event	blank			1												human	Eiki Aikawa
7275013	Snapshot_Japan_2023_Fukushima_Forest_NIES_C19		7275013	2023-09-17T14:38:48Z	2023-09-17T14:39:46Z	event	blank			1												human	Eiki Aikawa
7275018	Snapshot_Japan_2023_Fukushima_Forest_NIES_C19		7275018	2023-09-18T11:48:08Z	2023-09-18T11:48:08Z	event	blank			1												human	Eiki Aikawa
7275019	Snapshot_Japan_2023_Fukushima_Forest_NIES_C19		7275019	2023-09-18T11:54:05Z	2023-09-18T11:54:05Z	event	blank			1												human	Eiki Aikawa
7275020	Snapshot_Japan_2023_Fukushima_Forest_NIES_C19		7275020	2023-09-18T11:53:00Z	2023-09-18T11:53:00Z	event	blank			1												human	Eiki Aikawa
7275021	Snapshot_Japan_2023_Fukushima_Forest_NIES_C19		7275021	2023-09-17T15:19:18Z	2023-09-17T15:19:45Z	event	blank			1												human	Eiki Aikawa
7275022	Snapshot_Japan_2023_Fukushima_Forest_NIES_C19		7275022	2023-09-17T15:05:11Z	2023-09-17T15:05:21Z	event	blank			1												human	Eiki Aikawa
7275024	Snapshot_Japan_2023_Fukushima_Forest_NIES_C19		7275024	2023-09-17T15:42:59Z	2023-09-17T15:43:24Z	event	blank			1												human	Eiki Aikawa
7275025	Snapshot_Japan_2023_Fukushima_Forest_NIES_C19		7275025	2023-09-17T15:44:25Z	2023-09-17T15:45:15Z	event	blank			1												human	Eiki Aikawa
7275026	Snapshot_Japan_2023_Fukushima_Forest_NIES_C19		7275026	2023-09-17T15:46:30Z	2023-09-17T15:46:37Z	event	blank			1												human	Eiki Aikawa
7275028	Snapshot_Japan_2023_Fukushima_Forest_NIES_C19		7275028	2023-09-17T16:11:46Z	2023-09-17T16:17:57Z	event	blank			1												human	Eiki Aikawa
7275039	Snapshot_Japan_2023_Fukushima_Forest_NIES_C19		7275039	2023-09-17T16:31:20Z	2023-09-17T16:31:46Z	event	blank			1												human	Eiki Aikawa
7275041	Snapshot_Japan_2023_Fukushima_Forest_NIES_C19		7275041	2023-09-17T16:20:57Z	2023-09-17T16:21:31Z	event	blank			1												human	Eiki Aikawa
7275042	Snapshot_Japan_2023_Fukushima_Forest_NIES_C19		7275042	2023-09-17T16:37:20Z	2023-09-17T16:38:17Z	event	blank			1												human	Eiki Aikawa
7275044	Snapshot_Japan_2023_Fukushima_Forest_NIES_C19		7275044	2023-09-17T16:41:28Z	2023-09-17T16:45:05Z	event	blank			1												human	Eiki Aikawa
7275045	Snapshot_Japan_2023_Fukushima_Forest_NIES_C19		7275045	2023-09-17T16:51:29Z	2023-09-17T16:53:01Z	event	blank			1												human	Eiki Aikawa
7275047	Snapshot_Japan_2023_Fukushima_Forest_NIES_C19		7275047	2023-09-17T16:54:50Z	2023-09-17T16:54:50Z	event	blank			1												human	Eiki Aikawa
7275048	Snapshot_Japan_2023_Fukushima_Forest_NIES_C19		7275048	2023-09-17T16:56:20Z	2023-09-17T16:56:57Z	event	blank			1												human	Eiki Aikawa
7275051	Snapshot_Japan_2023_Fukushima_Forest_NIES_C19		7275051	2023-09-17T17:02:57Z	2023-09-17T17:02:57Z	event	blank			1												human	Eiki Aikawa
7275055	Snapshot_Japan_2023_Fukushima_Forest_NIES_C19		7275055	2023-09-17T18:14:49Z	2023-09-17T18:15:35Z	event	blank			1												human	Eiki Aikawa
7275056	Snapshot_Japan_2023_Fukushima_Forest_NIES_C19		7275056	2023-09-17T17:52:31Z	2023-09-17T17:52:31Z	event	blank			1												human	Eiki Aikawa
7275057	Snapshot_Japan_2023_Fukushima_Forest_NIES_C19		7275057	2023-09-17T18:04:33Z	2023-09-17T18:04:48Z	event	blank			1												human	Eiki Aikawa
7275059	Snapshot_Japan_2023_Fukushima_Forest_NIES_C19		7275059	2023-09-17T18:18:56Z	2023-09-17T18:19:38Z	event	blank			1												human	Eiki Aikawa
7275064	Snapshot_Japan_2023_Fukushima_Forest_NIES_C19		7275064	2023-09-17T19:14:43Z	2023-09-17T19:14:43Z	event	blank			1												human	Eiki Aikawa
7275065	Snapshot_Japan_2023_Fukushima_Forest_NIES_C19		7275065	2023-09-17T19:29:24Z	2023-09-17T19:29:24Z	event	blank			1												human	Eiki Aikawa
7275066	Snapshot_Japan_2023_Fukushima_Forest_NIES_C19		7275066	2023-09-17T19:12:05Z	2023-09-17T19:12:05Z	event	blank			1												human	Eiki Aikawa
7275067	Snapshot_Japan_2023_Fukushima_Forest_NIES_C19		7275067	2023-09-17T21:29:14Z	2023-09-17T21:30:38Z	event	blank			1												human	Eiki Aikawa
7275069	Snapshot_Japan_2023_Fukushima_Forest_NIES_C19		7275069	2023-09-17T21:31:51Z	2023-09-17T21:31:51Z	event	blank			1												human	Eiki Aikawa
7275070	Snapshot_Japan_2023_Fukushima_Forest_NIES_C19		7275070	2023-09-18T01:26:11Z	2023-09-18T01:26:11Z	event	blank			1												human	Eiki Aikawa
7275071	Snapshot_Japan_2023_Fukushima_Forest_NIES_C19		7275071	2023-09-18T01:45:16Z	2023-09-18T01:45:16Z	event	blank			1												human	Eiki Aikawa
7275072	Snapshot_Japan_2023_Fukushima_Forest_NIES_C19		7275072	2023-09-18T06:42:35Z	2023-09-18T06:44:35Z	event	blank			1												human	Eiki Aikawa
7275073	Snapshot_Japan_2023_Fukushima_Forest_NIES_C19		7275073	2023-09-18T07:09:36Z	2023-09-18T07:11:02Z	event	blank			1												human	Eiki Aikawa
7275075	Snapshot_Japan_2023_Fukushima_Forest_NIES_C19		7275075	2023-09-18T07:36:04Z	2023-09-18T07:37:53Z	event	blank			1												human	Eiki Aikawa
7275076	Snapshot_Japan_2023_Fukushima_Forest_NIES_C19		7275076	2023-09-18T07:40:49Z	2023-09-18T07:41:48Z	event	blank			1												human	Eiki Aikawa
7275077	Snapshot_Japan_2023_Fukushima_Forest_NIES_C19		7275077	2023-09-18T07:43:41Z	2023-09-18T07:44:12Z	event	blank			1												human	Eiki Aikawa
7275078	Snapshot_Japan_2023_Fukushima_Forest_NIES_C19		7275078	2023-09-18T07:45:12Z	2023-09-18T07:45:12Z	event	blank			1												human	Eiki Aikawa
7275079	Snapshot_Japan_2023_Fukushima_Forest_NIES_C19		7275079	2023-09-18T07:46:24Z	2023-09-18T07:46:24Z	event	blank			1												human	Eiki Aikawa
7275080	Snapshot_Japan_2023_Fukushima_Forest_NIES_C19		7275080	2023-09-18T10:04:24Z	2023-09-18T10:04:24Z	event	blank			1												human	Eiki Aikawa
7275081	Snapshot_Japan_2023_Fukushima_Forest_NIES_C19		7275081	2023-09-18T07:47:49Z	2023-09-18T07:47:49Z	event	blank			1												human	Eiki Aikawa
7275083	Snapshot_Japan_2023_Fukushima_Forest_NIES_C19		7275083	2023-09-18T10:23:29Z	2023-09-18T10:23:29Z	event	blank			1												human	Eiki Aikawa
7275084	Snapshot_Japan_2023_Fukushima_Forest_NIES_C19		7275084	2023-09-18T10:10:52Z	2023-09-18T10:10:52Z	event	blank			1												human	Eiki Aikawa
7275085	Snapshot_Japan_2023_Fukushima_Forest_NIES_C19		7275085	2023-09-18T10:17:27Z	2023-09-18T10:17:27Z	event	blank			1												human	Eiki Aikawa
7275087	Snapshot_Japan_2023_Fukushima_Forest_NIES_C19		7275087	2023-09-18T10:45:18Z	2023-09-18T10:45:18Z	event	blank			1												human	Eiki Aikawa
7275089	Snapshot_Japan_2023_Fukushima_Forest_NIES_C19		7275089	2023-09-18T11:10:35Z	2023-09-18T11:10:35Z	event	blank			1												human	Eiki Aikawa
7275090	Snapshot_Japan_2023_Fukushima_Forest_NIES_C19		7275090	2023-09-18T11:17:53Z	2023-09-18T11:17:53Z	event	blank			1												human	Eiki Aikawa
7275091	Snapshot_Japan_2023_Fukushima_Forest_NIES_C19		7275091	2023-09-18T11:44:20Z	2023-09-18T11:44:20Z	event	blank			1												human	Eiki Aikawa
7275093	Snapshot_Japan_2023_Fukushima_Forest_NIES_C19		7275093	2023-09-18T22:36:23Z	2023-09-18T22:37:23Z	event	blank			1												human	Eiki Aikawa
7275095	Snapshot_Japan_2023_Fukushima_Forest_NIES_C19		7275095	2023-09-19T09:54:12Z	2023-09-19T09:54:12Z	event	blank			1												human	Eiki Aikawa
7275096	Snapshot_Japan_2023_Fukushima_Forest_NIES_C19		7275096	2023-09-19T10:05:26Z	2023-09-19T10:05:26Z	event	blank			1												human	Eiki Aikawa
7275097	Snapshot_Japan_2023_Fukushima_Forest_NIES_C19		7275097	2023-09-19T09:46:32Z	2023-09-19T09:46:32Z	event	blank			1												human	Eiki Aikawa
7275098	Snapshot_Japan_2023_Fukushima_Forest_NIES_C19		7275098	2023-09-19T12:57:57Z	2023-09-19T12:57:57Z	event	blank			1												human	Eiki Aikawa
7275099	Snapshot_Japan_2023_Fukushima_Forest_NIES_C19		7275099	2023-09-19T10:14:40Z	2023-09-19T10:14:40Z	event	blank			1												human	Eiki Aikawa
7275101	Snapshot_Japan_2023_Fukushima_Forest_NIES_C19		7275101	2023-09-19T16:33:02Z	2023-09-19T16:33:11Z	event	blank			1												human	Eiki Aikawa
7275102	Snapshot_Japan_2023_Fukushima_Forest_NIES_C19		7275102	2023-09-19T10:59:36Z	2023-09-19T10:59:36Z	event	blank			1												human	Eiki Aikawa
7275106	Snapshot_Japan_2023_Fukushima_Forest_NIES_C19		7275106	2023-09-20T06:29:42Z	2023-09-20T06:29:42Z	event	blank			1												human	Eiki Aikawa
7275108	Snapshot_Japan_2023_Fukushima_Forest_NIES_C19		7275108	2023-09-20T08:22:29Z	2023-09-20T08:22:29Z	event	blank			1												human	Eiki Aikawa
7275115	Snapshot_Japan_2023_Fukushima_Forest_NIES_C19		7275115	2023-09-21T07:54:32Z	2023-09-21T07:54:47Z	event	blank			1												human	Eiki Aikawa
7275116	Snapshot_Japan_2023_Fukushima_Forest_NIES_C19		7275116	2023-09-21T07:44:39Z	2023-09-21T07:44:39Z	event	blank			1												human	Eiki Aikawa
7275118	Snapshot_Japan_2023_Fukushima_Forest_NIES_C19		7275118	2023-09-21T09:53:51Z	2023-09-21T09:55:09Z	event	blank			1												human	Eiki Aikawa
7275123	Snapshot_Japan_2023_Fukushima_Forest_NIES_C19		7275123	2023-09-21T10:02:02Z	2023-09-21T10:02:02Z	event	blank			1												human	Eiki Aikawa
7275124	Snapshot_Japan_2023_Fukushima_Forest_NIES_C19		7275124	2023-09-21T09:52:16Z	2023-09-21T09:52:16Z	event	blank			1												human	Eiki Aikawa
7275125	Snapshot_Japan_2023_Fukushima_Forest_NIES_C19		7275125	2023-09-21T10:13:46Z	2023-09-21T10:13:46Z	event	blank			1												human	Eiki Aikawa
7275127	Snapshot_Japan_2023_Fukushima_Forest_NIES_C19		7275127	2023-09-21T10:18:21Z	2023-09-21T10:18:21Z	event	blank			1												human	Eiki Aikawa
7275128	Snapshot_Japan_2023_Fukushima_Forest_NIES_C19		7275128	2023-09-21T12:32:49Z	2023-09-21T12:32:49Z	event	blank			1												human	Eiki Aikawa
7275129	Snapshot_Japan_2023_Fukushima_Forest_NIES_C19		7275129	2023-09-21T12:36:22Z	2023-09-21T12:36:22Z	event	blank			1												human	Eiki Aikawa
7275136	Snapshot_Japan_2023_Fukushima_Forest_NIES_C19		7275136	2023-09-25T01:43:55Z	2023-09-25T01:43:55Z	event	blank			1												human	Eiki Aikawa
7275137	Snapshot_Japan_2023_Fukushima_Forest_NIES_C19		7275137	2023-09-25T01:25:56Z	2023-09-25T01:25:56Z	event	blank			1												human	Eiki Aikawa
7275138	Snapshot_Japan_2023_Fukushima_Forest_NIES_C19		7275138	2023-09-25T02:36:04Z	2023-09-25T03:10:48Z	event	blank			1												human	Eiki Aikawa
7275139	Snapshot_Japan_2023_Fukushima_Forest_NIES_C19		7275139	2023-09-25T01:30:40Z	2023-09-25T01:30:40Z	event	blank			1												human	Eiki Aikawa
7275140	Snapshot_Japan_2023_Fukushima_Forest_NIES_C19		7275140	2023-09-25T02:24:01Z	2023-09-25T02:24:01Z	event	blank			1												human	Eiki Aikawa
7275142	Snapshot_Japan_2023_Fukushima_Forest_NIES_C19		7275142	2023-09-25T02:34:25Z	2023-09-25T02:34:25Z	event	blank			1												human	Eiki Aikawa
7275158	Snapshot_Japan_2023_Fukushima_Forest_NIES_C19		7275158	2023-09-25T03:18:15Z	2023-09-25T03:18:56Z	event	blank			1												human	Eiki Aikawa
7275160	Snapshot_Japan_2023_Fukushima_Forest_NIES_C19		7275160	2023-09-25T03:23:14Z	2023-09-25T03:23:14Z	event	blank			1												human	Eiki Aikawa
7275161	Snapshot_Japan_2023_Fukushima_Forest_NIES_C19		7275161	2023-09-25T03:26:22Z	2023-09-25T03:31:57Z	event	blank			1												human	Eiki Aikawa
7275162	Snapshot_Japan_2023_Fukushima_Forest_NIES_C19		7275162	2023-09-25T03:33:05Z	2023-09-25T03:33:05Z	event	blank			1												human	Eiki Aikawa
7275165	Snapshot_Japan_2023_Fukushima_Forest_NIES_C19		7275165	2023-09-25T03:34:58Z	2023-09-25T03:37:27Z	event	blank			1												human	Eiki Aikawa
7275167	Snapshot_Japan_2023_Fukushima_Forest_NIES_C19		7275167	2023-09-25T03:38:56Z	2023-09-25T03:40:01Z	event	blank			1												human	Eiki Aikawa
7275168	Snapshot_Japan_2023_Fukushima_Forest_NIES_C19		7275168	2023-09-25T03:41:09Z	2023-09-25T03:42:14Z	event	blank			1												human	Eiki Aikawa
7275169	Snapshot_Japan_2023_Fukushima_Forest_NIES_C19		7275169	2023-09-25T03:44:53Z	2023-09-25T03:49:34Z	event	blank			1												human	Eiki Aikawa
7275170	Snapshot_Japan_2023_Fukushima_Forest_NIES_C19		7275170	2023-09-25T03:43:16Z	2023-09-25T03:43:53Z	event	blank			1												human	Eiki Aikawa
7275171	Snapshot_Japan_2023_Fukushima_Forest_NIES_C19		7275171	2023-09-25T03:55:53Z	2023-09-25T03:56:29Z	event	blank			1												human	Eiki Aikawa
7275172	Snapshot_Japan_2023_Fukushima_Forest_NIES_C19		7275172	2023-09-25T03:51:03Z	2023-09-25T03:51:03Z	event	blank			1												human	Eiki Aikawa
7275174	Snapshot_Japan_2023_Fukushima_Forest_NIES_C19		7275174	2023-09-25T03:57:31Z	2023-09-25T04:00:22Z	event	blank			1												human	Eiki Aikawa
7275176	Snapshot_Japan_2023_Fukushima_Forest_NIES_C19		7275176	2023-09-25T04:01:42Z	2023-09-25T04:05:28Z	event	blank			1												human	Eiki Aikawa
7275177	Snapshot_Japan_2023_Fukushima_Forest_NIES_C19		7275177	2023-09-25T04:09:15Z	2023-09-25T04:12:11Z	event	blank			1												human	Eiki Aikawa
7275180	Snapshot_Japan_2023_Fukushima_Forest_NIES_C19		7275180	2023-09-25T04:17:59Z	2023-09-25T04:17:59Z	event	blank			1												human	Eiki Aikawa
7275181	Snapshot_Japan_2023_Fukushima_Forest_NIES_C19		7275181	2023-09-25T04:43:35Z	2023-09-25T04:43:35Z	event	blank			1												human	Eiki Aikawa
7275182	Snapshot_Japan_2023_Fukushima_Forest_NIES_C19		7275182	2023-09-25T04:14:43Z	2023-09-25T04:14:43Z	event	blank			1												human	Eiki Aikawa
7275183	Snapshot_Japan_2023_Fukushima_Forest_NIES_C19		7275183	2023-09-25T04:21:02Z	2023-09-25T04:21:02Z	event	blank			1												human	Eiki Aikawa
7275185	Snapshot_Japan_2023_Fukushima_Forest_NIES_C19		7275185	2023-09-25T04:29:56Z	2023-09-25T04:29:56Z	event	blank			1												human	Eiki Aikawa
7275186	Snapshot_Japan_2023_Fukushima_Forest_NIES_C19		7275186	2023-09-25T07:49:33Z	2023-09-25T07:49:33Z	event	blank			1												human	Eiki Aikawa
7275187	Snapshot_Japan_2023_Fukushima_Forest_NIES_C19		7275187	2023-09-25T04:45:29Z	2023-09-25T04:45:29Z	event	blank			1												human	Eiki Aikawa
7275188	Snapshot_Japan_2023_Fukushima_Forest_NIES_C19		7275188	2023-09-25T07:46:21Z	2023-09-25T07:46:21Z	event	blank			1												human	Eiki Aikawa
7275189	Snapshot_Japan_2023_Fukushima_Forest_NIES_C19		7275189	2023-09-25T04:54:07Z	2023-09-25T04:54:07Z	event	blank			1												human	Eiki Aikawa
7275190	Snapshot_Japan_2023_Fukushima_Forest_NIES_C19		7275190	2023-09-25T05:04:15Z	2023-09-25T05:04:15Z	event	blank			1												human	Eiki Aikawa
7275191	Snapshot_Japan_2023_Fukushima_Forest_NIES_C19		7275191	2023-09-25T09:28:42Z	2023-09-25T09:28:42Z	event	blank			1												human	Eiki Aikawa
7275192	Snapshot_Japan_2023_Fukushima_Forest_NIES_C19		7275192	2023-09-25T08:00:02Z	2023-09-25T08:00:02Z	event	blank			1												human	Eiki Aikawa
7275193	Snapshot_Japan_2023_Fukushima_Forest_NIES_C19		7275193	2023-09-25T09:26:06Z	2023-09-25T09:26:06Z	event	blank			1												human	Eiki Aikawa
7275194	Snapshot_Japan_2023_Fukushima_Forest_NIES_C19		7275194	2023-09-25T07:52:05Z	2023-09-25T07:52:05Z	event	blank			1												human	Eiki Aikawa
7275195	Snapshot_Japan_2023_Fukushima_Forest_NIES_C19		7275195	2023-09-25T11:46:34Z	2023-09-25T11:46:34Z	event	blank			1												human	Eiki Aikawa
7275207	Snapshot_Japan_2023_Fukushima_Forest_NIES_C19		7275207	2023-09-30T13:25:43Z	2023-09-30T13:25:49Z	event	blank			1												human	Eiki Aikawa
7275208	Snapshot_Japan_2023_Fukushima_Forest_NIES_C19		7275208	2023-09-30T09:14:35Z	2023-09-30T09:14:35Z	event	blank			1												human	Eiki Aikawa
7275211	Snapshot_Japan_2023_Fukushima_Forest_NIES_C19		7275211	2023-09-30T13:27:01Z	2023-09-30T13:42:20Z	event	blank			1												human	Eiki Aikawa
7275217	Snapshot_Japan_2023_Fukushima_Forest_NIES_C19		7275217	2023-09-30T14:01:57Z	2023-09-30T14:02:00Z	event	blank			1												human	Eiki Aikawa
7275218	Snapshot_Japan_2023_Fukushima_Forest_NIES_C19		7275218	2023-10-01T09:11:38Z	2023-10-01T09:16:17Z	event	blank			1												human	Eiki Aikawa
7275220	Snapshot_Japan_2023_Fukushima_Forest_NIES_C19		7275220	2023-10-01T09:17:43Z	2023-10-01T09:18:49Z	event	blank			1												human	Eiki Aikawa
7275222	Snapshot_Japan_2023_Fukushima_Forest_NIES_C19		7275222	2023-10-01T09:19:54Z	2023-10-01T09:22:50Z	event	blank			1												human	Eiki Aikawa
7275223	Snapshot_Japan_2023_Fukushima_Forest_NIES_C19		7275223	2023-10-01T09:24:44Z	2023-10-01T09:25:50Z	event	blank			1												human	Eiki Aikawa
7275224	Snapshot_Japan_2023_Fukushima_Forest_NIES_C19		7275224	2023-10-01T09:27:17Z	2023-10-01T09:41:28Z	event	blank			1												human	Eiki Aikawa
7275225	Snapshot_Japan_2023_Fukushima_Forest_NIES_C19		7275225	2023-10-01T09:42:38Z	2023-10-01T09:53:55Z	event	blank			1												human	Eiki Aikawa
7275230	Snapshot_Japan_2023_Fukushima_Forest_NIES_C19		7275230	2023-10-01T09:55:45Z	2023-10-01T09:56:50Z	event	blank			1												human	Eiki Aikawa
7275231	Snapshot_Japan_2023_Fukushima_Forest_NIES_C19		7275231	2023-10-01T09:58:36Z	2023-10-01T10:01:28Z	event	blank			1												human	Eiki Aikawa
7275232	Snapshot_Japan_2023_Fukushima_Forest_NIES_C19		7275232	2023-10-01T10:06:26Z	2023-10-01T10:07:00Z	event	blank			1												human	Eiki Aikawa
7275234	Snapshot_Japan_2023_Fukushima_Forest_NIES_C19		7275234	2023-10-01T10:12:10Z	2023-10-01T10:12:38Z	event	blank			1												human	Eiki Aikawa
7275235	Snapshot_Japan_2023_Fukushima_Forest_NIES_C19		7275235	2023-10-01T10:08:28Z	2023-10-01T10:10:18Z	event	blank			1												human	Eiki Aikawa
7275239	Snapshot_Japan_2023_Fukushima_Forest_NIES_C19		7275239	2023-10-01T07:55:37Z	2023-10-01T07:55:37Z	event	blank			1												human	Eiki Aikawa
7275240	Snapshot_Japan_2023_Fukushima_Forest_NIES_C19		7275240	2023-10-01T08:01:50Z	2023-10-01T08:06:23Z	event	blank			1												human	Eiki Aikawa
7275241	Snapshot_Japan_2023_Fukushima_Forest_NIES_C19		7275241	2023-10-01T07:57:44Z	2023-10-01T07:57:44Z	event	blank			1												human	Eiki Aikawa
7275246	Snapshot_Japan_2023_Fukushima_Forest_NIES_C19		7275246	2023-10-01T08:13:03Z	2023-10-01T08:13:34Z	event	blank			1												human	Eiki Aikawa
7275249	Snapshot_Japan_2023_Fukushima_Forest_NIES_C19		7275249	2023-10-01T08:20:43Z	2023-10-01T08:21:45Z	event	blank			1												human	Eiki Aikawa
7275254	Snapshot_Japan_2023_Fukushima_Forest_NIES_C19		7275254	2023-10-01T08:30:45Z	2023-10-01T08:42:58Z	event	blank			1												human	Eiki Aikawa
7275260	Snapshot_Japan_2023_Fukushima_Forest_NIES_C19		7275260	2023-10-01T08:44:15Z	2023-10-01T08:48:29Z	event	blank			1												human	Eiki Aikawa
7275261	Snapshot_Japan_2023_Fukushima_Forest_NIES_C19		7275261	2023-10-01T08:49:48Z	2023-10-01T08:56:36Z	event	blank			1												human	Eiki Aikawa
7275265	Snapshot_Japan_2023_Fukushima_Forest_NIES_C19		7275265	2023-10-01T09:03:46Z	2023-10-01T09:03:46Z	event	blank			1												human	Eiki Aikawa
7275266	Snapshot_Japan_2023_Fukushima_Forest_NIES_C19		7275266	2023-10-01T09:00:07Z	2023-10-01T09:00:49Z	event	blank			1												human	Eiki Aikawa
7275267	Snapshot_Japan_2023_Fukushima_Forest_NIES_C19		7275267	2023-10-01T09:01:59Z	2023-10-01T09:01:59Z	event	blank			1												human	Eiki Aikawa
7275268	Snapshot_Japan_2023_Fukushima_Forest_NIES_C19		7275268	2023-10-02T04:52:30Z	2023-10-02T04:52:32Z	event	blank			1												human	Eiki Aikawa
7275269	Snapshot_Japan_2023_Fukushima_Forest_NIES_C19		7275269	2023-10-02T04:58:33Z	2023-10-02T04:59:00Z	event	blank			1												human	Eiki Aikawa
7275271	Snapshot_Japan_2023_Fukushima_Forest_NIES_C19		7275271	2023-10-02T05:06:16Z	2023-10-02T05:28:46Z	event	blank			1												human	Eiki Aikawa
7275315	Snapshot_Japan_2023_Fukushima_Forest_NIES_C19		7275315	2023-10-02T05:50:26Z	2023-10-02T05:50:26Z	event	blank			1												human	Eiki Aikawa
7275316	Snapshot_Japan_2023_Fukushima_Forest_NIES_C19		7275316	2023-10-02T06:06:19Z	2023-10-02T06:06:19Z	event	blank			1												human	Eiki Aikawa
7275318	Snapshot_Japan_2023_Fukushima_Forest_NIES_C19		7275318	2023-10-02T05:56:18Z	2023-10-02T05:56:18Z	event	blank			1												human	Eiki Aikawa
7275319	Snapshot_Japan_2023_Fukushima_Forest_NIES_C19		7275319	2023-10-02T07:57:11Z	2023-10-02T07:57:11Z	event	blank			1												human	Eiki Aikawa
7275321	Snapshot_Japan_2023_Fukushima_Forest_NIES_C19		7275321	2023-10-02T06:15:32Z	2023-10-02T06:15:32Z	event	blank			1												human	Eiki Aikawa
7275322	Snapshot_Japan_2023_Fukushima_Forest_NIES_C19		7275322	2023-10-02T05:51:36Z	2023-10-02T05:51:36Z	event	blank			1												human	Eiki Aikawa
7275323	Snapshot_Japan_2023_Fukushima_Forest_NIES_C19		7275323	2023-10-02T06:10:51Z	2023-10-02T06:10:51Z	event	blank			1												human	Eiki Aikawa
7275327	Snapshot_Japan_2023_Fukushima_Forest_NIES_C19		7275327	2023-10-02T07:58:21Z	2023-10-02T07:58:21Z	event	blank			1												human	Eiki Aikawa
7275331	Snapshot_Japan_2023_Fukushima_Forest_NIES_C19		7275331	2023-10-03T05:58:59Z	2023-10-03T06:04:00Z	event	blank			1												human	Eiki Aikawa
7275340	Snapshot_Japan_2023_Fukushima_Forest_NIES_C19		7275340	2023-10-03T06:05:31Z	2023-10-03T06:05:50Z	event	blank			1												human	Eiki Aikawa
7275342	Snapshot_Japan_2023_Fukushima_Forest_NIES_C19		7275342	2023-10-03T12:39:33Z	2023-10-03T12:41:12Z	event	blank			1												human	Eiki Aikawa
7275344	Snapshot_Japan_2023_Fukushima_Forest_NIES_C19		7275344	2023-10-03T12:44:32Z	2023-10-03T12:45:13Z	event	blank			1												human	Eiki Aikawa
7275345	Snapshot_Japan_2023_Fukushima_Forest_NIES_C19		7275345	2023-10-04T19:42:31Z	2023-10-04T19:43:04Z	event	blank			1												human	Eiki Aikawa
7275347	Snapshot_Japan_2023_Fukushima_Forest_NIES_C19		7275347	2023-10-04T19:40:37Z	2023-10-04T19:40:41Z	event	blank			1												human	Eiki Aikawa
7275348	Snapshot_Japan_2023_Fukushima_Forest_NIES_C19		7275348	2023-10-04T19:44:19Z	2023-10-04T19:44:19Z	event	blank			1												human	Eiki Aikawa
7275349	Snapshot_Japan_2023_Fukushima_Forest_NIES_C19		7275349	2023-10-04T19:45:26Z	2023-10-04T19:48:40Z	event	blank			1												human	Eiki Aikawa
7275352	Snapshot_Japan_2023_Fukushima_Forest_NIES_C19		7275352	2023-10-04T18:37:10Z	2023-10-04T18:37:10Z	event	blank			1												human	Eiki Aikawa
7275354	Snapshot_Japan_2023_Fukushima_Forest_NIES_C19		7275354	2023-10-04T18:34:02Z	2023-10-04T18:34:02Z	event	blank			1												human	Eiki Aikawa
7275355	Snapshot_Japan_2023_Fukushima_Forest_NIES_C19		7275355	2023-10-04T18:39:13Z	2023-10-04T18:40:19Z	event	blank			1												human	Eiki Aikawa
7275356	Snapshot_Japan_2023_Fukushima_Forest_NIES_C19		7275356	2023-10-04T18:53:27Z	2023-10-04T18:53:33Z	event	blank			1												human	Eiki Aikawa
7275357	Snapshot_Japan_2023_Fukushima_Forest_NIES_C19		7275357	2023-10-04T18:46:09Z	2023-10-04T18:46:09Z	event	blank			1												human	Eiki Aikawa
7275358	Snapshot_Japan_2023_Fukushima_Forest_NIES_C19		7275358	2023-10-04T18:51:44Z	2023-10-04T18:51:44Z	event	blank			1												human	Eiki Aikawa
7275359	Snapshot_Japan_2023_Fukushima_Forest_NIES_C19		7275359	2023-10-04T18:56:08Z	2023-10-04T18:56:08Z	event	blank			1												human	Eiki Aikawa
7275360	Snapshot_Japan_2023_Fukushima_Forest_NIES_C19		7275360	2023-10-04T18:59:02Z	2023-10-04T18:59:42Z	event	blank			1												human	Eiki Aikawa
7275361	Snapshot_Japan_2023_Fukushima_Forest_NIES_C19		7275361	2023-10-04T19:01:52Z	2023-10-04T19:03:32Z	event	blank			1												human	Eiki Aikawa
7275362	Snapshot_Japan_2023_Fukushima_Forest_NIES_C19		7275362	2023-10-04T19:04:39Z	2023-10-04T19:04:44Z	event	blank			1												human	Eiki Aikawa
7275363	Snapshot_Japan_2023_Fukushima_Forest_NIES_C19		7275363	2023-10-04T19:05:51Z	2023-10-04T19:06:22Z	event	blank			1												human	Eiki Aikawa
7275364	Snapshot_Japan_2023_Fukushima_Forest_NIES_C19		7275364	2023-10-04T19:07:49Z	2023-10-04T19:07:49Z	event	blank			1												human	Eiki Aikawa
7275365	Snapshot_Japan_2023_Fukushima_Forest_NIES_C19		7275365	2023-10-04T19:09:04Z	2023-10-04T19:09:04Z	event	blank			1												human	Eiki Aikawa
7275366	Snapshot_Japan_2023_Fukushima_Forest_NIES_C19		7275366	2023-10-04T19:12:01Z	2023-10-04T19:12:01Z	event	blank			1												human	Eiki Aikawa
7275367	Snapshot_Japan_2023_Fukushima_Forest_NIES_C19		7275367	2023-10-04T19:13:14Z	2023-10-04T19:13:14Z	event	blank			1												human	Eiki Aikawa
7275368	Snapshot_Japan_2023_Fukushima_Forest_NIES_C19		7275368	2023-10-04T19:15:01Z	2023-10-04T19:17:03Z	event	blank			1												human	Eiki Aikawa
7275369	Snapshot_Japan_2023_Fukushima_Forest_NIES_C19		7275369	2023-10-04T19:10:37Z	2023-10-04T19:10:37Z	event	blank			1												human	Eiki Aikawa
7275375	Snapshot_Japan_2023_Fukushima_Forest_NIES_C19		7275375	2023-10-04T19:23:46Z	2023-10-04T19:24:42Z	event	blank			1												human	Eiki Aikawa
7275377	Snapshot_Japan_2023_Fukushima_Forest_NIES_C19		7275377	2023-10-04T19:28:14Z	2023-10-04T19:29:09Z	event	blank			1												human	Eiki Aikawa
7275379	Snapshot_Japan_2023_Fukushima_Forest_NIES_C19		7275379	2023-10-04T19:31:43Z	2023-10-04T19:31:46Z	event	blank			1												human	Eiki Aikawa
7275380	Snapshot_Japan_2023_Fukushima_Forest_NIES_C19		7275380	2023-10-04T19:38:26Z	2023-10-04T19:38:54Z	event	blank			1												human	Eiki Aikawa
7275381	Snapshot_Japan_2023_Fukushima_Forest_NIES_C19		7275381	2023-10-04T19:35:10Z	2023-10-04T19:35:37Z	event	blank			1												human	Eiki Aikawa
7275421	Snapshot_Japan_2023_Fukushima_Forest_NIES_C19		7275421	2023-10-11T00:48:04Z	2023-10-11T00:48:04Z	event	blank			1												human	Eiki Aikawa
7275429	Snapshot_Japan_2023_Fukushima_Forest_NIES_C19		7275429	2023-10-11T04:46:51Z	2023-10-11T04:46:51Z	event	blank			1												human	Eiki Aikawa
7275446	Snapshot_Japan_2023_Fukushima_Forest_NIES_C19		7275446	2023-10-13T00:59:52Z	2023-10-13T00:59:52Z	event	blank			1												human	Eiki Aikawa
7275461	Snapshot_Japan_2023_Fukushima_Forest_NIES_C19		7275461	2023-10-14T03:18:49Z	2023-10-14T03:18:49Z	event	blank			1												human	Eiki Aikawa
7275565	Snapshot_Japan_2023_Fukushima_Forest_NIES_C19		7275565	2023-10-17T17:30:52Z	2023-10-17T17:30:52Z	event	blank			1												human	Eiki Aikawa
7275596	Snapshot_Japan_2023_Fukushima_Forest_NIES_C19		7275596	2023-10-18T09:09:32Z	2023-10-18T09:09:32Z	event	blank			1												human	Eiki Aikawa
7275641	Snapshot_Japan_2023_Fukushima_Forest_NIES_C19		7275641	2023-10-20T08:50:52Z	2023-10-20T08:51:05Z	event	blank			1												human	Eiki Aikawa
7275663	Snapshot_Japan_2023_Fukushima_Forest_NIES_C19		7275663	2023-10-21T12:19:53Z	2023-10-21T12:20:07Z	event	blank			1												human	Eiki Aikawa
7275673	Snapshot_Japan_2023_Fukushima_Forest_NIES_C19		7275673	2023-10-20T22:07:52Z	2023-10-20T22:07:52Z	event	blank			1												human	Eiki Aikawa
7275705	Snapshot_Japan_2023_Fukushima_Forest_NIES_C19		7275705	2023-10-23T04:13:45Z	2023-10-23T04:13:45Z	event	blank			1												human	Eiki Aikawa
7275707	Snapshot_Japan_2023_Fukushima_Forest_NIES_C19		7275707	2023-10-23T04:15:10Z	2023-10-23T04:15:10Z	event	blank			1												human	Eiki Aikawa
7275727	Snapshot_Japan_2023_Fukushima_Forest_NIES_C19		7275727	2023-10-23T06:40:06Z	2023-10-23T06:40:48Z	event	blank			1												human	Eiki Aikawa
7275729	Snapshot_Japan_2023_Fukushima_Forest_NIES_C19		7275729	2023-08-31T04:34:10Z	2023-08-31T04:34:10Z	event	blank			1												human	Eiki Aikawa
7275730	Snapshot_Japan_2023_Fukushima_Forest_NIES_C19		7275730	2023-09-03T10:36:16Z	2023-09-03T10:36:16Z	event	blank			1												human	Eiki Aikawa
7275732	Snapshot_Japan_2023_Fukushima_Forest_NIES_C19		7275732	2023-09-05T22:39:25Z	2023-09-05T22:39:25Z	event	blank			1												human	Eiki Aikawa
7275734	Snapshot_Japan_2023_Fukushima_Forest_NIES_C19		7275734	2023-09-09T18:07:00Z	2023-09-09T18:07:00Z	event	blank			1												human	Eiki Aikawa
7275735	Snapshot_Japan_2023_Fukushima_Forest_NIES_C19		7275735	2023-09-09T11:27:04Z	2023-09-09T11:27:04Z	event	blank			1												human	Eiki Aikawa
7275736	Snapshot_Japan_2023_Fukushima_Forest_NIES_C19		7275736	2023-09-10T06:01:32Z	2023-09-10T06:01:32Z	event	blank			1												human	Eiki Aikawa
7275737	Snapshot_Japan_2023_Fukushima_Forest_NIES_C19		7275737	2023-09-12T05:46:02Z	2023-09-12T05:46:02Z	event	blank			1												human	Eiki Aikawa
7275739	Snapshot_Japan_2023_Fukushima_Forest_NIES_C19		7275739	2023-09-11T06:22:16Z	2023-09-11T06:22:16Z	event	blank			1												human	Eiki Aikawa
7275740	Snapshot_Japan_2023_Fukushima_Forest_NIES_C19		7275740	2023-09-16T12:15:13Z	2023-09-16T12:15:13Z	event	blank			1												human	Eiki Aikawa
7275742	Snapshot_Japan_2023_Fukushima_Forest_NIES_C19		7275742	2023-09-16T12:17:32Z	2023-09-16T12:17:32Z	event	blank			1												human	Eiki Aikawa
7275747	Snapshot_Japan_2023_Fukushima_Forest_NIES_C19		7275747	2023-09-17T04:04:01Z	2023-09-17T04:04:01Z	event	blank			1												human	Eiki Aikawa
7275751	Snapshot_Japan_2023_Fukushima_Forest_NIES_C19		7275751	2023-09-17T09:03:03Z	2023-09-17T09:03:04Z	event	blank			1												human	Eiki Aikawa
7275752	Snapshot_Japan_2023_Fukushima_Forest_NIES_C19		7275752	2023-09-17T08:59:06Z	2023-09-17T08:59:06Z	event	blank			1												human	Eiki Aikawa
7275755	Snapshot_Japan_2023_Fukushima_Forest_NIES_C19		7275755	2023-09-17T18:13:13Z	2023-09-17T18:13:13Z	event	blank			1												human	Eiki Aikawa
7275756	Snapshot_Japan_2023_Fukushima_Forest_NIES_C19		7275756	2023-09-18T06:26:59Z	2023-09-18T06:26:59Z	event	blank			1												human	Eiki Aikawa
7281972	Snapshot_Japan_2023_Fukushima_Forest_NIES_C19		7281972	2023-09-18T10:50:13Z	2023-09-18T10:51:12Z	event	blank			1												human	Eiki Aikawa
7515726	Snapshot_Japan_2023_Fukushima_Forest_NIES_C19		7515726	2023-09-21T09:47:20Z	2023-09-21T09:47:20Z	event	blank			1												human	Eiki Aikawa
7515727	Snapshot_Japan_2023_Fukushima_Forest_NIES_C19		7515727	2023-09-21T07:48:11Z	2023-09-21T07:48:11Z	event	blank			1												human	Eiki Aikawa
7515730	Snapshot_Japan_2023_Fukushima_Forest_NIES_C19		7515730	2023-10-02T04:55:22Z	2023-10-02T04:56:02Z	event	blank			1												human	Eiki Aikawa
7515731	Snapshot_Japan_2023_Fukushima_Forest_NIES_C19		7515731	2023-10-01T08:58:25Z	2023-10-01T08:58:25Z	event	blank			1												human	Eiki Aikawa
7515733	Snapshot_Japan_2023_Fukushima_Forest_NIES_C19		7515733	2023-10-02T06:26:27Z	2023-10-02T06:26:27Z	event	blank			1												human	Eiki Aikawa
7515734	Snapshot_Japan_2023_Fukushima_Forest_NIES_C19		7515734	2023-10-02T05:30:50Z	2023-10-02T05:30:50Z	event	blank			1												human	Eiki Aikawa
7275488	Snapshot_Japan_2023_Fukushima_Forest_NIES_C19		7275488	2023-10-15T00:49:42Z	2023-10-15T00:49:42Z	event	animal		Mammalia	1												human	Eiki Aikawa
7275499	Snapshot_Japan_2023_Fukushima_Forest_NIES_C19		7275499	2023-10-15T07:42:35Z	2023-10-15T07:42:35Z	event	animal		Mammalia	1												human	Eiki Aikawa
7275564	Snapshot_Japan_2023_Fukushima_Forest_NIES_C19		7275564	2023-10-17T17:29:46Z	2023-10-17T17:29:49Z	event	animal		Mammalia	1												human	Eiki Aikawa
7275599	Snapshot_Japan_2023_Fukushima_Forest_NIES_C19		7275599	2023-10-18T10:20:34Z	2023-10-18T10:20:41Z	event	animal		Mammalia	1												human	Eiki Aikawa
7275605	Snapshot_Japan_2023_Fukushima_Forest_NIES_C19		7275605	2023-10-18T18:44:05Z	2023-10-18T18:44:13Z	event	animal		Mammalia	1												human	Eiki Aikawa
7275628	Snapshot_Japan_2023_Fukushima_Forest_NIES_C19		7275628	2023-10-19T20:03:15Z	2023-10-19T20:03:15Z	event	animal		Mammalia	1												human	Eiki Aikawa
7275647	Snapshot_Japan_2023_Fukushima_Forest_NIES_C19		7275647	2023-10-20T10:08:19Z	2023-10-20T10:08:19Z	event	animal		Mammalia	1												human	Eiki Aikawa
7274507	Snapshot_Japan_2023_Fukushima_Forest_NIES_C19		7274507	2023-08-22T14:32:25Z	2023-08-22T14:32:31Z	event	animal		Meles anakuma	1												human	Keita Fukasawa
7274814	Snapshot_Japan_2023_Fukushima_Forest_NIES_C19		7274814	2023-09-16T10:37:31Z	2023-09-16T10:37:59Z	event	blank			1												human	Eiki Aikawa
7274816	Snapshot_Japan_2023_Fukushima_Forest_NIES_C19		7274816	2023-09-16T10:42:18Z	2023-09-16T10:43:18Z	event	blank			1												human	Eiki Aikawa
7274817	Snapshot_Japan_2023_Fukushima_Forest_NIES_C19		7274817	2023-09-16T10:40:56Z	2023-09-16T10:40:56Z	event	blank			1												human	Eiki Aikawa
7274819	Snapshot_Japan_2023_Fukushima_Forest_NIES_C19		7274819	2023-09-16T10:51:48Z	2023-09-16T10:52:16Z	event	blank			1												human	Eiki Aikawa
7274820	Snapshot_Japan_2023_Fukushima_Forest_NIES_C19		7274820	2023-09-16T10:59:56Z	2023-09-16T10:59:56Z	event	blank			1												human	Eiki Aikawa
7274821	Snapshot_Japan_2023_Fukushima_Forest_NIES_C19		7274821	2023-09-16T10:49:39Z	2023-09-16T10:49:39Z	event	blank			1												human	Eiki Aikawa
7274822	Snapshot_Japan_2023_Fukushima_Forest_NIES_C19		7274822	2023-09-16T10:53:34Z	2023-09-16T10:53:34Z	event	blank			1												human	Eiki Aikawa
7274823	Snapshot_Japan_2023_Fukushima_Forest_NIES_C19		7274823	2023-09-16T11:03:04Z	2023-09-16T11:03:20Z	event	blank			1												human	Eiki Aikawa
7274824	Snapshot_Japan_2023_Fukushima_Forest_NIES_C19		7274824	2023-09-16T11:04:28Z	2023-09-16T11:07:14Z	event	blank			1												human	Eiki Aikawa
7274826	Snapshot_Japan_2023_Fukushima_Forest_NIES_C19		7274826	2023-09-16T11:10:31Z	2023-09-16T11:10:31Z	event	blank			1												human	Eiki Aikawa
7274827	Snapshot_Japan_2023_Fukushima_Forest_NIES_C19		7274827	2023-09-16T11:12:27Z	2023-09-16T11:13:17Z	event	blank			1												human	Eiki Aikawa
7274828	Snapshot_Japan_2023_Fukushima_Forest_NIES_C19		7274828	2023-09-16T11:15:05Z	2023-09-16T11:15:05Z	event	blank			1												human	Eiki Aikawa
7274829	Snapshot_Japan_2023_Fukushima_Forest_NIES_C19		7274829	2023-09-16T11:16:11Z	2023-09-16T11:17:05Z	event	blank			1												human	Eiki Aikawa
7274830	Snapshot_Japan_2023_Fukushima_Forest_NIES_C19		7274830	2023-09-16T11:24:24Z	2023-09-16T11:24:24Z	event	blank			1												human	Eiki Aikawa
7274831	Snapshot_Japan_2023_Fukushima_Forest_NIES_C19		7274831	2023-09-16T11:35:07Z	2023-09-16T11:35:07Z	event	blank			1												human	Eiki Aikawa
7274833	Snapshot_Japan_2023_Fukushima_Forest_NIES_C19		7274833	2023-09-16T11:18:21Z	2023-09-16T11:18:21Z	event	blank			1												human	Eiki Aikawa
7274836	Snapshot_Japan_2023_Fukushima_Forest_NIES_C19		7274836	2023-09-16T11:43:59Z	2023-09-16T11:45:32Z	event	blank			1												human	Eiki Aikawa
7274837	Snapshot_Japan_2023_Fukushima_Forest_NIES_C19		7274837	2023-09-16T11:37:48Z	2023-09-16T11:37:48Z	event	blank			1												human	Eiki Aikawa
7274838	Snapshot_Japan_2023_Fukushima_Forest_NIES_C19		7274838	2023-09-16T11:49:59Z	2023-09-16T11:49:59Z	event	blank			1												human	Eiki Aikawa
7274839	Snapshot_Japan_2023_Fukushima_Forest_NIES_C19		7274839	2023-09-16T11:51:21Z	2023-09-16T11:51:21Z	event	blank			1												human	Eiki Aikawa
7274842	Snapshot_Japan_2023_Fukushima_Forest_NIES_C19		7274842	2023-09-16T12:02:28Z	2023-09-16T12:03:54Z	event	blank			1												human	Eiki Aikawa
7274844	Snapshot_Japan_2023_Fukushima_Forest_NIES_C19		7274844	2023-09-16T12:28:54Z	2023-09-16T12:28:54Z	event	blank			1												human	Eiki Aikawa
7274845	Snapshot_Japan_2023_Fukushima_Forest_NIES_C19		7274845	2023-09-16T12:33:55Z	2023-09-16T12:34:13Z	event	blank			1												human	Eiki Aikawa
7274846	Snapshot_Japan_2023_Fukushima_Forest_NIES_C19		7274846	2023-09-16T12:43:50Z	2023-09-16T12:44:04Z	event	blank			1												human	Eiki Aikawa
7274849	Snapshot_Japan_2023_Fukushima_Forest_NIES_C19		7274849	2023-09-16T12:32:05Z	2023-09-16T12:32:05Z	event	blank			1												human	Eiki Aikawa
7274851	Snapshot_Japan_2023_Fukushima_Forest_NIES_C19		7274851	2023-09-16T17:33:46Z	2023-09-16T17:33:46Z	event	blank			1												human	Eiki Aikawa
7274852	Snapshot_Japan_2023_Fukushima_Forest_NIES_C19		7274852	2023-09-16T12:50:49Z	2023-09-16T12:50:49Z	event	blank			1												human	Eiki Aikawa
7274854	Snapshot_Japan_2023_Fukushima_Forest_NIES_C19		7274854	2023-09-16T14:59:44Z	2023-09-16T14:59:44Z	event	blank			1												human	Eiki Aikawa
7274855	Snapshot_Japan_2023_Fukushima_Forest_NIES_C19		7274855	2023-09-16T17:49:17Z	2023-09-16T17:49:17Z	event	blank			1												human	Eiki Aikawa
7274863	Snapshot_Japan_2023_Fukushima_Forest_NIES_C19		7274863	2023-09-16T18:52:55Z	2023-09-16T18:52:55Z	event	blank			1												human	Eiki Aikawa
7274864	Snapshot_Japan_2023_Fukushima_Forest_NIES_C19		7274864	2023-09-16T19:56:46Z	2023-09-16T19:56:46Z	event	blank			1												human	Eiki Aikawa
7274865	Snapshot_Japan_2023_Fukushima_Forest_NIES_C19		7274865	2023-09-16T20:11:19Z	2023-09-16T20:11:55Z	event	blank			1												human	Eiki Aikawa
7274866	Snapshot_Japan_2023_Fukushima_Forest_NIES_C19		7274866	2023-09-16T20:09:12Z	2023-09-16T20:10:15Z	event	blank			1												human	Eiki Aikawa
7274873	Snapshot_Japan_2023_Fukushima_Forest_NIES_C19		7274873	2023-09-16T20:31:38Z	2023-09-16T20:31:38Z	event	blank			1												human	Eiki Aikawa
7274984	Snapshot_Japan_2023_Fukushima_Forest_NIES_C19		7274984	2023-09-17T08:49:32Z	2023-09-17T08:49:32Z	event	blank			1												human	Eiki Aikawa
7274986	Snapshot_Japan_2023_Fukushima_Forest_NIES_C19		7274986	2023-09-17T08:50:33Z	2023-09-17T08:50:33Z	event	blank			1												human	Eiki Aikawa
7274988	Snapshot_Japan_2023_Fukushima_Forest_NIES_C19		7274988	2023-09-17T08:53:45Z	2023-09-17T08:53:45Z	event	blank			1												human	Eiki Aikawa
7274989	Snapshot_Japan_2023_Fukushima_Forest_NIES_C19		7274989	2023-09-17T08:54:59Z	2023-09-17T08:56:39Z	event	blank			1												human	Eiki Aikawa
7275002	Snapshot_Japan_2023_Fukushima_Forest_NIES_C19		7275002	2023-09-17T11:46:43Z	2023-09-17T11:46:43Z	event	blank			1												human	Eiki Aikawa
7275004	Snapshot_Japan_2023_Fukushima_Forest_NIES_C19		7275004	2023-09-17T13:12:26Z	2023-09-17T13:12:26Z	event	blank			1												human	Eiki Aikawa
7275005	Snapshot_Japan_2023_Fukushima_Forest_NIES_C19		7275005	2023-09-17T13:13:48Z	2023-09-17T13:13:48Z	event	blank			1												human	Eiki Aikawa
7275010	Snapshot_Japan_2023_Fukushima_Forest_NIES_C19		7275010	2023-09-17T13:59:57Z	2023-09-17T13:59:57Z	event	blank			1												human	Eiki Aikawa
7275012	Snapshot_Japan_2023_Fukushima_Forest_NIES_C19		7275012	2023-09-17T14:50:46Z	2023-09-17T14:51:00Z	event	blank			1												human	Eiki Aikawa
7275014	Snapshot_Japan_2023_Fukushima_Forest_NIES_C19		7275014	2023-09-17T14:45:28Z	2023-09-17T14:45:47Z	event	blank			1												human	Eiki Aikawa
7275016	Snapshot_Japan_2023_Fukushima_Forest_NIES_C19		7275016	2023-09-17T14:53:37Z	2023-09-17T14:53:37Z	event	blank			1												human	Eiki Aikawa
7275017	Snapshot_Japan_2023_Fukushima_Forest_NIES_C19		7275017	2023-09-17T15:02:47Z	2023-09-17T15:02:47Z	event	blank			1												human	Eiki Aikawa
7275023	Snapshot_Japan_2023_Fukushima_Forest_NIES_C19		7275023	2023-09-17T15:14:40Z	2023-09-17T15:16:15Z	event	blank			1												human	Eiki Aikawa
7275040	Snapshot_Japan_2023_Fukushima_Forest_NIES_C19		7275040	2023-09-17T16:29:46Z	2023-09-17T16:29:46Z	event	blank			1												human	Eiki Aikawa
7275043	Snapshot_Japan_2023_Fukushima_Forest_NIES_C19		7275043	2023-09-17T16:35:23Z	2023-09-17T16:35:53Z	event	blank			1												human	Eiki Aikawa
7275046	Snapshot_Japan_2023_Fukushima_Forest_NIES_C19		7275046	2023-09-17T16:49:06Z	2023-09-17T16:49:06Z	event	blank			1												human	Eiki Aikawa
7275049	Snapshot_Japan_2023_Fukushima_Forest_NIES_C19		7275049	2023-09-17T16:58:12Z	2023-09-17T16:58:12Z	event	blank			1												human	Eiki Aikawa
7275050	Snapshot_Japan_2023_Fukushima_Forest_NIES_C19		7275050	2023-09-17T17:01:22Z	2023-09-17T17:01:22Z	event	blank			1												human	Eiki Aikawa
7275052	Snapshot_Japan_2023_Fukushima_Forest_NIES_C19		7275052	2023-09-17T16:59:39Z	2023-09-17T16:59:39Z	event	blank			1												human	Eiki Aikawa
7275053	Snapshot_Japan_2023_Fukushima_Forest_NIES_C19		7275053	2023-09-17T17:15:46Z	2023-09-17T17:15:46Z	event	blank			1												human	Eiki Aikawa
7275054	Snapshot_Japan_2023_Fukushima_Forest_NIES_C19		7275054	2023-09-17T17:23:33Z	2023-09-17T17:23:33Z	event	blank			1												human	Eiki Aikawa
7275058	Snapshot_Japan_2023_Fukushima_Forest_NIES_C19		7275058	2023-09-17T18:06:21Z	2023-09-17T18:06:21Z	event	blank			1												human	Eiki Aikawa
7275060	Snapshot_Japan_2023_Fukushima_Forest_NIES_C19		7275060	2023-09-17T18:26:24Z	2023-09-17T18:26:28Z	event	blank			1												human	Eiki Aikawa
7275061	Snapshot_Japan_2023_Fukushima_Forest_NIES_C19		7275061	2023-09-17T18:36:34Z	2023-09-17T18:36:34Z	event	blank			1												human	Eiki Aikawa
7275119	Snapshot_Japan_2023_Fukushima_Forest_NIES_C19		7275119	2023-09-21T09:00:16Z	2023-09-21T09:00:16Z	event	blank			1												human	Eiki Aikawa
7275120	Snapshot_Japan_2023_Fukushima_Forest_NIES_C19		7275120	2023-09-21T08:57:07Z	2023-09-21T08:57:07Z	event	blank			1												human	Eiki Aikawa
7275121	Snapshot_Japan_2023_Fukushima_Forest_NIES_C19		7275121	2023-09-21T08:48:21Z	2023-09-21T08:48:21Z	event	blank			1												human	Eiki Aikawa
7275122	Snapshot_Japan_2023_Fukushima_Forest_NIES_C19		7275122	2023-09-21T08:55:29Z	2023-09-21T08:55:29Z	event	blank			1												human	Eiki Aikawa
7275238	Snapshot_Japan_2023_Fukushima_Forest_NIES_C19		7275238	2023-10-01T07:58:52Z	2023-10-01T07:58:52Z	event	blank			1												human	Eiki Aikawa
7275247	Snapshot_Japan_2023_Fukushima_Forest_NIES_C19		7275247	2023-10-01T08:16:31Z	2023-10-01T08:16:31Z	event	blank			1												human	Eiki Aikawa
7275248	Snapshot_Japan_2023_Fukushima_Forest_NIES_C19		7275248	2023-10-01T08:19:35Z	2023-10-01T08:19:35Z	event	blank			1												human	Eiki Aikawa
7275251	Snapshot_Japan_2023_Fukushima_Forest_NIES_C19		7275251	2023-10-01T08:24:07Z	2023-10-01T08:24:14Z	event	blank			1												human	Eiki Aikawa
7275252	Snapshot_Japan_2023_Fukushima_Forest_NIES_C19		7275252	2023-10-01T08:22:55Z	2023-10-01T08:23:00Z	event	blank			1												human	Eiki Aikawa
7275320	Snapshot_Japan_2023_Fukushima_Forest_NIES_C19		7275320	2023-10-02T06:57:49Z	2023-10-02T06:57:50Z	event	blank			1												human	Eiki Aikawa
7275406	Snapshot_Japan_2023_Fukushima_Forest_NIES_C19		7275406	2023-10-09T08:26:30Z	2023-10-09T08:26:30Z	event	blank			1												human	Eiki Aikawa
7275525	Snapshot_Japan_2023_Fukushima_Forest_NIES_C19		7275525	2023-10-17T08:44:05Z	2023-10-17T08:44:05Z	event	blank			1												human	Eiki Aikawa
7275529	Snapshot_Japan_2023_Fukushima_Forest_NIES_C19		7275529	2023-10-17T08:53:35Z	2023-10-17T08:53:43Z	event	blank			1												human	Eiki Aikawa
7275550	Snapshot_Japan_2023_Fukushima_Forest_NIES_C19		7275550	2023-10-17T14:25:37Z	2023-10-17T14:25:49Z	event	blank			1												human	Eiki Aikawa
7275554	Snapshot_Japan_2023_Fukushima_Forest_NIES_C19		7275554	2023-10-16T18:42:42Z	2023-10-16T18:42:43Z	event	blank			1												human	Eiki Aikawa
7275587	Snapshot_Japan_2023_Fukushima_Forest_NIES_C19		7275587	2023-10-18T07:34:19Z	2023-10-18T07:34:19Z	event	blank			1												human	Eiki Aikawa
7275618	Snapshot_Japan_2023_Fukushima_Forest_NIES_C19		7275618	2023-10-19T08:01:44Z	2023-10-19T08:01:44Z	event	blank			1												human	Eiki Aikawa
7275619	Snapshot_Japan_2023_Fukushima_Forest_NIES_C19		7275619	2023-10-19T08:03:32Z	2023-10-19T08:03:32Z	event	blank			1												human	Eiki Aikawa
7275638	Snapshot_Japan_2023_Fukushima_Forest_NIES_C19		7275638	2023-10-20T07:09:52Z	2023-10-20T07:09:52Z	event	blank			1												human	Eiki Aikawa
7275646	Snapshot_Japan_2023_Fukushima_Forest_NIES_C19		7275646	2023-10-20T09:58:29Z	2023-10-20T09:58:29Z	event	blank			1												human	Eiki Aikawa
7275676	Snapshot_Japan_2023_Fukushima_Forest_NIES_C19		7275676	2023-10-21T05:08:49Z	2023-10-21T05:08:49Z	event	blank			1												human	Eiki Aikawa
7275698	Snapshot_Japan_2023_Fukushima_Forest_NIES_C19		7275698	2023-10-22T13:16:16Z	2023-10-22T13:16:23Z	event	blank			1												human	Eiki Aikawa
7275741	Snapshot_Japan_2023_Fukushima_Forest_NIES_C19		7275741	2023-09-16T11:31:36Z	2023-09-16T11:31:36Z	event	blank			1												human	Eiki Aikawa
7275743	Snapshot_Japan_2023_Fukushima_Forest_NIES_C19		7275743	2023-09-16T20:24:23Z	2023-09-16T20:24:23Z	event	blank			1												human	Eiki Aikawa
7275744	Snapshot_Japan_2023_Fukushima_Forest_NIES_C19		7275744	2023-09-16T12:49:46Z	2023-09-16T12:49:46Z	event	blank			1												human	Eiki Aikawa
7275745	Snapshot_Japan_2023_Fukushima_Forest_NIES_C19		7275745	2023-09-16T12:39:49Z	2023-09-16T12:39:49Z	event	blank			1												human	Eiki Aikawa
7275754	Snapshot_Japan_2023_Fukushima_Forest_NIES_C19		7275754	2023-09-17T15:28:32Z	2023-09-17T15:28:32Z	event	blank			1												human	Eiki Aikawa
7515723	Snapshot_Japan_2023_Fukushima_Forest_NIES_C19		7515723	2023-09-16T09:57:30Z	2023-09-16T09:57:30Z	event	blank			1												human	Eiki Aikawa
7515724	Snapshot_Japan_2023_Fukushima_Forest_NIES_C19		7515724	2023-09-17T18:35:05Z	2023-09-17T18:35:05Z	event	blank			1												human	Eiki Aikawa
7515739	Snapshot_Japan_2023_Fukushima_Forest_NIES_C19		7515739	2023-09-16T10:29:52Z	2023-09-16T10:29:52Z	event	blank			1												human	Eiki Aikawa
7274632	Snapshot_Japan_2023_Fukushima_Forest_NIES_C19		7274632	2023-09-06T03:36:53Z	2023-09-06T03:37:01Z	event	blank			1												human	Keita Fukasawa
7274641	Snapshot_Japan_2023_Fukushima_Forest_NIES_C19		7274641	2023-09-07T07:29:56Z	2023-09-07T07:29:56Z	event	blank			1												human	Keita Fukasawa
7274643	Snapshot_Japan_2023_Fukushima_Forest_NIES_C19		7274643	2023-09-07T07:31:06Z	2023-09-07T07:31:06Z	event	blank			1												human	Keita Fukasawa
7274745	Snapshot_Japan_2023_Fukushima_Forest_NIES_C19		7274745	2023-09-10T05:49:38Z	2023-09-10T05:49:39Z	event	blank			1												human	Keita Fukasawa
7274767	Snapshot_Japan_2023_Fukushima_Forest_NIES_C19		7274767	2023-09-11T09:41:25Z	2023-09-11T09:41:25Z	event	blank			1												human	Keita Fukasawa
7274774	Snapshot_Japan_2023_Fukushima_Forest_NIES_C19		7274774	2023-09-12T04:08:00Z	2023-09-12T04:08:00Z	event	blank			1												human	Keita Fukasawa
7274778	Snapshot_Japan_2023_Fukushima_Forest_NIES_C19		7274778	2023-09-12T05:24:24Z	2023-09-12T05:24:24Z	event	blank			1												human	Keita Fukasawa
7274858	Snapshot_Japan_2023_Fukushima_Forest_NIES_C19		7274858	2023-09-16T18:06:32Z	2023-09-16T18:06:32Z	event	blank			1												human	Keita Fukasawa
7274867	Snapshot_Japan_2023_Fukushima_Forest_NIES_C19		7274867	2023-09-16T20:07:52Z	2023-09-16T20:07:52Z	event	blank			1												human	Keita Fukasawa
7274869	Snapshot_Japan_2023_Fukushima_Forest_NIES_C19		7274869	2023-09-16T20:25:42Z	2023-09-16T20:26:42Z	event	blank			1												human	Keita Fukasawa
7274878	Snapshot_Japan_2023_Fukushima_Forest_NIES_C19		7274878	2023-09-16T20:46:55Z	2023-09-16T20:46:55Z	event	blank			1												human	Keita Fukasawa
7274885	Snapshot_Japan_2023_Fukushima_Forest_NIES_C19		7274885	2023-09-16T21:10:20Z	2023-09-16T21:10:20Z	event	blank			1												human	Keita Fukasawa
7274889	Snapshot_Japan_2023_Fukushima_Forest_NIES_C19		7274889	2023-09-16T21:41:12Z	2023-09-16T21:41:12Z	event	blank			1												human	Keita Fukasawa
7274890	Snapshot_Japan_2023_Fukushima_Forest_NIES_C19		7274890	2023-09-16T21:35:10Z	2023-09-16T21:35:22Z	event	blank			1												human	Keita Fukasawa
7274893	Snapshot_Japan_2023_Fukushima_Forest_NIES_C19		7274893	2023-09-16T21:43:06Z	2023-09-16T21:43:06Z	event	blank			1												human	Keita Fukasawa
7274895	Snapshot_Japan_2023_Fukushima_Forest_NIES_C19		7274895	2023-09-16T22:10:33Z	2023-09-16T22:10:33Z	event	blank			1												human	Keita Fukasawa
7274906	Snapshot_Japan_2023_Fukushima_Forest_NIES_C19		7274906	2023-09-16T22:26:44Z	2023-09-16T22:27:22Z	event	blank			1												human	Keita Fukasawa
7274907	Snapshot_Japan_2023_Fukushima_Forest_NIES_C19		7274907	2023-09-16T22:28:34Z	2023-09-16T22:28:34Z	event	blank			1												human	Keita Fukasawa
7274908	Snapshot_Japan_2023_Fukushima_Forest_NIES_C19		7274908	2023-09-16T22:31:04Z	2023-09-16T22:32:04Z	event	blank			1												human	Keita Fukasawa
7274915	Snapshot_Japan_2023_Fukushima_Forest_NIES_C19		7274915	2023-09-16T22:45:02Z	2023-09-16T22:45:02Z	event	blank			1												human	Keita Fukasawa
7274919	Snapshot_Japan_2023_Fukushima_Forest_NIES_C19		7274919	2023-09-17T00:58:39Z	2023-09-17T00:59:24Z	event	blank			1												human	Keita Fukasawa
7274921	Snapshot_Japan_2023_Fukushima_Forest_NIES_C19		7274921	2023-09-17T01:05:11Z	2023-09-17T01:05:11Z	event	blank			1												human	Keita Fukasawa
7274927	Snapshot_Japan_2023_Fukushima_Forest_NIES_C19		7274927	2023-09-17T01:43:25Z	2023-09-17T01:43:25Z	event	blank			1												human	Keita Fukasawa
7274933	Snapshot_Japan_2023_Fukushima_Forest_NIES_C19		7274933	2023-09-17T02:06:53Z	2023-09-17T02:07:40Z	event	blank			1												human	Keita Fukasawa
7274937	Snapshot_Japan_2023_Fukushima_Forest_NIES_C19		7274937	2023-09-17T03:39:36Z	2023-09-17T03:39:36Z	event	blank			1												human	Keita Fukasawa
7274938	Snapshot_Japan_2023_Fukushima_Forest_NIES_C19		7274938	2023-09-17T03:28:34Z	2023-09-17T03:28:34Z	event	blank			1												human	Keita Fukasawa
7274944	Snapshot_Japan_2023_Fukushima_Forest_NIES_C19		7274944	2023-09-17T04:16:57Z	2023-09-17T04:16:57Z	event	blank			1												human	Keita Fukasawa
7274945	Snapshot_Japan_2023_Fukushima_Forest_NIES_C19		7274945	2023-09-17T04:38:24Z	2023-09-17T04:38:30Z	event	blank			1												human	Keita Fukasawa
7274949	Snapshot_Japan_2023_Fukushima_Forest_NIES_C19		7274949	2023-09-17T04:45:45Z	2023-09-17T04:46:17Z	event	blank			1												human	Keita Fukasawa
7274951	Snapshot_Japan_2023_Fukushima_Forest_NIES_C19		7274951	2023-09-17T04:56:00Z	2023-09-17T04:57:07Z	event	blank			1												human	Keita Fukasawa
7274954	Snapshot_Japan_2023_Fukushima_Forest_NIES_C19		7274954	2023-09-17T05:18:33Z	2023-09-17T05:18:39Z	event	blank			1												human	Keita Fukasawa
7274956	Snapshot_Japan_2023_Fukushima_Forest_NIES_C19		7274956	2023-09-17T05:34:33Z	2023-09-17T05:34:33Z	event	blank			1												human	Keita Fukasawa
7274962	Snapshot_Japan_2023_Fukushima_Forest_NIES_C19		7274962	2023-09-17T05:56:28Z	2023-09-17T05:56:28Z	event	blank			1												human	Keita Fukasawa
7274963	Snapshot_Japan_2023_Fukushima_Forest_NIES_C19		7274963	2023-09-17T06:04:23Z	2023-09-17T06:04:51Z	event	blank			1												human	Keita Fukasawa
7274967	Snapshot_Japan_2023_Fukushima_Forest_NIES_C19		7274967	2023-09-17T06:35:41Z	2023-09-17T06:36:02Z	event	blank			1												human	Keita Fukasawa
7274971	Snapshot_Japan_2023_Fukushima_Forest_NIES_C19		7274971	2023-09-17T06:49:42Z	2023-09-17T06:49:42Z	event	blank			1												human	Keita Fukasawa
7274972	Snapshot_Japan_2023_Fukushima_Forest_NIES_C19		7274972	2023-09-17T07:39:13Z	2023-09-17T07:39:13Z	event	blank			1												human	Keita Fukasawa
7274977	Snapshot_Japan_2023_Fukushima_Forest_NIES_C19		7274977	2023-09-17T07:51:43Z	2023-09-17T07:51:43Z	event	blank			1												human	Keita Fukasawa
7274979	Snapshot_Japan_2023_Fukushima_Forest_NIES_C19		7274979	2023-09-17T08:05:49Z	2023-09-17T08:05:49Z	event	blank			1												human	Keita Fukasawa
7274982	Snapshot_Japan_2023_Fukushima_Forest_NIES_C19		7274982	2023-09-17T08:19:45Z	2023-09-17T08:19:45Z	event	blank			1												human	Keita Fukasawa
7274983	Snapshot_Japan_2023_Fukushima_Forest_NIES_C19		7274983	2023-09-17T08:21:55Z	2023-09-17T08:21:55Z	event	blank			1												human	Keita Fukasawa
7275062	Snapshot_Japan_2023_Fukushima_Forest_NIES_C19		7275062	2023-09-17T18:38:11Z	2023-09-17T18:38:11Z	event	blank			1												human	Keita Fukasawa
7275063	Snapshot_Japan_2023_Fukushima_Forest_NIES_C19		7275063	2023-09-17T19:05:47Z	2023-09-17T19:05:47Z	event	blank			1												human	Keita Fukasawa
7275114	Snapshot_Japan_2023_Fukushima_Forest_NIES_C19		7275114	2023-09-21T06:59:40Z	2023-09-21T06:59:40Z	event	blank			1												human	Keita Fukasawa
7275117	Snapshot_Japan_2023_Fukushima_Forest_NIES_C19		7275117	2023-09-21T07:41:30Z	2023-09-21T07:41:30Z	event	blank			1												human	Keita Fukasawa
7275157	Snapshot_Japan_2023_Fukushima_Forest_NIES_C19		7275157	2023-09-25T03:21:04Z	2023-09-25T03:21:04Z	event	blank			1												human	Keita Fukasawa
7275159	Snapshot_Japan_2023_Fukushima_Forest_NIES_C19		7275159	2023-09-25T03:25:19Z	2023-09-25T03:25:19Z	event	blank			1												human	Keita Fukasawa
7275206	Snapshot_Japan_2023_Fukushima_Forest_NIES_C19		7275206	2023-09-30T13:19:39Z	2023-09-30T13:19:39Z	event	blank			1												human	Keita Fukasawa
7275233	Snapshot_Japan_2023_Fukushima_Forest_NIES_C19		7275233	2023-10-01T10:03:09Z	2023-10-01T10:03:52Z	event	blank			1												human	Keita Fukasawa
7275243	Snapshot_Japan_2023_Fukushima_Forest_NIES_C19		7275243	2023-10-01T08:08:52Z	2023-10-01T08:08:56Z	event	blank			1												human	Keita Fukasawa
7275244	Snapshot_Japan_2023_Fukushima_Forest_NIES_C19		7275244	2023-10-01T08:10:14Z	2023-10-01T08:12:01Z	event	blank			1												human	Keita Fukasawa
7275250	Snapshot_Japan_2023_Fukushima_Forest_NIES_C19		7275250	2023-10-01T08:25:24Z	2023-10-01T08:29:25Z	event	blank			1												human	Keita Fukasawa
7275317	Snapshot_Japan_2023_Fukushima_Forest_NIES_C19		7275317	2023-10-02T06:09:16Z	2023-10-02T06:09:16Z	event	blank			1												human	Keita Fukasawa
7275330	Snapshot_Japan_2023_Fukushima_Forest_NIES_C19		7275330	2023-10-02T20:18:20Z	2023-10-02T20:18:20Z	event	blank			1												human	Keita Fukasawa
7275411	Snapshot_Japan_2023_Fukushima_Forest_NIES_C19		7275411	2023-10-10T02:40:36Z	2023-10-10T02:40:36Z	event	blank			1												human	Keita Fukasawa
7275594	Snapshot_Japan_2023_Fukushima_Forest_NIES_C19		7275594	2023-10-18T08:56:39Z	2023-10-18T08:56:39Z	event	blank			1												human	Keita Fukasawa
7275746	Snapshot_Japan_2023_Fukushima_Forest_NIES_C19		7275746	2023-09-16T21:48:05Z	2023-09-16T21:48:05Z	event	blank			1												human	Keita Fukasawa
7275748	Snapshot_Japan_2023_Fukushima_Forest_NIES_C19		7275748	2023-09-17T04:05:13Z	2023-09-17T04:05:13Z	event	blank			1												human	Keita Fukasawa
7275749	Snapshot_Japan_2023_Fukushima_Forest_NIES_C19		7275749	2023-09-17T04:06:49Z	2023-09-17T04:06:49Z	event	blank			1												human	Keita Fukasawa
7515729	Snapshot_Japan_2023_Fukushima_Forest_NIES_C19		7515729	2023-09-29T15:50:46Z	2023-09-29T15:50:46Z	event	blank			1												human	Keita Fukasawa
7515735	Snapshot_Japan_2023_Fukushima_Forest_NIES_C19		7515735	2023-10-02T06:40:47Z	2023-10-02T06:40:47Z	event	blank			1												human	Keita Fukasawa
7515740	Snapshot_Japan_2023_Fukushima_Forest_NIES_C19		7515740	2023-09-17T04:00:30Z	2023-09-17T04:00:30Z	event	blank			1												human	Keita Fukasawa
7515755	Snapshot_Japan_2023_Fukushima_Forest_NIES_C21		7515755	2023-09-02T20:05:04Z	2023-09-02T20:05:19Z	event	animal		Nyctereutes procyonoides	1												human	Eiki Aikawa
7515761	Snapshot_Japan_2023_Fukushima_Forest_NIES_C21		7515761	2023-09-09T09:24:22Z	2023-09-09T09:24:23Z	event	animal		Nyctereutes procyonoides	1												human	Eiki Aikawa
7515779	Snapshot_Japan_2023_Fukushima_Forest_NIES_C21		7515779	2023-09-27T21:15:48Z	2023-09-27T21:16:05Z	event	animal		Nyctereutes procyonoides	1												human	Eiki Aikawa
7515743	Snapshot_Japan_2023_Fukushima_Forest_NIES_C21		7515743	2023-08-23T17:24:05Z	2023-08-23T17:24:12Z	event	animal		Rodentia	1												human	Eiki Aikawa
7515747	Snapshot_Japan_2023_Fukushima_Forest_NIES_C21		7515747	2023-08-26T15:23:41Z	2023-08-26T15:23:41Z	event	animal		Rodentia	1												human	Eiki Aikawa
7515751	Snapshot_Japan_2023_Fukushima_Forest_NIES_C21		7515751	2023-08-29T16:13:47Z	2023-08-29T16:13:50Z	event	animal		Rodentia	1												human	Eiki Aikawa
7515757	Snapshot_Japan_2023_Fukushima_Forest_NIES_C21		7515757	2023-09-03T11:45:59Z	2023-09-03T11:45:59Z	event	animal		Rodentia	1												human	Eiki Aikawa
7515758	Snapshot_Japan_2023_Fukushima_Forest_NIES_C21		7515758	2023-09-05T14:16:08Z	2023-09-05T14:16:08Z	event	animal		Rodentia	1												human	Eiki Aikawa
7515778	Snapshot_Japan_2023_Fukushima_Forest_NIES_C21		7515778	2023-09-26T17:35:38Z	2023-09-26T17:35:38Z	event	animal		Rodentia	1												human	Eiki Aikawa
7515788	Snapshot_Japan_2023_Fukushima_Forest_NIES_C21		7515788	2023-10-01T11:49:34Z	2023-10-01T11:49:34Z	event	animal		Rodentia	1												human	Eiki Aikawa
7515792	Snapshot_Japan_2023_Fukushima_Forest_NIES_C21		7515792	2023-10-05T12:06:05Z	2023-10-05T12:06:05Z	event	animal		Rodentia	1												human	Eiki Aikawa
7515793	Snapshot_Japan_2023_Fukushima_Forest_NIES_C21		7515793	2023-10-06T11:41:56Z	2023-10-06T11:41:56Z	event	animal		Rodentia	1												human	Eiki Aikawa
7515794	Snapshot_Japan_2023_Fukushima_Forest_NIES_C21		7515794	2023-10-06T11:36:00Z	2023-10-06T11:36:00Z	event	animal		Rodentia	1												human	Eiki Aikawa
7515796	Snapshot_Japan_2023_Fukushima_Forest_NIES_C21		7515796	2023-10-07T14:03:03Z	2023-10-07T14:03:12Z	event	animal		Rodentia	1												human	Eiki Aikawa
7515797	Snapshot_Japan_2023_Fukushima_Forest_NIES_C21		7515797	2023-10-06T13:31:45Z	2023-10-06T13:31:46Z	event	animal		Rodentia	1												human	Eiki Aikawa
7515800	Snapshot_Japan_2023_Fukushima_Forest_NIES_C21		7515800	2023-10-08T13:31:49Z	2023-10-08T13:31:56Z	event	animal		Rodentia	1												human	Eiki Aikawa
7515807	Snapshot_Japan_2023_Fukushima_Forest_NIES_C21		7515807	2023-10-10T17:53:46Z	2023-10-10T17:53:46Z	event	animal		Rodentia	1												human	Eiki Aikawa
7515809	Snapshot_Japan_2023_Fukushima_Forest_NIES_C21		7515809	2023-10-10T13:11:37Z	2023-10-10T13:11:44Z	event	animal		Rodentia	1												human	Eiki Aikawa
7515810	Snapshot_Japan_2023_Fukushima_Forest_NIES_C21		7515810	2023-10-11T09:14:15Z	2023-10-11T09:14:15Z	event	animal		Rodentia	1												human	Eiki Aikawa
7515811	Snapshot_Japan_2023_Fukushima_Forest_NIES_C21		7515811	2023-10-11T14:48:20Z	2023-10-11T14:48:20Z	event	animal		Rodentia	1												human	Eiki Aikawa
7515814	Snapshot_Japan_2023_Fukushima_Forest_NIES_C21		7515814	2023-10-12T12:36:59Z	2023-10-12T12:36:59Z	event	animal		Rodentia	1												human	Eiki Aikawa
7515817	Snapshot_Japan_2023_Fukushima_Forest_NIES_C21		7515817	2023-10-14T15:47:03Z	2023-10-14T15:47:07Z	event	animal		Rodentia	1												human	Eiki Aikawa
7515818	Snapshot_Japan_2023_Fukushima_Forest_NIES_C21		7515818	2023-10-15T13:11:59Z	2023-10-15T13:11:59Z	event	animal		Rodentia	1												human	Eiki Aikawa
7515819	Snapshot_Japan_2023_Fukushima_Forest_NIES_C21		7515819	2023-10-14T13:32:18Z	2023-10-14T13:32:19Z	event	animal		Rodentia	1												human	Eiki Aikawa
7515820	Snapshot_Japan_2023_Fukushima_Forest_NIES_C21		7515820	2023-10-13T15:41:27Z	2023-10-13T15:41:27Z	event	animal		Rodentia	1												human	Eiki Aikawa
7515822	Snapshot_Japan_2023_Fukushima_Forest_NIES_C21		7515822	2023-10-15T16:30:31Z	2023-10-15T16:30:31Z	event	animal		Rodentia	1												human	Eiki Aikawa
7515825	Snapshot_Japan_2023_Fukushima_Forest_NIES_C21		7515825	2023-10-16T11:36:14Z	2023-10-16T11:36:14Z	event	animal		Rodentia	1												human	Eiki Aikawa
7515826	Snapshot_Japan_2023_Fukushima_Forest_NIES_C21		7515826	2023-10-18T12:07:47Z	2023-10-18T12:07:47Z	event	animal		Rodentia	1												human	Eiki Aikawa
7515829	Snapshot_Japan_2023_Fukushima_Forest_NIES_C21		7515829	2023-10-18T19:26:08Z	2023-10-18T19:26:12Z	event	animal		Rodentia	1												human	Eiki Aikawa
7515831	Snapshot_Japan_2023_Fukushima_Forest_NIES_C21		7515831	2023-10-19T11:48:58Z	2023-10-19T11:48:59Z	event	animal		Rodentia	1												human	Eiki Aikawa
7515832	Snapshot_Japan_2023_Fukushima_Forest_NIES_C21		7515832	2023-10-19T11:50:06Z	2023-10-19T11:51:00Z	event	animal		Rodentia	1												human	Eiki Aikawa
7515833	Snapshot_Japan_2023_Fukushima_Forest_NIES_C21		7515833	2023-10-19T11:52:17Z	2023-10-19T11:53:08Z	event	animal		Rodentia	1												human	Eiki Aikawa
7515834	Snapshot_Japan_2023_Fukushima_Forest_NIES_C21		7515834	2023-10-19T13:01:45Z	2023-10-19T13:01:56Z	event	animal		Rodentia	1												human	Eiki Aikawa
7515836	Snapshot_Japan_2023_Fukushima_Forest_NIES_C21		7515836	2023-10-19T15:37:40Z	2023-10-19T15:37:40Z	event	animal		Rodentia	1												human	Eiki Aikawa
7515837	Snapshot_Japan_2023_Fukushima_Forest_NIES_C21		7515837	2023-10-19T16:07:57Z	2023-10-19T16:07:57Z	event	animal		Rodentia	1												human	Eiki Aikawa
7515840	Snapshot_Japan_2023_Fukushima_Forest_NIES_C21		7515840	2023-10-19T16:57:32Z	2023-10-19T16:57:32Z	event	animal		Rodentia	1												human	Eiki Aikawa
7515844	Snapshot_Japan_2023_Fukushima_Forest_NIES_C21		7515844	2023-10-20T12:12:04Z	2023-10-20T12:12:04Z	event	animal		Rodentia	1												human	Eiki Aikawa
7515846	Snapshot_Japan_2023_Fukushima_Forest_NIES_C21		7515846	2023-10-20T12:37:31Z	2023-10-20T12:37:35Z	event	animal		Rodentia	1												human	Eiki Aikawa
7515851	Snapshot_Japan_2023_Fukushima_Forest_NIES_C21		7515851	2023-10-21T13:21:28Z	2023-10-21T13:21:29Z	event	animal		Rodentia	1												human	Eiki Aikawa
7515852	Snapshot_Japan_2023_Fukushima_Forest_NIES_C21		7515852	2023-10-21T09:55:43Z	2023-10-21T09:55:43Z	event	animal		Rodentia	1												human	Eiki Aikawa
7515853	Snapshot_Japan_2023_Fukushima_Forest_NIES_C21		7515853	2023-10-21T10:53:13Z	2023-10-21T10:53:17Z	event	animal		Rodentia	1												human	Eiki Aikawa
7515856	Snapshot_Japan_2023_Fukushima_Forest_NIES_C21		7515856	2023-10-21T17:17:20Z	2023-10-21T17:17:20Z	event	animal		Rodentia	1												human	Eiki Aikawa
7515858	Snapshot_Japan_2023_Fukushima_Forest_NIES_C21		7515858	2023-10-22T10:15:22Z	2023-10-22T10:15:58Z	event	animal		Rodentia	1												human	Eiki Aikawa
7515863	Snapshot_Japan_2023_Fukushima_Forest_NIES_C21		7515863	2023-10-22T19:43:28Z	2023-10-22T19:43:28Z	event	animal		Rodentia	1												human	Eiki Aikawa
7515868	Snapshot_Japan_2023_Fukushima_Forest_NIES_C21		7515868	2023-10-19T15:50:53Z	2023-10-19T15:50:53Z	event	animal		Rodentia	1												human	Eiki Aikawa
7515764	Snapshot_Japan_2023_Fukushima_Forest_NIES_C21		7515764	2023-09-13T19:26:32Z	2023-09-13T19:26:34Z	event	animal		Martes melampus	1												human	Eiki Aikawa
7515855	Snapshot_Japan_2023_Fukushima_Forest_NIES_C21		7515855	2023-10-21T20:13:42Z	2023-10-21T20:14:32Z	event	animal		Martes melampus	1												human	Eiki Aikawa
7515741	Snapshot_Japan_2023_Fukushima_Forest_NIES_C21		7515741	2023-08-22T07:06:56Z	2023-08-22T07:07:02Z	event	human		Homo sapiens	1												human	Eiki Aikawa
7515742	Snapshot_Japan_2023_Fukushima_Forest_NIES_C21		7515742	2023-08-22T07:08:15Z	2023-08-22T07:09:08Z	event	human		Homo sapiens	1												human	Eiki Aikawa
7515864	Snapshot_Japan_2023_Fukushima_Forest_NIES_C21		7515864	2023-10-23T06:07:46Z	2023-10-23T06:08:42Z	event	human		Homo sapiens	1												human	Eiki Aikawa
7515746	Snapshot_Japan_2023_Fukushima_Forest_NIES_C21		7515746	2023-08-24T15:57:38Z	2023-08-24T15:57:38Z	event	animal		Chiroptera	1												human	Eiki Aikawa
7515752	Snapshot_Japan_2023_Fukushima_Forest_NIES_C21		7515752	2023-09-01T14:39:34Z	2023-09-01T14:40:15Z	event	animal		Vulpes vulpes	1												human	Eiki Aikawa
7515762	Snapshot_Japan_2023_Fukushima_Forest_NIES_C21		7515762	2023-09-09T09:52:46Z	2023-09-09T09:53:03Z	event	animal		Vulpes vulpes	1												human	Eiki Aikawa
7515767	Snapshot_Japan_2023_Fukushima_Forest_NIES_C21		7515767	2023-09-14T19:36:24Z	2023-09-14T19:36:24Z	event	animal		Vulpes vulpes	1												human	Eiki Aikawa
7515768	Snapshot_Japan_2023_Fukushima_Forest_NIES_C21		7515768	2023-09-15T09:07:52Z	2023-09-15T09:08:06Z	event	animal		Vulpes vulpes	1												human	Eiki Aikawa
7515770	Snapshot_Japan_2023_Fukushima_Forest_NIES_C21		7515770	2023-09-18T10:34:08Z	2023-09-18T10:34:15Z	event	animal		Vulpes vulpes	1												human	Eiki Aikawa
7515771	Snapshot_Japan_2023_Fukushima_Forest_NIES_C21		7515771	2023-09-19T11:00:58Z	2023-09-19T11:01:06Z	event	animal		Vulpes vulpes	1												human	Eiki Aikawa
7515799	Snapshot_Japan_2023_Fukushima_Forest_NIES_C21		7515799	2023-10-07T17:48:38Z	2023-10-07T17:48:39Z	event	animal		Vulpes vulpes	1												human	Eiki Aikawa
7515765	Snapshot_Japan_2023_Fukushima_Forest_NIES_C21		7515765	2023-09-12T22:12:21Z	2023-09-12T22:12:22Z	event	animal		Macaca fuscata	1												human	Eiki Aikawa
7515803	Snapshot_Japan_2023_Fukushima_Forest_NIES_C21		7515803	2023-10-10T07:37:53Z	2023-10-10T07:38:00Z	event	animal		Macaca fuscata	1												human	Eiki Aikawa
7515805	Snapshot_Japan_2023_Fukushima_Forest_NIES_C21		7515805	2023-10-10T07:48:27Z	2023-10-10T07:48:30Z	event	animal		Macaca fuscata	1												human	Eiki Aikawa
7515763	Snapshot_Japan_2023_Fukushima_Forest_NIES_C21		7515763	2023-09-14T05:50:15Z	2023-09-14T05:50:19Z	event	animal		Macaca fuscata	2												human	Eiki Aikawa
7515772	Snapshot_Japan_2023_Fukushima_Forest_NIES_C21		7515772	2023-09-20T11:44:00Z	2023-09-20T11:44:02Z	event	animal		Sus scrofa	1												human	Eiki Aikawa
7515754	Snapshot_Japan_2023_Fukushima_Forest_NIES_C21		7515754	2023-09-02T13:18:22Z	2023-09-02T13:18:34Z	event	animal		Carnivora	1												human	Eiki Aikawa
7515744	Snapshot_Japan_2023_Fukushima_Forest_NIES_C21		7515744	2023-08-22T13:29:30Z	2023-08-22T13:29:30Z	event	blank			1												human	Eiki Aikawa
7515745	Snapshot_Japan_2023_Fukushima_Forest_NIES_C21		7515745	2023-08-26T15:34:54Z	2023-08-26T15:34:54Z	event	blank			1												human	Eiki Aikawa
7515753	Snapshot_Japan_2023_Fukushima_Forest_NIES_C21		7515753	2023-08-30T15:41:39Z	2023-08-30T15:41:46Z	event	blank			1												human	Eiki Aikawa
7515756	Snapshot_Japan_2023_Fukushima_Forest_NIES_C21		7515756	2023-09-03T03:42:41Z	2023-09-03T03:43:32Z	event	blank			1												human	Eiki Aikawa
7515774	Snapshot_Japan_2023_Fukushima_Forest_NIES_C21		7515774	2023-09-21T11:15:11Z	2023-09-21T11:15:11Z	event	blank			1												human	Eiki Aikawa
7515776	Snapshot_Japan_2023_Fukushima_Forest_NIES_C21		7515776	2023-09-26T17:23:30Z	2023-09-26T17:23:30Z	event	blank			1												human	Eiki Aikawa
7515787	Snapshot_Japan_2023_Fukushima_Forest_NIES_C21		7515787	2023-10-02T10:13:59Z	2023-10-02T10:13:59Z	event	blank			1												human	Eiki Aikawa
7515790	Snapshot_Japan_2023_Fukushima_Forest_NIES_C21		7515790	2023-10-05T11:04:53Z	2023-10-05T11:04:53Z	event	blank			1												human	Eiki Aikawa
7515791	Snapshot_Japan_2023_Fukushima_Forest_NIES_C21		7515791	2023-10-05T10:07:47Z	2023-10-05T10:07:47Z	event	blank			1												human	Eiki Aikawa
7515798	Snapshot_Japan_2023_Fukushima_Forest_NIES_C21		7515798	2023-10-06T13:34:32Z	2023-10-06T13:35:08Z	event	blank			1												human	Eiki Aikawa
7515801	Snapshot_Japan_2023_Fukushima_Forest_NIES_C21		7515801	2023-10-08T14:47:00Z	2023-10-08T14:47:00Z	event	blank			1												human	Eiki Aikawa
7515802	Snapshot_Japan_2023_Fukushima_Forest_NIES_C21		7515802	2023-10-08T17:16:19Z	2023-10-08T17:16:21Z	event	blank			1												human	Eiki Aikawa
7515804	Snapshot_Japan_2023_Fukushima_Forest_NIES_C21		7515804	2023-10-09T19:19:16Z	2023-10-09T19:19:16Z	event	blank			1												human	Eiki Aikawa
7515812	Snapshot_Japan_2023_Fukushima_Forest_NIES_C21		7515812	2023-10-11T16:20:54Z	2023-10-11T16:20:54Z	event	blank			1												human	Eiki Aikawa
7515813	Snapshot_Japan_2023_Fukushima_Forest_NIES_C21		7515813	2023-10-11T11:40:30Z	2023-10-11T11:40:30Z	event	blank			1												human	Eiki Aikawa
7515815	Snapshot_Japan_2023_Fukushima_Forest_NIES_C21		7515815	2023-10-12T12:58:03Z	2023-10-12T12:58:03Z	event	blank			1												human	Eiki Aikawa
7515821	Snapshot_Japan_2023_Fukushima_Forest_NIES_C21		7515821	2023-10-16T11:51:12Z	2023-10-16T11:51:12Z	event	blank			1												human	Eiki Aikawa
7515823	Snapshot_Japan_2023_Fukushima_Forest_NIES_C21		7515823	2023-10-17T09:08:23Z	2023-10-17T09:08:24Z	event	blank			1												human	Eiki Aikawa
7515824	Snapshot_Japan_2023_Fukushima_Forest_NIES_C21		7515824	2023-10-17T14:37:57Z	2023-10-17T14:38:00Z	event	blank			1												human	Eiki Aikawa
7515827	Snapshot_Japan_2023_Fukushima_Forest_NIES_C21		7515827	2023-10-17T09:09:46Z	2023-10-17T09:09:46Z	event	blank			1												human	Eiki Aikawa
7515828	Snapshot_Japan_2023_Fukushima_Forest_NIES_C21		7515828	2023-10-17T15:45:31Z	2023-10-17T15:45:31Z	event	blank			1												human	Eiki Aikawa
7515839	Snapshot_Japan_2023_Fukushima_Forest_NIES_C21		7515839	2023-10-19T19:59:11Z	2023-10-19T19:59:11Z	event	blank			1												human	Eiki Aikawa
7515842	Snapshot_Japan_2023_Fukushima_Forest_NIES_C21		7515842	2023-10-19T16:12:05Z	2023-10-19T16:12:05Z	event	blank			1												human	Eiki Aikawa
7515845	Snapshot_Japan_2023_Fukushima_Forest_NIES_C21		7515845	2023-10-20T15:15:18Z	2023-10-20T15:15:18Z	event	blank			1												human	Eiki Aikawa
7515848	Snapshot_Japan_2023_Fukushima_Forest_NIES_C21		7515848	2023-10-20T19:06:58Z	2023-10-20T19:06:58Z	event	blank			1												human	Eiki Aikawa
7515849	Snapshot_Japan_2023_Fukushima_Forest_NIES_C21		7515849	2023-10-20T15:47:59Z	2023-10-20T15:47:59Z	event	blank			1												human	Eiki Aikawa
7515850	Snapshot_Japan_2023_Fukushima_Forest_NIES_C21		7515850	2023-10-20T19:37:49Z	2023-10-20T19:37:53Z	event	blank			1												human	Eiki Aikawa
7515860	Snapshot_Japan_2023_Fukushima_Forest_NIES_C21		7515860	2023-10-22T14:45:30Z	2023-10-22T14:45:30Z	event	blank			1												human	Eiki Aikawa
7515866	Snapshot_Japan_2023_Fukushima_Forest_NIES_C21		7515866	2023-10-19T11:37:20Z	2023-10-19T11:37:20Z	event	blank			1												human	Eiki Aikawa
7515748	Snapshot_Japan_2023_Fukushima_Forest_NIES_C21		7515748	2023-08-26T21:23:22Z	2023-08-26T21:23:22Z	event	animal		Sciurus lis	1												human	Eiki Aikawa
7515749	Snapshot_Japan_2023_Fukushima_Forest_NIES_C21		7515749	2023-08-28T22:46:26Z	2023-08-28T22:46:29Z	event	animal		Sciurus lis	1												human	Eiki Aikawa
7515759	Snapshot_Japan_2023_Fukushima_Forest_NIES_C21		7515759	2023-09-07T04:46:05Z	2023-09-07T04:46:06Z	event	animal		Sciurus lis	1												human	Eiki Aikawa
7515760	Snapshot_Japan_2023_Fukushima_Forest_NIES_C21		7515760	2023-09-09T06:36:48Z	2023-09-09T06:36:51Z	event	animal		Sciurus lis	1												human	Eiki Aikawa
7515766	Snapshot_Japan_2023_Fukushima_Forest_NIES_C21		7515766	2023-09-10T23:02:18Z	2023-09-10T23:02:18Z	event	animal		Sciurus lis	1												human	Eiki Aikawa
7515769	Snapshot_Japan_2023_Fukushima_Forest_NIES_C21		7515769	2023-09-17T21:57:42Z	2023-09-17T21:57:47Z	event	animal		Sciurus lis	1												human	Eiki Aikawa
7515775	Snapshot_Japan_2023_Fukushima_Forest_NIES_C21		7515775	2023-09-26T03:55:45Z	2023-09-26T03:55:46Z	event	animal		Sciurus lis	1												human	Eiki Aikawa
7515777	Snapshot_Japan_2023_Fukushima_Forest_NIES_C21		7515777	2023-09-26T03:54:10Z	2023-09-26T03:54:10Z	event	animal		Sciurus lis	1												human	Eiki Aikawa
7515783	Snapshot_Japan_2023_Fukushima_Forest_NIES_C21		7515783	2023-10-01T01:40:43Z	2023-10-01T01:40:43Z	event	animal		Sciurus lis	1												human	Eiki Aikawa
7515784	Snapshot_Japan_2023_Fukushima_Forest_NIES_C21		7515784	2023-09-28T21:15:42Z	2023-09-28T21:15:42Z	event	animal		Sciurus lis	1												human	Eiki Aikawa
7515785	Snapshot_Japan_2023_Fukushima_Forest_NIES_C21		7515785	2023-09-29T04:42:57Z	2023-09-29T04:42:57Z	event	animal		Sciurus lis	1												human	Eiki Aikawa
7515789	Snapshot_Japan_2023_Fukushima_Forest_NIES_C21		7515789	2023-10-03T21:08:15Z	2023-10-03T21:08:17Z	event	animal		Sciurus lis	1												human	Eiki Aikawa
7515795	Snapshot_Japan_2023_Fukushima_Forest_NIES_C21		7515795	2023-10-06T20:57:19Z	2023-10-06T20:57:19Z	event	animal		Sciurus lis	1												human	Eiki Aikawa
7515773	Snapshot_Japan_2023_Fukushima_Forest_NIES_C21		7515773	2023-09-24T03:37:43Z	2023-09-24T03:37:45Z	event	animal		Syrmaticus soemmerringii	1												human	Yumeko Moriya
7515782	Snapshot_Japan_2023_Fukushima_Forest_NIES_C21		7515782	2023-09-28T04:34:24Z	2023-09-28T04:34:43Z	event	animal		Syrmaticus soemmerringii	1												human	Yumeko Moriya
7515786	Snapshot_Japan_2023_Fukushima_Forest_NIES_C21		7515786	2023-10-04T07:58:47Z	2023-10-04T07:58:49Z	event	animal		Syrmaticus soemmerringii	1												human	Yumeko Moriya
7515808	Snapshot_Japan_2023_Fukushima_Forest_NIES_C21		7515808	2023-10-11T04:07:41Z	2023-10-11T04:07:44Z	event	animal		Syrmaticus soemmerringii	1												human	Yumeko Moriya
7515830	Snapshot_Japan_2023_Fukushima_Forest_NIES_C21		7515830	2023-10-18T21:20:02Z	2023-10-18T21:20:02Z	event	animal		Syrmaticus soemmerringii	1												human	Yumeko Moriya
7515869	Snapshot_Japan_2023_Fukushima_Forest_NIES_C21		7515869	2023-10-23T02:21:30Z	2023-10-23T02:21:30Z	event	animal		Syrmaticus soemmerringii	1												human	Yumeko Moriya
7515780	Snapshot_Japan_2023_Fukushima_Forest_NIES_C21		7515780	2023-09-28T04:08:52Z	2023-09-28T04:09:11Z	event	animal		Syrmaticus soemmerringii	3												human	Yumeko Moriya
7515841	Snapshot_Japan_2023_Fukushima_Forest_NIES_C21		7515841	2023-10-19T21:31:25Z	2023-10-19T21:31:42Z	event	animal		Garrulus glandarius	1												human	Yumeko Moriya
7515750	Snapshot_Japan_2023_Fukushima_Forest_NIES_C21		7515750	2023-08-29T19:59:42Z	2023-08-29T19:59:47Z	event	blank			1												human	Chiharu MORIGUCHI
7515861	Snapshot_Japan_2023_Fukushima_Forest_NIES_C21		7515861	2023-10-22T17:56:31Z	2023-10-22T17:56:31Z	event	blank			1												human	Eiki Aikawa
7515862	Snapshot_Japan_2023_Fukushima_Forest_NIES_C21		7515862	2023-10-22T19:00:22Z	2023-10-22T19:00:23Z	event	blank			1												human	Eiki Aikawa
7515835	Snapshot_Japan_2023_Fukushima_Forest_NIES_C21		7515835	2023-10-19T14:25:17Z	2023-10-19T14:25:17Z	event	blank			1												human	Keita Fukasawa
7515838	Snapshot_Japan_2023_Fukushima_Forest_NIES_C21		7515838	2023-10-19T17:32:11Z	2023-10-19T17:32:11Z	event	blank			1												human	Keita Fukasawa
7515843	Snapshot_Japan_2023_Fukushima_Forest_NIES_C21		7515843	2023-10-20T12:02:36Z	2023-10-20T12:02:36Z	event	blank			1												human	Keita Fukasawa
7515847	Snapshot_Japan_2023_Fukushima_Forest_NIES_C21		7515847	2023-10-20T17:38:05Z	2023-10-20T17:38:05Z	event	blank			1												human	Keita Fukasawa
7515857	Snapshot_Japan_2023_Fukushima_Forest_NIES_C21		7515857	2023-10-22T09:44:27Z	2023-10-22T09:44:32Z	event	blank			1												human	Keita Fukasawa
7515859	Snapshot_Japan_2023_Fukushima_Forest_NIES_C21		7515859	2023-10-22T12:41:12Z	2023-10-22T12:41:12Z	event	blank			1												human	Keita Fukasawa
7515867	Snapshot_Japan_2023_Fukushima_Forest_NIES_C21		7515867	2023-10-19T15:52:18Z	2023-10-19T15:52:18Z	event	blank			1												human	Keita Fukasawa
7609949	Snapshot_Japan_2023_Fukushima_Forest_NIES_C23		7609949	2023-08-31T10:58:49Z	2023-08-31T10:58:50Z	event	animal		Nyctereutes procyonoides	1												human	Chiharu MORIGUCHI
7609993	Snapshot_Japan_2023_Fukushima_Forest_NIES_C23		7609993	2023-09-15T20:05:41Z	2023-09-15T20:05:41Z	event	animal		Nyctereutes procyonoides	1												human	Chiharu MORIGUCHI
7609941	Snapshot_Japan_2023_Fukushima_Forest_NIES_C23		7609941	2023-08-31T01:25:46Z	2023-08-31T01:25:46Z	event	animal		Sciurus lis	1												human	Chiharu MORIGUCHI
7609951	Snapshot_Japan_2023_Fukushima_Forest_NIES_C23		7609951	2023-08-31T20:04:08Z	2023-08-31T20:04:08Z	event	animal			1												human	Eiki Aikawa
7610032	Snapshot_Japan_2023_Fukushima_Forest_NIES_C23		7610032	2023-10-17T20:44:55Z	2023-10-17T20:44:56Z	event	animal			1												human	Eiki Aikawa
7610046	Snapshot_Japan_2023_Fukushima_Forest_NIES_C23		7610046	2023-10-21T23:13:52Z	2023-10-21T23:13:52Z	event	animal			1												human	Eiki Aikawa
7609919	Snapshot_Japan_2023_Fukushima_Forest_NIES_C23		7609919	2023-08-27T10:48:45Z	2023-08-27T10:48:48Z	event	animal		Nyctereutes procyonoides	1												human	Eiki Aikawa
7609950	Snapshot_Japan_2023_Fukushima_Forest_NIES_C23		7609950	2023-09-01T12:01:29Z	2023-09-01T12:01:41Z	event	animal		Nyctereutes procyonoides	1												human	Eiki Aikawa
7609961	Snapshot_Japan_2023_Fukushima_Forest_NIES_C23		7609961	2023-09-05T21:35:13Z	2023-09-05T21:35:19Z	event	animal		Nyctereutes procyonoides	1												human	Eiki Aikawa
7610048	Snapshot_Japan_2023_Fukushima_Forest_NIES_C23		7610048	2023-10-23T05:17:39Z	2023-10-23T05:18:02Z	event	human		Homo sapiens	1												human	Eiki Aikawa
7610076	Snapshot_Japan_2023_Fukushima_Forest_NIES_C23		7610076	2023-10-23T05:19:20Z	2023-10-23T05:19:43Z	event	human		Homo sapiens	1												human	Eiki Aikawa
7609842	Snapshot_Japan_2023_Fukushima_Forest_NIES_C23		7609842	2023-08-23T02:15:07Z	2023-08-23T02:17:08Z	event	human		Homo sapiens	2												human	Eiki Aikawa
7609930	Snapshot_Japan_2023_Fukushima_Forest_NIES_C23		7609930	2023-08-29T20:52:35Z	2023-08-29T20:52:53Z	event	animal		Aves	1												human	Eiki Aikawa
7610006	Snapshot_Japan_2023_Fukushima_Forest_NIES_C23		7610006	2023-09-26T14:58:57Z	2023-09-26T14:59:05Z	event	animal		Carnivora	1												human	Eiki Aikawa
7609938	Snapshot_Japan_2023_Fukushima_Forest_NIES_C23		7609938	2023-08-30T20:56:08Z	2023-08-30T20:56:09Z	event	blank			1												human	Eiki Aikawa
7609939	Snapshot_Japan_2023_Fukushima_Forest_NIES_C23		7609939	2023-08-30T03:11:52Z	2023-08-30T03:11:52Z	event	blank			1												human	Eiki Aikawa
7610047	Snapshot_Japan_2023_Fukushima_Forest_NIES_C23		7610047	2023-10-22T08:15:18Z	2023-10-22T08:15:18Z	event	blank			1												human	Eiki Aikawa
7610107	Snapshot_Japan_2023_Fukushima_Forest_NIES_C23		7610107	2023-09-01T05:14:10Z	2023-09-01T05:14:10Z	event	blank			1												human	Eiki Aikawa
7609929	Snapshot_Japan_2023_Fukushima_Forest_NIES_C23		7609929	2023-08-30T03:03:41Z	2023-08-30T03:03:41Z	event	animal		Sciurus lis	1												human	Eiki Aikawa
7609931	Snapshot_Japan_2023_Fukushima_Forest_NIES_C23		7609931	2023-08-30T03:05:03Z	2023-08-30T03:05:07Z	event	animal		Sciurus lis	1												human	Eiki Aikawa
7609940	Snapshot_Japan_2023_Fukushima_Forest_NIES_C23		7609940	2023-08-31T07:51:53Z	2023-08-31T07:51:54Z	event	animal		Sciurus lis	1												human	Eiki Aikawa
7609972	Snapshot_Japan_2023_Fukushima_Forest_NIES_C23		7609972	2023-09-07T03:48:18Z	2023-09-07T03:48:18Z	event	animal		Sciurus lis	1												human	Eiki Aikawa
7609973	Snapshot_Japan_2023_Fukushima_Forest_NIES_C23		7609973	2023-09-09T06:16:46Z	2023-09-09T06:16:47Z	event	animal		Sciurus lis	1												human	Eiki Aikawa
7609974	Snapshot_Japan_2023_Fukushima_Forest_NIES_C23		7609974	2023-09-08T22:47:03Z	2023-09-08T22:47:03Z	event	animal		Sciurus lis	1												human	Eiki Aikawa
7609978	Snapshot_Japan_2023_Fukushima_Forest_NIES_C23		7609978	2023-09-11T20:59:26Z	2023-09-11T20:59:26Z	event	animal		Sciurus lis	1												human	Eiki Aikawa
7609979	Snapshot_Japan_2023_Fukushima_Forest_NIES_C23		7609979	2023-09-11T20:51:17Z	2023-09-11T20:51:17Z	event	animal		Sciurus lis	1												human	Eiki Aikawa
7609992	Snapshot_Japan_2023_Fukushima_Forest_NIES_C23		7609992	2023-09-15T05:31:17Z	2023-09-15T05:31:17Z	event	animal		Sciurus lis	1												human	Eiki Aikawa
7609994	Snapshot_Japan_2023_Fukushima_Forest_NIES_C23		7609994	2023-09-12T20:51:18Z	2023-09-12T20:51:18Z	event	animal		Sciurus lis	1												human	Eiki Aikawa
7609996	Snapshot_Japan_2023_Fukushima_Forest_NIES_C23		7609996	2023-09-17T22:40:21Z	2023-09-17T22:40:21Z	event	animal		Sciurus lis	1												human	Eiki Aikawa
7610004	Snapshot_Japan_2023_Fukushima_Forest_NIES_C23		7610004	2023-09-19T21:52:15Z	2023-09-19T21:52:16Z	event	animal		Sciurus lis	1												human	Eiki Aikawa
7610020	Snapshot_Japan_2023_Fukushima_Forest_NIES_C23		7610020	2023-10-10T03:39:23Z	2023-10-10T03:39:23Z	event	animal		Sciurus lis	1												human	Eiki Aikawa
7610021	Snapshot_Japan_2023_Fukushima_Forest_NIES_C23		7610021	2023-10-06T21:45:25Z	2023-10-06T21:45:25Z	event	animal		Sciurus lis	1												human	Eiki Aikawa
7610022	Snapshot_Japan_2023_Fukushima_Forest_NIES_C23		7610022	2023-10-16T05:45:08Z	2023-10-16T05:45:08Z	event	animal		Sciurus lis	1												human	Eiki Aikawa
7610031	Snapshot_Japan_2023_Fukushima_Forest_NIES_C23		7610031	2023-10-11T23:14:04Z	2023-10-11T23:14:04Z	event	animal		Sciurus lis	1												human	Eiki Aikawa
7610034	Snapshot_Japan_2023_Fukushima_Forest_NIES_C23		7610034	2023-10-18T00:10:46Z	2023-10-18T00:10:47Z	event	animal		Sciurus lis	1												human	Eiki Aikawa
7610036	Snapshot_Japan_2023_Fukushima_Forest_NIES_C23		7610036	2023-10-19T02:40:22Z	2023-10-19T02:41:07Z	event	animal		Sciurus lis	1												human	Eiki Aikawa
7610108	Snapshot_Japan_2023_Fukushima_Forest_NIES_C23		7610108	2023-09-21T21:40:00Z	2023-09-21T21:40:00Z	event	animal		Sciurus lis	1												human	Eiki Aikawa
7610017	Snapshot_Japan_2023_Fukushima_Forest_NIES_C23		7610017	2023-10-04T04:34:45Z	2023-10-04T04:34:45Z	event	animal		Syrmaticus soemmerringii	1												human	Yumeko Moriya
7609907	Snapshot_Japan_2023_Fukushima_Forest_NIES_C23		7609907	2023-08-24T20:01:52Z	2023-08-24T20:01:52Z	event	blank			1												human	Eiki Aikawa
7609908	Snapshot_Japan_2023_Fukushima_Forest_NIES_C23		7609908	2023-08-25T06:01:32Z	2023-08-25T06:01:36Z	event	blank			1												human	Eiki Aikawa
7609920	Snapshot_Japan_2023_Fukushima_Forest_NIES_C23		7609920	2023-08-26T04:30:26Z	2023-08-26T04:30:33Z	event	blank			1												human	Eiki Aikawa
7609980	Snapshot_Japan_2023_Fukushima_Forest_NIES_C23		7609980	2023-09-12T02:06:50Z	2023-09-12T02:06:50Z	event	blank			1												human	Eiki Aikawa
7609981	Snapshot_Japan_2023_Fukushima_Forest_NIES_C23		7609981	2023-09-11T01:59:09Z	2023-09-11T01:59:09Z	event	blank			1												human	Eiki Aikawa
7609995	Snapshot_Japan_2023_Fukushima_Forest_NIES_C23		7609995	2023-09-12T09:21:10Z	2023-09-12T09:21:10Z	event	blank			1												human	Eiki Aikawa
7610005	Snapshot_Japan_2023_Fukushima_Forest_NIES_C23		7610005	2023-09-23T23:22:03Z	2023-09-23T23:22:03Z	event	blank			1												human	Eiki Aikawa
7610018	Snapshot_Japan_2023_Fukushima_Forest_NIES_C23		7610018	2023-10-01T00:25:37Z	2023-10-01T00:25:37Z	event	blank			1												human	Eiki Aikawa
7610019	Snapshot_Japan_2023_Fukushima_Forest_NIES_C23		7610019	2023-10-11T03:35:08Z	2023-10-11T03:35:08Z	event	blank			1												human	Eiki Aikawa
7610364	Snapshot_Japan_2023_Fukushima_Forest_NIES_C24		7610364	2023-08-28T10:22:32Z	2023-08-28T10:22:37Z	event	animal		Capricornis crispus	1												human	Chiharu MORIGUCHI
7610367	Snapshot_Japan_2023_Fukushima_Forest_NIES_C24		7610367	2023-08-28T15:52:59Z	2023-08-28T15:53:00Z	event	animal		Paguma larvata	1												human	Eiki Aikawa
7610550	Snapshot_Japan_2023_Fukushima_Forest_NIES_C24		7610550	2023-09-16T19:40:39Z	2023-09-16T19:41:00Z	event	animal		Paguma larvata	1												human	Eiki Aikawa
7610585	Snapshot_Japan_2023_Fukushima_Forest_NIES_C24		7610585	2023-09-21T09:24:01Z	2023-09-21T09:24:02Z	event	animal		Paguma larvata	1												human	Eiki Aikawa
7610920	Snapshot_Japan_2023_Fukushima_Forest_NIES_C24		7610920	2023-10-23T07:23:27Z	2023-10-23T07:23:33Z	event	human		Homo sapiens	1												human	Eiki Aikawa
7610341	Snapshot_Japan_2023_Fukushima_Forest_NIES_C24		7610341	2023-08-27T15:34:08Z	2023-08-27T15:34:08Z	event	animal			1												human	Eiki Aikawa
7610493	Snapshot_Japan_2023_Fukushima_Forest_NIES_C24		7610493	2023-09-03T10:56:16Z	2023-09-03T10:56:16Z	event	animal			1												human	Eiki Aikawa
7610505	Snapshot_Japan_2023_Fukushima_Forest_NIES_C24		7610505	2023-09-07T14:57:55Z	2023-09-07T14:57:55Z	event	animal			1												human	Eiki Aikawa
7610643	Snapshot_Japan_2023_Fukushima_Forest_NIES_C24		7610643	2023-10-08T12:55:22Z	2023-10-08T12:55:22Z	event	animal			1												human	Eiki Aikawa
7610264	Snapshot_Japan_2023_Fukushima_Forest_NIES_C24		7610264	2023-08-23T10:04:12Z	2023-08-23T10:04:29Z	event	animal		Lepus brachyurus	1												human	Eiki Aikawa
7610310	Snapshot_Japan_2023_Fukushima_Forest_NIES_C24		7610310	2023-08-26T09:40:53Z	2023-08-26T09:41:02Z	event	animal		Lepus brachyurus	1												human	Eiki Aikawa
7610311	Snapshot_Japan_2023_Fukushima_Forest_NIES_C24		7610311	2023-08-26T13:23:43Z	2023-08-26T13:23:44Z	event	animal		Lepus brachyurus	1												human	Eiki Aikawa
7610323	Snapshot_Japan_2023_Fukushima_Forest_NIES_C24		7610323	2023-08-27T07:35:32Z	2023-08-27T07:35:53Z	event	animal		Lepus brachyurus	1												human	Eiki Aikawa
7610336	Snapshot_Japan_2023_Fukushima_Forest_NIES_C24		7610336	2023-08-27T21:35:28Z	2023-08-27T21:35:28Z	event	animal		Lepus brachyurus	1												human	Eiki Aikawa
7610342	Snapshot_Japan_2023_Fukushima_Forest_NIES_C24		7610342	2023-08-28T01:25:05Z	2023-08-28T01:25:09Z	event	animal		Lepus brachyurus	1												human	Eiki Aikawa
7610352	Snapshot_Japan_2023_Fukushima_Forest_NIES_C24		7610352	2023-08-28T01:42:04Z	2023-08-28T01:42:04Z	event	animal		Lepus brachyurus	1												human	Eiki Aikawa
7610353	Snapshot_Japan_2023_Fukushima_Forest_NIES_C24		7610353	2023-08-28T05:55:37Z	2023-08-28T05:55:39Z	event	animal		Lepus brachyurus	1												human	Eiki Aikawa
7610362	Snapshot_Japan_2023_Fukushima_Forest_NIES_C24		7610362	2023-08-28T09:36:52Z	2023-08-28T09:37:05Z	event	animal		Lepus brachyurus	1												human	Eiki Aikawa
7610377	Snapshot_Japan_2023_Fukushima_Forest_NIES_C24		7610377	2023-08-31T18:11:01Z	2023-08-31T18:11:01Z	event	animal		Lepus brachyurus	1												human	Eiki Aikawa
7610494	Snapshot_Japan_2023_Fukushima_Forest_NIES_C24		7610494	2023-09-05T12:03:07Z	2023-09-05T12:03:08Z	event	animal		Lepus brachyurus	1												human	Eiki Aikawa
7610504	Snapshot_Japan_2023_Fukushima_Forest_NIES_C24		7610504	2023-09-09T16:14:46Z	2023-09-09T16:15:11Z	event	animal		Lepus brachyurus	1												human	Eiki Aikawa
7610622	Snapshot_Japan_2023_Fukushima_Forest_NIES_C24		7610622	2023-10-01T15:43:26Z	2023-10-01T15:43:29Z	event	animal		Lepus brachyurus	1												human	Eiki Aikawa
7610624	Snapshot_Japan_2023_Fukushima_Forest_NIES_C24		7610624	2023-10-01T15:12:55Z	2023-10-01T15:12:56Z	event	animal		Lepus brachyurus	1												human	Eiki Aikawa
7610637	Snapshot_Japan_2023_Fukushima_Forest_NIES_C24		7610637	2023-10-04T16:32:22Z	2023-10-04T16:32:27Z	event	animal		Lepus brachyurus	1												human	Eiki Aikawa
7610650	Snapshot_Japan_2023_Fukushima_Forest_NIES_C24		7610650	2023-10-12T19:14:02Z	2023-10-12T19:14:02Z	event	animal		Lepus brachyurus	1												human	Eiki Aikawa
7610652	Snapshot_Japan_2023_Fukushima_Forest_NIES_C24		7610652	2023-10-13T11:18:04Z	2023-10-13T11:18:21Z	event	animal		Lepus brachyurus	1												human	Eiki Aikawa
7610667	Snapshot_Japan_2023_Fukushima_Forest_NIES_C24		7610667	2023-10-17T09:38:02Z	2023-10-17T09:38:04Z	event	animal		Lepus brachyurus	1												human	Eiki Aikawa
7610690	Snapshot_Japan_2023_Fukushima_Forest_NIES_C24		7610690	2023-10-22T09:12:35Z	2023-10-22T09:12:35Z	event	animal		Lepus brachyurus	1												human	Eiki Aikawa
7610322	Snapshot_Japan_2023_Fukushima_Forest_NIES_C24		7610322	2023-08-27T05:47:22Z	2023-08-27T05:47:24Z	event	animal		Lepus brachyurus	2												human	Eiki Aikawa
7610530	Snapshot_Japan_2023_Fukushima_Forest_NIES_C24		7610530	2023-09-13T11:03:02Z	2023-09-13T11:03:06Z	event	animal		Nyctereutes procyonoides	1												human	Eiki Aikawa
7610589	Snapshot_Japan_2023_Fukushima_Forest_NIES_C24		7610589	2023-09-21T23:55:06Z	2023-09-21T23:55:06Z	event	animal		Nyctereutes procyonoides	1												human	Eiki Aikawa
7610379	Snapshot_Japan_2023_Fukushima_Forest_NIES_C24		7610379	2023-09-02T11:51:02Z	2023-09-02T11:54:08Z	event	animal		Capricornis crispus	1												human	Eiki Aikawa
7610563	Snapshot_Japan_2023_Fukushima_Forest_NIES_C24		7610563	2023-09-17T06:18:14Z	2023-09-17T06:18:22Z	event	animal		Capricornis crispus	1												human	Eiki Aikawa
7610565	Snapshot_Japan_2023_Fukushima_Forest_NIES_C24		7610565	2023-09-17T14:49:41Z	2023-09-17T14:49:50Z	event	animal		Capricornis crispus	1												human	Eiki Aikawa
7610121	Snapshot_Japan_2023_Fukushima_Forest_NIES_C24		7610121	2023-08-23T02:43:43Z	2023-08-23T02:44:04Z	event	human		Homo sapiens	1												human	Eiki Aikawa
7610699	Snapshot_Japan_2023_Fukushima_Forest_NIES_C24		7610699	2023-10-23T07:08:34Z	2023-10-23T07:17:04Z	event	human		Homo sapiens	1												human	Eiki Aikawa
7610927	Snapshot_Japan_2023_Fukushima_Forest_NIES_C24		7610927	2023-10-23T07:25:50Z	2023-10-23T07:25:59Z	event	human		Homo sapiens	1												human	Eiki Aikawa
7610131	Snapshot_Japan_2023_Fukushima_Forest_NIES_C24		7610131	2023-08-23T02:45:09Z	2023-08-23T02:47:32Z	event	human		Homo sapiens	2												human	Eiki Aikawa
7610250	Snapshot_Japan_2023_Fukushima_Forest_NIES_C24		7610250	2023-08-23T02:49:09Z	2023-08-23T02:49:23Z	event	human		Homo sapiens	2												human	Eiki Aikawa
7610677	Snapshot_Japan_2023_Fukushima_Forest_NIES_C24		7610677	2023-10-20T23:24:30Z	2023-10-20T23:24:31Z	event	animal		Vulpes vulpes	1												human	Eiki Aikawa
7610539	Snapshot_Japan_2023_Fukushima_Forest_NIES_C24		7610539	2023-09-14T04:09:49Z	2023-09-14T04:10:01Z	event	animal		Aves	1												human	Eiki Aikawa
7610634	Snapshot_Japan_2023_Fukushima_Forest_NIES_C24		7610634	2023-10-02T06:24:17Z	2023-10-02T06:24:17Z	event	animal		Aves	1												human	Eiki Aikawa
7610636	Snapshot_Japan_2023_Fukushima_Forest_NIES_C24		7610636	2023-10-02T02:03:12Z	2023-10-02T02:03:12Z	event	animal		Aves	1												human	Eiki Aikawa
7610640	Snapshot_Japan_2023_Fukushima_Forest_NIES_C24		7610640	2023-10-04T23:06:04Z	2023-10-04T23:06:04Z	event	animal		Aves	1												human	Eiki Aikawa
7610651	Snapshot_Japan_2023_Fukushima_Forest_NIES_C24		7610651	2023-10-10T01:49:06Z	2023-10-10T01:49:37Z	event	animal		Aves	1												human	Eiki Aikawa
7610591	Snapshot_Japan_2023_Fukushima_Forest_NIES_C24		7610591	2023-09-22T23:04:01Z	2023-09-22T23:04:04Z	event	animal		Sus scrofa	1												human	Eiki Aikawa
7610661	Snapshot_Japan_2023_Fukushima_Forest_NIES_C24		7610661	2023-10-14T23:22:39Z	2023-10-14T23:22:44Z	event	animal		Sus scrofa	1												human	Eiki Aikawa
7610280	Snapshot_Japan_2023_Fukushima_Forest_NIES_C24		7610280	2023-08-24T10:14:15Z	2023-08-24T10:14:15Z	event	animal		Carnivora	1												human	Eiki Aikawa
7610590	Snapshot_Japan_2023_Fukushima_Forest_NIES_C24		7610590	2023-09-21T23:43:48Z	2023-09-21T23:43:48Z	event	animal		Carnivora	1												human	Eiki Aikawa
7610272	Snapshot_Japan_2023_Fukushima_Forest_NIES_C24		7610272	2023-08-23T23:25:35Z	2023-08-23T23:26:14Z	event	blank			1												human	Eiki Aikawa
7610273	Snapshot_Japan_2023_Fukushima_Forest_NIES_C24		7610273	2023-08-23T23:23:45Z	2023-08-23T23:23:45Z	event	blank			1												human	Eiki Aikawa
7610281	Snapshot_Japan_2023_Fukushima_Forest_NIES_C24		7610281	2023-08-24T23:12:51Z	2023-08-24T23:12:51Z	event	blank			1												human	Eiki Aikawa
7610284	Snapshot_Japan_2023_Fukushima_Forest_NIES_C24		7610284	2023-08-23T23:36:31Z	2023-08-23T23:36:31Z	event	blank			1												human	Eiki Aikawa
7610287	Snapshot_Japan_2023_Fukushima_Forest_NIES_C24		7610287	2023-08-24T23:52:00Z	2023-08-24T23:52:09Z	event	blank			1												human	Eiki Aikawa
7610289	Snapshot_Japan_2023_Fukushima_Forest_NIES_C24		7610289	2023-08-24T23:55:50Z	2023-08-24T23:55:50Z	event	blank			1												human	Eiki Aikawa
7610290	Snapshot_Japan_2023_Fukushima_Forest_NIES_C24		7610290	2023-08-25T00:01:47Z	2023-08-25T00:01:51Z	event	blank			1												human	Eiki Aikawa
7610338	Snapshot_Japan_2023_Fukushima_Forest_NIES_C24		7610338	2023-08-27T23:09:01Z	2023-08-27T23:09:03Z	event	blank			1												human	Eiki Aikawa
7610363	Snapshot_Japan_2023_Fukushima_Forest_NIES_C24		7610363	2023-08-28T07:10:15Z	2023-08-28T07:10:15Z	event	blank			1												human	Eiki Aikawa
7610491	Snapshot_Japan_2023_Fukushima_Forest_NIES_C24		7610491	2023-09-06T23:13:27Z	2023-09-06T23:13:27Z	event	blank			1												human	Eiki Aikawa
7610492	Snapshot_Japan_2023_Fukushima_Forest_NIES_C24		7610492	2023-09-06T23:26:25Z	2023-09-06T23:26:28Z	event	blank			1												human	Eiki Aikawa
7610506	Snapshot_Japan_2023_Fukushima_Forest_NIES_C24		7610506	2023-09-07T01:44:31Z	2023-09-07T01:44:31Z	event	blank			1												human	Eiki Aikawa
7610517	Snapshot_Japan_2023_Fukushima_Forest_NIES_C24		7610517	2023-09-11T23:31:50Z	2023-09-11T23:32:40Z	event	blank			1												human	Eiki Aikawa
7610529	Snapshot_Japan_2023_Fukushima_Forest_NIES_C24		7610529	2023-09-12T23:11:04Z	2023-09-12T23:11:04Z	event	blank			1												human	Eiki Aikawa
7610538	Snapshot_Japan_2023_Fukushima_Forest_NIES_C24		7610538	2023-09-14T07:48:53Z	2023-09-14T07:48:53Z	event	blank			1												human	Eiki Aikawa
7610552	Snapshot_Japan_2023_Fukushima_Forest_NIES_C24		7610552	2023-09-17T04:51:32Z	2023-09-17T04:51:34Z	event	blank			1												human	Eiki Aikawa
7610583	Snapshot_Japan_2023_Fukushima_Forest_NIES_C24		7610583	2023-09-21T23:26:00Z	2023-09-21T23:26:01Z	event	blank			1												human	Eiki Aikawa
7610584	Snapshot_Japan_2023_Fukushima_Forest_NIES_C24		7610584	2023-09-18T02:52:42Z	2023-09-18T02:52:50Z	event	blank			1												human	Eiki Aikawa
7610599	Snapshot_Japan_2023_Fukushima_Forest_NIES_C24		7610599	2023-09-24T00:32:37Z	2023-09-24T00:32:37Z	event	blank			1												human	Eiki Aikawa
7610611	Snapshot_Japan_2023_Fukushima_Forest_NIES_C24		7610611	2023-09-28T04:49:14Z	2023-09-28T04:49:14Z	event	blank			1												human	Eiki Aikawa
7610612	Snapshot_Japan_2023_Fukushima_Forest_NIES_C24		7610612	2023-09-28T05:47:57Z	2023-09-28T05:47:57Z	event	blank			1												human	Eiki Aikawa
7610613	Snapshot_Japan_2023_Fukushima_Forest_NIES_C24		7610613	2023-09-29T05:48:46Z	2023-09-29T05:48:51Z	event	blank			1												human	Eiki Aikawa
7610614	Snapshot_Japan_2023_Fukushima_Forest_NIES_C24		7610614	2023-09-29T00:45:03Z	2023-09-29T00:45:03Z	event	blank			1												human	Eiki Aikawa
7610633	Snapshot_Japan_2023_Fukushima_Forest_NIES_C24		7610633	2023-10-03T03:25:21Z	2023-10-03T03:26:10Z	event	blank			1												human	Eiki Aikawa
7610641	Snapshot_Japan_2023_Fukushima_Forest_NIES_C24		7610641	2023-10-03T03:37:14Z	2023-10-03T03:37:14Z	event	blank			1												human	Eiki Aikawa
7610666	Snapshot_Japan_2023_Fukushima_Forest_NIES_C24		7610666	2023-10-18T00:38:21Z	2023-10-18T00:38:21Z	event	blank			1												human	Eiki Aikawa
7610675	Snapshot_Japan_2023_Fukushima_Forest_NIES_C24		7610675	2023-10-19T02:14:17Z	2023-10-19T02:14:17Z	event	blank			1												human	Eiki Aikawa
7610676	Snapshot_Japan_2023_Fukushima_Forest_NIES_C24		7610676	2023-10-19T02:01:29Z	2023-10-19T02:01:29Z	event	blank			1												human	Eiki Aikawa
7610679	Snapshot_Japan_2023_Fukushima_Forest_NIES_C24		7610679	2023-10-21T02:27:39Z	2023-10-21T02:27:39Z	event	blank			1												human	Eiki Aikawa
7610680	Snapshot_Japan_2023_Fukushima_Forest_NIES_C24		7610680	2023-10-21T00:34:49Z	2023-10-21T00:34:49Z	event	blank			1												human	Eiki Aikawa
7610687	Snapshot_Japan_2023_Fukushima_Forest_NIES_C24		7610687	2023-10-21T03:03:27Z	2023-10-21T03:03:28Z	event	blank			1												human	Eiki Aikawa
7610688	Snapshot_Japan_2023_Fukushima_Forest_NIES_C24		7610688	2023-10-22T01:26:56Z	2023-10-22T01:26:56Z	event	blank			1												human	Eiki Aikawa
7610966	Snapshot_Japan_2023_Fukushima_Forest_NIES_C24		7610966	2023-09-18T03:49:51Z	2023-09-18T03:49:51Z	event	blank			1												human	Eiki Aikawa
7610977	Snapshot_Japan_2023_Fukushima_Forest_NIES_C24		7610977	2023-09-19T22:05:35Z	2023-09-19T22:05:35Z	event	blank			1												human	Eiki Aikawa
7610978	Snapshot_Japan_2023_Fukushima_Forest_NIES_C24		7610978	2023-09-29T02:54:11Z	2023-09-29T02:54:11Z	event	blank			1												human	Eiki Aikawa
7610351	Snapshot_Japan_2023_Fukushima_Forest_NIES_C24		7610351	2023-08-28T01:26:19Z	2023-08-28T01:26:19Z	event	animal		Mammalia	1												human	Eiki Aikawa
7610642	Snapshot_Japan_2023_Fukushima_Forest_NIES_C24		7610642	2023-10-08T13:08:45Z	2023-10-08T13:08:46Z	event	animal		Mammalia	1												human	Eiki Aikawa
7610678	Snapshot_Japan_2023_Fukushima_Forest_NIES_C24		7610678	2023-10-19T22:02:24Z	2023-10-19T22:02:25Z	event	animal		Mammalia	1												human	Eiki Aikawa
7610265	Snapshot_Japan_2023_Fukushima_Forest_NIES_C24		7610265	2023-08-23T21:08:08Z	2023-08-23T21:08:12Z	event	animal		Phasianus versicolor	1												human	Yumeko Moriya
7610307	Snapshot_Japan_2023_Fukushima_Forest_NIES_C24		7610307	2023-08-25T06:14:41Z	2023-08-25T06:14:42Z	event	animal		Phasianus versicolor	1												human	Yumeko Moriya
7610503	Snapshot_Japan_2023_Fukushima_Forest_NIES_C24		7610503	2023-09-07T00:18:29Z	2023-09-07T00:18:32Z	event	animal		Phasianus versicolor	1												human	Yumeko Moriya
7610507	Snapshot_Japan_2023_Fukushima_Forest_NIES_C24		7610507	2023-09-10T04:16:33Z	2023-09-10T04:16:34Z	event	animal		Phasianus versicolor	1												human	Yumeko Moriya
7610623	Snapshot_Japan_2023_Fukushima_Forest_NIES_C24		7610623	2023-10-01T21:14:26Z	2023-10-01T21:14:26Z	event	animal		Garrulus glandarius	1												human	Yumeko Moriya
7610635	Snapshot_Japan_2023_Fukushima_Forest_NIES_C24		7610635	2023-10-03T01:25:22Z	2023-10-03T01:25:22Z	event	animal		Garrulus glandarius	1												human	Yumeko Moriya
7610689	Snapshot_Japan_2023_Fukushima_Forest_NIES_C24		7610689	2023-10-22T01:06:57Z	2023-10-22T01:06:57Z	event	animal		Garrulus glandarius	1												human	Yumeko Moriya
7610282	Snapshot_Japan_2023_Fukushima_Forest_NIES_C24		7610282	2023-08-23T23:29:45Z	2023-08-23T23:29:45Z	event	blank			1												human	Eiki Aikawa
7610285	Snapshot_Japan_2023_Fukushima_Forest_NIES_C24		7610285	2023-08-23T23:27:53Z	2023-08-23T23:27:53Z	event	blank			1												human	Eiki Aikawa
7610308	Snapshot_Japan_2023_Fukushima_Forest_NIES_C24		7610308	2023-08-25T23:29:18Z	2023-08-25T23:29:18Z	event	blank			1												human	Eiki Aikawa
7610309	Snapshot_Japan_2023_Fukushima_Forest_NIES_C24		7610309	2023-08-25T23:40:32Z	2023-08-25T23:40:32Z	event	blank			1												human	Eiki Aikawa
7610329	Snapshot_Japan_2023_Fukushima_Forest_NIES_C24		7610329	2023-08-27T12:15:01Z	2023-08-27T12:15:01Z	event	blank			1												human	Eiki Aikawa
7610337	Snapshot_Japan_2023_Fukushima_Forest_NIES_C24		7610337	2023-08-27T17:46:28Z	2023-08-27T17:46:28Z	event	blank			1												human	Eiki Aikawa
7610516	Snapshot_Japan_2023_Fukushima_Forest_NIES_C24		7610516	2023-09-11T09:41:57Z	2023-09-11T09:41:57Z	event	blank			1												human	Eiki Aikawa
7610586	Snapshot_Japan_2023_Fukushima_Forest_NIES_C24		7610586	2023-09-17T15:47:03Z	2023-09-17T15:47:03Z	event	blank			1												human	Eiki Aikawa
7610283	Snapshot_Japan_2023_Fukushima_Forest_NIES_C24		7610283	2023-08-24T01:26:00Z	2023-08-24T01:26:00Z	event	blank			1												human	Keita Fukasawa
7610286	Snapshot_Japan_2023_Fukushima_Forest_NIES_C24		7610286	2023-08-24T23:53:43Z	2023-08-24T23:53:43Z	event	blank			1												human	Keita Fukasawa
7610288	Snapshot_Japan_2023_Fukushima_Forest_NIES_C24		7610288	2023-08-24T23:14:44Z	2023-08-24T23:14:44Z	event	blank			1												human	Keita Fukasawa
7610306	Snapshot_Japan_2023_Fukushima_Forest_NIES_C24		7610306	2023-08-25T22:58:09Z	2023-08-25T22:58:09Z	event	blank			1												human	Keita Fukasawa
7610368	Snapshot_Japan_2023_Fukushima_Forest_NIES_C24		7610368	2023-08-29T03:19:45Z	2023-08-29T03:19:45Z	event	blank			1												human	Keita Fukasawa
7610378	Snapshot_Japan_2023_Fukushima_Forest_NIES_C24		7610378	2023-09-01T23:15:25Z	2023-09-01T23:15:25Z	event	blank			1												human	Keita Fukasawa
7610518	Snapshot_Japan_2023_Fukushima_Forest_NIES_C24		7610518	2023-09-12T23:04:02Z	2023-09-12T23:04:52Z	event	blank			1												human	Keita Fukasawa
7610549	Snapshot_Japan_2023_Fukushima_Forest_NIES_C24		7610549	2023-09-15T00:38:30Z	2023-09-15T00:38:30Z	event	blank			1												human	Keita Fukasawa
7610600	Snapshot_Japan_2023_Fukushima_Forest_NIES_C24		7610600	2023-09-23T06:04:07Z	2023-09-23T06:04:07Z	event	blank			1												human	Keita Fukasawa
7610601	Snapshot_Japan_2023_Fukushima_Forest_NIES_C24		7610601	2023-09-25T00:44:08Z	2023-09-25T00:44:14Z	event	blank			1												human	Keita Fukasawa
7610639	Snapshot_Japan_2023_Fukushima_Forest_NIES_C24		7610639	2023-10-08T01:04:14Z	2023-10-08T01:04:14Z	event	blank			1												human	Keita Fukasawa
7610668	Snapshot_Japan_2023_Fukushima_Forest_NIES_C24		7610668	2023-10-17T23:14:37Z	2023-10-17T23:14:37Z	event	blank			1												human	Keita Fukasawa
7611388	Snapshot_Japan_2023_Fukushima_Forest_NIES_C25		7611388	2023-09-13T09:42:37Z	2023-09-13T09:42:38Z	event	animal		Vulpes vulpes	1												human	Chiharu MORIGUCHI
7611294	Snapshot_Japan_2023_Fukushima_Forest_NIES_C25		7611294	2023-09-05T14:27:57Z	2023-09-05T14:27:57Z	event	animal		Sus scrofa	1												human	Chiharu MORIGUCHI
7611143	Snapshot_Japan_2023_Fukushima_Forest_NIES_C25		7611143	2023-08-26T18:01:34Z	2023-08-26T18:01:42Z	event	animal		Paguma larvata	1												human	Eiki Aikawa
7611144	Snapshot_Japan_2023_Fukushima_Forest_NIES_C25		7611144	2023-08-26T17:41:06Z	2023-08-26T17:41:06Z	event	animal		Paguma larvata	1												human	Eiki Aikawa
7611154	Snapshot_Japan_2023_Fukushima_Forest_NIES_C25		7611154	2023-08-26T18:04:06Z	2023-08-26T18:04:21Z	event	animal		Paguma larvata	1												human	Eiki Aikawa
7611248	Snapshot_Japan_2023_Fukushima_Forest_NIES_C25		7611248	2023-08-31T13:46:16Z	2023-08-31T13:46:23Z	event	animal		Paguma larvata	1												human	Eiki Aikawa
7611344	Snapshot_Japan_2023_Fukushima_Forest_NIES_C25		7611344	2023-09-11T18:04:09Z	2023-09-11T18:04:11Z	event	animal		Paguma larvata	1												human	Eiki Aikawa
7611597	Snapshot_Japan_2023_Fukushima_Forest_NIES_C25		7611597	2023-09-22T10:57:40Z	2023-09-22T10:57:42Z	event	animal		Paguma larvata	1												human	Eiki Aikawa
7611991	Snapshot_Japan_2023_Fukushima_Forest_NIES_C25		7611991	2023-10-13T16:00:22Z	2023-10-13T16:00:24Z	event	animal		Paguma larvata	1												human	Eiki Aikawa
7612048	Snapshot_Japan_2023_Fukushima_Forest_NIES_C25		7612048	2023-10-19T10:15:04Z	2023-10-19T10:15:14Z	event	animal		Paguma larvata	1												human	Eiki Aikawa
7612060	Snapshot_Japan_2023_Fukushima_Forest_NIES_C25		7612060	2023-10-21T18:33:12Z	2023-10-21T18:37:12Z	event	animal		Lepus brachyurus	1												human	Eiki Aikawa
7612115	Snapshot_Japan_2023_Fukushima_Forest_NIES_C25		7612115	2023-10-21T18:38:12Z	2023-10-21T18:39:06Z	event	animal		Lepus brachyurus	1												human	Eiki Aikawa
7611284	Snapshot_Japan_2023_Fukushima_Forest_NIES_C25		7611284	2023-09-03T14:48:52Z	2023-09-03T14:49:07Z	event	animal		Nyctereutes procyonoides	1												human	Eiki Aikawa
7611295	Snapshot_Japan_2023_Fukushima_Forest_NIES_C25		7611295	2023-09-06T12:45:08Z	2023-09-06T12:45:09Z	event	animal		Nyctereutes procyonoides	1												human	Eiki Aikawa
7611321	Snapshot_Japan_2023_Fukushima_Forest_NIES_C25		7611321	2023-09-09T10:30:47Z	2023-09-09T10:30:50Z	event	animal		Nyctereutes procyonoides	1												human	Eiki Aikawa
7611333	Snapshot_Japan_2023_Fukushima_Forest_NIES_C25		7611333	2023-09-09T20:34:46Z	2023-09-09T20:34:51Z	event	animal		Nyctereutes procyonoides	1												human	Eiki Aikawa
7611483	Snapshot_Japan_2023_Fukushima_Forest_NIES_C25		7611483	2023-09-17T16:30:38Z	2023-09-17T16:31:11Z	event	animal		Nyctereutes procyonoides	1												human	Eiki Aikawa
7611492	Snapshot_Japan_2023_Fukushima_Forest_NIES_C25		7611492	2023-09-17T16:33:37Z	2023-09-17T16:37:59Z	event	animal		Nyctereutes procyonoides	1												human	Eiki Aikawa
7611547	Snapshot_Japan_2023_Fukushima_Forest_NIES_C25		7611547	2023-09-17T17:43:44Z	2023-09-17T17:43:48Z	event	animal		Nyctereutes procyonoides	1												human	Eiki Aikawa
7611553	Snapshot_Japan_2023_Fukushima_Forest_NIES_C25		7611553	2023-09-18T20:23:57Z	2023-09-18T20:23:59Z	event	animal		Nyctereutes procyonoides	1												human	Eiki Aikawa
7611596	Snapshot_Japan_2023_Fukushima_Forest_NIES_C25		7611596	2023-09-22T15:17:33Z	2023-09-22T15:17:34Z	event	animal		Nyctereutes procyonoides	1												human	Eiki Aikawa
7611605	Snapshot_Japan_2023_Fukushima_Forest_NIES_C25		7611605	2023-09-22T18:59:13Z	2023-09-22T18:59:30Z	event	animal		Nyctereutes procyonoides	1												human	Eiki Aikawa
7611614	Snapshot_Japan_2023_Fukushima_Forest_NIES_C25		7611614	2023-09-23T14:01:21Z	2023-09-23T14:01:22Z	event	animal		Nyctereutes procyonoides	1												human	Eiki Aikawa
7611626	Snapshot_Japan_2023_Fukushima_Forest_NIES_C25		7611626	2023-09-24T10:45:57Z	2023-09-24T10:46:00Z	event	animal		Nyctereutes procyonoides	1												human	Eiki Aikawa
7611634	Snapshot_Japan_2023_Fukushima_Forest_NIES_C25		7611634	2023-09-26T06:09:31Z	2023-09-26T06:09:39Z	event	animal		Nyctereutes procyonoides	1												human	Eiki Aikawa
7611635	Snapshot_Japan_2023_Fukushima_Forest_NIES_C25		7611635	2023-09-25T20:46:33Z	2023-09-25T20:46:35Z	event	animal		Nyctereutes procyonoides	1												human	Eiki Aikawa
7611647	Snapshot_Japan_2023_Fukushima_Forest_NIES_C25		7611647	2023-09-28T03:36:25Z	2023-09-28T03:36:30Z	event	animal		Nyctereutes procyonoides	1												human	Eiki Aikawa
7611656	Snapshot_Japan_2023_Fukushima_Forest_NIES_C25		7611656	2023-09-28T21:12:16Z	2023-09-28T21:12:24Z	event	animal		Nyctereutes procyonoides	1												human	Eiki Aikawa
7611676	Snapshot_Japan_2023_Fukushima_Forest_NIES_C25		7611676	2023-09-29T10:29:43Z	2023-09-29T10:29:46Z	event	animal		Nyctereutes procyonoides	1												human	Eiki Aikawa
7611037	Snapshot_Japan_2023_Fukushima_Forest_NIES_C25		7611037	2023-08-24T10:19:23Z	2023-08-24T10:19:23Z	event	animal		Rodentia	1												human	Eiki Aikawa
7611038	Snapshot_Japan_2023_Fukushima_Forest_NIES_C25		7611038	2023-08-23T16:21:03Z	2023-08-23T16:21:03Z	event	animal		Rodentia	1												human	Eiki Aikawa
7611140	Snapshot_Japan_2023_Fukushima_Forest_NIES_C25		7611140	2023-08-25T13:46:51Z	2023-08-25T13:46:51Z	event	animal		Rodentia	1												human	Eiki Aikawa
7611141	Snapshot_Japan_2023_Fukushima_Forest_NIES_C25		7611141	2023-08-26T16:39:45Z	2023-08-26T16:39:45Z	event	animal		Rodentia	1												human	Eiki Aikawa
7611163	Snapshot_Japan_2023_Fukushima_Forest_NIES_C25		7611163	2023-08-26T19:03:03Z	2023-08-26T19:03:04Z	event	animal		Rodentia	1												human	Eiki Aikawa
7611186	Snapshot_Japan_2023_Fukushima_Forest_NIES_C25		7611186	2023-08-28T13:16:47Z	2023-08-28T13:17:02Z	event	animal		Rodentia	1												human	Eiki Aikawa
7611187	Snapshot_Japan_2023_Fukushima_Forest_NIES_C25		7611187	2023-08-27T18:48:38Z	2023-08-27T18:48:38Z	event	animal		Rodentia	1												human	Eiki Aikawa
7611196	Snapshot_Japan_2023_Fukushima_Forest_NIES_C25		7611196	2023-08-28T14:16:23Z	2023-08-28T14:17:16Z	event	animal		Rodentia	1												human	Eiki Aikawa
7611204	Snapshot_Japan_2023_Fukushima_Forest_NIES_C25		7611204	2023-08-29T11:23:45Z	2023-08-29T11:24:27Z	event	animal		Rodentia	1												human	Eiki Aikawa
7611216	Snapshot_Japan_2023_Fukushima_Forest_NIES_C25		7611216	2023-08-29T11:52:32Z	2023-08-29T11:52:32Z	event	animal		Rodentia	1												human	Eiki Aikawa
7611217	Snapshot_Japan_2023_Fukushima_Forest_NIES_C25		7611217	2023-08-29T12:30:37Z	2023-08-29T12:31:54Z	event	animal		Rodentia	1												human	Eiki Aikawa
7611218	Snapshot_Japan_2023_Fukushima_Forest_NIES_C25		7611218	2023-08-29T14:10:17Z	2023-08-29T14:10:17Z	event	animal		Rodentia	1												human	Eiki Aikawa
7611219	Snapshot_Japan_2023_Fukushima_Forest_NIES_C25		7611219	2023-08-29T16:44:12Z	2023-08-29T16:44:12Z	event	animal		Rodentia	1												human	Eiki Aikawa
7611232	Snapshot_Japan_2023_Fukushima_Forest_NIES_C25		7611232	2023-08-29T19:12:50Z	2023-08-29T19:12:50Z	event	animal		Rodentia	1												human	Eiki Aikawa
7611235	Snapshot_Japan_2023_Fukushima_Forest_NIES_C25		7611235	2023-08-30T19:20:19Z	2023-08-30T19:20:26Z	event	animal		Rodentia	1												human	Eiki Aikawa
7611258	Snapshot_Japan_2023_Fukushima_Forest_NIES_C25		7611258	2023-09-01T14:35:28Z	2023-09-01T14:35:28Z	event	animal		Rodentia	1												human	Eiki Aikawa
7611287	Snapshot_Japan_2023_Fukushima_Forest_NIES_C25		7611287	2023-09-05T09:53:42Z	2023-09-05T09:53:42Z	event	animal		Rodentia	1												human	Eiki Aikawa
7611293	Snapshot_Japan_2023_Fukushima_Forest_NIES_C25		7611293	2023-09-05T13:47:56Z	2023-09-05T13:48:37Z	event	animal		Rodentia	1												human	Eiki Aikawa
7611311	Snapshot_Japan_2023_Fukushima_Forest_NIES_C25		7611311	2023-09-07T11:00:42Z	2023-09-07T11:01:08Z	event	animal		Rodentia	1												human	Eiki Aikawa
7611323	Snapshot_Japan_2023_Fukushima_Forest_NIES_C25		7611323	2023-09-08T16:22:43Z	2023-09-08T16:22:43Z	event	animal		Rodentia	1												human	Eiki Aikawa
7611324	Snapshot_Japan_2023_Fukushima_Forest_NIES_C25		7611324	2023-09-09T16:25:17Z	2023-09-09T16:25:17Z	event	animal		Rodentia	1												human	Eiki Aikawa
7611332	Snapshot_Japan_2023_Fukushima_Forest_NIES_C25		7611332	2023-09-09T19:29:57Z	2023-09-09T19:29:57Z	event	animal		Rodentia	1												human	Eiki Aikawa
7611343	Snapshot_Japan_2023_Fukushima_Forest_NIES_C25		7611343	2023-09-10T13:22:33Z	2023-09-10T13:22:33Z	event	animal		Rodentia	1												human	Eiki Aikawa
7611387	Snapshot_Japan_2023_Fukushima_Forest_NIES_C25		7611387	2023-09-12T16:53:17Z	2023-09-12T16:53:26Z	event	animal		Rodentia	1												human	Eiki Aikawa
7611439	Snapshot_Japan_2023_Fukushima_Forest_NIES_C25		7611439	2023-09-14T11:46:45Z	2023-09-14T11:46:46Z	event	animal		Rodentia	1												human	Eiki Aikawa
7611448	Snapshot_Japan_2023_Fukushima_Forest_NIES_C25		7611448	2023-09-14T18:28:49Z	2023-09-14T18:28:49Z	event	animal		Rodentia	1												human	Eiki Aikawa
7611449	Snapshot_Japan_2023_Fukushima_Forest_NIES_C25		7611449	2023-09-14T18:27:25Z	2023-09-14T18:27:25Z	event	animal		Rodentia	1												human	Eiki Aikawa
7611475	Snapshot_Japan_2023_Fukushima_Forest_NIES_C25		7611475	2023-09-16T16:49:27Z	2023-09-16T16:49:27Z	event	animal		Rodentia	1												human	Eiki Aikawa
7611575	Snapshot_Japan_2023_Fukushima_Forest_NIES_C25		7611575	2023-09-20T14:48:53Z	2023-09-20T14:48:55Z	event	animal		Rodentia	1												human	Eiki Aikawa
7611576	Snapshot_Japan_2023_Fukushima_Forest_NIES_C25		7611576	2023-09-20T17:31:36Z	2023-09-20T17:31:36Z	event	animal		Rodentia	1												human	Eiki Aikawa
7611615	Snapshot_Japan_2023_Fukushima_Forest_NIES_C25		7611615	2023-09-22T19:00:34Z	2023-09-22T19:00:34Z	event	animal		Rodentia	1												human	Eiki Aikawa
7611636	Snapshot_Japan_2023_Fukushima_Forest_NIES_C25		7611636	2023-09-25T18:01:58Z	2023-09-25T18:01:58Z	event	animal		Rodentia	1												human	Eiki Aikawa
7611682	Snapshot_Japan_2023_Fukushima_Forest_NIES_C25		7611682	2023-09-29T20:13:54Z	2023-09-29T20:13:54Z	event	animal		Rodentia	1												human	Eiki Aikawa
7611722	Snapshot_Japan_2023_Fukushima_Forest_NIES_C25		7611722	2023-10-02T16:05:46Z	2023-10-02T16:05:46Z	event	animal		Rodentia	1												human	Eiki Aikawa
7611754	Snapshot_Japan_2023_Fukushima_Forest_NIES_C25		7611754	2023-10-05T14:16:20Z	2023-10-05T14:16:20Z	event	animal		Rodentia	1												human	Eiki Aikawa
7611874	Snapshot_Japan_2023_Fukushima_Forest_NIES_C25		7611874	2023-10-06T10:24:40Z	2023-10-06T10:24:40Z	event	animal		Rodentia	1												human	Eiki Aikawa
7611879	Snapshot_Japan_2023_Fukushima_Forest_NIES_C25		7611879	2023-10-06T18:30:41Z	2023-10-06T18:30:41Z	event	animal		Rodentia	1												human	Eiki Aikawa
7611917	Snapshot_Japan_2023_Fukushima_Forest_NIES_C25		7611917	2023-10-08T12:07:31Z	2023-10-08T12:07:31Z	event	animal		Rodentia	1												human	Eiki Aikawa
7611918	Snapshot_Japan_2023_Fukushima_Forest_NIES_C25		7611918	2023-10-08T16:11:01Z	2023-10-08T16:11:01Z	event	animal		Rodentia	1												human	Eiki Aikawa
7612002	Snapshot_Japan_2023_Fukushima_Forest_NIES_C25		7612002	2023-10-13T19:34:13Z	2023-10-13T19:34:13Z	event	animal		Rodentia	1												human	Eiki Aikawa
7612184	Snapshot_Japan_2023_Fukushima_Forest_NIES_C25		7612184	2023-08-27T16:03:01Z	2023-08-27T16:03:01Z	event	animal		Rodentia	1												human	Eiki Aikawa
7612193	Snapshot_Japan_2023_Fukushima_Forest_NIES_C25		7612193	2023-09-11T12:46:09Z	2023-09-11T12:46:09Z	event	animal		Rodentia	1												human	Eiki Aikawa
7612194	Snapshot_Japan_2023_Fukushima_Forest_NIES_C25		7612194	2023-09-11T16:06:05Z	2023-09-11T16:06:05Z	event	animal		Rodentia	1												human	Eiki Aikawa
7612195	Snapshot_Japan_2023_Fukushima_Forest_NIES_C25		7612195	2023-09-10T19:27:54Z	2023-09-10T19:27:54Z	event	animal		Rodentia	1												human	Eiki Aikawa
7611437	Snapshot_Japan_2023_Fukushima_Forest_NIES_C25		7611437	2023-09-14T16:00:16Z	2023-09-14T16:02:11Z	event	animal		Rodentia	2												human	Eiki Aikawa
7611185	Snapshot_Japan_2023_Fukushima_Forest_NIES_C25		7611185	2023-08-28T04:26:34Z	2023-08-28T04:26:34Z	event	animal		Capricornis crispus	1												human	Eiki Aikawa
7611456	Snapshot_Japan_2023_Fukushima_Forest_NIES_C25		7611456	2023-09-15T03:33:38Z	2023-09-15T03:34:02Z	event	animal		Capricornis crispus	1												human	Eiki Aikawa
7611940	Snapshot_Japan_2023_Fukushima_Forest_NIES_C25		7611940	2023-10-11T08:01:30Z	2023-10-11T08:03:05Z	event	animal		Capricornis crispus	1												human	Eiki Aikawa
7612025	Snapshot_Japan_2023_Fukushima_Forest_NIES_C25		7612025	2023-10-18T05:57:54Z	2023-10-18T05:58:09Z	event	animal		Capricornis crispus	1												human	Eiki Aikawa
7612050	Snapshot_Japan_2023_Fukushima_Forest_NIES_C25		7612050	2023-10-19T16:25:56Z	2023-10-19T16:25:56Z	event	animal		Martes melampus	1												human	Eiki Aikawa
7611014	Snapshot_Japan_2023_Fukushima_Forest_NIES_C25		7611014	2023-08-23T01:39:25Z	2023-08-23T01:41:04Z	event	human		Homo sapiens	1												human	Eiki Aikawa
7612124	Snapshot_Japan_2023_Fukushima_Forest_NIES_C25		7612124	2023-10-23T04:27:33Z	2023-10-23T04:28:30Z	event	human		Homo sapiens	1												human	Eiki Aikawa
7611646	Snapshot_Japan_2023_Fukushima_Forest_NIES_C25		7611646	2023-09-26T19:22:04Z	2023-09-26T19:22:04Z	event	animal		Vulpes vulpes	1												human	Eiki Aikawa
7611064	Snapshot_Japan_2023_Fukushima_Forest_NIES_C25		7611064	2023-08-25T08:22:32Z	2023-08-25T08:22:32Z	event	animal		Macaca fuscata	1												human	Eiki Aikawa
7611080	Snapshot_Japan_2023_Fukushima_Forest_NIES_C25		7611080	2023-08-25T08:25:24Z	2023-08-25T08:26:00Z	event	animal		Macaca fuscata	1												human	Eiki Aikawa
7611130	Snapshot_Japan_2023_Fukushima_Forest_NIES_C25		7611130	2023-08-25T08:32:23Z	2023-08-25T08:32:24Z	event	animal		Macaca fuscata	1												human	Eiki Aikawa
7612157	Snapshot_Japan_2023_Fukushima_Forest_NIES_C25		7612157	2023-10-23T03:23:10Z	2023-10-23T03:23:10Z	event	animal		Macaca fuscata	1												human	Eiki Aikawa
7611413	Snapshot_Japan_2023_Fukushima_Forest_NIES_C25		7611413	2023-09-14T00:14:34Z	2023-09-14T00:14:53Z	event	animal		Macaca fuscata	2												human	Eiki Aikawa
7611732	Snapshot_Japan_2023_Fukushima_Forest_NIES_C25		7611732	2023-10-05T00:37:39Z	2023-10-05T00:37:49Z	event	animal		Macaca fuscata	2												human	Eiki Aikawa
7611742	Snapshot_Japan_2023_Fukushima_Forest_NIES_C25		7611742	2023-10-05T00:38:53Z	2023-10-05T00:38:54Z	event	animal		Macaca fuscata	2												human	Eiki Aikawa
7611420	Snapshot_Japan_2023_Fukushima_Forest_NIES_C25		7611420	2023-09-14T00:16:14Z	2023-09-14T00:17:02Z	event	animal		Macaca fuscata	3												human	Eiki Aikawa
7611396	Snapshot_Japan_2023_Fukushima_Forest_NIES_C25		7611396	2023-09-14T00:09:56Z	2023-09-14T00:12:42Z	event	animal		Macaca fuscata	4												human	Eiki Aikawa
7611683	Snapshot_Japan_2023_Fukushima_Forest_NIES_C25		7611683	2023-09-30T06:36:14Z	2023-09-30T06:38:08Z	event	animal		Sus scrofa	4												human	Eiki Aikawa
7611039	Snapshot_Japan_2023_Fukushima_Forest_NIES_C25		7611039	2023-08-24T15:10:56Z	2023-08-24T15:11:57Z	event	animal		Meles anakuma	1												human	Eiki Aikawa
7611174	Snapshot_Japan_2023_Fukushima_Forest_NIES_C25		7611174	2023-08-27T16:56:22Z	2023-08-27T16:56:40Z	event	animal		Meles anakuma	1												human	Eiki Aikawa
7611554	Snapshot_Japan_2023_Fukushima_Forest_NIES_C25		7611554	2023-09-18T04:38:22Z	2023-09-18T04:38:25Z	event	animal		Meles anakuma	1												human	Eiki Aikawa
7611562	Snapshot_Japan_2023_Fukushima_Forest_NIES_C25		7611562	2023-09-19T15:26:02Z	2023-09-19T15:26:13Z	event	animal		Meles anakuma	1												human	Eiki Aikawa
7611907	Snapshot_Japan_2023_Fukushima_Forest_NIES_C25		7611907	2023-10-10T12:37:49Z	2023-10-10T12:39:57Z	event	animal		Meles anakuma	1												human	Eiki Aikawa
7611164	Snapshot_Japan_2023_Fukushima_Forest_NIES_C25		7611164	2023-08-27T09:27:54Z	2023-08-27T09:28:19Z	event	animal		Carnivora	1												human	Eiki Aikawa
7611438	Snapshot_Japan_2023_Fukushima_Forest_NIES_C25		7611438	2023-09-14T10:32:07Z	2023-09-14T10:32:07Z	event	animal		Carnivora	1												human	Eiki Aikawa
7611876	Snapshot_Japan_2023_Fukushima_Forest_NIES_C25		7611876	2023-10-06T13:55:51Z	2023-10-06T13:55:51Z	event	animal		Carnivora	1												human	Eiki Aikawa
7611040	Snapshot_Japan_2023_Fukushima_Forest_NIES_C25		7611040	2023-08-23T10:20:51Z	2023-08-23T10:20:51Z	event	blank			1												human	Eiki Aikawa
7611142	Snapshot_Japan_2023_Fukushima_Forest_NIES_C25		7611142	2023-08-25T13:31:30Z	2023-08-25T13:31:30Z	event	blank			1												human	Eiki Aikawa
7611184	Snapshot_Japan_2023_Fukushima_Forest_NIES_C25		7611184	2023-08-27T20:50:42Z	2023-08-27T20:50:42Z	event	blank			1												human	Eiki Aikawa
7611215	Snapshot_Japan_2023_Fukushima_Forest_NIES_C25		7611215	2023-08-29T11:26:56Z	2023-08-29T11:26:56Z	event	blank			1												human	Eiki Aikawa
7611268	Snapshot_Japan_2023_Fukushima_Forest_NIES_C25		7611268	2023-09-03T00:46:37Z	2023-09-03T00:46:37Z	event	blank			1												human	Eiki Aikawa
7611269	Snapshot_Japan_2023_Fukushima_Forest_NIES_C25		7611269	2023-09-03T11:44:47Z	2023-09-03T11:44:48Z	event	blank			1												human	Eiki Aikawa
7611270	Snapshot_Japan_2023_Fukushima_Forest_NIES_C25		7611270	2023-09-03T09:45:31Z	2023-09-03T09:45:31Z	event	blank			1												human	Eiki Aikawa
7611288	Snapshot_Japan_2023_Fukushima_Forest_NIES_C25		7611288	2023-09-03T17:52:54Z	2023-09-03T17:52:54Z	event	blank			1												human	Eiki Aikawa
7611300	Snapshot_Japan_2023_Fukushima_Forest_NIES_C25		7611300	2023-09-07T09:15:08Z	2023-09-07T09:15:08Z	event	blank			1												human	Eiki Aikawa
7611310	Snapshot_Japan_2023_Fukushima_Forest_NIES_C25		7611310	2023-09-07T14:54:20Z	2023-09-07T14:54:20Z	event	blank			1												human	Eiki Aikawa
7611574	Snapshot_Japan_2023_Fukushima_Forest_NIES_C25		7611574	2023-09-20T06:54:14Z	2023-09-20T06:54:14Z	event	blank			1												human	Eiki Aikawa
7611577	Snapshot_Japan_2023_Fukushima_Forest_NIES_C25		7611577	2023-09-20T16:19:59Z	2023-09-20T16:19:59Z	event	blank			1												human	Eiki Aikawa
7611617	Snapshot_Japan_2023_Fukushima_Forest_NIES_C25		7611617	2023-09-23T18:44:08Z	2023-09-23T18:44:08Z	event	blank			1												human	Eiki Aikawa
7611618	Snapshot_Japan_2023_Fukushima_Forest_NIES_C25		7611618	2023-09-23T15:55:50Z	2023-09-23T15:55:50Z	event	blank			1												human	Eiki Aikawa
7611655	Snapshot_Japan_2023_Fukushima_Forest_NIES_C25		7611655	2023-09-28T04:22:01Z	2023-09-28T04:22:01Z	event	blank			1												human	Eiki Aikawa
7611665	Snapshot_Japan_2023_Fukushima_Forest_NIES_C25		7611665	2023-09-29T03:33:56Z	2023-09-29T03:33:56Z	event	blank			1												human	Eiki Aikawa
7611752	Snapshot_Japan_2023_Fukushima_Forest_NIES_C25		7611752	2023-10-05T17:46:22Z	2023-10-05T17:46:44Z	event	blank			1												human	Eiki Aikawa
7611753	Snapshot_Japan_2023_Fukushima_Forest_NIES_C25		7611753	2023-10-05T17:54:38Z	2023-10-05T17:54:57Z	event	blank			1												human	Eiki Aikawa
7611755	Snapshot_Japan_2023_Fukushima_Forest_NIES_C25		7611755	2023-10-06T01:26:36Z	2023-10-06T01:26:36Z	event	blank			1												human	Eiki Aikawa
7611761	Snapshot_Japan_2023_Fukushima_Forest_NIES_C25		7611761	2023-10-06T01:52:13Z	2023-10-06T01:52:13Z	event	blank			1												human	Eiki Aikawa
7611762	Snapshot_Japan_2023_Fukushima_Forest_NIES_C25		7611762	2023-10-06T02:07:10Z	2023-10-06T02:07:20Z	event	blank			1												human	Eiki Aikawa
7611763	Snapshot_Japan_2023_Fukushima_Forest_NIES_C25		7611763	2023-10-06T01:58:55Z	2023-10-06T01:58:56Z	event	blank			1												human	Eiki Aikawa
7611764	Snapshot_Japan_2023_Fukushima_Forest_NIES_C25		7611764	2023-10-06T02:09:26Z	2023-10-06T02:10:08Z	event	blank			1												human	Eiki Aikawa
7611765	Snapshot_Japan_2023_Fukushima_Forest_NIES_C25		7611765	2023-10-06T02:02:32Z	2023-10-06T02:02:32Z	event	blank			1												human	Eiki Aikawa
7611776	Snapshot_Japan_2023_Fukushima_Forest_NIES_C25		7611776	2023-10-06T02:16:27Z	2023-10-06T02:16:44Z	event	blank			1												human	Eiki Aikawa
7611778	Snapshot_Japan_2023_Fukushima_Forest_NIES_C25		7611778	2023-10-06T02:20:34Z	2023-10-06T02:20:51Z	event	blank			1												human	Eiki Aikawa
7611788	Snapshot_Japan_2023_Fukushima_Forest_NIES_C25		7611788	2023-10-06T02:23:11Z	2023-10-06T02:29:57Z	event	blank			1												human	Eiki Aikawa
7611789	Snapshot_Japan_2023_Fukushima_Forest_NIES_C25		7611789	2023-10-06T02:21:59Z	2023-10-06T02:21:59Z	event	blank			1												human	Eiki Aikawa
7611861	Snapshot_Japan_2023_Fukushima_Forest_NIES_C25		7611861	2023-10-06T05:02:39Z	2023-10-06T05:02:39Z	event	blank			1												human	Eiki Aikawa
7611862	Snapshot_Japan_2023_Fukushima_Forest_NIES_C25		7611862	2023-10-06T02:32:48Z	2023-10-06T02:32:48Z	event	blank			1												human	Eiki Aikawa
7611863	Snapshot_Japan_2023_Fukushima_Forest_NIES_C25		7611863	2023-10-06T02:31:48Z	2023-10-06T02:31:48Z	event	blank			1												human	Eiki Aikawa
7611875	Snapshot_Japan_2023_Fukushima_Forest_NIES_C25		7611875	2023-10-06T12:10:52Z	2023-10-06T12:10:52Z	event	blank			1												human	Eiki Aikawa
7611886	Snapshot_Japan_2023_Fukushima_Forest_NIES_C25		7611886	2023-10-07T02:22:23Z	2023-10-07T02:24:20Z	event	blank			1												human	Eiki Aikawa
7611992	Snapshot_Japan_2023_Fukushima_Forest_NIES_C25		7611992	2023-10-13T02:30:05Z	2023-10-13T02:30:05Z	event	blank			1												human	Eiki Aikawa
7612012	Snapshot_Japan_2023_Fukushima_Forest_NIES_C25		7612012	2023-10-17T01:52:51Z	2023-10-17T01:52:51Z	event	blank			1												human	Eiki Aikawa
7612014	Snapshot_Japan_2023_Fukushima_Forest_NIES_C25		7612014	2023-10-17T02:00:46Z	2023-10-17T02:00:56Z	event	blank			1												human	Eiki Aikawa
7612015	Snapshot_Japan_2023_Fukushima_Forest_NIES_C25		7612015	2023-10-17T01:58:28Z	2023-10-17T01:58:52Z	event	blank			1												human	Eiki Aikawa
7612024	Snapshot_Japan_2023_Fukushima_Forest_NIES_C25		7612024	2023-10-17T02:24:14Z	2023-10-17T02:24:14Z	event	blank			1												human	Eiki Aikawa
7612054	Snapshot_Japan_2023_Fukushima_Forest_NIES_C25		7612054	2023-10-21T02:11:23Z	2023-10-21T02:13:19Z	event	blank			1												human	Eiki Aikawa
7612058	Snapshot_Japan_2023_Fukushima_Forest_NIES_C25		7612058	2023-10-21T02:17:43Z	2023-10-21T02:17:43Z	event	blank			1												human	Eiki Aikawa
7612059	Snapshot_Japan_2023_Fukushima_Forest_NIES_C25		7612059	2023-10-21T05:15:07Z	2023-10-21T05:15:07Z	event	blank			1												human	Eiki Aikawa
7612061	Snapshot_Japan_2023_Fukushima_Forest_NIES_C25		7612061	2023-10-21T06:27:07Z	2023-10-21T06:27:08Z	event	blank			1												human	Eiki Aikawa
7612062	Snapshot_Japan_2023_Fukushima_Forest_NIES_C25		7612062	2023-10-21T05:17:13Z	2023-10-21T05:17:13Z	event	blank			1												human	Eiki Aikawa
7612123	Snapshot_Japan_2023_Fukushima_Forest_NIES_C25		7612123	2023-10-22T02:03:26Z	2023-10-22T02:04:03Z	event	blank			1												human	Eiki Aikawa
7612125	Snapshot_Japan_2023_Fukushima_Forest_NIES_C25		7612125	2023-10-22T04:11:20Z	2023-10-22T04:11:20Z	event	blank			1												human	Eiki Aikawa
7612232	Snapshot_Japan_2023_Fukushima_Forest_NIES_C25		7612232	2023-10-06T02:00:39Z	2023-10-06T02:00:42Z	event	blank			1												human	Eiki Aikawa
7612248	Snapshot_Japan_2023_Fukushima_Forest_NIES_C25		7612248	2023-10-07T02:27:04Z	2023-10-07T02:27:04Z	event	blank			1												human	Eiki Aikawa
7611233	Snapshot_Japan_2023_Fukushima_Forest_NIES_C25		7611233	2023-08-30T01:14:38Z	2023-08-30T01:14:40Z	event	animal		Sciurus lis	1												human	Eiki Aikawa
7611234	Snapshot_Japan_2023_Fukushima_Forest_NIES_C25		7611234	2023-08-29T20:47:31Z	2023-08-29T20:47:32Z	event	animal		Sciurus lis	1												human	Eiki Aikawa
7611247	Snapshot_Japan_2023_Fukushima_Forest_NIES_C25		7611247	2023-09-01T01:22:52Z	2023-09-01T01:22:52Z	event	animal		Sciurus lis	1												human	Eiki Aikawa
7611259	Snapshot_Japan_2023_Fukushima_Forest_NIES_C25		7611259	2023-09-01T22:24:10Z	2023-09-01T22:24:10Z	event	animal		Sciurus lis	1												human	Eiki Aikawa
7611299	Snapshot_Japan_2023_Fukushima_Forest_NIES_C25		7611299	2023-09-07T02:23:46Z	2023-09-07T02:23:47Z	event	animal		Sciurus lis	1												human	Eiki Aikawa
7611301	Snapshot_Japan_2023_Fukushima_Forest_NIES_C25		7611301	2023-09-07T04:20:23Z	2023-09-07T04:20:23Z	event	animal		Sciurus lis	1												human	Eiki Aikawa
7611312	Snapshot_Japan_2023_Fukushima_Forest_NIES_C25		7611312	2023-09-08T04:52:30Z	2023-09-08T04:52:31Z	event	animal		Sciurus lis	1												human	Eiki Aikawa
7611353	Snapshot_Japan_2023_Fukushima_Forest_NIES_C25		7611353	2023-09-11T21:39:15Z	2023-09-11T21:39:15Z	event	animal		Sciurus lis	1												human	Eiki Aikawa
7611354	Snapshot_Japan_2023_Fukushima_Forest_NIES_C25		7611354	2023-09-12T05:47:51Z	2023-09-12T05:47:51Z	event	animal		Sciurus lis	1												human	Eiki Aikawa
7611355	Snapshot_Japan_2023_Fukushima_Forest_NIES_C25		7611355	2023-09-12T07:31:44Z	2023-09-12T07:31:44Z	event	animal		Sciurus lis	1												human	Eiki Aikawa
7611356	Snapshot_Japan_2023_Fukushima_Forest_NIES_C25		7611356	2023-09-12T07:35:40Z	2023-09-12T07:36:10Z	event	animal		Sciurus lis	1												human	Eiki Aikawa
7611362	Snapshot_Japan_2023_Fukushima_Forest_NIES_C25		7611362	2023-09-12T07:37:26Z	2023-09-12T07:39:34Z	event	animal		Sciurus lis	1												human	Eiki Aikawa
7611375	Snapshot_Japan_2023_Fukushima_Forest_NIES_C25		7611375	2023-09-12T07:45:47Z	2023-09-12T07:46:18Z	event	animal		Sciurus lis	1												human	Eiki Aikawa
7611376	Snapshot_Japan_2023_Fukushima_Forest_NIES_C25		7611376	2023-09-12T07:43:53Z	2023-09-12T07:43:53Z	event	animal		Sciurus lis	1												human	Eiki Aikawa
7611464	Snapshot_Japan_2023_Fukushima_Forest_NIES_C25		7611464	2023-09-15T04:33:08Z	2023-09-15T04:33:09Z	event	animal		Sciurus lis	1												human	Eiki Aikawa
7611473	Snapshot_Japan_2023_Fukushima_Forest_NIES_C25		7611473	2023-09-15T04:40:43Z	2023-09-15T04:40:44Z	event	animal		Sciurus lis	1												human	Eiki Aikawa
7611474	Snapshot_Japan_2023_Fukushima_Forest_NIES_C25		7611474	2023-09-17T03:03:42Z	2023-09-17T03:03:43Z	event	animal		Sciurus lis	1												human	Eiki Aikawa
7611482	Snapshot_Japan_2023_Fukushima_Forest_NIES_C25		7611482	2023-09-17T03:07:00Z	2023-09-17T03:07:00Z	event	animal		Sciurus lis	1												human	Eiki Aikawa
7611563	Snapshot_Japan_2023_Fukushima_Forest_NIES_C25		7611563	2023-09-19T23:18:03Z	2023-09-19T23:18:05Z	event	animal		Sciurus lis	1												human	Eiki Aikawa
7611573	Snapshot_Japan_2023_Fukushima_Forest_NIES_C25		7611573	2023-09-20T08:17:14Z	2023-09-20T08:17:14Z	event	animal		Sciurus lis	1												human	Eiki Aikawa
7611586	Snapshot_Japan_2023_Fukushima_Forest_NIES_C25		7611586	2023-09-22T03:01:49Z	2023-09-22T03:02:05Z	event	animal		Sciurus lis	1												human	Eiki Aikawa
7611587	Snapshot_Japan_2023_Fukushima_Forest_NIES_C25		7611587	2023-09-21T07:57:40Z	2023-09-21T07:57:40Z	event	animal		Sciurus lis	1												human	Eiki Aikawa
7611598	Snapshot_Japan_2023_Fukushima_Forest_NIES_C25		7611598	2023-09-22T04:35:22Z	2023-09-22T04:35:22Z	event	animal		Sciurus lis	1												human	Eiki Aikawa
7611616	Snapshot_Japan_2023_Fukushima_Forest_NIES_C25		7611616	2023-09-24T03:37:38Z	2023-09-24T03:37:39Z	event	animal		Sciurus lis	1												human	Eiki Aikawa
7611721	Snapshot_Japan_2023_Fukushima_Forest_NIES_C25		7611721	2023-10-02T01:45:42Z	2023-10-02T01:45:44Z	event	animal		Sciurus lis	1												human	Eiki Aikawa
7611731	Snapshot_Japan_2023_Fukushima_Forest_NIES_C25		7611731	2023-10-04T23:00:11Z	2023-10-04T23:00:11Z	event	animal		Sciurus lis	1												human	Eiki Aikawa
7611908	Snapshot_Japan_2023_Fukushima_Forest_NIES_C25		7611908	2023-10-07T23:07:14Z	2023-10-07T23:07:14Z	event	animal		Sciurus lis	1												human	Eiki Aikawa
7612000	Snapshot_Japan_2023_Fukushima_Forest_NIES_C25		7612000	2023-10-15T07:42:45Z	2023-10-15T07:42:45Z	event	animal		Sciurus lis	1												human	Eiki Aikawa
7612001	Snapshot_Japan_2023_Fukushima_Forest_NIES_C25		7612001	2023-10-14T21:53:04Z	2023-10-14T21:53:04Z	event	animal		Sciurus lis	1												human	Eiki Aikawa
7612003	Snapshot_Japan_2023_Fukushima_Forest_NIES_C25		7612003	2023-10-15T21:43:41Z	2023-10-15T21:43:41Z	event	animal		Sciurus lis	1												human	Eiki Aikawa
7612023	Snapshot_Japan_2023_Fukushima_Forest_NIES_C25		7612023	2023-10-17T22:45:22Z	2023-10-17T22:45:22Z	event	animal		Sciurus lis	1												human	Eiki Aikawa
7612053	Snapshot_Japan_2023_Fukushima_Forest_NIES_C25		7612053	2023-10-20T07:23:22Z	2023-10-20T07:23:22Z	event	animal		Sciurus lis	1												human	Eiki Aikawa
7612210	Snapshot_Japan_2023_Fukushima_Forest_NIES_C25		7612210	2023-09-17T03:02:40Z	2023-09-17T03:02:41Z	event	animal		Sciurus lis	1												human	Eiki Aikawa
7612224	Snapshot_Japan_2023_Fukushima_Forest_NIES_C25		7612224	2023-09-24T21:02:47Z	2023-09-24T21:02:47Z	event	animal		Sciurus lis	1												human	Eiki Aikawa
7611090	Snapshot_Japan_2023_Fukushima_Forest_NIES_C25		7611090	2023-08-25T08:28:54Z	2023-08-25T08:30:30Z	event	animal		Macaca fuscata	2												human	Keita Fukasawa
7611257	Snapshot_Japan_2023_Fukushima_Forest_NIES_C25		7611257	2023-09-03T00:40:18Z	2023-09-03T00:40:28Z	event	animal		Syrmaticus soemmerringii	1												human	Yumeko Moriya
7611261	Snapshot_Japan_2023_Fukushima_Forest_NIES_C25		7611261	2023-09-03T00:43:54Z	2023-09-03T00:45:00Z	event	animal		Syrmaticus soemmerringii	1												human	Yumeko Moriya
7611675	Snapshot_Japan_2023_Fukushima_Forest_NIES_C25		7611675	2023-09-29T03:48:41Z	2023-09-29T03:48:49Z	event	animal		Syrmaticus soemmerringii	1												human	Yumeko Moriya
7611723	Snapshot_Japan_2023_Fukushima_Forest_NIES_C25		7611723	2023-10-04T21:07:58Z	2023-10-04T21:08:05Z	event	animal		Syrmaticus soemmerringii	1												human	Yumeko Moriya
7611436	Snapshot_Japan_2023_Fukushima_Forest_NIES_C25		7611436	2023-09-14T04:06:56Z	2023-09-14T04:07:03Z	event	animal		Dendrocopos	1												human	Yumeko Moriya
7611900	Snapshot_Japan_2023_Fukushima_Forest_NIES_C25		7611900	2023-10-07T02:25:30Z	2023-10-07T02:25:32Z	event	blank			1												human	Eiki Aikawa
7612013	Snapshot_Japan_2023_Fukushima_Forest_NIES_C25		7612013	2023-10-16T18:08:25Z	2023-10-16T18:08:25Z	event	blank			1												human	Eiki Aikawa
7611188	Snapshot_Japan_2023_Fukushima_Forest_NIES_C25		7611188	2023-08-27T22:10:26Z	2023-08-27T22:10:26Z	event	blank			1												human	Keita Fukasawa
7611322	Snapshot_Japan_2023_Fukushima_Forest_NIES_C25		7611322	2023-09-08T19:37:13Z	2023-09-08T19:37:13Z	event	blank			1												human	Keita Fukasawa
7611386	Snapshot_Japan_2023_Fukushima_Forest_NIES_C25		7611386	2023-09-13T05:16:30Z	2023-09-13T05:16:30Z	event	blank			1												human	Keita Fukasawa
7611775	Snapshot_Japan_2023_Fukushima_Forest_NIES_C25		7611775	2023-10-06T02:13:09Z	2023-10-06T02:13:09Z	event	blank			1												human	Keita Fukasawa
7611877	Snapshot_Japan_2023_Fukushima_Forest_NIES_C25		7611877	2023-10-07T02:09:36Z	2023-10-07T02:09:36Z	event	blank			1												human	Keita Fukasawa
7611878	Snapshot_Japan_2023_Fukushima_Forest_NIES_C25		7611878	2023-10-07T02:21:04Z	2023-10-07T02:21:10Z	event	blank			1												human	Keita Fukasawa
7612548	Snapshot_Japan_2023_Fukushima_Forest_NIES_C27		7612548	2023-09-16T20:18:34Z	2023-09-16T20:19:21Z	event	animal		Capricornis crispus	1												human	Eiki Aikawa
7612389	Snapshot_Japan_2023_Fukushima_Forest_NIES_C27		7612389	2023-08-23T04:13:49Z	2023-08-23T04:17:50Z	event	human		Homo sapiens	2												human	Eiki Aikawa
7612604	Snapshot_Japan_2023_Fukushima_Forest_NIES_C27		7612604	2023-10-26T03:03:40Z	2023-10-26T03:04:42Z	event	human		Homo sapiens	2												human	Eiki Aikawa
7612493	Snapshot_Japan_2023_Fukushima_Forest_NIES_C27		7612493	2023-08-27T23:10:39Z	2023-08-27T23:10:39Z	event	blank			1												human	Eiki Aikawa
7612515	Snapshot_Japan_2023_Fukushima_Forest_NIES_C27		7612515	2023-08-30T23:28:26Z	2023-08-30T23:28:26Z	event	blank			1												human	Eiki Aikawa
7612525	Snapshot_Japan_2023_Fukushima_Forest_NIES_C27		7612525	2023-09-03T00:07:15Z	2023-09-03T00:07:15Z	event	blank			1												human	Eiki Aikawa
7612583	Snapshot_Japan_2023_Fukushima_Forest_NIES_C27		7612583	2023-10-05T15:40:06Z	2023-10-05T15:40:06Z	event	blank			1												human	Eiki Aikawa
7612584	Snapshot_Japan_2023_Fukushima_Forest_NIES_C27		7612584	2023-10-10T14:37:38Z	2023-10-10T14:37:38Z	event	blank			1												human	Eiki Aikawa
7612492	Snapshot_Japan_2023_Fukushima_Forest_NIES_C27		7612492	2023-08-27T22:44:31Z	2023-08-27T22:44:36Z	event	animal		Sciurus lis	1												human	Eiki Aikawa
7612503	Snapshot_Japan_2023_Fukushima_Forest_NIES_C27		7612503	2023-08-30T04:49:23Z	2023-08-30T04:49:24Z	event	animal		Sciurus lis	1												human	Eiki Aikawa
7612504	Snapshot_Japan_2023_Fukushima_Forest_NIES_C27		7612504	2023-08-30T04:53:52Z	2023-08-30T04:53:55Z	event	animal		Sciurus lis	1												human	Eiki Aikawa
7612505	Snapshot_Japan_2023_Fukushima_Forest_NIES_C27		7612505	2023-08-30T22:15:28Z	2023-08-30T22:15:34Z	event	animal		Sciurus lis	1												human	Eiki Aikawa
7612506	Snapshot_Japan_2023_Fukushima_Forest_NIES_C27		7612506	2023-08-30T06:12:32Z	2023-08-30T06:12:59Z	event	animal		Sciurus lis	1												human	Eiki Aikawa
7612514	Snapshot_Japan_2023_Fukushima_Forest_NIES_C27		7612514	2023-09-01T07:12:21Z	2023-09-01T07:12:21Z	event	animal		Sciurus lis	1												human	Eiki Aikawa
7612517	Snapshot_Japan_2023_Fukushima_Forest_NIES_C27		7612517	2023-09-02T23:20:58Z	2023-09-02T23:21:00Z	event	animal		Sciurus lis	1												human	Eiki Aikawa
7612526	Snapshot_Japan_2023_Fukushima_Forest_NIES_C27		7612526	2023-09-09T01:44:29Z	2023-09-09T01:44:29Z	event	animal		Sciurus lis	1												human	Eiki Aikawa
7612527	Snapshot_Japan_2023_Fukushima_Forest_NIES_C27		7612527	2023-09-02T23:44:05Z	2023-09-02T23:44:05Z	event	animal		Sciurus lis	1												human	Eiki Aikawa
7612536	Snapshot_Japan_2023_Fukushima_Forest_NIES_C27		7612536	2023-09-12T03:33:30Z	2023-09-12T03:33:32Z	event	animal		Sciurus lis	1												human	Eiki Aikawa
7612538	Snapshot_Japan_2023_Fukushima_Forest_NIES_C27		7612538	2023-09-15T22:52:57Z	2023-09-15T22:53:01Z	event	animal		Sciurus lis	1												human	Eiki Aikawa
7612540	Snapshot_Japan_2023_Fukushima_Forest_NIES_C27		7612540	2023-09-15T04:40:38Z	2023-09-15T04:40:49Z	event	animal		Sciurus lis	1												human	Eiki Aikawa
7612569	Snapshot_Japan_2023_Fukushima_Forest_NIES_C27		7612569	2023-09-18T00:18:53Z	2023-09-18T00:18:53Z	event	animal		Sciurus lis	1												human	Eiki Aikawa
7612570	Snapshot_Japan_2023_Fukushima_Forest_NIES_C27		7612570	2023-09-18T00:26:26Z	2023-09-18T00:26:35Z	event	animal		Sciurus lis	1												human	Eiki Aikawa
7612571	Snapshot_Japan_2023_Fukushima_Forest_NIES_C27		7612571	2023-09-17T01:21:22Z	2023-09-17T01:21:23Z	event	animal		Sciurus lis	1												human	Eiki Aikawa
7612580	Snapshot_Japan_2023_Fukushima_Forest_NIES_C27		7612580	2023-09-18T21:17:22Z	2023-09-18T21:17:24Z	event	animal		Sciurus lis	1												human	Eiki Aikawa
7612581	Snapshot_Japan_2023_Fukushima_Forest_NIES_C27		7612581	2023-10-01T21:44:28Z	2023-10-01T21:44:28Z	event	animal		Sciurus lis	1												human	Eiki Aikawa
7612582	Snapshot_Japan_2023_Fukushima_Forest_NIES_C27		7612582	2023-10-08T01:58:07Z	2023-10-08T01:58:08Z	event	animal		Sciurus lis	1												human	Eiki Aikawa
7612593	Snapshot_Japan_2023_Fukushima_Forest_NIES_C27		7612593	2023-10-18T00:23:15Z	2023-10-18T00:23:15Z	event	animal		Sciurus lis	1												human	Eiki Aikawa
7612594	Snapshot_Japan_2023_Fukushima_Forest_NIES_C27		7612594	2023-10-18T02:51:40Z	2023-10-18T02:52:01Z	event	animal		Sciurus lis	1												human	Eiki Aikawa
7612596	Snapshot_Japan_2023_Fukushima_Forest_NIES_C27		7612596	2023-10-18T03:07:33Z	2023-10-18T03:07:40Z	event	animal		Sciurus lis	1												human	Eiki Aikawa
7612528	Snapshot_Japan_2023_Fukushima_Forest_NIES_C27		7612528	2023-09-10T07:47:44Z	2023-09-10T07:48:18Z	event	animal		Syrmaticus soemmerringii	4												human	Yumeko Moriya
7612491	Snapshot_Japan_2023_Fukushima_Forest_NIES_C27		7612491	2023-08-29T19:48:36Z	2023-08-29T19:48:36Z	event	blank			1												human	Eiki Aikawa
7612539	Snapshot_Japan_2023_Fukushima_Forest_NIES_C27		7612539	2023-09-14T18:29:11Z	2023-09-14T18:29:11Z	event	blank			1												human	Eiki Aikawa
7612494	Snapshot_Japan_2023_Fukushima_Forest_NIES_C27		7612494	2023-08-26T20:50:20Z	2023-08-26T20:50:20Z	event	blank			1												human	Keita Fukasawa
7612513	Snapshot_Japan_2023_Fukushima_Forest_NIES_C27		7612513	2023-09-01T07:31:17Z	2023-09-01T07:32:13Z	event	blank			1												human	Keita Fukasawa
7612595	Snapshot_Japan_2023_Fukushima_Forest_NIES_C27		7612595	2023-10-24T05:03:40Z	2023-10-24T05:03:40Z	event	blank			1												human	Keita Fukasawa
7655882	Snapshot_Japan_2023_Fukushima_Forest_NIES_CX01		7655882	2023-10-22T13:48:22Z	2023-10-22T13:48:27Z	event	animal		Paguma larvata	1												human	Eiki Aikawa
7655790	Snapshot_Japan_2023_Fukushima_Forest_NIES_CX01		7655790	2023-09-15T10:12:28Z	2023-09-15T10:12:28Z	event	animal			1												human	Eiki Aikawa
7655812	Snapshot_Japan_2023_Fukushima_Forest_NIES_CX01		7655812	2023-09-18T12:42:39Z	2023-09-18T12:42:39Z	event	animal			1												human	Eiki Aikawa
7655818	Snapshot_Japan_2023_Fukushima_Forest_NIES_CX01		7655818	2023-09-20T15:01:07Z	2023-09-20T15:01:07Z	event	animal			1												human	Eiki Aikawa
7655828	Snapshot_Japan_2023_Fukushima_Forest_NIES_CX01		7655828	2023-09-22T21:26:22Z	2023-09-22T21:26:22Z	event	animal			1												human	Eiki Aikawa
7655796	Snapshot_Japan_2023_Fukushima_Forest_NIES_CX01		7655796	2023-09-16T11:49:32Z	2023-09-16T11:49:32Z	event	animal		Lepus brachyurus	1												human	Eiki Aikawa
7655879	Snapshot_Japan_2023_Fukushima_Forest_NIES_CX01		7655879	2023-10-21T18:57:32Z	2023-10-21T18:57:32Z	event	animal		Lepus brachyurus	1												human	Eiki Aikawa
7655744	Snapshot_Japan_2023_Fukushima_Forest_NIES_CX01		7655744	2023-08-27T16:27:48Z	2023-08-27T16:28:53Z	event	animal		Nyctereutes procyonoides	1												human	Eiki Aikawa
7655747	Snapshot_Japan_2023_Fukushima_Forest_NIES_CX01		7655747	2023-08-27T16:30:01Z	2023-08-27T16:30:35Z	event	animal		Nyctereutes procyonoides	1												human	Eiki Aikawa
7655758	Snapshot_Japan_2023_Fukushima_Forest_NIES_CX01		7655758	2023-09-03T09:50:41Z	2023-09-03T09:50:41Z	event	animal		Nyctereutes procyonoides	1												human	Eiki Aikawa
7655767	Snapshot_Japan_2023_Fukushima_Forest_NIES_CX01		7655767	2023-09-07T13:28:25Z	2023-09-07T13:28:33Z	event	animal		Nyctereutes procyonoides	1												human	Eiki Aikawa
7655783	Snapshot_Japan_2023_Fukushima_Forest_NIES_CX01		7655783	2023-09-12T12:27:42Z	2023-09-12T12:27:42Z	event	animal		Nyctereutes procyonoides	1												human	Eiki Aikawa
7655785	Snapshot_Japan_2023_Fukushima_Forest_NIES_CX01		7655785	2023-09-14T18:31:37Z	2023-09-14T18:31:41Z	event	animal		Nyctereutes procyonoides	1												human	Eiki Aikawa
7655810	Snapshot_Japan_2023_Fukushima_Forest_NIES_CX01		7655810	2023-09-18T19:22:39Z	2023-09-18T19:22:40Z	event	animal		Nyctereutes procyonoides	1												human	Eiki Aikawa
7655833	Snapshot_Japan_2023_Fukushima_Forest_NIES_CX01		7655833	2023-09-24T09:30:59Z	2023-09-24T09:31:08Z	event	animal		Nyctereutes procyonoides	1												human	Eiki Aikawa
7655834	Snapshot_Japan_2023_Fukushima_Forest_NIES_CX01		7655834	2023-09-25T18:41:11Z	2023-09-25T18:41:20Z	event	animal		Nyctereutes procyonoides	1												human	Eiki Aikawa
7655995	Snapshot_Japan_2023_Fukushima_Forest_NIES_CX01		7655995	2023-09-05T18:40:19Z	2023-09-05T18:40:19Z	event	animal		Nyctereutes procyonoides	1												human	Eiki Aikawa
7655777	Snapshot_Japan_2023_Fukushima_Forest_NIES_CX01		7655777	2023-09-09T11:15:51Z	2023-09-09T11:15:51Z	event	animal		Mustelidae	1												human	Eiki Aikawa
7655759	Snapshot_Japan_2023_Fukushima_Forest_NIES_CX01		7655759	2023-09-04T14:15:31Z	2023-09-04T14:15:40Z	event	animal		Rodentia	1												human	Eiki Aikawa
7655753	Snapshot_Japan_2023_Fukushima_Forest_NIES_CX01		7655753	2023-08-31T07:12:45Z	2023-08-31T07:12:50Z	event	animal		Capricornis crispus	1												human	Eiki Aikawa
7655801	Snapshot_Japan_2023_Fukushima_Forest_NIES_CX01		7655801	2023-09-17T00:39:13Z	2023-09-17T00:39:36Z	event	animal		Capricornis crispus	1												human	Eiki Aikawa
7655866	Snapshot_Japan_2023_Fukushima_Forest_NIES_CX01		7655866	2023-10-12T13:59:06Z	2023-10-12T13:59:13Z	event	animal		Capricornis crispus	1												human	Eiki Aikawa
7655730	Snapshot_Japan_2023_Fukushima_Forest_NIES_CX01		7655730	2023-08-22T01:49:32Z	2023-08-22T01:49:32Z	event	human		Homo sapiens	1												human	Eiki Aikawa
7655741	Snapshot_Japan_2023_Fukushima_Forest_NIES_CX01		7655741	2023-08-22T01:56:40Z	2023-08-22T01:56:49Z	event	human		Homo sapiens	1												human	Eiki Aikawa
7655883	Snapshot_Japan_2023_Fukushima_Forest_NIES_CX01		7655883	2023-10-23T03:19:49Z	2023-10-23T03:26:49Z	event	human		Homo sapiens	1												human	Eiki Aikawa
7655979	Snapshot_Japan_2023_Fukushima_Forest_NIES_CX01		7655979	2023-08-22T01:54:57Z	2023-08-22T01:55:40Z	event	human		Homo sapiens	1												human	Eiki Aikawa
7655731	Snapshot_Japan_2023_Fukushima_Forest_NIES_CX01		7655731	2023-08-22T01:53:31Z	2023-08-22T01:53:40Z	event	human		Homo sapiens	2												human	Eiki Aikawa
7655871	Snapshot_Japan_2023_Fukushima_Forest_NIES_CX01		7655871	2023-10-20T08:49:57Z	2023-10-20T08:49:57Z	event	animal		Chiroptera	1												human	Eiki Aikawa
7655873	Snapshot_Japan_2023_Fukushima_Forest_NIES_CX01		7655873	2023-10-20T18:22:52Z	2023-10-20T18:23:12Z	event	animal		Chiroptera	1												human	Eiki Aikawa
7655875	Snapshot_Japan_2023_Fukushima_Forest_NIES_CX01		7655875	2023-10-20T18:43:43Z	2023-10-20T18:43:44Z	event	animal		Chiroptera	1												human	Eiki Aikawa
7655876	Snapshot_Japan_2023_Fukushima_Forest_NIES_CX01		7655876	2023-10-20T18:34:34Z	2023-10-20T18:34:34Z	event	animal		Chiroptera	1												human	Eiki Aikawa
7655789	Snapshot_Japan_2023_Fukushima_Forest_NIES_CX01		7655789	2023-09-14T22:31:11Z	2023-09-14T22:31:11Z	event	animal		Aves	1												human	Eiki Aikawa
7655816	Snapshot_Japan_2023_Fukushima_Forest_NIES_CX01		7655816	2023-09-20T07:54:26Z	2023-09-20T07:54:26Z	event	animal		Aves	1												human	Eiki Aikawa
7655837	Snapshot_Japan_2023_Fukushima_Forest_NIES_CX01		7655837	2023-09-26T04:01:15Z	2023-09-26T04:01:16Z	event	animal		Aves	1												human	Eiki Aikawa
7655852	Snapshot_Japan_2023_Fukushima_Forest_NIES_CX01		7655852	2023-10-03T02:07:14Z	2023-10-03T02:07:14Z	event	animal		Aves	1												human	Eiki Aikawa
7655854	Snapshot_Japan_2023_Fukushima_Forest_NIES_CX01		7655854	2023-10-06T00:54:17Z	2023-10-06T00:54:17Z	event	animal		Aves	1												human	Eiki Aikawa
7655858	Snapshot_Japan_2023_Fukushima_Forest_NIES_CX01		7655858	2023-10-12T06:11:52Z	2023-10-12T06:11:52Z	event	animal		Aves	2												human	Eiki Aikawa
7655770	Snapshot_Japan_2023_Fukushima_Forest_NIES_CX01		7655770	2023-09-08T02:43:47Z	2023-09-08T02:43:47Z	event	animal		Macaca fuscata	1												human	Eiki Aikawa
7655793	Snapshot_Japan_2023_Fukushima_Forest_NIES_CX01		7655793	2023-09-15T20:48:54Z	2023-09-15T20:48:54Z	event	animal		Macaca fuscata	1												human	Eiki Aikawa
7655842	Snapshot_Japan_2023_Fukushima_Forest_NIES_CX01		7655842	2023-09-28T07:08:16Z	2023-09-28T07:08:19Z	event	animal		Macaca fuscata	1												human	Eiki Aikawa
7655855	Snapshot_Japan_2023_Fukushima_Forest_NIES_CX01		7655855	2023-10-06T01:16:47Z	2023-10-06T01:16:51Z	event	animal		Macaca fuscata	1												human	Eiki Aikawa
7655766	Snapshot_Japan_2023_Fukushima_Forest_NIES_CX01		7655766	2023-09-05T04:46:36Z	2023-09-05T04:48:28Z	event	animal		Macaca fuscata	2												human	Eiki Aikawa
7655778	Snapshot_Japan_2023_Fukushima_Forest_NIES_CX01		7655778	2023-09-08T02:44:58Z	2023-09-08T02:44:59Z	event	animal		Macaca fuscata	2												human	Eiki Aikawa
7655829	Snapshot_Japan_2023_Fukushima_Forest_NIES_CX01		7655829	2023-09-22T21:20:40Z	2023-09-22T21:20:41Z	event	animal		Sus scrofa	1												human	Eiki Aikawa
7655846	Snapshot_Japan_2023_Fukushima_Forest_NIES_CX01		7655846	2023-09-29T14:42:29Z	2023-09-29T14:42:41Z	event	animal		Sus scrofa	1												human	Eiki Aikawa
7655819	Snapshot_Japan_2023_Fukushima_Forest_NIES_CX01		7655819	2023-09-21T09:09:03Z	2023-09-21T09:09:17Z	event	animal		Sus scrofa	3												human	Eiki Aikawa
7655756	Snapshot_Japan_2023_Fukushima_Forest_NIES_CX01		7655756	2023-09-02T15:09:33Z	2023-09-02T15:09:33Z	event	blank			1												human	Eiki Aikawa
7655771	Snapshot_Japan_2023_Fukushima_Forest_NIES_CX01		7655771	2023-09-08T18:23:02Z	2023-09-08T18:23:02Z	event	blank			1												human	Eiki Aikawa
7655779	Snapshot_Japan_2023_Fukushima_Forest_NIES_CX01		7655779	2023-09-09T19:03:59Z	2023-09-09T19:04:04Z	event	blank			1												human	Eiki Aikawa
7655786	Snapshot_Japan_2023_Fukushima_Forest_NIES_CX01		7655786	2023-09-11T12:39:14Z	2023-09-11T12:39:14Z	event	blank			1												human	Eiki Aikawa
7655792	Snapshot_Japan_2023_Fukushima_Forest_NIES_CX01		7655792	2023-09-15T20:11:23Z	2023-09-15T20:11:23Z	event	blank			1												human	Eiki Aikawa
7655808	Snapshot_Japan_2023_Fukushima_Forest_NIES_CX01		7655808	2023-09-18T11:29:51Z	2023-09-18T11:29:53Z	event	blank			1												human	Eiki Aikawa
7655823	Snapshot_Japan_2023_Fukushima_Forest_NIES_CX01		7655823	2023-09-22T08:06:51Z	2023-09-22T08:06:51Z	event	blank			1												human	Eiki Aikawa
7655872	Snapshot_Japan_2023_Fukushima_Forest_NIES_CX01		7655872	2023-10-18T12:45:44Z	2023-10-18T12:45:44Z	event	blank			1												human	Eiki Aikawa
7655750	Snapshot_Japan_2023_Fukushima_Forest_NIES_CX01		7655750	2023-08-29T16:21:17Z	2023-08-29T16:21:19Z	event	animal		Mammalia	1												human	Eiki Aikawa
7655878	Snapshot_Japan_2023_Fukushima_Forest_NIES_CX01		7655878	2023-10-21T12:52:59Z	2023-10-21T12:53:00Z	event	animal		Mammalia	1												human	Eiki Aikawa
7655743	Snapshot_Japan_2023_Fukushima_Forest_NIES_CX01		7655743	2023-08-25T21:34:07Z	2023-08-25T21:34:07Z	event	animal		Sciurus lis	1												human	Eiki Aikawa
7655851	Snapshot_Japan_2023_Fukushima_Forest_NIES_CX01		7655851	2023-10-02T04:00:51Z	2023-10-02T04:00:51Z	event	animal		Sciurus lis	1												human	Eiki Aikawa
7655984	Snapshot_Japan_2023_Fukushima_Forest_NIES_CX01		7655984	2023-10-02T06:05:59Z	2023-10-02T06:05:59Z	event	animal		Sciurus lis	1												human	Eiki Aikawa
7655797	Snapshot_Japan_2023_Fukushima_Forest_NIES_CX01		7655797	2023-09-16T07:32:20Z	2023-09-16T07:32:20Z	event	animal		Aves	1												human	Keita Fukasawa
7655811	Snapshot_Japan_2023_Fukushima_Forest_NIES_CX01		7655811	2023-09-19T01:55:20Z	2023-09-19T01:55:30Z	event	animal		Sciurus lis	1												human	Keita Fukasawa
7655847	Snapshot_Japan_2023_Fukushima_Forest_NIES_CX01		7655847	2023-09-30T04:40:47Z	2023-09-30T04:40:54Z	event	animal		Syrmaticus soemmerringii	1												human	Yumeko Moriya
7655853	Snapshot_Japan_2023_Fukushima_Forest_NIES_CX01		7655853	2023-10-02T04:08:28Z	2023-10-02T04:08:28Z	event	animal		Syrmaticus soemmerringii	1												human	Yumeko Moriya
7655857	Snapshot_Japan_2023_Fukushima_Forest_NIES_CX01		7655857	2023-10-12T06:05:40Z	2023-10-12T06:05:40Z	event	animal		Syrmaticus soemmerringii	1												human	Yumeko Moriya
7655867	Snapshot_Japan_2023_Fukushima_Forest_NIES_CX01		7655867	2023-10-16T03:19:37Z	2023-10-16T03:19:37Z	event	animal		Syrmaticus soemmerringii	1												human	Yumeko Moriya
7655824	Snapshot_Japan_2023_Fukushima_Forest_NIES_CX01		7655824	2023-09-22T07:54:59Z	2023-09-22T07:54:59Z	event	animal		Phasianidae	1												human	Yumeko Moriya
7655798	Snapshot_Japan_2023_Fukushima_Forest_NIES_CX01		7655798	2023-09-15T22:40:33Z	2023-09-15T22:40:33Z	event	animal		Garrulus glandarius	1												human	Yumeko Moriya
7655752	Snapshot_Japan_2023_Fukushima_Forest_NIES_CX01		7655752	2023-08-29T18:24:39Z	2023-08-29T18:24:39Z	event	blank			1												human	Eiki Aikawa
7655757	Snapshot_Japan_2023_Fukushima_Forest_NIES_CX01		7655757	2023-09-01T22:45:06Z	2023-09-01T22:45:06Z	event	blank			1												human	Keita Fukasawa
7655776	Snapshot_Japan_2023_Fukushima_Forest_NIES_CX01		7655776	2023-09-11T06:23:50Z	2023-09-11T06:23:50Z	event	blank			1												human	Keita Fukasawa
7655784	Snapshot_Japan_2023_Fukushima_Forest_NIES_CX01		7655784	2023-09-10T05:11:23Z	2023-09-10T05:11:23Z	event	blank			1												human	Keita Fukasawa
7655791	Snapshot_Japan_2023_Fukushima_Forest_NIES_CX01		7655791	2023-09-14T19:50:25Z	2023-09-14T19:50:25Z	event	blank			1												human	Keita Fukasawa
7655817	Snapshot_Japan_2023_Fukushima_Forest_NIES_CX01		7655817	2023-09-19T02:28:03Z	2023-09-19T02:28:11Z	event	blank			1												human	Keita Fukasawa
7655832	Snapshot_Japan_2023_Fukushima_Forest_NIES_CX01		7655832	2023-09-23T22:20:12Z	2023-09-23T22:20:12Z	event	blank			1												human	Keita Fukasawa
7656297	Snapshot_Japan_2023_Fukushima_Forest_NIES_CX04		7656297	2023-09-30T17:25:07Z	2023-09-30T17:25:07Z	event	animal		Nyctereutes procyonoides	1												human	Chiharu MORIGUCHI
7656042	Snapshot_Japan_2023_Fukushima_Forest_NIES_CX04		7656042	2023-08-26T12:17:48Z	2023-08-26T12:18:01Z	event	animal		Nyctereutes procyonoides	1												human	Eiki Aikawa
7656053	Snapshot_Japan_2023_Fukushima_Forest_NIES_CX04		7656053	2023-08-26T22:19:12Z	2023-08-26T22:19:13Z	event	animal		Nyctereutes procyonoides	1												human	Eiki Aikawa
7656111	Snapshot_Japan_2023_Fukushima_Forest_NIES_CX04		7656111	2023-09-04T05:37:27Z	2023-09-04T05:37:27Z	event	animal		Nyctereutes procyonoides	1												human	Eiki Aikawa
7656180	Snapshot_Japan_2023_Fukushima_Forest_NIES_CX04		7656180	2023-09-10T06:24:43Z	2023-09-10T06:24:45Z	event	animal		Nyctereutes procyonoides	1												human	Eiki Aikawa
7656185	Snapshot_Japan_2023_Fukushima_Forest_NIES_CX04		7656185	2023-09-10T20:42:01Z	2023-09-10T20:42:07Z	event	animal		Nyctereutes procyonoides	1												human	Eiki Aikawa
7656204	Snapshot_Japan_2023_Fukushima_Forest_NIES_CX04		7656204	2023-09-12T20:40:16Z	2023-09-12T20:40:18Z	event	animal		Nyctereutes procyonoides	1												human	Eiki Aikawa
7656205	Snapshot_Japan_2023_Fukushima_Forest_NIES_CX04		7656205	2023-09-12T08:35:00Z	2023-09-12T08:35:01Z	event	animal		Nyctereutes procyonoides	1												human	Eiki Aikawa
7656236	Snapshot_Japan_2023_Fukushima_Forest_NIES_CX04		7656236	2023-09-14T20:09:41Z	2023-09-14T20:09:42Z	event	animal		Nyctereutes procyonoides	1												human	Eiki Aikawa
7656385	Snapshot_Japan_2023_Fukushima_Forest_NIES_CX04		7656385	2023-10-14T11:05:43Z	2023-10-14T11:05:44Z	event	animal		Nyctereutes procyonoides	1												human	Eiki Aikawa
7656432	Snapshot_Japan_2023_Fukushima_Forest_NIES_CX04		7656432	2023-10-18T19:59:53Z	2023-10-18T19:59:54Z	event	animal		Nyctereutes procyonoides	1												human	Eiki Aikawa
7656435	Snapshot_Japan_2023_Fukushima_Forest_NIES_CX04		7656435	2023-10-19T15:26:20Z	2023-10-19T15:26:21Z	event	animal		Nyctereutes procyonoides	1												human	Eiki Aikawa
7656453	Snapshot_Japan_2023_Fukushima_Forest_NIES_CX04		7656453	2023-10-22T07:09:02Z	2023-10-22T07:09:03Z	event	animal		Nyctereutes procyonoides	1												human	Eiki Aikawa
7656463	Snapshot_Japan_2023_Fukushima_Forest_NIES_CX04		7656463	2023-10-22T20:12:17Z	2023-10-22T20:12:21Z	event	animal		Nyctereutes procyonoides	1												human	Eiki Aikawa
7656276	Snapshot_Japan_2023_Fukushima_Forest_NIES_CX04		7656276	2023-09-25T05:51:03Z	2023-09-25T05:51:07Z	event	animal		Nyctereutes procyonoides	2												human	Eiki Aikawa
7656033	Snapshot_Japan_2023_Fukushima_Forest_NIES_CX04		7656033	2023-08-23T13:12:03Z	2023-08-23T13:12:03Z	event	animal		Rodentia	1												human	Eiki Aikawa
7656035	Snapshot_Japan_2023_Fukushima_Forest_NIES_CX04		7656035	2023-08-23T10:54:41Z	2023-08-23T10:54:41Z	event	animal		Rodentia	1												human	Eiki Aikawa
7656043	Snapshot_Japan_2023_Fukushima_Forest_NIES_CX04		7656043	2023-08-26T11:10:36Z	2023-08-26T11:10:36Z	event	animal		Rodentia	1												human	Eiki Aikawa
7656051	Snapshot_Japan_2023_Fukushima_Forest_NIES_CX04		7656051	2023-08-26T16:04:11Z	2023-08-26T16:04:12Z	event	animal		Rodentia	1												human	Eiki Aikawa
7656073	Snapshot_Japan_2023_Fukushima_Forest_NIES_CX04		7656073	2023-08-31T10:38:24Z	2023-08-31T10:38:25Z	event	animal		Rodentia	1												human	Eiki Aikawa
7656075	Snapshot_Japan_2023_Fukushima_Forest_NIES_CX04		7656075	2023-08-30T17:47:00Z	2023-08-30T17:47:00Z	event	animal		Rodentia	1												human	Eiki Aikawa
7656078	Snapshot_Japan_2023_Fukushima_Forest_NIES_CX04		7656078	2023-08-31T18:45:27Z	2023-08-31T18:45:28Z	event	animal		Rodentia	1												human	Eiki Aikawa
7656079	Snapshot_Japan_2023_Fukushima_Forest_NIES_CX04		7656079	2023-09-01T15:34:39Z	2023-09-01T15:34:40Z	event	animal		Rodentia	1												human	Eiki Aikawa
7656082	Snapshot_Japan_2023_Fukushima_Forest_NIES_CX04		7656082	2023-09-01T16:14:23Z	2023-09-01T16:14:23Z	event	animal		Rodentia	1												human	Eiki Aikawa
7656089	Snapshot_Japan_2023_Fukushima_Forest_NIES_CX04		7656089	2023-09-02T10:05:45Z	2023-09-02T10:05:45Z	event	animal		Rodentia	1												human	Eiki Aikawa
7656091	Snapshot_Japan_2023_Fukushima_Forest_NIES_CX04		7656091	2023-09-02T10:41:32Z	2023-09-02T10:41:37Z	event	animal		Rodentia	1												human	Eiki Aikawa
7656097	Snapshot_Japan_2023_Fukushima_Forest_NIES_CX04		7656097	2023-09-02T11:32:23Z	2023-09-02T11:32:24Z	event	animal		Rodentia	1												human	Eiki Aikawa
7656105	Snapshot_Japan_2023_Fukushima_Forest_NIES_CX04		7656105	2023-09-03T12:40:06Z	2023-09-03T12:40:06Z	event	animal		Rodentia	1												human	Eiki Aikawa
7656110	Snapshot_Japan_2023_Fukushima_Forest_NIES_CX04		7656110	2023-09-03T15:29:34Z	2023-09-03T15:29:35Z	event	animal		Rodentia	1												human	Eiki Aikawa
7656113	Snapshot_Japan_2023_Fukushima_Forest_NIES_CX04		7656113	2023-09-03T17:19:23Z	2023-09-03T17:19:23Z	event	animal		Rodentia	1												human	Eiki Aikawa
7656129	Snapshot_Japan_2023_Fukushima_Forest_NIES_CX04		7656129	2023-09-05T13:42:06Z	2023-09-05T13:42:12Z	event	animal		Rodentia	1												human	Eiki Aikawa
7656132	Snapshot_Japan_2023_Fukushima_Forest_NIES_CX04		7656132	2023-09-05T15:15:59Z	2023-09-05T15:16:00Z	event	animal		Rodentia	1												human	Eiki Aikawa
7656136	Snapshot_Japan_2023_Fukushima_Forest_NIES_CX04		7656136	2023-09-06T10:50:42Z	2023-09-06T10:50:42Z	event	animal		Rodentia	1												human	Eiki Aikawa
7656142	Snapshot_Japan_2023_Fukushima_Forest_NIES_CX04		7656142	2023-09-09T09:58:42Z	2023-09-09T09:59:10Z	event	animal		Rodentia	1												human	Eiki Aikawa
7656145	Snapshot_Japan_2023_Fukushima_Forest_NIES_CX04		7656145	2023-09-09T10:12:03Z	2023-09-09T10:12:03Z	event	animal		Rodentia	1												human	Eiki Aikawa
7656146	Snapshot_Japan_2023_Fukushima_Forest_NIES_CX04		7656146	2023-09-09T10:39:32Z	2023-09-09T10:40:14Z	event	animal		Rodentia	1												human	Eiki Aikawa
7656153	Snapshot_Japan_2023_Fukushima_Forest_NIES_CX04		7656153	2023-09-09T11:10:31Z	2023-09-09T11:10:31Z	event	animal		Rodentia	1												human	Eiki Aikawa
7656179	Snapshot_Japan_2023_Fukushima_Forest_NIES_CX04		7656179	2023-09-10T11:23:25Z	2023-09-10T11:23:25Z	event	animal		Rodentia	1												human	Eiki Aikawa
7656184	Snapshot_Japan_2023_Fukushima_Forest_NIES_CX04		7656184	2023-09-10T13:12:59Z	2023-09-10T13:12:59Z	event	animal		Rodentia	1												human	Eiki Aikawa
7656191	Snapshot_Japan_2023_Fukushima_Forest_NIES_CX04		7656191	2023-09-11T10:52:50Z	2023-09-11T10:52:50Z	event	animal		Rodentia	1												human	Eiki Aikawa
7656193	Snapshot_Japan_2023_Fukushima_Forest_NIES_CX04		7656193	2023-09-11T14:47:14Z	2023-09-11T14:47:14Z	event	animal		Rodentia	1												human	Eiki Aikawa
7656194	Snapshot_Japan_2023_Fukushima_Forest_NIES_CX04		7656194	2023-09-11T15:28:09Z	2023-09-11T15:29:06Z	event	animal		Rodentia	1												human	Eiki Aikawa
7656195	Snapshot_Japan_2023_Fukushima_Forest_NIES_CX04		7656195	2023-09-11T15:13:55Z	2023-09-11T15:13:55Z	event	animal		Rodentia	1												human	Eiki Aikawa
7656209	Snapshot_Japan_2023_Fukushima_Forest_NIES_CX04		7656209	2023-09-13T15:14:13Z	2023-09-13T15:14:13Z	event	animal		Rodentia	1												human	Eiki Aikawa
7656210	Snapshot_Japan_2023_Fukushima_Forest_NIES_CX04		7656210	2023-09-13T18:04:32Z	2023-09-13T18:04:41Z	event	animal		Rodentia	1												human	Eiki Aikawa
7656220	Snapshot_Japan_2023_Fukushima_Forest_NIES_CX04		7656220	2023-09-14T13:08:22Z	2023-09-14T13:08:22Z	event	animal		Rodentia	1												human	Eiki Aikawa
7656222	Snapshot_Japan_2023_Fukushima_Forest_NIES_CX04		7656222	2023-09-14T13:10:34Z	2023-09-14T13:10:55Z	event	animal		Rodentia	1												human	Eiki Aikawa
7656225	Snapshot_Japan_2023_Fukushima_Forest_NIES_CX04		7656225	2023-09-14T13:22:09Z	2023-09-14T13:22:59Z	event	animal		Rodentia	1												human	Eiki Aikawa
7656229	Snapshot_Japan_2023_Fukushima_Forest_NIES_CX04		7656229	2023-09-14T14:49:14Z	2023-09-14T14:49:14Z	event	animal		Rodentia	1												human	Eiki Aikawa
7656230	Snapshot_Japan_2023_Fukushima_Forest_NIES_CX04		7656230	2023-09-14T17:55:03Z	2023-09-14T17:55:19Z	event	animal		Rodentia	1												human	Eiki Aikawa
7656235	Snapshot_Japan_2023_Fukushima_Forest_NIES_CX04		7656235	2023-09-17T17:16:47Z	2023-09-17T17:16:48Z	event	animal		Rodentia	1												human	Eiki Aikawa
7656241	Snapshot_Japan_2023_Fukushima_Forest_NIES_CX04		7656241	2023-09-18T11:08:59Z	2023-09-18T11:09:04Z	event	animal		Rodentia	1												human	Eiki Aikawa
7656242	Snapshot_Japan_2023_Fukushima_Forest_NIES_CX04		7656242	2023-09-18T16:12:17Z	2023-09-18T16:12:24Z	event	animal		Rodentia	1												human	Eiki Aikawa
7656245	Snapshot_Japan_2023_Fukushima_Forest_NIES_CX04		7656245	2023-09-19T16:56:11Z	2023-09-19T16:56:48Z	event	animal		Rodentia	1												human	Eiki Aikawa
7656249	Snapshot_Japan_2023_Fukushima_Forest_NIES_CX04		7656249	2023-09-19T17:05:48Z	2023-09-19T17:05:48Z	event	animal		Rodentia	1												human	Eiki Aikawa
7656250	Snapshot_Japan_2023_Fukushima_Forest_NIES_CX04		7656250	2023-09-19T19:19:29Z	2023-09-19T19:19:30Z	event	animal		Rodentia	1												human	Eiki Aikawa
7656254	Snapshot_Japan_2023_Fukushima_Forest_NIES_CX04		7656254	2023-09-20T15:27:50Z	2023-09-20T15:27:50Z	event	animal		Rodentia	1												human	Eiki Aikawa
7656257	Snapshot_Japan_2023_Fukushima_Forest_NIES_CX04		7656257	2023-09-22T11:50:03Z	2023-09-22T11:50:03Z	event	animal		Rodentia	1												human	Eiki Aikawa
7656260	Snapshot_Japan_2023_Fukushima_Forest_NIES_CX04		7656260	2023-09-23T10:07:10Z	2023-09-23T10:07:15Z	event	animal		Rodentia	1												human	Eiki Aikawa
7656261	Snapshot_Japan_2023_Fukushima_Forest_NIES_CX04		7656261	2023-09-23T10:20:42Z	2023-09-23T10:20:42Z	event	animal		Rodentia	1												human	Eiki Aikawa
7656263	Snapshot_Japan_2023_Fukushima_Forest_NIES_CX04		7656263	2023-09-23T12:20:49Z	2023-09-23T12:20:51Z	event	animal		Rodentia	1												human	Eiki Aikawa
7656267	Snapshot_Japan_2023_Fukushima_Forest_NIES_CX04		7656267	2023-09-23T14:40:12Z	2023-09-23T14:40:15Z	event	animal		Rodentia	1												human	Eiki Aikawa
7656268	Snapshot_Japan_2023_Fukushima_Forest_NIES_CX04		7656268	2023-09-24T11:39:13Z	2023-09-24T11:39:14Z	event	animal		Rodentia	1												human	Eiki Aikawa
7656275	Snapshot_Japan_2023_Fukushima_Forest_NIES_CX04		7656275	2023-09-24T19:16:51Z	2023-09-24T19:16:51Z	event	animal		Rodentia	1												human	Eiki Aikawa
7656280	Snapshot_Japan_2023_Fukushima_Forest_NIES_CX04		7656280	2023-09-25T09:19:43Z	2023-09-25T09:19:53Z	event	animal		Rodentia	1												human	Eiki Aikawa
7656287	Snapshot_Japan_2023_Fukushima_Forest_NIES_CX04		7656287	2023-09-27T19:42:05Z	2023-09-27T19:42:05Z	event	animal		Rodentia	1												human	Eiki Aikawa
7656290	Snapshot_Japan_2023_Fukushima_Forest_NIES_CX04		7656290	2023-09-28T12:50:54Z	2023-09-28T12:51:02Z	event	animal		Rodentia	1												human	Eiki Aikawa
7656293	Snapshot_Japan_2023_Fukushima_Forest_NIES_CX04		7656293	2023-09-28T19:23:08Z	2023-09-28T19:23:11Z	event	animal		Rodentia	1												human	Eiki Aikawa
7656294	Snapshot_Japan_2023_Fukushima_Forest_NIES_CX04		7656294	2023-09-29T11:28:11Z	2023-09-29T11:28:11Z	event	animal		Rodentia	1												human	Eiki Aikawa
7656298	Snapshot_Japan_2023_Fukushima_Forest_NIES_CX04		7656298	2023-09-30T09:28:10Z	2023-09-30T09:28:10Z	event	animal		Rodentia	1												human	Eiki Aikawa
7656299	Snapshot_Japan_2023_Fukushima_Forest_NIES_CX04		7656299	2023-09-30T12:22:49Z	2023-09-30T12:22:50Z	event	animal		Rodentia	1												human	Eiki Aikawa
7656300	Snapshot_Japan_2023_Fukushima_Forest_NIES_CX04		7656300	2023-09-30T10:02:52Z	2023-09-30T10:02:52Z	event	animal		Rodentia	1												human	Eiki Aikawa
7656301	Snapshot_Japan_2023_Fukushima_Forest_NIES_CX04		7656301	2023-10-01T09:28:06Z	2023-10-01T09:28:07Z	event	animal		Rodentia	1												human	Eiki Aikawa
7656304	Snapshot_Japan_2023_Fukushima_Forest_NIES_CX04		7656304	2023-10-01T11:09:37Z	2023-10-01T11:09:37Z	event	animal		Rodentia	1												human	Eiki Aikawa
7656309	Snapshot_Japan_2023_Fukushima_Forest_NIES_CX04		7656309	2023-10-01T12:09:24Z	2023-10-01T12:09:24Z	event	animal		Rodentia	1												human	Eiki Aikawa
7656310	Snapshot_Japan_2023_Fukushima_Forest_NIES_CX04		7656310	2023-10-01T15:54:20Z	2023-10-01T15:54:20Z	event	animal		Rodentia	1												human	Eiki Aikawa
7656312	Snapshot_Japan_2023_Fukushima_Forest_NIES_CX04		7656312	2023-10-02T14:21:59Z	2023-10-02T14:21:59Z	event	animal		Rodentia	1												human	Eiki Aikawa
7656313	Snapshot_Japan_2023_Fukushima_Forest_NIES_CX04		7656313	2023-10-02T10:16:19Z	2023-10-02T10:16:19Z	event	animal		Rodentia	1												human	Eiki Aikawa
7656316	Snapshot_Japan_2023_Fukushima_Forest_NIES_CX04		7656316	2023-10-03T11:33:26Z	2023-10-03T11:33:26Z	event	animal		Rodentia	1												human	Eiki Aikawa
7656318	Snapshot_Japan_2023_Fukushima_Forest_NIES_CX04		7656318	2023-10-04T10:43:02Z	2023-10-04T10:43:02Z	event	animal		Rodentia	1												human	Eiki Aikawa
7656324	Snapshot_Japan_2023_Fukushima_Forest_NIES_CX04		7656324	2023-10-04T11:51:13Z	2023-10-04T11:51:14Z	event	animal		Rodentia	1												human	Eiki Aikawa
7656325	Snapshot_Japan_2023_Fukushima_Forest_NIES_CX04		7656325	2023-10-04T13:28:15Z	2023-10-04T13:28:15Z	event	animal		Rodentia	1												human	Eiki Aikawa
7656329	Snapshot_Japan_2023_Fukushima_Forest_NIES_CX04		7656329	2023-10-05T14:19:47Z	2023-10-05T14:19:47Z	event	animal		Rodentia	1												human	Eiki Aikawa
7656332	Snapshot_Japan_2023_Fukushima_Forest_NIES_CX04		7656332	2023-10-05T17:40:40Z	2023-10-05T17:40:46Z	event	animal		Rodentia	1												human	Eiki Aikawa
7656337	Snapshot_Japan_2023_Fukushima_Forest_NIES_CX04		7656337	2023-10-06T13:27:20Z	2023-10-06T13:27:59Z	event	animal		Rodentia	1												human	Eiki Aikawa
7656339	Snapshot_Japan_2023_Fukushima_Forest_NIES_CX04		7656339	2023-10-06T14:35:39Z	2023-10-06T14:35:39Z	event	animal		Rodentia	1												human	Eiki Aikawa
7656345	Snapshot_Japan_2023_Fukushima_Forest_NIES_CX04		7656345	2023-10-06T15:56:00Z	2023-10-06T15:56:13Z	event	animal		Rodentia	1												human	Eiki Aikawa
7656347	Snapshot_Japan_2023_Fukushima_Forest_NIES_CX04		7656347	2023-10-08T14:25:10Z	2023-10-08T14:25:41Z	event	animal		Rodentia	1												human	Eiki Aikawa
7656352	Snapshot_Japan_2023_Fukushima_Forest_NIES_CX04		7656352	2023-10-08T18:00:32Z	2023-10-08T18:00:32Z	event	animal		Rodentia	1												human	Eiki Aikawa
7656354	Snapshot_Japan_2023_Fukushima_Forest_NIES_CX04		7656354	2023-10-10T13:08:41Z	2023-10-10T13:08:53Z	event	animal		Rodentia	1												human	Eiki Aikawa
7656359	Snapshot_Japan_2023_Fukushima_Forest_NIES_CX04		7656359	2023-10-10T14:57:34Z	2023-10-10T14:57:41Z	event	animal		Rodentia	1												human	Eiki Aikawa
7656363	Snapshot_Japan_2023_Fukushima_Forest_NIES_CX04		7656363	2023-10-11T10:41:19Z	2023-10-11T10:41:19Z	event	animal		Rodentia	1												human	Eiki Aikawa
7656367	Snapshot_Japan_2023_Fukushima_Forest_NIES_CX04		7656367	2023-10-11T11:29:22Z	2023-10-11T11:30:13Z	event	animal		Rodentia	1												human	Eiki Aikawa
7656376	Snapshot_Japan_2023_Fukushima_Forest_NIES_CX04		7656376	2023-10-13T10:51:50Z	2023-10-13T10:51:50Z	event	animal		Rodentia	1												human	Eiki Aikawa
7656378	Snapshot_Japan_2023_Fukushima_Forest_NIES_CX04		7656378	2023-10-12T10:25:03Z	2023-10-12T10:25:03Z	event	animal		Rodentia	1												human	Eiki Aikawa
7656379	Snapshot_Japan_2023_Fukushima_Forest_NIES_CX04		7656379	2023-10-12T19:16:37Z	2023-10-12T19:16:37Z	event	animal		Rodentia	1												human	Eiki Aikawa
7656386	Snapshot_Japan_2023_Fukushima_Forest_NIES_CX04		7656386	2023-10-10T10:08:23Z	2023-10-10T10:08:23Z	event	animal		Rodentia	1												human	Eiki Aikawa
7656392	Snapshot_Japan_2023_Fukushima_Forest_NIES_CX04		7656392	2023-10-14T11:45:04Z	2023-10-14T11:45:04Z	event	animal		Rodentia	1												human	Eiki Aikawa
7656393	Snapshot_Japan_2023_Fukushima_Forest_NIES_CX04		7656393	2023-10-16T09:30:23Z	2023-10-16T09:30:24Z	event	animal		Rodentia	1												human	Eiki Aikawa
7656397	Snapshot_Japan_2023_Fukushima_Forest_NIES_CX04		7656397	2023-10-15T08:34:47Z	2023-10-15T08:34:47Z	event	animal		Rodentia	1												human	Eiki Aikawa
7656400	Snapshot_Japan_2023_Fukushima_Forest_NIES_CX04		7656400	2023-10-16T19:29:22Z	2023-10-16T19:29:22Z	event	animal		Rodentia	1												human	Eiki Aikawa
7656408	Snapshot_Japan_2023_Fukushima_Forest_NIES_CX04		7656408	2023-10-17T09:37:45Z	2023-10-17T09:37:45Z	event	animal		Rodentia	1												human	Eiki Aikawa
7656412	Snapshot_Japan_2023_Fukushima_Forest_NIES_CX04		7656412	2023-10-17T12:22:51Z	2023-10-17T12:23:14Z	event	animal		Rodentia	1												human	Eiki Aikawa
7656424	Snapshot_Japan_2023_Fukushima_Forest_NIES_CX04		7656424	2023-10-18T10:06:43Z	2023-10-18T10:06:43Z	event	animal		Rodentia	1												human	Eiki Aikawa
7656425	Snapshot_Japan_2023_Fukushima_Forest_NIES_CX04		7656425	2023-10-18T13:03:12Z	2023-10-18T13:03:12Z	event	animal		Rodentia	1												human	Eiki Aikawa
7656426	Snapshot_Japan_2023_Fukushima_Forest_NIES_CX04		7656426	2023-10-18T11:05:21Z	2023-10-18T11:05:21Z	event	animal		Rodentia	1												human	Eiki Aikawa
7656430	Snapshot_Japan_2023_Fukushima_Forest_NIES_CX04		7656430	2023-10-18T18:18:17Z	2023-10-18T18:18:17Z	event	animal		Rodentia	1												human	Eiki Aikawa
7656431	Snapshot_Japan_2023_Fukushima_Forest_NIES_CX04		7656431	2023-10-18T16:22:01Z	2023-10-18T16:22:01Z	event	animal		Rodentia	1												human	Eiki Aikawa
7656434	Snapshot_Japan_2023_Fukushima_Forest_NIES_CX04		7656434	2023-10-19T16:38:00Z	2023-10-19T16:38:00Z	event	animal		Rodentia	1												human	Eiki Aikawa
7656440	Snapshot_Japan_2023_Fukushima_Forest_NIES_CX04		7656440	2023-10-19T17:15:13Z	2023-10-19T17:15:15Z	event	animal		Rodentia	1												human	Eiki Aikawa
7656441	Snapshot_Japan_2023_Fukushima_Forest_NIES_CX04		7656441	2023-10-19T18:07:49Z	2023-10-19T18:08:16Z	event	animal		Rodentia	1												human	Eiki Aikawa
7656442	Snapshot_Japan_2023_Fukushima_Forest_NIES_CX04		7656442	2023-10-19T17:53:10Z	2023-10-19T17:53:10Z	event	animal		Rodentia	1												human	Eiki Aikawa
7656443	Snapshot_Japan_2023_Fukushima_Forest_NIES_CX04		7656443	2023-10-19T17:17:50Z	2023-10-19T17:17:50Z	event	animal		Rodentia	1												human	Eiki Aikawa
7656444	Snapshot_Japan_2023_Fukushima_Forest_NIES_CX04		7656444	2023-10-20T13:39:35Z	2023-10-20T13:39:36Z	event	animal		Rodentia	1												human	Eiki Aikawa
7656448	Snapshot_Japan_2023_Fukushima_Forest_NIES_CX04		7656448	2023-10-21T10:49:14Z	2023-10-21T10:49:34Z	event	animal		Rodentia	1												human	Eiki Aikawa
7656450	Snapshot_Japan_2023_Fukushima_Forest_NIES_CX04		7656450	2023-10-21T09:14:53Z	2023-10-21T09:14:53Z	event	animal		Rodentia	1												human	Eiki Aikawa
7656455	Snapshot_Japan_2023_Fukushima_Forest_NIES_CX04		7656455	2023-10-22T14:26:24Z	2023-10-22T14:26:31Z	event	animal		Rodentia	1												human	Eiki Aikawa
7656456	Snapshot_Japan_2023_Fukushima_Forest_NIES_CX04		7656456	2023-10-22T14:32:42Z	2023-10-22T14:32:42Z	event	animal		Rodentia	1												human	Eiki Aikawa
7656464	Snapshot_Japan_2023_Fukushima_Forest_NIES_CX04		7656464	2023-10-22T18:26:15Z	2023-10-22T18:26:18Z	event	animal		Rodentia	1												human	Eiki Aikawa
7656466	Snapshot_Japan_2023_Fukushima_Forest_NIES_CX04		7656466	2023-10-23T16:19:33Z	2023-10-23T16:19:33Z	event	animal		Rodentia	1												human	Eiki Aikawa
7656470	Snapshot_Japan_2023_Fukushima_Forest_NIES_CX04		7656470	2023-10-23T16:55:34Z	2023-10-23T16:55:34Z	event	animal		Rodentia	1												human	Eiki Aikawa
7656471	Snapshot_Japan_2023_Fukushima_Forest_NIES_CX04		7656471	2023-10-23T16:22:18Z	2023-10-23T16:22:18Z	event	animal		Rodentia	1												human	Eiki Aikawa
7656472	Snapshot_Japan_2023_Fukushima_Forest_NIES_CX04		7656472	2023-10-23T18:21:16Z	2023-10-23T18:21:18Z	event	animal		Rodentia	1												human	Eiki Aikawa
7656473	Snapshot_Japan_2023_Fukushima_Forest_NIES_CX04		7656473	2023-10-23T16:29:01Z	2023-10-23T16:29:01Z	event	animal		Rodentia	1												human	Eiki Aikawa
7656474	Snapshot_Japan_2023_Fukushima_Forest_NIES_CX04		7656474	2023-10-24T17:06:37Z	2023-10-24T17:06:41Z	event	animal		Rodentia	1												human	Eiki Aikawa
7656475	Snapshot_Japan_2023_Fukushima_Forest_NIES_CX04		7656475	2023-10-23T19:20:50Z	2023-10-23T19:21:36Z	event	animal		Rodentia	1												human	Eiki Aikawa
7656483	Snapshot_Japan_2023_Fukushima_Forest_NIES_CX04		7656483	2023-10-25T15:02:20Z	2023-10-25T15:02:20Z	event	animal		Rodentia	1												human	Eiki Aikawa
7656514	Snapshot_Japan_2023_Fukushima_Forest_NIES_CX04		7656514	2023-10-17T09:01:01Z	2023-10-17T09:01:01Z	event	animal		Rodentia	1												human	Eiki Aikawa
7656077	Snapshot_Japan_2023_Fukushima_Forest_NIES_CX04		7656077	2023-08-31T11:47:24Z	2023-08-31T11:47:24Z	event	animal		Rodentia	2												human	Eiki Aikawa
7656096	Snapshot_Japan_2023_Fukushima_Forest_NIES_CX04		7656096	2023-09-02T13:31:57Z	2023-09-02T13:32:12Z	event	animal		Rodentia	2												human	Eiki Aikawa
7656102	Snapshot_Japan_2023_Fukushima_Forest_NIES_CX04		7656102	2023-09-02T15:51:21Z	2023-09-02T15:51:28Z	event	animal		Rodentia	2												human	Eiki Aikawa
7656125	Snapshot_Japan_2023_Fukushima_Forest_NIES_CX04		7656125	2023-09-05T12:02:45Z	2023-09-05T12:03:43Z	event	animal		Rodentia	2												human	Eiki Aikawa
7656228	Snapshot_Japan_2023_Fukushima_Forest_NIES_CX04		7656228	2023-09-14T17:08:32Z	2023-09-14T17:08:50Z	event	animal		Rodentia	2												human	Eiki Aikawa
7656271	Snapshot_Japan_2023_Fukushima_Forest_NIES_CX04		7656271	2023-09-24T14:38:20Z	2023-09-24T14:38:43Z	event	animal		Rodentia	2												human	Eiki Aikawa
7656133	Snapshot_Japan_2023_Fukushima_Forest_NIES_CX04		7656133	2023-09-05T14:25:06Z	2023-09-05T14:25:06Z	event	animal		Felis catus	1												human	Eiki Aikawa
7656074	Snapshot_Japan_2023_Fukushima_Forest_NIES_CX04		7656074	2023-08-30T22:37:51Z	2023-08-30T22:37:52Z	event	animal		Martes melampus	1												human	Eiki Aikawa
7656211	Snapshot_Japan_2023_Fukushima_Forest_NIES_CX04		7656211	2023-09-12T22:59:17Z	2023-09-12T22:59:19Z	event	animal		Martes melampus	1												human	Eiki Aikawa
7656465	Snapshot_Japan_2023_Fukushima_Forest_NIES_CX04		7656465	2023-10-22T15:13:33Z	2023-10-22T15:13:33Z	event	animal		Martes melampus	1												human	Eiki Aikawa
7655999	Snapshot_Japan_2023_Fukushima_Forest_NIES_CX04		7655999	2023-08-23T05:03:41Z	2023-08-23T05:07:54Z	event	human		Homo sapiens	2												human	Eiki Aikawa
7656488	Snapshot_Japan_2023_Fukushima_Forest_NIES_CX04		7656488	2023-10-26T01:58:58Z	2023-10-26T01:59:38Z	event	human		Homo sapiens	3												human	Eiki Aikawa
7656353	Snapshot_Japan_2023_Fukushima_Forest_NIES_CX04		7656353	2023-10-09T11:58:57Z	2023-10-09T11:58:58Z	event	animal		Carnivora	1												human	Eiki Aikawa
7656060	Snapshot_Japan_2023_Fukushima_Forest_NIES_CX04		7656060	2023-08-28T15:11:47Z	2023-08-28T15:11:47Z	event	blank			1												human	Eiki Aikawa
7656061	Snapshot_Japan_2023_Fukushima_Forest_NIES_CX04		7656061	2023-08-28T15:07:53Z	2023-08-28T15:07:53Z	event	blank			1												human	Eiki Aikawa
7656067	Snapshot_Japan_2023_Fukushima_Forest_NIES_CX04		7656067	2023-08-30T13:45:39Z	2023-08-30T13:45:39Z	event	blank			1												human	Eiki Aikawa
7656068	Snapshot_Japan_2023_Fukushima_Forest_NIES_CX04		7656068	2023-08-29T18:24:55Z	2023-08-29T18:24:55Z	event	blank			1												human	Eiki Aikawa
7656076	Snapshot_Japan_2023_Fukushima_Forest_NIES_CX04		7656076	2023-08-31T17:56:12Z	2023-08-31T17:56:12Z	event	blank			1												human	Eiki Aikawa
7656083	Snapshot_Japan_2023_Fukushima_Forest_NIES_CX04		7656083	2023-09-01T16:06:30Z	2023-09-01T16:06:30Z	event	blank			1												human	Eiki Aikawa
7656106	Snapshot_Japan_2023_Fukushima_Forest_NIES_CX04		7656106	2023-09-02T17:35:58Z	2023-09-02T17:35:58Z	event	blank			1												human	Eiki Aikawa
7656150	Snapshot_Japan_2023_Fukushima_Forest_NIES_CX04		7656150	2023-09-09T15:47:46Z	2023-09-09T15:47:46Z	event	blank			1												human	Eiki Aikawa
7656151	Snapshot_Japan_2023_Fukushima_Forest_NIES_CX04		7656151	2023-09-09T17:24:33Z	2023-09-09T17:24:33Z	event	blank			1												human	Eiki Aikawa
7656152	Snapshot_Japan_2023_Fukushima_Forest_NIES_CX04		7656152	2023-09-09T11:47:26Z	2023-09-09T11:47:26Z	event	blank			1												human	Eiki Aikawa
7656192	Snapshot_Japan_2023_Fukushima_Forest_NIES_CX04		7656192	2023-09-11T12:26:58Z	2023-09-11T12:26:58Z	event	blank			1												human	Eiki Aikawa
7656203	Snapshot_Japan_2023_Fukushima_Forest_NIES_CX04		7656203	2023-09-12T04:58:05Z	2023-09-12T04:58:05Z	event	blank			1												human	Eiki Aikawa
7656221	Snapshot_Japan_2023_Fukushima_Forest_NIES_CX04		7656221	2023-09-14T12:57:08Z	2023-09-14T12:57:08Z	event	blank			1												human	Eiki Aikawa
7656253	Snapshot_Japan_2023_Fukushima_Forest_NIES_CX04		7656253	2023-09-20T11:56:48Z	2023-09-20T11:56:48Z	event	blank			1												human	Eiki Aikawa
7656255	Snapshot_Japan_2023_Fukushima_Forest_NIES_CX04		7656255	2023-09-22T03:42:57Z	2023-09-22T03:42:57Z	event	blank			1												human	Eiki Aikawa
7656256	Snapshot_Japan_2023_Fukushima_Forest_NIES_CX04		7656256	2023-09-20T14:04:55Z	2023-09-20T14:04:55Z	event	blank			1												human	Eiki Aikawa
7656262	Snapshot_Japan_2023_Fukushima_Forest_NIES_CX04		7656262	2023-09-22T16:17:05Z	2023-09-22T16:17:05Z	event	blank			1												human	Eiki Aikawa
7656278	Snapshot_Japan_2023_Fukushima_Forest_NIES_CX04		7656278	2023-09-25T09:53:54Z	2023-09-25T09:53:59Z	event	blank			1												human	Eiki Aikawa
7656279	Snapshot_Japan_2023_Fukushima_Forest_NIES_CX04		7656279	2023-09-25T14:57:07Z	2023-09-25T14:57:07Z	event	blank			1												human	Eiki Aikawa
7656285	Snapshot_Japan_2023_Fukushima_Forest_NIES_CX04		7656285	2023-09-25T16:15:39Z	2023-09-25T16:15:39Z	event	blank			1												human	Eiki Aikawa
7656292	Snapshot_Japan_2023_Fukushima_Forest_NIES_CX04		7656292	2023-09-29T16:06:19Z	2023-09-29T16:06:20Z	event	blank			1												human	Eiki Aikawa
7656305	Snapshot_Japan_2023_Fukushima_Forest_NIES_CX04		7656305	2023-10-01T11:45:49Z	2023-10-01T11:45:50Z	event	blank			1												human	Eiki Aikawa
7656311	Snapshot_Japan_2023_Fukushima_Forest_NIES_CX04		7656311	2023-10-02T10:14:35Z	2023-10-02T10:14:35Z	event	blank			1												human	Eiki Aikawa
7656328	Snapshot_Japan_2023_Fukushima_Forest_NIES_CX04		7656328	2023-10-05T12:03:41Z	2023-10-05T12:03:41Z	event	blank			1												human	Eiki Aikawa
7656330	Snapshot_Japan_2023_Fukushima_Forest_NIES_CX04		7656330	2023-10-06T10:11:37Z	2023-10-06T10:11:39Z	event	blank			1												human	Eiki Aikawa
7656331	Snapshot_Japan_2023_Fukushima_Forest_NIES_CX04		7656331	2023-10-06T10:43:42Z	2023-10-06T10:43:42Z	event	blank			1												human	Eiki Aikawa
7656336	Snapshot_Japan_2023_Fukushima_Forest_NIES_CX04		7656336	2023-10-06T14:26:50Z	2023-10-06T14:26:50Z	event	blank			1												human	Eiki Aikawa
7656338	Snapshot_Japan_2023_Fukushima_Forest_NIES_CX04		7656338	2023-10-06T14:50:05Z	2023-10-06T14:50:05Z	event	blank			1												human	Eiki Aikawa
7656344	Snapshot_Japan_2023_Fukushima_Forest_NIES_CX04		7656344	2023-10-07T18:37:33Z	2023-10-07T18:37:53Z	event	blank			1												human	Eiki Aikawa
7656346	Snapshot_Japan_2023_Fukushima_Forest_NIES_CX04		7656346	2023-10-08T09:51:56Z	2023-10-08T09:52:00Z	event	blank			1												human	Eiki Aikawa
7656355	Snapshot_Japan_2023_Fukushima_Forest_NIES_CX04		7656355	2023-10-10T09:49:21Z	2023-10-10T09:49:25Z	event	blank			1												human	Eiki Aikawa
7656361	Snapshot_Japan_2023_Fukushima_Forest_NIES_CX04		7656361	2023-10-10T13:25:38Z	2023-10-10T13:25:38Z	event	blank			1												human	Eiki Aikawa
7656362	Snapshot_Japan_2023_Fukushima_Forest_NIES_CX04		7656362	2023-10-11T11:11:07Z	2023-10-11T11:11:07Z	event	blank			1												human	Eiki Aikawa
7656366	Snapshot_Japan_2023_Fukushima_Forest_NIES_CX04		7656366	2023-10-07T17:26:52Z	2023-10-07T17:26:52Z	event	blank			1												human	Eiki Aikawa
7656370	Snapshot_Japan_2023_Fukushima_Forest_NIES_CX04		7656370	2023-10-11T11:31:48Z	2023-10-11T11:31:48Z	event	blank			1												human	Eiki Aikawa
7656371	Snapshot_Japan_2023_Fukushima_Forest_NIES_CX04		7656371	2023-10-12T17:42:07Z	2023-10-12T17:42:07Z	event	blank			1												human	Eiki Aikawa
7656372	Snapshot_Japan_2023_Fukushima_Forest_NIES_CX04		7656372	2023-10-12T10:11:16Z	2023-10-12T10:11:16Z	event	blank			1												human	Eiki Aikawa
7656380	Snapshot_Japan_2023_Fukushima_Forest_NIES_CX04		7656380	2023-10-13T09:46:43Z	2023-10-13T09:46:43Z	event	blank			1												human	Eiki Aikawa
7656394	Snapshot_Japan_2023_Fukushima_Forest_NIES_CX04		7656394	2023-10-15T12:47:56Z	2023-10-15T12:47:56Z	event	blank			1												human	Eiki Aikawa
7656395	Snapshot_Japan_2023_Fukushima_Forest_NIES_CX04		7656395	2023-10-15T09:59:18Z	2023-10-15T09:59:18Z	event	blank			1												human	Eiki Aikawa
7656396	Snapshot_Japan_2023_Fukushima_Forest_NIES_CX04		7656396	2023-10-15T12:54:32Z	2023-10-15T12:54:39Z	event	blank			1												human	Eiki Aikawa
7656401	Snapshot_Japan_2023_Fukushima_Forest_NIES_CX04		7656401	2023-10-16T16:00:11Z	2023-10-16T16:00:11Z	event	blank			1												human	Eiki Aikawa
7656407	Snapshot_Japan_2023_Fukushima_Forest_NIES_CX04		7656407	2023-10-16T17:24:03Z	2023-10-16T17:24:03Z	event	blank			1												human	Eiki Aikawa
7656410	Snapshot_Japan_2023_Fukushima_Forest_NIES_CX04		7656410	2023-10-17T11:11:57Z	2023-10-17T11:11:57Z	event	blank			1												human	Eiki Aikawa
7656411	Snapshot_Japan_2023_Fukushima_Forest_NIES_CX04		7656411	2023-10-17T11:58:49Z	2023-10-17T11:58:49Z	event	blank			1												human	Eiki Aikawa
7656417	Snapshot_Japan_2023_Fukushima_Forest_NIES_CX04		7656417	2023-10-17T13:05:09Z	2023-10-17T13:05:09Z	event	blank			1												human	Eiki Aikawa
7656418	Snapshot_Japan_2023_Fukushima_Forest_NIES_CX04		7656418	2023-10-17T15:18:01Z	2023-10-17T15:18:01Z	event	blank			1												human	Eiki Aikawa
[truncated: 16,028 more rows]
