# Supplementary material for: Snapshot Japan 2023: the first camera trap dataset under a globally standardised protocol in Japan
Source: Biodivers Data J. 2025 Mar 13;13:e141168. doi: 10.3897/BDJ.13.e141168 (PMC11926606; doi:10.3897/BDJ.13.e141168)
Supplement: Supplementary material 4 — Dataset formatted as Camtrap DP 1.0.1 [file bdj-13-e141168-s004.zip › datapackage.json]

{
  "name" : "snapshot_japan_2023",
  "profile" : "https://rs.gbif.org/data-packages/camtrap-dp/1.0/profile/camtrap-dp-profile.json",
  "title" : "Dataset from Snapshot Japan 2023",
  "description" : "We present the first dataset from a collaborative camera trap survey using the Snapshot protocol in Japan conducted in 2023. We collected data at 90 locations across 9 arrays for a total of 6162 trap-nights of survey effort. The total number of sequences with mammals and birds was 7967, including 20 mammal species and 23 avian species. Apart from humans, wild boar, sika deer, and rodents were the most commonly observed taxa on the camera traps, covering 57.9% of all the animal individuals. We provide the dataset Camtrap DP 1.0 format. Our dataset can be used for a part of global dataset for comparing relative abundances of wildlife and for a baseline of wildlife population trends in Japan.",
  "sources" : [ {
    "title" : "Wildlife insights",
    "path" : "https://app.wildlifeinsights.org/public-project/2006510/145625598251_2006510_103_snapshot_japan_2023",
    "email" : ""
  } ],
  "licenses" : [ {
    "name" : "CC-BY-4.0",
    "scope" : "data"
  }, {
    "name" : "CC-BY-4.0",
    "scope" : "media"
  } ],
  "version" : "4",
  "keywords" : [ "camera trap", "mammal", "bird", "Snapshot", "biodiversity monitoring", "network", "East Asia" ],
  "created" : "2025-02-07T16:37:58Z",
  "contributors" : [ {
    "title" : "Keita Fukasawa",
    "email" : "k.fukasawa37@gmail.com",
    "organization" : "National Institute for Environmental Studies",
    "role" : "contact",
    "firstName" : "Keita",
    "lastName" : "Fukasawa"
  }, {
    "title" : "Takahiro Morosawa",
    "email" : "tmorosawa@go.tuat.ac.jp",
    "organization" : "Tokyo University of Agriculture and Technology",
    "role" : "principalInvestigator",
    "firstName" : "Takahiro",
    "lastName" : "Morosawa"
  }, {
    "title" : "Yoshihiro Nakashima",
    "email" : "yosshi1215jp@gmail.com",
    "organization" : "Nihon University",
    "role" : "principalInvestigator",
    "firstName" : "Yoshihiro",
    "lastName" : "Nakashima"
  }, {
    "title" : "Shun Takagi",
    "email" : "takagi@wmi-hyogo.jp",
    "organization" : "University of Hyogo",
    "role" : "principalInvestigator",
    "firstName" : "Shun",
    "lastName" : "Takagi"
  }, {
    "title" : "Takumasa Yokoyama",
    "email" : "y.takumasa@gmail.com",
    "organization" : "Sugiyama Jogakuen University",
    "role" : "principalInvestigator",
    "firstName" : "Takumasa",
    "lastName" : "Yokoyama"
  }, {
    "title" : "Masaki Ando",
    "email" : "ando.masaki.i7@f.gifu-u.ac.jp",
    "organization" : "Gifu University",
    "role" : "principalInvestigator",
    "firstName" : "Masaki",
    "lastName" : "Ando"
  }, {
    "title" : "Hayato Iijima",
    "email" : "hayato.iijima@gmail.com",
    "organization" : "Forest and Forest Product Research Institute",
    "role" : "principalInvestigator",
    "firstName" : "Hayato",
    "lastName" : "Iijima"
  }, {
    "title" : "Masayuki Saito",
    "email" : "saito.ume@gmail.com",
    "organization" : "Yamagata University",
    "role" : "principalInvestigator",
    "firstName" : "Masayuki",
    "lastName" : "Saito"
  }, {
    "title" : "Nao Kumada",
    "email" : "kumada.nao@nies.go.jp",
    "organization" : "National Institute for Environmental Studies",
    "role" : "contributor",
    "firstName" : "Nao",
    "lastName" : "Kumada"
  }, {
    "title" : "Kahoko Tochigi",
    "email" : "k.koro722@gmail.com",
    "organization" : "National Institute for Environmental Studies/Tokyo University/Tokyo University of Agriculture and Technology",
    "role" : "contributor",
    "firstName" : "Kahoko",
    "lastName" : "Tochigi"
  }, {
    "title" : "Akira Yoshioka",
    "email" : "yoshioka.akira@nies.go.jp",
    "organization" : "National Institute for Environmental Studies",
    "role" : "contributor",
    "firstName" : "Akira",
    "lastName" : "Yoshioka"
  }, {
    "title" : "Satsuki Funatsu",
    "email" : "satsuki.funatsu@gmail.com",
    "organization" : "Gifu University",
    "role" : "contributor",
    "firstName" : "Satsuki",
    "lastName" : "Funatsu"
  }, {
    "title" : "Shinsuke Koike",
    "email" : "koikes@cc.tuat.ac.jp",
    "organization" : "Tokyo University of Agriculture and Technology",
    "role" : "contributor",
    "firstName" : "Shinsuke",
    "lastName" : "Koike"
  }, {
    "title" : "Hiroyuki Uno",
    "email" : "unoh@m2.tuat.ac.jp",
    "organization" : "Tokyo University of Agriculture and Technology",
    "role" : "contributor",
    "firstName" : "Hiroyuki",
    "lastName" : "Uno"
  }, {
    "title" : "Takaaki Enomoto",
    "email" : "t.enomoto6518@gmail.com",
    "organization" : "UGAS, Iwate university",
    "role" : "contributor",
    "firstName" : "Takaaki",
    "lastName" : "Enomoto"
  } ],
  "resources" : [ {
    "name" : "deployments",
    "profile" : "tabular-data-resource",
    "format" : "csv",
    "encoding" : "UTF-8",
    "schema" : "http://rs.gbif.org/data-packages/camtrap-dp/1.0/table-schemas/deployments.json",
    "path" : "deployments.csv"
  }, {
    "name" : "media",
    "profile" : "tabular-data-resource",
    "format" : "csv",
    "encoding" : "UTF-8",
    "schema" : "http://rs.gbif.org/data-packages/camtrap-dp/1.0/table-schemas/media.json",
    "path" : "media.csv"
  }, {
    "name" : "observations",
    "profile" : "tabular-data-resource",
    "format" : "csv",
    "encoding" : "UTF-8",
    "schema" : "http://rs.gbif.org/data-packages/camtrap-dp/1.0/table-schemas/observations.json",
    "path" : "observations.csv"
  } ],
  "project" : {
    "title" : "Snapshot Japan 2023",
    "samplingDesign" : "systematicRandom",
    "captureMethod" : [ "activityDetection" ],
    "observationLevel" : [ "event" ],
    "individualAnimals" : false
  },
  "spatial" : {
    "type" : "Polygon",
    "coordinates" : [ [ [ 132.96679, 34.21143 ], [ 140.815541, 34.21143 ], [ 140.815541, 38.560292 ], [ 132.96679, 38.560292 ], [ 132.96679, 34.21143 ] ] ]
  },
  "temporal" : {
    "start" : "2023-08-22",
    "end" : "2023-12-18"
  },
  "taxonomic" : [ {
    "scientificName" : "Glirulus japonicus"
  }, {
    "scientificName" : "Cetartiodactyla"
  }, {
    "scientificName" : "Insecta"
  }, {
    "scientificName" : "Garrulax canorus"
  }, {
    "scientificName" : "Nyctereutes procyonoides"
  }, {
    "scientificName" : "Macaca fuscata"
  }, {
    "scientificName" : "Phasianus versicolor"
  }, {
    "scientificName" : "Canis familiaris"
  }, {
    "scientificName" : "Turdus"
  }, {
    "scientificName" : "Corvus macrorhynchos"
  }, {
    "scientificName" : "Felis catus"
  }, {
    "scientificName" : "Emberiza cioides"
  }, {
    "scientificName" : "Mustela itatsi"
  }, {
    "scientificName" : "Motacilla grandis"
  }, {
    "scientificName" : "Paguma larvata"
  }, {
    "scientificName" : "Emberiza spodocephala"
  }, {
    "scientificName" : "Emberiza variabilis"
  }, {
    "scientificName" : "Chiroptera"
  }, {
    "scientificName" : "Emberiza"
  }, {
    "scientificName" : "Mustela"
  }, {
    "scientificName" : "Turdus pallidus"
  }, {
    "scientificName" : "Ficedula narcissina"
  }, {
    "scientificName" : "Bambusicola thoracicus"
  }, {
    "scientificName" : "Picus awokera"
  }, {
    "scientificName" : "Rodentia"
  }, {
    "scientificName" : "Homo sapiens"
  }, {
    "scientificName" : "Apodemus"
  }, {
    "scientificName" : "Turdus cardis"
  }, {
    "scientificName" : "Cervus nippon"
  }, {
    "scientificName" : "Muntiacus reevesi"
  }, {
    "scientificName" : "Passeriformes"
  }, {
    "scientificName" : "Ursus thibetanus"
  }, {
    "scientificName" : "Cervidae"
  }, {
    "scientificName" : "Martes melampus"
  }, {
    "scientificName" : "Sus scrofa"
  }, {
    "scientificName" : "Meles anakuma"
  }, {
    "scientificName" : "Otus"
  }, {
    "scientificName" : "Corvus"
  }, {
    "scientificName" : "Capra aegagrus hircus"
  }, {
    "scientificName" : "Muscicapidae"
  }, {
    "scientificName" : "Zoothera aurea"
  }, {
    "scientificName" : "Parus minor"
  }, {
    "scientificName" : "Cricetidae"
  }, {
    "scientificName" : "Gorsachius goisagi"
  }, {
    "scientificName" : "Capricornis crispus"
  }, {
    "scientificName" : "Columbidae"
  }, {
    "scientificName" : "Mustelidae"
  }, {
    "scientificName" : "Aves"
  }, {
    "scientificName" : "Phasianidae"
  }, {
    "scientificName" : "Lepus brachyurus"
  }, {
    "scientificName" : "Vulpes vulpes"
  }, {
    "scientificName" : "Carnivora"
  }, {
    "scientificName" : "Streptopelia orientalis"
  }, {
    "scientificName" : "Garrulus glandarius"
  }, {
    "scientificName" : "Procyon lotor"
  }, {
    "scientificName" : "Sciurus lis"
  }, {
    "scientificName" : "Mammalia"
  }, {
    "scientificName" : "Hypsipetes amaurotis"
  }, {
    "scientificName" : "Sittiparus varius"
  }, {
    "scientificName" : "Ardea cinerea"
  }, {
    "scientificName" : "Turdus chrysolaus"
  }, {
    "scientificName" : "Lepidoptera"
  }, {
    "scientificName" : "Dendrocopos"
  }, {
    "scientificName" : "Syrmaticus soemmerringii"
  }, {
    "scientificName" : "Turdus obscurus"
  }, {
    "scientificName" : "Ardea alba"
  }, {
    "scientificName" : "Garrulax"
  } ]
}
